# Supplementary material for: MCL-CAw: a refinement of MCL for detecting yeast complexes from weighted PPI networks by incorporating core-attachment structure
Source: BMC Bioinformatics. 2010 Oct 12;11:504. doi: 10.1186/1471-2105-11-504 (PMC2965181; doi:10.1186/1471-2105-11-504)
Supplement: Additional files 2 — The MCL-CAw software package: The source code and installation details for the MCL-CAw software. [file 1471-2105-11-504-S2.ZIP]

Archive with 30 entries (27 files):
- Additional_files_2/compile_all.sql
- Additional_files_2/hier_tables.ddl
- Additional_files_2/ins_Aloy_complexes.sql
- Additional_files_2/ins_MCL_clusters.sql
- Additional_files_2/ins_Mips_complexes.sql
- Additional_files_2/ins_PPI_network.sql
- Additional_files_2/ins_scripts_PPI_network.xls
- Additional_files_2/iter_cluster_insert.cpp
- Additional_files_2/mcl-09-149.tar.gz
- Additional_files_2/Queries.sql
- Additional_files_2/README.txt
- Additional_files_2/run_complex_detection.sql
- Additional_files_2/SPC/
- Additional_files_2/SPC/hier_attach_utils.spc
- Additional_files_2/SPC/hier_attach_utils1.spc
- Additional_files_2/SPC/hier_cluster_utils.spc
- Additional_files_2/SPC/hier_complex_analysis.spc
- Additional_files_2/SPC/hier_core_utils.spc
- Additional_files_2/SPC/hier_match_complexes.spc
- Additional_files_2/SPC/hier_mclca_wrapper.spc
- Additional_files_2/Spool_complexes.sql
- Additional_files_2/SQL/
- Additional_files_2/SQL/hier_attach_utils.sql
- Additional_files_2/SQL/hier_attach_utils1.sql
- Additional_files_2/SQL/hier_cluster_utils.sql
- Additional_files_2/SQL/hier_complex_analysis.sql
- Additional_files_2/SQL/hier_core_utils.sql
- Additional_files_2/SQL/hier_match_complexes.sql
- Additional_files_2/SQL/hier_mclca_wrapper.sql
- Additional_files_2/
