# Supplementary material for: MCL-CAw: a refinement of MCL for detecting yeast complexes from weighted PPI networks by incorporating core-attachment structure
Source: BMC Bioinformatics. 2010 Oct 12;11:504. doi: 10.1186/1471-2105-11-504 (PMC2965181; doi:10.1186/1471-2105-11-504)
Supplement: Additional files 2 — The MCL-CAw software package: The source code and installation details for the MCL-CAw software. [file 1471-2105-11-504-S2.ZIP › Additional_files_2/compile_all.sql]

/*
The MCL-CAw software
Developed by Sriganesh Srihari
RAS Research Group headed by Assoc/Prof Hon Wai Leong
School of Computing
National University of Singapore

Last modified: 13-May-2010.

This source code is made avaliable for free for non-commericial purposes.
Contact: sriganesh.m.s@gmail.com


Please change <PATH> to the appropriate directory on your machine!!
Do not remove the '@' !!

*/


@<PATH>\MCLCAw_software_package\hier_tables.ddl
@<PATH>\MCLCAw_software_package\SPC\hier_cluster_utils.spc
@<PATH>\MCLCAw_software_package\SQL\hier_cluster_utils.sql
@<PATH>\MCLCAw_software_package\SPC\hier_core_utils.spc
@<PATH>\MCLCAw_software_package\SQL\hier_core_utils.sql
@<PATH>\MCLCAw_software_package\SPC\hier_attach_utils.spc
@<PATH>\MCLCAw_software_package\SQL\hier_attach_utils.sql
@<PATH>\MCLCAw_software_package\SPC\hier_match_complexes.spc
@<PATH>\MCLCAw_software_package\SQL\hier_match_complexes.sql
@<PATH>\MCLCAw_software_package\SPC\hier_mclca_wrapper.spc
@<PATH>\MCLCAw_software_package\SQL\hier_mclca_wrapper.sql
@<PATH>\MCLCAw_software_package\ins_Mips_complexes.sql
@<PATH>\MCLCAw_software_package\ins_Aloy_complexes.sql
/
