# Supplementary material for: MCL-CAw: a refinement of MCL for detecting yeast complexes from weighted PPI networks by incorporating core-attachment structure
Source: BMC Bioinformatics. 2010 Oct 12;11:504. doi: 10.1186/1471-2105-11-504 (PMC2965181; doi:10.1186/1471-2105-11-504)
Supplement: Additional files 2 — The MCL-CAw software package: The source code and installation details for the MCL-CAw software. [file 1471-2105-11-504-S2.ZIP › Additional_files_2/hier_tables.ddl]

/*
The MCL-CAw software
Developed by Sriganesh Srihari
RAS Research Group headed by Assoc/Prof Hon Wai Leong
School of Computing
National University of Singapore

Last modified: 13-May-2010.

This source code is made avaliable for free for non-commericial purposes.
Contact: sriganesh.m.s@gmail.com

*/

DROP TABLE ITER_PROTEIN_GRAPH
/

CREATE TABLE ITER_PROTEIN_GRAPH(
	GRAPH_CODE	VARCHAR2(3),
	PROTEIN1	VARCHAR2(16),
	PROTEIN2	VARCHAR2(16),
	EDGE_WEIGHT	NUMBER(6,4)
)
/

ALTER TABLE ITER_PROTEIN_GRAPH
ADD CONSTRAINT PK_ITER_PROTEIN_GRAPH PRIMARY KEY (GRAPH_CODE, PROTEIN1, PROTEIN2)
/
--------------------------------------------------


DROP TABLE ITER_CLUSTER_MASTER
/

CREATE TABLE ITER_CLUSTER_MASTER(
	GRAPH_CODE		VARCHAR2(3),
	CLUSTER_ID		NUMBER(5),
	NO_OF_PROTEINS		NUMBER(5),
	NO_OF_CORES		NUMBER(4),
	CLUSTER_DENSITY		NUMBER(8,4),
	CORE_DENSITY		NUMBER(8,4),
	CORE_INTERACTIONS	NUMBER(10,4),
	CLUSTER_RANK		NUMBER(5),
	WGHT_AVG_IN_DEGREE	NUMBER(8,4),
	WGHT_AVG_OUT_DEGREE	NUMBER(8,4),
	IS_NOISY		VARCHAR2(1)
)
/

ALTER TABLE ITER_CLUSTER_MASTER
ADD CONSTRAINT PK_ITER_CLUSTER_MASTER PRIMARY KEY (GRAPH_CODE, CLUSTER_ID)
/
--------------------------------------------------


DROP TABLE ITER_CLUSTER_PROTEINS
/

CREATE TABLE ITER_CLUSTER_PROTEINS(
	GRAPH_CODE		VARCHAR2(3),
	CLUSTER_ID		NUMBER(5),
	PROTEIN			VARCHAR2(16),
	WGHT_IN_DEGREE		NUMBER(8,4),
	WGHT_OUT_DEGREE		NUMBER(8,4),
	IS_CORE			VARCHAR2(1)
)
/

ALTER TABLE ITER_CLUSTER_PROTEINS
ADD CONSTRAINT PK_ITER_CLUSTER_PROTEINS PRIMARY KEY (GRAPH_CODE, CLUSTER_ID, PROTEIN)
/
--------------------------------------------------


DROP TABLE ITER_MCLCA_PARAM
/

CREATE TABLE ITER_MCLCA_PARAM(
	GRAPH_CODE		VARCHAR2(3),
	CORE_CUT_OFF		NUMBER(4,3),
	EXPAND_CLUSTERS		VARCHAR2(1),
	ALPHA_LOCAL		NUMBER(4,3), -- alpha
	ALPHA_FOREIGN		NUMBER(4,3), -- alpha
	GAMMA			NUMBER(4,3), -- gamma
	MIN_BNMRK_COMPL_SIZE	NUMBER(2)	
)
/

ALTER TABLE ITER_MCLCA_PARAM
ADD CONSTRAINT PK_MCLCA_PARAM PRIMARY KEY (GRAPH_CODE)
/
--------------------------------------------------

DROP TABLE ITER_COMPLEXES_MCLCA
/

CREATE TABLE ITER_COMPLEXES_MCLCA(
	GRAPH_CODE		VARCHAR2(3),
	BENCHMARK		VARCHAR2(10),
	CLUSTER_ID		NUMBER(5),
	COMPLEX_ID		VARCHAR2(16),
	COMPLEX_NAME		VARCHAR2(128),
	NO_CLUSTER_PROTEINS	NUMBER(4),
	NO_COMPLEX_PROTEINS	NUMBER(4),
	ACCURACY_JACCARD	NUMBER(4,3),
	ACCURACY_BADER		NUMBER(4,3)
)
/

ALTER TABLE ITER_COMPLEXES_MCLCA
ADD CONSTRAINT PK_ITER_MCLCA PRIMARY KEY (GRAPH_CODE, BENCHMARK, CLUSTER_ID, COMPLEX_ID)
/
--------------------------------------------------


DROP TABLE ITER_COMPLEXES_MCL
/

CREATE TABLE ITER_COMPLEXES_MCL(
	GRAPH_CODE		VARCHAR2(3),
	BENCHMARK		VARCHAR2(10),
	CLUSTER_ID		NUMBER(5),
	COMPLEX_ID		VARCHAR2(16),
	COMPLEX_NAME		VARCHAR2(128),
	NO_CLUSTER_PROTEINS	NUMBER(4),
	NO_COMPLEX_PROTEINS	NUMBER(4),
	ACCURACY_JACCARD	NUMBER(4,3),
	ACCURACY_BADER		NUMBER(4,3)
)
/

ALTER TABLE ITER_COMPLEXES_MCL
ADD CONSTRAINT PK_ITER_MCL PRIMARY KEY (GRAPH_CODE, BENCHMARK, CLUSTER_ID, COMPLEX_ID)
/

-----------------------------------------------------------------------


DROP TABLE ITER_COMPLEXES_OTHERS
/

CREATE TABLE ITER_COMPLEXES_OTHERS(
	GRAPH_CODE		VARCHAR2(3),
	DETECTION_METHOD	VARCHAR2(10),
	BENCHMARK		VARCHAR2(10),
	CLUSTER_ID		NUMBER(5),
	COMPLEX_ID		VARCHAR2(16),
	COMPLEX_NAME		VARCHAR2(128),
	NO_CLUSTER_PROTEINS	NUMBER(4),
	NO_COMPLEX_PROTEINS	NUMBER(4),
	ACCURACY_JACCARD	NUMBER(4,3),
	ACCURACY_BADER		NUMBER(4,3)
)
/

ALTER TABLE ITER_COMPLEXES_OTHERS
ADD CONSTRAINT PK_ITER_OTHERS PRIMARY KEY (GRAPH_CODE, DETECTION_METHOD, BENCHMARK, CLUSTER_ID, COMPLEX_ID)
/


--------------------------------------------------


DROP TABLE WODAK_COMPLEX_CATALOGUE
/

CREATE TABLE WODAK_COMPLEX_CATALOGUE(
	COMPLEX_ID			VARCHAR2(7),
	ORF_PROTEIN			VARCHAR2(16),
	ALIAS_PROTEIN			VARCHAR2(16),
	COMPLEX_NAME			VARCHAR2(128),	
	PUBMED_ID			VARCHAR2(16)
)
/

ALTER TABLE WODAK_COMPLEX_CATALOGUE
ADD CONSTRAINT PK_CMPLX_CAT PRIMARY KEY (COMPLEX_ID, ORF_PROTEIN)
/	

ALTER TABLE WODAK_COMPLEX_CATALOGUE
ADD DELETE_STAT VARCHAR2(1)
/

--------------------------------------------------

CREATE TABLE WODAK_COMPLEX_CATALOGUE_TEMP(
	ORF_PROTEIN			VARCHAR2(16),
	ALIAS_PROTEIN			VARCHAR2(16),
	COMPLEX_NAME			VARCHAR2(128),	
	PUBMED_ID			VARCHAR2(16)
)
/
--------------------------------------------------
DROP TABLE ALOY_COMPLEX_CATALOGUE
/

CREATE TABLE ALOY_COMPLEX_CATALOGUE(
	COMPLEX_ID			VARCHAR2(7),
	ORF_PROTEIN			VARCHAR2(16),
	ALIAS_PROTEIN			VARCHAR2(16),
	COMPLEX_NAME			VARCHAR2(128),	
	PUBMED_ID			VARCHAR2(16)
)
/

ALTER TABLE ALOY_COMPLEX_CATALOGUE
ADD CONSTRAINT PK_ALOY_CMPLX_CAT PRIMARY KEY (COMPLEX_ID, ORF_PROTEIN)
/	

ALTER TABLE ALOY_COMPLEX_CATALOGUE
ADD DELETE_STAT VARCHAR2(1)
/
--------------------------------------------------

DROP TABLE MIPS_COMPLEX_CATALOGUE
/

CREATE TABLE MIPS_COMPLEX_CATALOGUE(
	COMPLEX_ID			VARCHAR2(16),
	ORF_PROTEIN			VARCHAR2(16),
	ALIAS_PROTEIN			VARCHAR2(16),
	COMPLEX_NAME			VARCHAR2(128),	
	PUBMED_ID			VARCHAR2(16)
)
/

ALTER TABLE MIPS_COMPLEX_CATALOGUE
ADD CONSTRAINT PK_CMPLX_MIPS_CAT PRIMARY KEY (COMPLEX_ID, ORF_PROTEIN)
/	

ALTER TABLE MIPS_COMPLEX_CATALOGUE
ADD DELETE_STAT VARCHAR2(1)
/


---------------------------------------------------------


DROP TABLE GAVIN_CORE_CATALOGUE
/

CREATE TABLE GAVIN_CORE_CATALOGUE(
	CORE_ID				VARCHAR2(7),
	ORF_PROTEIN			VARCHAR2(16),
	ALIAS_PROTEIN			VARCHAR2(16),
	CORE_NAME			VARCHAR2(128),	
	PUBMED_ID			VARCHAR2(16)
)
/

ALTER TABLE GAVIN_CORE_CATALOGUE
ADD CONSTRAINT PK_GAVIN_CORE_CAT PRIMARY KEY (CORE_ID, ORF_PROTEIN)
/	

ALTER TABLE GAVIN_CORE_CATALOGUE
ADD DELETE_STAT VARCHAR2(1)
/
---------------------------------------------------------


DROP TABLE ITER_COMPLEX_ANALYSIS
/

CREATE TABLE ITER_COMPLEX_ANALYSIS(
	GRAPH_CODE		VARCHAR2(3),
	BENCHMARK		VARCHAR2(10),
	ACCURACY_METHOD		VARCHAR2(10),
	ACCURACY_THRESHOLD	NUMBER(4,3),
	PREDICTED_CLUSTERS	NUMBER(4),
	MATCHED_CLUSTERS	NUMBER(4),
	DERIVABLE_COMPLEXES	NUMBER(4),
	DERIVED_COMPLEXES	NUMBER(4),
	PRECISION		NUMBER(4,3),
	RECALL			NUMBER(4,3)
)
/

ALTER TABLE ITER_COMPLEX_ANALYSIS
ADD CONSTRAINT PK_CMPLX_ANYS PRIMARY KEY (GRAPH_CODE, BENCHMARK, ACCURACY_METHOD, ACCURACY_THRESHOLD)
/
---------------------------------------------------------	
DROP TABLE ITER_PRECISION_RECALL
/

CREATE TABLE ITER_PRECISION_RECALL(
	GRAPH_CODE		VARCHAR2(3),
	DETECTION_METHOD	VARCHAR2(10),
	BENCHMARK		VARCHAR2(10),
	NO_PREDICTED_CLUSTERS	NUMBER(4),
	NO_MATCHED_CLUSTERS	NUMBER(7,3),
	DERIVABLE_COMPLEXES	NUMBER(4),
	DERIVED_COMPLEXES	NUMBER(7,3),
	PRECISION		NUMBER(4,3),
	RECALL			NUMBER(4,3)
)
/
ALTER TABLE ITER_PRECISION_RECALL
ADD CONSTRAINT PK_PRS_REC PRIMARY KEY (GRAPH_CODE, DETECTION_METHOD, BENCHMARK, NO_PREDICTED_CLUSTERS)
/
---------------------------------------------------------
