# Supplementary material for: MCL-CAw: a refinement of MCL for detecting yeast complexes from weighted PPI networks by incorporating core-attachment structure
Source: BMC Bioinformatics. 2010 Oct 12;11:504. doi: 10.1186/1471-2105-11-504 (PMC2965181; doi:10.1186/1471-2105-11-504)
Supplement: Additional files 2 — The MCL-CAw software package: The source code and installation details for the MCL-CAw software. [file 1471-2105-11-504-S2.ZIP › Additional_files_2/ins_Aloy_complexes.sql]

INSERT INTO ALOY_COMPLEX_CATALOGUE(COMPLEX_ID,ORF_PROTEIN) VALUES('C0','YAL007C');
INSERT INTO ALOY_COMPLEX_CATALOGUE(COMPLEX_ID,ORF_PROTEIN) VALUES('C0','YAR002C-A');
INSERT INTO ALOY_COMPLEX_CATALOGUE(COMPLEX_ID,ORF_PROTEIN) VALUES('C0','YGL200C');
INSERT INTO ALOY_COMPLEX_CATALOGUE(COMPLEX_ID,ORF_PROTEIN) VALUES('C0','YML012W');
INSERT INTO ALOY_COMPLEX_CATALOGUE(COMPLEX_ID,ORF_PROTEIN) VALUES('C1','YEL003W');
INSERT INTO ALOY_COMPLEX_CATALOGUE(COMPLEX_ID,ORF_PROTEIN) VALUES('C1','YGR078C');
INSERT INTO ALOY_COMPLEX_CATALOGUE(COMPLEX_ID,ORF_PROTEIN) VALUES('C1','YJL179W');
INSERT INTO ALOY_COMPLEX_CATALOGUE(COMPLEX_ID,ORF_PROTEIN) VALUES('C1','YLR200W');
INSERT INTO ALOY_COMPLEX_CATALOGUE(COMPLEX_ID,ORF_PROTEIN) VALUES('C1','YML094W');
INSERT INTO ALOY_COMPLEX_CATALOGUE(COMPLEX_ID,ORF_PROTEIN) VALUES('C1','YNL153C');
INSERT INTO ALOY_COMPLEX_CATALOGUE(COMPLEX_ID,ORF_PROTEIN) VALUES('C2','YDL143W');
INSERT INTO ALOY_COMPLEX_CATALOGUE(COMPLEX_ID,ORF_PROTEIN) VALUES('C2','YDR188W');
INSERT INTO ALOY_COMPLEX_CATALOGUE(COMPLEX_ID,ORF_PROTEIN) VALUES('C2','YDR212W');
INSERT INTO ALOY_COMPLEX_CATALOGUE(COMPLEX_ID,ORF_PROTEIN) VALUES('C2','YIL142W');
INSERT INTO ALOY_COMPLEX_CATALOGUE(COMPLEX_ID,ORF_PROTEIN) VALUES('C2','YJL008C');
INSERT INTO ALOY_COMPLEX_CATALOGUE(COMPLEX_ID,ORF_PROTEIN) VALUES('C2','YJL014W');
INSERT INTO ALOY_COMPLEX_CATALOGUE(COMPLEX_ID,ORF_PROTEIN) VALUES('C2','YJL111W');
INSERT INTO ALOY_COMPLEX_CATALOGUE(COMPLEX_ID,ORF_PROTEIN) VALUES('C2','YJR064W');
INSERT INTO ALOY_COMPLEX_CATALOGUE(COMPLEX_ID,ORF_PROTEIN) VALUES('C2','YNL212W');
INSERT INTO ALOY_COMPLEX_CATALOGUE(COMPLEX_ID,ORF_PROTEIN) VALUES('C2','YOR281C');
INSERT INTO ALOY_COMPLEX_CATALOGUE(COMPLEX_ID,ORF_PROTEIN) VALUES('C3','YBR245C');
INSERT INTO ALOY_COMPLEX_CATALOGUE(COMPLEX_ID,ORF_PROTEIN) VALUES('C3','YCR052W');
INSERT INTO ALOY_COMPLEX_CATALOGUE(COMPLEX_ID,ORF_PROTEIN) VALUES('C3','YDR303C');
INSERT INTO ALOY_COMPLEX_CATALOGUE(COMPLEX_ID,ORF_PROTEIN) VALUES('C3','YFR037C');
INSERT INTO ALOY_COMPLEX_CATALOGUE(COMPLEX_ID,ORF_PROTEIN) VALUES('C3','YGR056W');
INSERT INTO ALOY_COMPLEX_CATALOGUE(COMPLEX_ID,ORF_PROTEIN) VALUES('C3','YHR056C');
INSERT INTO ALOY_COMPLEX_CATALOGUE(COMPLEX_ID,ORF_PROTEIN) VALUES('C3','YIL126W');
INSERT INTO ALOY_COMPLEX_CATALOGUE(COMPLEX_ID,ORF_PROTEIN) VALUES('C3','YKR008W');
INSERT INTO ALOY_COMPLEX_CATALOGUE(COMPLEX_ID,ORF_PROTEIN) VALUES('C3','YLR033W');
INSERT INTO ALOY_COMPLEX_CATALOGUE(COMPLEX_ID,ORF_PROTEIN) VALUES('C3','YLR321C');
INSERT INTO ALOY_COMPLEX_CATALOGUE(COMPLEX_ID,ORF_PROTEIN) VALUES('C3','YLR357W');
INSERT INTO ALOY_COMPLEX_CATALOGUE(COMPLEX_ID,ORF_PROTEIN) VALUES('C3','YML127W');
INSERT INTO ALOY_COMPLEX_CATALOGUE(COMPLEX_ID,ORF_PROTEIN) VALUES('C3','YMR033W');
INSERT INTO ALOY_COMPLEX_CATALOGUE(COMPLEX_ID,ORF_PROTEIN) VALUES('C3','YMR091C');
INSERT INTO ALOY_COMPLEX_CATALOGUE(COMPLEX_ID,ORF_PROTEIN) VALUES('C3','YPR034W');
INSERT INTO ALOY_COMPLEX_CATALOGUE(COMPLEX_ID,ORF_PROTEIN) VALUES('C4','YDL003W');
INSERT INTO ALOY_COMPLEX_CATALOGUE(COMPLEX_ID,ORF_PROTEIN) VALUES('C4','YFL008W');
INSERT INTO ALOY_COMPLEX_CATALOGUE(COMPLEX_ID,ORF_PROTEIN) VALUES('C4','YJL074C');
INSERT INTO ALOY_COMPLEX_CATALOGUE(COMPLEX_ID,ORF_PROTEIN) VALUES('C5','YBR107C');
INSERT INTO ALOY_COMPLEX_CATALOGUE(COMPLEX_ID,ORF_PROTEIN) VALUES('C5','YDR318W');
INSERT INTO ALOY_COMPLEX_CATALOGUE(COMPLEX_ID,ORF_PROTEIN) VALUES('C5','YGR179C');
INSERT INTO ALOY_COMPLEX_CATALOGUE(COMPLEX_ID,ORF_PROTEIN) VALUES('C5','YJR135C');
INSERT INTO ALOY_COMPLEX_CATALOGUE(COMPLEX_ID,ORF_PROTEIN) VALUES('C5','YLR381W');
INSERT INTO ALOY_COMPLEX_CATALOGUE(COMPLEX_ID,ORF_PROTEIN) VALUES('C5','YPL018W');
INSERT INTO ALOY_COMPLEX_CATALOGUE(COMPLEX_ID,ORF_PROTEIN) VALUES('C5','YPR046W');
INSERT INTO ALOY_COMPLEX_CATALOGUE(COMPLEX_ID,ORF_PROTEIN) VALUES('C6','YHR172W');
INSERT INTO ALOY_COMPLEX_CATALOGUE(COMPLEX_ID,ORF_PROTEIN) VALUES('C6','YLR212C');
INSERT INTO ALOY_COMPLEX_CATALOGUE(COMPLEX_ID,ORF_PROTEIN) VALUES('C6','YNL126W');
INSERT INTO ALOY_COMPLEX_CATALOGUE(COMPLEX_ID,ORF_PROTEIN) VALUES('C7','YBR195C');
INSERT INTO ALOY_COMPLEX_CATALOGUE(COMPLEX_ID,ORF_PROTEIN) VALUES('C7','YML102W');
INSERT INTO ALOY_COMPLEX_CATALOGUE(COMPLEX_ID,ORF_PROTEIN) VALUES('C7','YPR018W');
INSERT INTO ALOY_COMPLEX_CATALOGUE(COMPLEX_ID,ORF_PROTEIN) VALUES('C8','YER018C');
INSERT INTO ALOY_COMPLEX_CATALOGUE(COMPLEX_ID,ORF_PROTEIN) VALUES('C8','YIL144W');
INSERT INTO ALOY_COMPLEX_CATALOGUE(COMPLEX_ID,ORF_PROTEIN) VALUES('C8','YMR117C');
INSERT INTO ALOY_COMPLEX_CATALOGUE(COMPLEX_ID,ORF_PROTEIN) VALUES('C8','YOL069W');
INSERT INTO ALOY_COMPLEX_CATALOGUE(COMPLEX_ID,ORF_PROTEIN) VALUES('C9','YBL097W');
INSERT INTO ALOY_COMPLEX_CATALOGUE(COMPLEX_ID,ORF_PROTEIN) VALUES('C9','YDR325W');
INSERT INTO ALOY_COMPLEX_CATALOGUE(COMPLEX_ID,ORF_PROTEIN) VALUES('C9','YFR031C');
INSERT INTO ALOY_COMPLEX_CATALOGUE(COMPLEX_ID,ORF_PROTEIN) VALUES('C9','YLR086W');
INSERT INTO ALOY_COMPLEX_CATALOGUE(COMPLEX_ID,ORF_PROTEIN) VALUES('C9','YLR272C');
INSERT INTO ALOY_COMPLEX_CATALOGUE(COMPLEX_ID,ORF_PROTEIN) VALUES('C10','YHR012W');
INSERT INTO ALOY_COMPLEX_CATALOGUE(COMPLEX_ID,ORF_PROTEIN) VALUES('C10','YJL053W');
INSERT INTO ALOY_COMPLEX_CATALOGUE(COMPLEX_ID,ORF_PROTEIN) VALUES('C10','YJL154C');
INSERT INTO ALOY_COMPLEX_CATALOGUE(COMPLEX_ID,ORF_PROTEIN) VALUES('C10','YOR069W');
INSERT INTO ALOY_COMPLEX_CATALOGUE(COMPLEX_ID,ORF_PROTEIN) VALUES('C10','YOR132W');
INSERT INTO ALOY_COMPLEX_CATALOGUE(COMPLEX_ID,ORF_PROTEIN) VALUES('C11','YGL206C');
INSERT INTO ALOY_COMPLEX_CATALOGUE(COMPLEX_ID,ORF_PROTEIN) VALUES('C11','YGR167W');
INSERT INTO ALOY_COMPLEX_CATALOGUE(COMPLEX_ID,ORF_PROTEIN) VALUES('C12','YCR002C');
INSERT INTO ALOY_COMPLEX_CATALOGUE(COMPLEX_ID,ORF_PROTEIN) VALUES('C12','YDL225W');
INSERT INTO ALOY_COMPLEX_CATALOGUE(COMPLEX_ID,ORF_PROTEIN) VALUES('C12','YHR107C');
INSERT INTO ALOY_COMPLEX_CATALOGUE(COMPLEX_ID,ORF_PROTEIN) VALUES('C12','YJR076C');
INSERT INTO ALOY_COMPLEX_CATALOGUE(COMPLEX_ID,ORF_PROTEIN) VALUES('C12','YLR314C');
INSERT INTO ALOY_COMPLEX_CATALOGUE(COMPLEX_ID,ORF_PROTEIN) VALUES('C13','YIL034C');
INSERT INTO ALOY_COMPLEX_CATALOGUE(COMPLEX_ID,ORF_PROTEIN) VALUES('C13','YIR003W');
INSERT INTO ALOY_COMPLEX_CATALOGUE(COMPLEX_ID,ORF_PROTEIN) VALUES('C13','YKL007W');
INSERT INTO ALOY_COMPLEX_CATALOGUE(COMPLEX_ID,ORF_PROTEIN) VALUES('C14','YDR027C');
INSERT INTO ALOY_COMPLEX_CATALOGUE(COMPLEX_ID,ORF_PROTEIN) VALUES('C14','YDR484W');
INSERT INTO ALOY_COMPLEX_CATALOGUE(COMPLEX_ID,ORF_PROTEIN) VALUES('C14','YJL029C');
INSERT INTO ALOY_COMPLEX_CATALOGUE(COMPLEX_ID,ORF_PROTEIN) VALUES('C14','YKR020W');
INSERT INTO ALOY_COMPLEX_CATALOGUE(COMPLEX_ID,ORF_PROTEIN) VALUES('C15','YBR254C');
INSERT INTO ALOY_COMPLEX_CATALOGUE(COMPLEX_ID,ORF_PROTEIN) VALUES('C15','YDR108W');
INSERT INTO ALOY_COMPLEX_CATALOGUE(COMPLEX_ID,ORF_PROTEIN) VALUES('C15','YDR246W');
INSERT INTO ALOY_COMPLEX_CATALOGUE(COMPLEX_ID,ORF_PROTEIN) VALUES('C15','YDR472W');
INSERT INTO ALOY_COMPLEX_CATALOGUE(COMPLEX_ID,ORF_PROTEIN) VALUES('C15','YKR068C');
INSERT INTO ALOY_COMPLEX_CATALOGUE(COMPLEX_ID,ORF_PROTEIN) VALUES('C15','YML077W');
INSERT INTO ALOY_COMPLEX_CATALOGUE(COMPLEX_ID,ORF_PROTEIN) VALUES('C15','YOR115C');
INSERT INTO ALOY_COMPLEX_CATALOGUE(COMPLEX_ID,ORF_PROTEIN) VALUES('C16','YHL002W');
INSERT INTO ALOY_COMPLEX_CATALOGUE(COMPLEX_ID,ORF_PROTEIN) VALUES('C16','YNR006W');
INSERT INTO ALOY_COMPLEX_CATALOGUE(COMPLEX_ID,ORF_PROTEIN) VALUES('C17','YAL002W');
INSERT INTO ALOY_COMPLEX_CATALOGUE(COMPLEX_ID,ORF_PROTEIN) VALUES('C17','YDL077C');
INSERT INTO ALOY_COMPLEX_CATALOGUE(COMPLEX_ID,ORF_PROTEIN) VALUES('C17','YDR080W');
INSERT INTO ALOY_COMPLEX_CATALOGUE(COMPLEX_ID,ORF_PROTEIN) VALUES('C17','YLR148W');
INSERT INTO ALOY_COMPLEX_CATALOGUE(COMPLEX_ID,ORF_PROTEIN) VALUES('C17','YLR396C');
INSERT INTO ALOY_COMPLEX_CATALOGUE(COMPLEX_ID,ORF_PROTEIN) VALUES('C17','YMR231W');
INSERT INTO ALOY_COMPLEX_CATALOGUE(COMPLEX_ID,ORF_PROTEIN) VALUES('C17','YPL045W');
INSERT INTO ALOY_COMPLEX_CATALOGUE(COMPLEX_ID,ORF_PROTEIN) VALUES('C18','YBR288C');
INSERT INTO ALOY_COMPLEX_CATALOGUE(COMPLEX_ID,ORF_PROTEIN) VALUES('C18','YGR261C');
INSERT INTO ALOY_COMPLEX_CATALOGUE(COMPLEX_ID,ORF_PROTEIN) VALUES('C18','YJL024C');
INSERT INTO ALOY_COMPLEX_CATALOGUE(COMPLEX_ID,ORF_PROTEIN) VALUES('C18','YPL195W');
INSERT INTO ALOY_COMPLEX_CATALOGUE(COMPLEX_ID,ORF_PROTEIN) VALUES('C19','YBR162C');
INSERT INTO ALOY_COMPLEX_CATALOGUE(COMPLEX_ID,ORF_PROTEIN) VALUES('C19','YCR012W');
INSERT INTO ALOY_COMPLEX_CATALOGUE(COMPLEX_ID,ORF_PROTEIN) VALUES('C19','YOR207C');
INSERT INTO ALOY_COMPLEX_CATALOGUE(COMPLEX_ID,ORF_PROTEIN) VALUES('C19','YDL192W');
INSERT INTO ALOY_COMPLEX_CATALOGUE(COMPLEX_ID,ORF_PROTEIN) VALUES('C19','YDR238C');
INSERT INTO ALOY_COMPLEX_CATALOGUE(COMPLEX_ID,ORF_PROTEIN) VALUES('C19','YER122C');
INSERT INTO ALOY_COMPLEX_CATALOGUE(COMPLEX_ID,ORF_PROTEIN) VALUES('C19','YFR051C');
INSERT INTO ALOY_COMPLEX_CATALOGUE(COMPLEX_ID,ORF_PROTEIN) VALUES('C19','YGL137W');
INSERT INTO ALOY_COMPLEX_CATALOGUE(COMPLEX_ID,ORF_PROTEIN) VALUES('C19','YIL076W');
INSERT INTO ALOY_COMPLEX_CATALOGUE(COMPLEX_ID,ORF_PROTEIN) VALUES('C19','YNL287W');
INSERT INTO ALOY_COMPLEX_CATALOGUE(COMPLEX_ID,ORF_PROTEIN) VALUES('C19','YPL010W');
INSERT INTO ALOY_COMPLEX_CATALOGUE(COMPLEX_ID,ORF_PROTEIN) VALUES('C20','YBR234C');
INSERT INTO ALOY_COMPLEX_CATALOGUE(COMPLEX_ID,ORF_PROTEIN) VALUES('C20','YDL029W');
INSERT INTO ALOY_COMPLEX_CATALOGUE(COMPLEX_ID,ORF_PROTEIN) VALUES('C20','YIL062C');
INSERT INTO ALOY_COMPLEX_CATALOGUE(COMPLEX_ID,ORF_PROTEIN) VALUES('C20','YJR065C');
INSERT INTO ALOY_COMPLEX_CATALOGUE(COMPLEX_ID,ORF_PROTEIN) VALUES('C20','YKL013C');
INSERT INTO ALOY_COMPLEX_CATALOGUE(COMPLEX_ID,ORF_PROTEIN) VALUES('C20','YLR370C');
INSERT INTO ALOY_COMPLEX_CATALOGUE(COMPLEX_ID,ORF_PROTEIN) VALUES('C20','YNR035C');
INSERT INTO ALOY_COMPLEX_CATALOGUE(COMPLEX_ID,ORF_PROTEIN) VALUES('C21','YBR102C');
INSERT INTO ALOY_COMPLEX_CATALOGUE(COMPLEX_ID,ORF_PROTEIN) VALUES('C21','YDR166C');
INSERT INTO ALOY_COMPLEX_CATALOGUE(COMPLEX_ID,ORF_PROTEIN) VALUES('C21','YER008C');
INSERT INTO ALOY_COMPLEX_CATALOGUE(COMPLEX_ID,ORF_PROTEIN) VALUES('C21','YGL233W');
INSERT INTO ALOY_COMPLEX_CATALOGUE(COMPLEX_ID,ORF_PROTEIN) VALUES('C21','YIL068C');
INSERT INTO ALOY_COMPLEX_CATALOGUE(COMPLEX_ID,ORF_PROTEIN) VALUES('C21','YJL085W');
INSERT INTO ALOY_COMPLEX_CATALOGUE(COMPLEX_ID,ORF_PROTEIN) VALUES('C21','YLR166C');
INSERT INTO ALOY_COMPLEX_CATALOGUE(COMPLEX_ID,ORF_PROTEIN) VALUES('C21','YPR055W');
INSERT INTO ALOY_COMPLEX_CATALOGUE(COMPLEX_ID,ORF_PROTEIN) VALUES('C22','YHL019C');
INSERT INTO ALOY_COMPLEX_CATALOGUE(COMPLEX_ID,ORF_PROTEIN) VALUES('C22','YKL135C');
INSERT INTO ALOY_COMPLEX_CATALOGUE(COMPLEX_ID,ORF_PROTEIN) VALUES('C22','YLR170C');
INSERT INTO ALOY_COMPLEX_CATALOGUE(COMPLEX_ID,ORF_PROTEIN) VALUES('C22','YPL259C');
INSERT INTO ALOY_COMPLEX_CATALOGUE(COMPLEX_ID,ORF_PROTEIN) VALUES('C22','YPR029C');
INSERT INTO ALOY_COMPLEX_CATALOGUE(COMPLEX_ID,ORF_PROTEIN) VALUES('C23','YER157W');
INSERT INTO ALOY_COMPLEX_CATALOGUE(COMPLEX_ID,ORF_PROTEIN) VALUES('C23','YGL005C');
INSERT INTO ALOY_COMPLEX_CATALOGUE(COMPLEX_ID,ORF_PROTEIN) VALUES('C23','YGL223C');
INSERT INTO ALOY_COMPLEX_CATALOGUE(COMPLEX_ID,ORF_PROTEIN) VALUES('C23','YGR120C');
INSERT INTO ALOY_COMPLEX_CATALOGUE(COMPLEX_ID,ORF_PROTEIN) VALUES('C23','YML071C');
INSERT INTO ALOY_COMPLEX_CATALOGUE(COMPLEX_ID,ORF_PROTEIN) VALUES('C23','YNL041C');
INSERT INTO ALOY_COMPLEX_CATALOGUE(COMPLEX_ID,ORF_PROTEIN) VALUES('C23','YNL051W');
INSERT INTO ALOY_COMPLEX_CATALOGUE(COMPLEX_ID,ORF_PROTEIN) VALUES('C23','YPR105C');
INSERT INTO ALOY_COMPLEX_CATALOGUE(COMPLEX_ID,ORF_PROTEIN) VALUES('C24','YBL037W');
INSERT INTO ALOY_COMPLEX_CATALOGUE(COMPLEX_ID,ORF_PROTEIN) VALUES('C24','YJR005W');
INSERT INTO ALOY_COMPLEX_CATALOGUE(COMPLEX_ID,ORF_PROTEIN) VALUES('C24','YJR058C');
INSERT INTO ALOY_COMPLEX_CATALOGUE(COMPLEX_ID,ORF_PROTEIN) VALUES('C24','YOL062C');
INSERT INTO ALOY_COMPLEX_CATALOGUE(COMPLEX_ID,ORF_PROTEIN) VALUES('C25','YBR097W');
INSERT INTO ALOY_COMPLEX_CATALOGUE(COMPLEX_ID,ORF_PROTEIN) VALUES('C25','YLR240W');
INSERT INTO ALOY_COMPLEX_CATALOGUE(COMPLEX_ID,ORF_PROTEIN) VALUES('C25','YLR360W');
INSERT INTO ALOY_COMPLEX_CATALOGUE(COMPLEX_ID,ORF_PROTEIN) VALUES('C25','YPL120W');
INSERT INTO ALOY_COMPLEX_CATALOGUE(COMPLEX_ID,ORF_PROTEIN) VALUES('C26','YBR278W');
INSERT INTO ALOY_COMPLEX_CATALOGUE(COMPLEX_ID,ORF_PROTEIN) VALUES('C26','YDR121W');
INSERT INTO ALOY_COMPLEX_CATALOGUE(COMPLEX_ID,ORF_PROTEIN) VALUES('C26','YNL262W');
INSERT INTO ALOY_COMPLEX_CATALOGUE(COMPLEX_ID,ORF_PROTEIN) VALUES('C26','YPR175W');
INSERT INTO ALOY_COMPLEX_CATALOGUE(COMPLEX_ID,ORF_PROTEIN) VALUES('C27','YBR060C');
INSERT INTO ALOY_COMPLEX_CATALOGUE(COMPLEX_ID,ORF_PROTEIN) VALUES('C27','YHR118C');
INSERT INTO ALOY_COMPLEX_CATALOGUE(COMPLEX_ID,ORF_PROTEIN) VALUES('C27','YLL004W');
INSERT INTO ALOY_COMPLEX_CATALOGUE(COMPLEX_ID,ORF_PROTEIN) VALUES('C27','YML065W');
INSERT INTO ALOY_COMPLEX_CATALOGUE(COMPLEX_ID,ORF_PROTEIN) VALUES('C27','YNL261W');
INSERT INTO ALOY_COMPLEX_CATALOGUE(COMPLEX_ID,ORF_PROTEIN) VALUES('C27','YPR162C');
INSERT INTO ALOY_COMPLEX_CATALOGUE(COMPLEX_ID,ORF_PROTEIN) VALUES('C28','YBL035C');
INSERT INTO ALOY_COMPLEX_CATALOGUE(COMPLEX_ID,ORF_PROTEIN) VALUES('C28','YIR008C');
INSERT INTO ALOY_COMPLEX_CATALOGUE(COMPLEX_ID,ORF_PROTEIN) VALUES('C28','YKL045W');
INSERT INTO ALOY_COMPLEX_CATALOGUE(COMPLEX_ID,ORF_PROTEIN) VALUES('C28','YNL102W');
INSERT INTO ALOY_COMPLEX_CATALOGUE(COMPLEX_ID,ORF_PROTEIN) VALUES('C28','YNR052C');
INSERT INTO ALOY_COMPLEX_CATALOGUE(COMPLEX_ID,ORF_PROTEIN) VALUES('C29','YHR208W');
INSERT INTO ALOY_COMPLEX_CATALOGUE(COMPLEX_ID,ORF_PROTEIN) VALUES('C29','YJR148W');
INSERT INTO ALOY_COMPLEX_CATALOGUE(COMPLEX_ID,ORF_PROTEIN) VALUES('C30','YER081W');
INSERT INTO ALOY_COMPLEX_CATALOGUE(COMPLEX_ID,ORF_PROTEIN) VALUES('C30','YHR215W');
INSERT INTO ALOY_COMPLEX_CATALOGUE(COMPLEX_ID,ORF_PROTEIN) VALUES('C30','YIL074C');
INSERT INTO ALOY_COMPLEX_CATALOGUE(COMPLEX_ID,ORF_PROTEIN) VALUES('C31','YJL031C');
INSERT INTO ALOY_COMPLEX_CATALOGUE(COMPLEX_ID,ORF_PROTEIN) VALUES('C31','YPR176C');
INSERT INTO ALOY_COMPLEX_CATALOGUE(COMPLEX_ID,ORF_PROTEIN) VALUES('C32','YBR126C');
INSERT INTO ALOY_COMPLEX_CATALOGUE(COMPLEX_ID,ORF_PROTEIN) VALUES('C32','YDR074W');
INSERT INTO ALOY_COMPLEX_CATALOGUE(COMPLEX_ID,ORF_PROTEIN) VALUES('C32','YML100W');
INSERT INTO ALOY_COMPLEX_CATALOGUE(COMPLEX_ID,ORF_PROTEIN) VALUES('C32','YMR261C');
INSERT INTO ALOY_COMPLEX_CATALOGUE(COMPLEX_ID,ORF_PROTEIN) VALUES('C33','YER090W');
INSERT INTO ALOY_COMPLEX_CATALOGUE(COMPLEX_ID,ORF_PROTEIN) VALUES('C33','YKL211C');
INSERT INTO ALOY_COMPLEX_CATALOGUE(COMPLEX_ID,ORF_PROTEIN) VALUES('C34','YDR148C');
INSERT INTO ALOY_COMPLEX_CATALOGUE(COMPLEX_ID,ORF_PROTEIN) VALUES('C34','YFL018C');
INSERT INTO ALOY_COMPLEX_CATALOGUE(COMPLEX_ID,ORF_PROTEIN) VALUES('C34','YIL125W');
INSERT INTO ALOY_COMPLEX_CATALOGUE(COMPLEX_ID,ORF_PROTEIN) VALUES('C35','YDR062W');
INSERT INTO ALOY_COMPLEX_CATALOGUE(COMPLEX_ID,ORF_PROTEIN) VALUES('C35','YMR296C');
INSERT INTO ALOY_COMPLEX_CATALOGUE(COMPLEX_ID,ORF_PROTEIN) VALUES('C36','YBR221C');
INSERT INTO ALOY_COMPLEX_CATALOGUE(COMPLEX_ID,ORF_PROTEIN) VALUES('C36','YDR430C');
INSERT INTO ALOY_COMPLEX_CATALOGUE(COMPLEX_ID,ORF_PROTEIN) VALUES('C36','YER178W');
INSERT INTO ALOY_COMPLEX_CATALOGUE(COMPLEX_ID,ORF_PROTEIN) VALUES('C36','YFL018C');
INSERT INTO ALOY_COMPLEX_CATALOGUE(COMPLEX_ID,ORF_PROTEIN) VALUES('C36','YGR193C');
INSERT INTO ALOY_COMPLEX_CATALOGUE(COMPLEX_ID,ORF_PROTEIN) VALUES('C36','YNL071W');
INSERT INTO ALOY_COMPLEX_CATALOGUE(COMPLEX_ID,ORF_PROTEIN) VALUES('C37','YDL232W');
INSERT INTO ALOY_COMPLEX_CATALOGUE(COMPLEX_ID,ORF_PROTEIN) VALUES('C37','YEL002C');
INSERT INTO ALOY_COMPLEX_CATALOGUE(COMPLEX_ID,ORF_PROTEIN) VALUES('C37','YGL022W');
INSERT INTO ALOY_COMPLEX_CATALOGUE(COMPLEX_ID,ORF_PROTEIN) VALUES('C37','YGL226C-A');
INSERT INTO ALOY_COMPLEX_CATALOGUE(COMPLEX_ID,ORF_PROTEIN) VALUES('C37','YJL002C');
INSERT INTO ALOY_COMPLEX_CATALOGUE(COMPLEX_ID,ORF_PROTEIN) VALUES('C37','YML019W');
INSERT INTO ALOY_COMPLEX_CATALOGUE(COMPLEX_ID,ORF_PROTEIN) VALUES('C37','YMR149W');
INSERT INTO ALOY_COMPLEX_CATALOGUE(COMPLEX_ID,ORF_PROTEIN) VALUES('C37','YOR085W');
INSERT INTO ALOY_COMPLEX_CATALOGUE(COMPLEX_ID,ORF_PROTEIN) VALUES('C37','YOR103C');
INSERT INTO ALOY_COMPLEX_CATALOGUE(COMPLEX_ID,ORF_PROTEIN) VALUES('C38','YBL045C');
INSERT INTO ALOY_COMPLEX_CATALOGUE(COMPLEX_ID,ORF_PROTEIN) VALUES('C38','YDL074C');
INSERT INTO ALOY_COMPLEX_CATALOGUE(COMPLEX_ID,ORF_PROTEIN) VALUES('C38','YDL189W');
INSERT INTO ALOY_COMPLEX_CATALOGUE(COMPLEX_ID,ORF_PROTEIN) VALUES('C38','YPR191W');
INSERT INTO ALOY_COMPLEX_CATALOGUE(COMPLEX_ID,ORF_PROTEIN) VALUES('C39','YBR115C');
INSERT INTO ALOY_COMPLEX_CATALOGUE(COMPLEX_ID,ORF_PROTEIN) VALUES('C39','YGL154C');
INSERT INTO ALOY_COMPLEX_CATALOGUE(COMPLEX_ID,ORF_PROTEIN) VALUES('C40','YGR240C');
INSERT INTO ALOY_COMPLEX_CATALOGUE(COMPLEX_ID,ORF_PROTEIN) VALUES('C40','YMR205C');
INSERT INTO ALOY_COMPLEX_CATALOGUE(COMPLEX_ID,ORF_PROTEIN) VALUES('C41','YBR106W');
INSERT INTO ALOY_COMPLEX_CATALOGUE(COMPLEX_ID,ORF_PROTEIN) VALUES('C41','YDR245W');
INSERT INTO ALOY_COMPLEX_CATALOGUE(COMPLEX_ID,ORF_PROTEIN) VALUES('C41','YEL036C');
INSERT INTO ALOY_COMPLEX_CATALOGUE(COMPLEX_ID,ORF_PROTEIN) VALUES('C41','YGL055W');
INSERT INTO ALOY_COMPLEX_CATALOGUE(COMPLEX_ID,ORF_PROTEIN) VALUES('C41','YGL167C');
INSERT INTO ALOY_COMPLEX_CATALOGUE(COMPLEX_ID,ORF_PROTEIN) VALUES('C41','YGR231C');
INSERT INTO ALOY_COMPLEX_CATALOGUE(COMPLEX_ID,ORF_PROTEIN) VALUES('C41','YJL183W');
INSERT INTO ALOY_COMPLEX_CATALOGUE(COMPLEX_ID,ORF_PROTEIN) VALUES('C41','YJR075W');
INSERT INTO ALOY_COMPLEX_CATALOGUE(COMPLEX_ID,ORF_PROTEIN) VALUES('C41','YPL050C');
INSERT INTO ALOY_COMPLEX_CATALOGUE(COMPLEX_ID,ORF_PROTEIN) VALUES('C42','YER107C');
INSERT INTO ALOY_COMPLEX_CATALOGUE(COMPLEX_ID,ORF_PROTEIN) VALUES('C42','YFR002W');
INSERT INTO ALOY_COMPLEX_CATALOGUE(COMPLEX_ID,ORF_PROTEIN) VALUES('C42','YIL115C');
INSERT INTO ALOY_COMPLEX_CATALOGUE(COMPLEX_ID,ORF_PROTEIN) VALUES('C42','YJL041W');
INSERT INTO ALOY_COMPLEX_CATALOGUE(COMPLEX_ID,ORF_PROTEIN) VALUES('C42','YJL061W');
INSERT INTO ALOY_COMPLEX_CATALOGUE(COMPLEX_ID,ORF_PROTEIN) VALUES('C42','YMR047C');
INSERT INTO ALOY_COMPLEX_CATALOGUE(COMPLEX_ID,ORF_PROTEIN) VALUES('C43','YDL116W');
INSERT INTO ALOY_COMPLEX_CATALOGUE(COMPLEX_ID,ORF_PROTEIN) VALUES('C43','YGL092W');
INSERT INTO ALOY_COMPLEX_CATALOGUE(COMPLEX_ID,ORF_PROTEIN) VALUES('C43','YGL100W');
INSERT INTO ALOY_COMPLEX_CATALOGUE(COMPLEX_ID,ORF_PROTEIN) VALUES('C43','YJR042W');
INSERT INTO ALOY_COMPLEX_CATALOGUE(COMPLEX_ID,ORF_PROTEIN) VALUES('C43','YKL057C');
INSERT INTO ALOY_COMPLEX_CATALOGUE(COMPLEX_ID,ORF_PROTEIN) VALUES('C43','YLR208W');
INSERT INTO ALOY_COMPLEX_CATALOGUE(COMPLEX_ID,ORF_PROTEIN) VALUES('C44','YFR002W');
INSERT INTO ALOY_COMPLEX_CATALOGUE(COMPLEX_ID,ORF_PROTEIN) VALUES('C44','YGL172W');
INSERT INTO ALOY_COMPLEX_CATALOGUE(COMPLEX_ID,ORF_PROTEIN) VALUES('C44','YGR119C');
INSERT INTO ALOY_COMPLEX_CATALOGUE(COMPLEX_ID,ORF_PROTEIN) VALUES('C44','YJL041W');
INSERT INTO ALOY_COMPLEX_CATALOGUE(COMPLEX_ID,ORF_PROTEIN) VALUES('C45','YDL216C');
INSERT INTO ALOY_COMPLEX_CATALOGUE(COMPLEX_ID,ORF_PROTEIN) VALUES('C45','YDR179C');
INSERT INTO ALOY_COMPLEX_CATALOGUE(COMPLEX_ID,ORF_PROTEIN) VALUES('C45','YIL071C');
INSERT INTO ALOY_COMPLEX_CATALOGUE(COMPLEX_ID,ORF_PROTEIN) VALUES('C45','YMR025W');
INSERT INTO ALOY_COMPLEX_CATALOGUE(COMPLEX_ID,ORF_PROTEIN) VALUES('C45','YOL117W');
INSERT INTO ALOY_COMPLEX_CATALOGUE(COMPLEX_ID,ORF_PROTEIN) VALUES('C46','YPL003W');
INSERT INTO ALOY_COMPLEX_CATALOGUE(COMPLEX_ID,ORF_PROTEIN) VALUES('C46','YPR066W');
INSERT INTO ALOY_COMPLEX_CATALOGUE(COMPLEX_ID,ORF_PROTEIN) VALUES('C47','YBL084C');
INSERT INTO ALOY_COMPLEX_CATALOGUE(COMPLEX_ID,ORF_PROTEIN) VALUES('C47','YDL008W');
INSERT INTO ALOY_COMPLEX_CATALOGUE(COMPLEX_ID,ORF_PROTEIN) VALUES('C47','YDR118W');
INSERT INTO ALOY_COMPLEX_CATALOGUE(COMPLEX_ID,ORF_PROTEIN) VALUES('C47','YFR036W');
INSERT INTO ALOY_COMPLEX_CATALOGUE(COMPLEX_ID,ORF_PROTEIN) VALUES('C47','YGL240W');
INSERT INTO ALOY_COMPLEX_CATALOGUE(COMPLEX_ID,ORF_PROTEIN) VALUES('C47','YHR166C');
INSERT INTO ALOY_COMPLEX_CATALOGUE(COMPLEX_ID,ORF_PROTEIN) VALUES('C47','YKL022C');
INSERT INTO ALOY_COMPLEX_CATALOGUE(COMPLEX_ID,ORF_PROTEIN) VALUES('C47','YLR102C');
INSERT INTO ALOY_COMPLEX_CATALOGUE(COMPLEX_ID,ORF_PROTEIN) VALUES('C47','YLR127C');
INSERT INTO ALOY_COMPLEX_CATALOGUE(COMPLEX_ID,ORF_PROTEIN) VALUES('C47','YNL172W');
INSERT INTO ALOY_COMPLEX_CATALOGUE(COMPLEX_ID,ORF_PROTEIN) VALUES('C47','YOR249C');
INSERT INTO ALOY_COMPLEX_CATALOGUE(COMPLEX_ID,ORF_PROTEIN) VALUES('C48','YBL041W');
INSERT INTO ALOY_COMPLEX_CATALOGUE(COMPLEX_ID,ORF_PROTEIN) VALUES('C48','YER012W');
INSERT INTO ALOY_COMPLEX_CATALOGUE(COMPLEX_ID,ORF_PROTEIN) VALUES('C48','YER094C');
INSERT INTO ALOY_COMPLEX_CATALOGUE(COMPLEX_ID,ORF_PROTEIN) VALUES('C48','YFR050C');
INSERT INTO ALOY_COMPLEX_CATALOGUE(COMPLEX_ID,ORF_PROTEIN) VALUES('C48','YGL011C');
INSERT INTO ALOY_COMPLEX_CATALOGUE(COMPLEX_ID,ORF_PROTEIN) VALUES('C48','YGR135W');
INSERT INTO ALOY_COMPLEX_CATALOGUE(COMPLEX_ID,ORF_PROTEIN) VALUES('C48','YGR253C');
INSERT INTO ALOY_COMPLEX_CATALOGUE(COMPLEX_ID,ORF_PROTEIN) VALUES('C48','YJL001W');
INSERT INTO ALOY_COMPLEX_CATALOGUE(COMPLEX_ID,ORF_PROTEIN) VALUES('C48','YML092C');
INSERT INTO ALOY_COMPLEX_CATALOGUE(COMPLEX_ID,ORF_PROTEIN) VALUES('C48','YMR308C');
INSERT INTO ALOY_COMPLEX_CATALOGUE(COMPLEX_ID,ORF_PROTEIN) VALUES('C48','YMR314W');
INSERT INTO ALOY_COMPLEX_CATALOGUE(COMPLEX_ID,ORF_PROTEIN) VALUES('C48','YOL038W');
INSERT INTO ALOY_COMPLEX_CATALOGUE(COMPLEX_ID,ORF_PROTEIN) VALUES('C48','YOR157C');
INSERT INTO ALOY_COMPLEX_CATALOGUE(COMPLEX_ID,ORF_PROTEIN) VALUES('C48','YOR362C');
INSERT INTO ALOY_COMPLEX_CATALOGUE(COMPLEX_ID,ORF_PROTEIN) VALUES('C48','YPR103W');
INSERT INTO ALOY_COMPLEX_CATALOGUE(COMPLEX_ID,ORF_PROTEIN) VALUES('C49','YDL007W');
INSERT INTO ALOY_COMPLEX_CATALOGUE(COMPLEX_ID,ORF_PROTEIN) VALUES('C49','YDL020C');
INSERT INTO ALOY_COMPLEX_CATALOGUE(COMPLEX_ID,ORF_PROTEIN) VALUES('C49','YDL097C');
INSERT INTO ALOY_COMPLEX_CATALOGUE(COMPLEX_ID,ORF_PROTEIN) VALUES('C49','YDL147W');
INSERT INTO ALOY_COMPLEX_CATALOGUE(COMPLEX_ID,ORF_PROTEIN) VALUES('C49','YDR394W');
INSERT INTO ALOY_COMPLEX_CATALOGUE(COMPLEX_ID,ORF_PROTEIN) VALUES('C49','YDR427W');
INSERT INTO ALOY_COMPLEX_CATALOGUE(COMPLEX_ID,ORF_PROTEIN) VALUES('C49','YER021W');
INSERT INTO ALOY_COMPLEX_CATALOGUE(COMPLEX_ID,ORF_PROTEIN) VALUES('C49','YFR004W');
INSERT INTO ALOY_COMPLEX_CATALOGUE(COMPLEX_ID,ORF_PROTEIN) VALUES('C49','YFR010W');
INSERT INTO ALOY_COMPLEX_CATALOGUE(COMPLEX_ID,ORF_PROTEIN) VALUES('C49','YFR052W');
INSERT INTO ALOY_COMPLEX_CATALOGUE(COMPLEX_ID,ORF_PROTEIN) VALUES('C49','YGL048C');
INSERT INTO ALOY_COMPLEX_CATALOGUE(COMPLEX_ID,ORF_PROTEIN) VALUES('C49','YGL141W');
INSERT INTO ALOY_COMPLEX_CATALOGUE(COMPLEX_ID,ORF_PROTEIN) VALUES('C49','YHL030W');
INSERT INTO ALOY_COMPLEX_CATALOGUE(COMPLEX_ID,ORF_PROTEIN) VALUES('C49','YHR027C');
INSERT INTO ALOY_COMPLEX_CATALOGUE(COMPLEX_ID,ORF_PROTEIN) VALUES('C49','YHR200W');
INSERT INTO ALOY_COMPLEX_CATALOGUE(COMPLEX_ID,ORF_PROTEIN) VALUES('C49','YIL075C');
INSERT INTO ALOY_COMPLEX_CATALOGUE(COMPLEX_ID,ORF_PROTEIN) VALUES('C49','YKL145W');
INSERT INTO ALOY_COMPLEX_CATALOGUE(COMPLEX_ID,ORF_PROTEIN) VALUES('C49','YLR421C');
INSERT INTO ALOY_COMPLEX_CATALOGUE(COMPLEX_ID,ORF_PROTEIN) VALUES('C49','YOR117W');
INSERT INTO ALOY_COMPLEX_CATALOGUE(COMPLEX_ID,ORF_PROTEIN) VALUES('C49','YOR259C');
INSERT INTO ALOY_COMPLEX_CATALOGUE(COMPLEX_ID,ORF_PROTEIN) VALUES('C49','YOR261C');
INSERT INTO ALOY_COMPLEX_CATALOGUE(COMPLEX_ID,ORF_PROTEIN) VALUES('C49','YPR108W');
INSERT INTO ALOY_COMPLEX_CATALOGUE(COMPLEX_ID,ORF_PROTEIN) VALUES('C50','YER017C');
INSERT INTO ALOY_COMPLEX_CATALOGUE(COMPLEX_ID,ORF_PROTEIN) VALUES('C50','YLR450W');
INSERT INTO ALOY_COMPLEX_CATALOGUE(COMPLEX_ID,ORF_PROTEIN) VALUES('C50','YMR089C');
INSERT INTO ALOY_COMPLEX_CATALOGUE(COMPLEX_ID,ORF_PROTEIN) VALUES('C51','YGL130W');
INSERT INTO ALOY_COMPLEX_CATALOGUE(COMPLEX_ID,ORF_PROTEIN) VALUES('C51','YPL228W');
INSERT INTO ALOY_COMPLEX_CATALOGUE(COMPLEX_ID,ORF_PROTEIN) VALUES('C52','YBR171W');
INSERT INTO ALOY_COMPLEX_CATALOGUE(COMPLEX_ID,ORF_PROTEIN) VALUES('C52','YDR086C');
INSERT INTO ALOY_COMPLEX_CATALOGUE(COMPLEX_ID,ORF_PROTEIN) VALUES('C52','YER087C-B');
INSERT INTO ALOY_COMPLEX_CATALOGUE(COMPLEX_ID,ORF_PROTEIN) VALUES('C52','YLR292C');
INSERT INTO ALOY_COMPLEX_CATALOGUE(COMPLEX_ID,ORF_PROTEIN) VALUES('C52','YLR378C');
INSERT INTO ALOY_COMPLEX_CATALOGUE(COMPLEX_ID,ORF_PROTEIN) VALUES('C52','YOR254C');
INSERT INTO ALOY_COMPLEX_CATALOGUE(COMPLEX_ID,ORF_PROTEIN) VALUES('C52','YPL094C');
INSERT INTO ALOY_COMPLEX_CATALOGUE(COMPLEX_ID,ORF_PROTEIN) VALUES('C53','YBR279W');
INSERT INTO ALOY_COMPLEX_CATALOGUE(COMPLEX_ID,ORF_PROTEIN) VALUES('C53','YDR138W');
INSERT INTO ALOY_COMPLEX_CATALOGUE(COMPLEX_ID,ORF_PROTEIN) VALUES('C53','YGL207W');
INSERT INTO ALOY_COMPLEX_CATALOGUE(COMPLEX_ID,ORF_PROTEIN) VALUES('C53','YGL244W');
INSERT INTO ALOY_COMPLEX_CATALOGUE(COMPLEX_ID,ORF_PROTEIN) VALUES('C53','YLR418C');
INSERT INTO ALOY_COMPLEX_CATALOGUE(COMPLEX_ID,ORF_PROTEIN) VALUES('C53','YML010W');
INSERT INTO ALOY_COMPLEX_CATALOGUE(COMPLEX_ID,ORF_PROTEIN) VALUES('C53','YML069W');
INSERT INTO ALOY_COMPLEX_CATALOGUE(COMPLEX_ID,ORF_PROTEIN) VALUES('C53','YOL145C');
INSERT INTO ALOY_COMPLEX_CATALOGUE(COMPLEX_ID,ORF_PROTEIN) VALUES('C53','YOR123C');
INSERT INTO ALOY_COMPLEX_CATALOGUE(COMPLEX_ID,ORF_PROTEIN) VALUES('C54','YBL093C');
INSERT INTO ALOY_COMPLEX_CATALOGUE(COMPLEX_ID,ORF_PROTEIN) VALUES('C54','YBR193C');
INSERT INTO ALOY_COMPLEX_CATALOGUE(COMPLEX_ID,ORF_PROTEIN) VALUES('C54','YBR253W');
INSERT INTO ALOY_COMPLEX_CATALOGUE(COMPLEX_ID,ORF_PROTEIN) VALUES('C54','YCR081W');
INSERT INTO ALOY_COMPLEX_CATALOGUE(COMPLEX_ID,ORF_PROTEIN) VALUES('C54','YDL005C');
INSERT INTO ALOY_COMPLEX_CATALOGUE(COMPLEX_ID,ORF_PROTEIN) VALUES('C54','YDR308C');
INSERT INTO ALOY_COMPLEX_CATALOGUE(COMPLEX_ID,ORF_PROTEIN) VALUES('C54','YDR443C');
INSERT INTO ALOY_COMPLEX_CATALOGUE(COMPLEX_ID,ORF_PROTEIN) VALUES('C54','YER022W');
INSERT INTO ALOY_COMPLEX_CATALOGUE(COMPLEX_ID,ORF_PROTEIN) VALUES('C54','YGL025C');
INSERT INTO ALOY_COMPLEX_CATALOGUE(COMPLEX_ID,ORF_PROTEIN) VALUES('C54','YGL127C');
INSERT INTO ALOY_COMPLEX_CATALOGUE(COMPLEX_ID,ORF_PROTEIN) VALUES('C54','YGL151W');
INSERT INTO ALOY_COMPLEX_CATALOGUE(COMPLEX_ID,ORF_PROTEIN) VALUES('C54','YGR104C');
INSERT INTO ALOY_COMPLEX_CATALOGUE(COMPLEX_ID,ORF_PROTEIN) VALUES('C54','YHR041C');
INSERT INTO ALOY_COMPLEX_CATALOGUE(COMPLEX_ID,ORF_PROTEIN) VALUES('C54','YHR058C');
INSERT INTO ALOY_COMPLEX_CATALOGUE(COMPLEX_ID,ORF_PROTEIN) VALUES('C54','YLR071C');
INSERT INTO ALOY_COMPLEX_CATALOGUE(COMPLEX_ID,ORF_PROTEIN) VALUES('C54','YMR112C');
INSERT INTO ALOY_COMPLEX_CATALOGUE(COMPLEX_ID,ORF_PROTEIN) VALUES('C54','YNL025C');
INSERT INTO ALOY_COMPLEX_CATALOGUE(COMPLEX_ID,ORF_PROTEIN) VALUES('C54','YNL236W');
INSERT INTO ALOY_COMPLEX_CATALOGUE(COMPLEX_ID,ORF_PROTEIN) VALUES('C54','YNR010W');
INSERT INTO ALOY_COMPLEX_CATALOGUE(COMPLEX_ID,ORF_PROTEIN) VALUES('C54','YOL051W');
INSERT INTO ALOY_COMPLEX_CATALOGUE(COMPLEX_ID,ORF_PROTEIN) VALUES('C54','YOL135C');
INSERT INTO ALOY_COMPLEX_CATALOGUE(COMPLEX_ID,ORF_PROTEIN) VALUES('C54','YOR174W');
INSERT INTO ALOY_COMPLEX_CATALOGUE(COMPLEX_ID,ORF_PROTEIN) VALUES('C54','YPL042C');
INSERT INTO ALOY_COMPLEX_CATALOGUE(COMPLEX_ID,ORF_PROTEIN) VALUES('C54','YPR070W');
INSERT INTO ALOY_COMPLEX_CATALOGUE(COMPLEX_ID,ORF_PROTEIN) VALUES('C54','YPR168W');
INSERT INTO ALOY_COMPLEX_CATALOGUE(COMPLEX_ID,ORF_PROTEIN) VALUES('C55','YBR154C');
INSERT INTO ALOY_COMPLEX_CATALOGUE(COMPLEX_ID,ORF_PROTEIN) VALUES('C55','YDL140C');
INSERT INTO ALOY_COMPLEX_CATALOGUE(COMPLEX_ID,ORF_PROTEIN) VALUES('C55','YDR404C');
INSERT INTO ALOY_COMPLEX_CATALOGUE(COMPLEX_ID,ORF_PROTEIN) VALUES('C55','YGL070C');
INSERT INTO ALOY_COMPLEX_CATALOGUE(COMPLEX_ID,ORF_PROTEIN) VALUES('C55','YGR005C');
INSERT INTO ALOY_COMPLEX_CATALOGUE(COMPLEX_ID,ORF_PROTEIN) VALUES('C55','YHR143W-A');
INSERT INTO ALOY_COMPLEX_CATALOGUE(COMPLEX_ID,ORF_PROTEIN) VALUES('C55','YIL021W');
INSERT INTO ALOY_COMPLEX_CATALOGUE(COMPLEX_ID,ORF_PROTEIN) VALUES('C55','YJL140W');
INSERT INTO ALOY_COMPLEX_CATALOGUE(COMPLEX_ID,ORF_PROTEIN) VALUES('C55','YML010W');
INSERT INTO ALOY_COMPLEX_CATALOGUE(COMPLEX_ID,ORF_PROTEIN) VALUES('C55','YOL005C');
INSERT INTO ALOY_COMPLEX_CATALOGUE(COMPLEX_ID,ORF_PROTEIN) VALUES('C55','YOR151C');
INSERT INTO ALOY_COMPLEX_CATALOGUE(COMPLEX_ID,ORF_PROTEIN) VALUES('C55','YOR210W');
INSERT INTO ALOY_COMPLEX_CATALOGUE(COMPLEX_ID,ORF_PROTEIN) VALUES('C55','YOR224C');
INSERT INTO ALOY_COMPLEX_CATALOGUE(COMPLEX_ID,ORF_PROTEIN) VALUES('C55','YPR187W');
INSERT INTO ALOY_COMPLEX_CATALOGUE(COMPLEX_ID,ORF_PROTEIN) VALUES('C56','YBR154C');
INSERT INTO ALOY_COMPLEX_CATALOGUE(COMPLEX_ID,ORF_PROTEIN) VALUES('C56','YDL150W');
INSERT INTO ALOY_COMPLEX_CATALOGUE(COMPLEX_ID,ORF_PROTEIN) VALUES('C56','YDR005C');
INSERT INTO ALOY_COMPLEX_CATALOGUE(COMPLEX_ID,ORF_PROTEIN) VALUES('C56','YDR045C');
INSERT INTO ALOY_COMPLEX_CATALOGUE(COMPLEX_ID,ORF_PROTEIN) VALUES('C56','YHR143W-A');
INSERT INTO ALOY_COMPLEX_CATALOGUE(COMPLEX_ID,ORF_PROTEIN) VALUES('C56','YJL011C');
INSERT INTO ALOY_COMPLEX_CATALOGUE(COMPLEX_ID,ORF_PROTEIN) VALUES('C56','YKL144C');
INSERT INTO ALOY_COMPLEX_CATALOGUE(COMPLEX_ID,ORF_PROTEIN) VALUES('C56','YKR025W');
INSERT INTO ALOY_COMPLEX_CATALOGUE(COMPLEX_ID,ORF_PROTEIN) VALUES('C56','YNL113W');
INSERT INTO ALOY_COMPLEX_CATALOGUE(COMPLEX_ID,ORF_PROTEIN) VALUES('C56','YNL151C');
INSERT INTO ALOY_COMPLEX_CATALOGUE(COMPLEX_ID,ORF_PROTEIN) VALUES('C56','YNR003C');
INSERT INTO ALOY_COMPLEX_CATALOGUE(COMPLEX_ID,ORF_PROTEIN) VALUES('C56','YOR116C');
INSERT INTO ALOY_COMPLEX_CATALOGUE(COMPLEX_ID,ORF_PROTEIN) VALUES('C56','YOR207C');
INSERT INTO ALOY_COMPLEX_CATALOGUE(COMPLEX_ID,ORF_PROTEIN) VALUES('C56','YOR210W');
INSERT INTO ALOY_COMPLEX_CATALOGUE(COMPLEX_ID,ORF_PROTEIN) VALUES('C56','YOR224C');
INSERT INTO ALOY_COMPLEX_CATALOGUE(COMPLEX_ID,ORF_PROTEIN) VALUES('C56','YPR110C');
INSERT INTO ALOY_COMPLEX_CATALOGUE(COMPLEX_ID,ORF_PROTEIN) VALUES('C56','YPR187W');
INSERT INTO ALOY_COMPLEX_CATALOGUE(COMPLEX_ID,ORF_PROTEIN) VALUES('C56','YPR190C');
INSERT INTO ALOY_COMPLEX_CATALOGUE(COMPLEX_ID,ORF_PROTEIN) VALUES('C57','YBR154C');
INSERT INTO ALOY_COMPLEX_CATALOGUE(COMPLEX_ID,ORF_PROTEIN) VALUES('C57','YDR156W');
INSERT INTO ALOY_COMPLEX_CATALOGUE(COMPLEX_ID,ORF_PROTEIN) VALUES('C57','YHR143W-A');
INSERT INTO ALOY_COMPLEX_CATALOGUE(COMPLEX_ID,ORF_PROTEIN) VALUES('C57','YJL148W');
INSERT INTO ALOY_COMPLEX_CATALOGUE(COMPLEX_ID,ORF_PROTEIN) VALUES('C57','YJR063W');
INSERT INTO ALOY_COMPLEX_CATALOGUE(COMPLEX_ID,ORF_PROTEIN) VALUES('C57','YNL113W');
INSERT INTO ALOY_COMPLEX_CATALOGUE(COMPLEX_ID,ORF_PROTEIN) VALUES('C57','YNL248C');
INSERT INTO ALOY_COMPLEX_CATALOGUE(COMPLEX_ID,ORF_PROTEIN) VALUES('C57','YOR210W');
INSERT INTO ALOY_COMPLEX_CATALOGUE(COMPLEX_ID,ORF_PROTEIN) VALUES('C57','YOR224C');
INSERT INTO ALOY_COMPLEX_CATALOGUE(COMPLEX_ID,ORF_PROTEIN) VALUES('C57','YOR340C');
INSERT INTO ALOY_COMPLEX_CATALOGUE(COMPLEX_ID,ORF_PROTEIN) VALUES('C57','YOR341W');
INSERT INTO ALOY_COMPLEX_CATALOGUE(COMPLEX_ID,ORF_PROTEIN) VALUES('C57','YPR010C');
INSERT INTO ALOY_COMPLEX_CATALOGUE(COMPLEX_ID,ORF_PROTEIN) VALUES('C57','YPR110C');
INSERT INTO ALOY_COMPLEX_CATALOGUE(COMPLEX_ID,ORF_PROTEIN) VALUES('C57','YPR187W');
INSERT INTO ALOY_COMPLEX_CATALOGUE(COMPLEX_ID,ORF_PROTEIN) VALUES('C58','YDL030W');
INSERT INTO ALOY_COMPLEX_CATALOGUE(COMPLEX_ID,ORF_PROTEIN) VALUES('C58','YDL043C');
INSERT INTO ALOY_COMPLEX_CATALOGUE(COMPLEX_ID,ORF_PROTEIN) VALUES('C58','YER029C');
INSERT INTO ALOY_COMPLEX_CATALOGUE(COMPLEX_ID,ORF_PROTEIN) VALUES('C58','YFL017W-A');
INSERT INTO ALOY_COMPLEX_CATALOGUE(COMPLEX_ID,ORF_PROTEIN) VALUES('C58','YGR074W');
INSERT INTO ALOY_COMPLEX_CATALOGUE(COMPLEX_ID,ORF_PROTEIN) VALUES('C58','YIR005W');
INSERT INTO ALOY_COMPLEX_CATALOGUE(COMPLEX_ID,ORF_PROTEIN) VALUES('C58','YIR009W');
INSERT INTO ALOY_COMPLEX_CATALOGUE(COMPLEX_ID,ORF_PROTEIN) VALUES('C58','YJL203W');
INSERT INTO ALOY_COMPLEX_CATALOGUE(COMPLEX_ID,ORF_PROTEIN) VALUES('C58','YLR147C');
INSERT INTO ALOY_COMPLEX_CATALOGUE(COMPLEX_ID,ORF_PROTEIN) VALUES('C58','YLR275W');
INSERT INTO ALOY_COMPLEX_CATALOGUE(COMPLEX_ID,ORF_PROTEIN) VALUES('C58','YML049C');
INSERT INTO ALOY_COMPLEX_CATALOGUE(COMPLEX_ID,ORF_PROTEIN) VALUES('C58','YOL133W');
INSERT INTO ALOY_COMPLEX_CATALOGUE(COMPLEX_ID,ORF_PROTEIN) VALUES('C58','YMR240C');
INSERT INTO ALOY_COMPLEX_CATALOGUE(COMPLEX_ID,ORF_PROTEIN) VALUES('C58','YMR288W');
INSERT INTO ALOY_COMPLEX_CATALOGUE(COMPLEX_ID,ORF_PROTEIN) VALUES('C58','YNL286W');
INSERT INTO ALOY_COMPLEX_CATALOGUE(COMPLEX_ID,ORF_PROTEIN) VALUES('C58','YOR159C');
INSERT INTO ALOY_COMPLEX_CATALOGUE(COMPLEX_ID,ORF_PROTEIN) VALUES('C58','YOR319W');
INSERT INTO ALOY_COMPLEX_CATALOGUE(COMPLEX_ID,ORF_PROTEIN) VALUES('C58','YPL213W');
INSERT INTO ALOY_COMPLEX_CATALOGUE(COMPLEX_ID,ORF_PROTEIN) VALUES('C58','YPR182W');
INSERT INTO ALOY_COMPLEX_CATALOGUE(COMPLEX_ID,ORF_PROTEIN) VALUES('C59','YBR119W');
INSERT INTO ALOY_COMPLEX_CATALOGUE(COMPLEX_ID,ORF_PROTEIN) VALUES('C59','YDL087C');
INSERT INTO ALOY_COMPLEX_CATALOGUE(COMPLEX_ID,ORF_PROTEIN) VALUES('C59','YDR235W');
INSERT INTO ALOY_COMPLEX_CATALOGUE(COMPLEX_ID,ORF_PROTEIN) VALUES('C59','YDR240C');
INSERT INTO ALOY_COMPLEX_CATALOGUE(COMPLEX_ID,ORF_PROTEIN) VALUES('C59','YER029C');
INSERT INTO ALOY_COMPLEX_CATALOGUE(COMPLEX_ID,ORF_PROTEIN) VALUES('C59','YFL017W-A');
INSERT INTO ALOY_COMPLEX_CATALOGUE(COMPLEX_ID,ORF_PROTEIN) VALUES('C59','YGR013W');
INSERT INTO ALOY_COMPLEX_CATALOGUE(COMPLEX_ID,ORF_PROTEIN) VALUES('C59','YGR074W');
INSERT INTO ALOY_COMPLEX_CATALOGUE(COMPLEX_ID,ORF_PROTEIN) VALUES('C59','YHR086W');
INSERT INTO ALOY_COMPLEX_CATALOGUE(COMPLEX_ID,ORF_PROTEIN) VALUES('C59','YIL061C');
INSERT INTO ALOY_COMPLEX_CATALOGUE(COMPLEX_ID,ORF_PROTEIN) VALUES('C59','YKL012W');
INSERT INTO ALOY_COMPLEX_CATALOGUE(COMPLEX_ID,ORF_PROTEIN) VALUES('C59','YLR147C');
INSERT INTO ALOY_COMPLEX_CATALOGUE(COMPLEX_ID,ORF_PROTEIN) VALUES('C59','YLR275W');
INSERT INTO ALOY_COMPLEX_CATALOGUE(COMPLEX_ID,ORF_PROTEIN) VALUES('C59','YLR298C');
INSERT INTO ALOY_COMPLEX_CATALOGUE(COMPLEX_ID,ORF_PROTEIN) VALUES('C59','YML046W');
INSERT INTO ALOY_COMPLEX_CATALOGUE(COMPLEX_ID,ORF_PROTEIN) VALUES('C59','YOR159C');
INSERT INTO ALOY_COMPLEX_CATALOGUE(COMPLEX_ID,ORF_PROTEIN) VALUES('C59','YPR182W');
INSERT INTO ALOY_COMPLEX_CATALOGUE(COMPLEX_ID,ORF_PROTEIN) VALUES('C60','YAL043C');
INSERT INTO ALOY_COMPLEX_CATALOGUE(COMPLEX_ID,ORF_PROTEIN) VALUES('C60','YDR195W');
INSERT INTO ALOY_COMPLEX_CATALOGUE(COMPLEX_ID,ORF_PROTEIN) VALUES('C60','YDR228C');
INSERT INTO ALOY_COMPLEX_CATALOGUE(COMPLEX_ID,ORF_PROTEIN) VALUES('C60','YDR301W');
INSERT INTO ALOY_COMPLEX_CATALOGUE(COMPLEX_ID,ORF_PROTEIN) VALUES('C60','YER165W');
INSERT INTO ALOY_COMPLEX_CATALOGUE(COMPLEX_ID,ORF_PROTEIN) VALUES('C60','YGL044C');
INSERT INTO ALOY_COMPLEX_CATALOGUE(COMPLEX_ID,ORF_PROTEIN) VALUES('C60','YJR093C');
INSERT INTO ALOY_COMPLEX_CATALOGUE(COMPLEX_ID,ORF_PROTEIN) VALUES('C60','YKL059C');
INSERT INTO ALOY_COMPLEX_CATALOGUE(COMPLEX_ID,ORF_PROTEIN) VALUES('C60','YKR002W');
INSERT INTO ALOY_COMPLEX_CATALOGUE(COMPLEX_ID,ORF_PROTEIN) VALUES('C60','YLR115W');
INSERT INTO ALOY_COMPLEX_CATALOGUE(COMPLEX_ID,ORF_PROTEIN) VALUES('C60','YLR277C');
INSERT INTO ALOY_COMPLEX_CATALOGUE(COMPLEX_ID,ORF_PROTEIN) VALUES('C60','YMR061W');
INSERT INTO ALOY_COMPLEX_CATALOGUE(COMPLEX_ID,ORF_PROTEIN) VALUES('C60','YNL222W');
INSERT INTO ALOY_COMPLEX_CATALOGUE(COMPLEX_ID,ORF_PROTEIN) VALUES('C60','YNL317W');
INSERT INTO ALOY_COMPLEX_CATALOGUE(COMPLEX_ID,ORF_PROTEIN) VALUES('C60','YOR179C');
INSERT INTO ALOY_COMPLEX_CATALOGUE(COMPLEX_ID,ORF_PROTEIN) VALUES('C60','YOR250C');
INSERT INTO ALOY_COMPLEX_CATALOGUE(COMPLEX_ID,ORF_PROTEIN) VALUES('C60','YPR107C');
INSERT INTO ALOY_COMPLEX_CATALOGUE(COMPLEX_ID,ORF_PROTEIN) VALUES('C61','YJL006C');
INSERT INTO ALOY_COMPLEX_CATALOGUE(COMPLEX_ID,ORF_PROTEIN) VALUES('C61','YKL139W');
INSERT INTO ALOY_COMPLEX_CATALOGUE(COMPLEX_ID,ORF_PROTEIN) VALUES('C61','YML112W');
INSERT INTO ALOY_COMPLEX_CATALOGUE(COMPLEX_ID,ORF_PROTEIN) VALUES('C62','YEL015W');
INSERT INTO ALOY_COMPLEX_CATALOGUE(COMPLEX_ID,ORF_PROTEIN) VALUES('C62','YNL118C');
INSERT INTO ALOY_COMPLEX_CATALOGUE(COMPLEX_ID,ORF_PROTEIN) VALUES('C62','YOL149W');
INSERT INTO ALOY_COMPLEX_CATALOGUE(COMPLEX_ID,ORF_PROTEIN) VALUES('C63','YGL094C');
INSERT INTO ALOY_COMPLEX_CATALOGUE(COMPLEX_ID,ORF_PROTEIN) VALUES('C63','YKL025C');
INSERT INTO ALOY_COMPLEX_CATALOGUE(COMPLEX_ID,ORF_PROTEIN) VALUES('C64','YAL033W');
INSERT INTO ALOY_COMPLEX_CATALOGUE(COMPLEX_ID,ORF_PROTEIN) VALUES('C64','YBL018C');
INSERT INTO ALOY_COMPLEX_CATALOGUE(COMPLEX_ID,ORF_PROTEIN) VALUES('C64','YBR167C');
INSERT INTO ALOY_COMPLEX_CATALOGUE(COMPLEX_ID,ORF_PROTEIN) VALUES('C64','YBR257W');
INSERT INTO ALOY_COMPLEX_CATALOGUE(COMPLEX_ID,ORF_PROTEIN) VALUES('C64','YGR030C');
INSERT INTO ALOY_COMPLEX_CATALOGUE(COMPLEX_ID,ORF_PROTEIN) VALUES('C64','YHR062C');
INSERT INTO ALOY_COMPLEX_CATALOGUE(COMPLEX_ID,ORF_PROTEIN) VALUES('C64','YNL221C');
INSERT INTO ALOY_COMPLEX_CATALOGUE(COMPLEX_ID,ORF_PROTEIN) VALUES('C64','YNL282W');
INSERT INTO ALOY_COMPLEX_CATALOGUE(COMPLEX_ID,ORF_PROTEIN) VALUES('C65','YGL213C');
INSERT INTO ALOY_COMPLEX_CATALOGUE(COMPLEX_ID,ORF_PROTEIN) VALUES('C65','YLR398C');
INSERT INTO ALOY_COMPLEX_CATALOGUE(COMPLEX_ID,ORF_PROTEIN) VALUES('C65','YPR189W');
INSERT INTO ALOY_COMPLEX_CATALOGUE(COMPLEX_ID,ORF_PROTEIN) VALUES('C66','YAL021C');
INSERT INTO ALOY_COMPLEX_CATALOGUE(COMPLEX_ID,ORF_PROTEIN) VALUES('C66','YCR093W');
INSERT INTO ALOY_COMPLEX_CATALOGUE(COMPLEX_ID,ORF_PROTEIN) VALUES('C66','YDL165W');
INSERT INTO ALOY_COMPLEX_CATALOGUE(COMPLEX_ID,ORF_PROTEIN) VALUES('C66','YER068W');
INSERT INTO ALOY_COMPLEX_CATALOGUE(COMPLEX_ID,ORF_PROTEIN) VALUES('C66','YGR134W');
INSERT INTO ALOY_COMPLEX_CATALOGUE(COMPLEX_ID,ORF_PROTEIN) VALUES('C66','YIL038C');
INSERT INTO ALOY_COMPLEX_CATALOGUE(COMPLEX_ID,ORF_PROTEIN) VALUES('C66','YNL288W');
INSERT INTO ALOY_COMPLEX_CATALOGUE(COMPLEX_ID,ORF_PROTEIN) VALUES('C66','YNR052C');
INSERT INTO ALOY_COMPLEX_CATALOGUE(COMPLEX_ID,ORF_PROTEIN) VALUES('C66','YPR072W');
INSERT INTO ALOY_COMPLEX_CATALOGUE(COMPLEX_ID,ORF_PROTEIN) VALUES('C67','YGR095C');
INSERT INTO ALOY_COMPLEX_CATALOGUE(COMPLEX_ID,ORF_PROTEIN) VALUES('C67','YCR035C');
INSERT INTO ALOY_COMPLEX_CATALOGUE(COMPLEX_ID,ORF_PROTEIN) VALUES('C67','YGR158C');
INSERT INTO ALOY_COMPLEX_CATALOGUE(COMPLEX_ID,ORF_PROTEIN) VALUES('C67','YGR195W');
INSERT INTO ALOY_COMPLEX_CATALOGUE(COMPLEX_ID,ORF_PROTEIN) VALUES('C67','YDL111C');
INSERT INTO ALOY_COMPLEX_CATALOGUE(COMPLEX_ID,ORF_PROTEIN) VALUES('C67','YDR280W');
INSERT INTO ALOY_COMPLEX_CATALOGUE(COMPLEX_ID,ORF_PROTEIN) VALUES('C67','YHR069C');
INSERT INTO ALOY_COMPLEX_CATALOGUE(COMPLEX_ID,ORF_PROTEIN) VALUES('C67','YOL142W');
INSERT INTO ALOY_COMPLEX_CATALOGUE(COMPLEX_ID,ORF_PROTEIN) VALUES('C67','YNL232W');
INSERT INTO ALOY_COMPLEX_CATALOGUE(COMPLEX_ID,ORF_PROTEIN) VALUES('C67','YOL021C');
INSERT INTO ALOY_COMPLEX_CATALOGUE(COMPLEX_ID,ORF_PROTEIN) VALUES('C67','YOR001W');
INSERT INTO ALOY_COMPLEX_CATALOGUE(COMPLEX_ID,ORF_PROTEIN) VALUES('C68','YIL033C');
INSERT INTO ALOY_COMPLEX_CATALOGUE(COMPLEX_ID,ORF_PROTEIN) VALUES('C68','YJL164C');
INSERT INTO ALOY_COMPLEX_CATALOGUE(COMPLEX_ID,ORF_PROTEIN) VALUES('C68','YPL203W');
INSERT INTO ALOY_COMPLEX_CATALOGUE(COMPLEX_ID,ORF_PROTEIN) VALUES('C69','YMR106C');
INSERT INTO ALOY_COMPLEX_CATALOGUE(COMPLEX_ID,ORF_PROTEIN) VALUES('C69','YMR284W');
INSERT INTO ALOY_COMPLEX_CATALOGUE(COMPLEX_ID,ORF_PROTEIN) VALUES('C70','YAL001C');
INSERT INTO ALOY_COMPLEX_CATALOGUE(COMPLEX_ID,ORF_PROTEIN) VALUES('C70','YBR123C');
INSERT INTO ALOY_COMPLEX_CATALOGUE(COMPLEX_ID,ORF_PROTEIN) VALUES('C70','YDR362C');
INSERT INTO ALOY_COMPLEX_CATALOGUE(COMPLEX_ID,ORF_PROTEIN) VALUES('C70','YGR047C');
INSERT INTO ALOY_COMPLEX_CATALOGUE(COMPLEX_ID,ORF_PROTEIN) VALUES('C70','YOR110W');
INSERT INTO ALOY_COMPLEX_CATALOGUE(COMPLEX_ID,ORF_PROTEIN) VALUES('C70','YPL007C');
INSERT INTO ALOY_COMPLEX_CATALOGUE(COMPLEX_ID,ORF_PROTEIN) VALUES('C71','YKL058W');
INSERT INTO ALOY_COMPLEX_CATALOGUE(COMPLEX_ID,ORF_PROTEIN) VALUES('C71','YOR194C');
INSERT INTO ALOY_COMPLEX_CATALOGUE(COMPLEX_ID,ORF_PROTEIN) VALUES('C72','YFL024C');
INSERT INTO ALOY_COMPLEX_CATALOGUE(COMPLEX_ID,ORF_PROTEIN) VALUES('C72','YFL039C');
INSERT INTO ALOY_COMPLEX_CATALOGUE(COMPLEX_ID,ORF_PROTEIN) VALUES('C72','YHR090C');
INSERT INTO ALOY_COMPLEX_CATALOGUE(COMPLEX_ID,ORF_PROTEIN) VALUES('C72','YHR099W');
INSERT INTO ALOY_COMPLEX_CATALOGUE(COMPLEX_ID,ORF_PROTEIN) VALUES('C72','YJL081C');
INSERT INTO ALOY_COMPLEX_CATALOGUE(COMPLEX_ID,ORF_PROTEIN) VALUES('C72','YML007W');
INSERT INTO ALOY_COMPLEX_CATALOGUE(COMPLEX_ID,ORF_PROTEIN) VALUES('C72','YNL027W');
INSERT INTO ALOY_COMPLEX_CATALOGUE(COMPLEX_ID,ORF_PROTEIN) VALUES('C72','YOR244W');
INSERT INTO ALOY_COMPLEX_CATALOGUE(COMPLEX_ID,ORF_PROTEIN) VALUES('C72','YPR023C');
INSERT INTO ALOY_COMPLEX_CATALOGUE(COMPLEX_ID,ORF_PROTEIN) VALUES('C73','YDR477W');
INSERT INTO ALOY_COMPLEX_CATALOGUE(COMPLEX_ID,ORF_PROTEIN) VALUES('C73','YGL115W');
INSERT INTO ALOY_COMPLEX_CATALOGUE(COMPLEX_ID,ORF_PROTEIN) VALUES('C73','YGL208W');
INSERT INTO ALOY_COMPLEX_CATALOGUE(COMPLEX_ID,ORF_PROTEIN) VALUES('C74','YBR289W');
INSERT INTO ALOY_COMPLEX_CATALOGUE(COMPLEX_ID,ORF_PROTEIN) VALUES('C74','YDR073W');
INSERT INTO ALOY_COMPLEX_CATALOGUE(COMPLEX_ID,ORF_PROTEIN) VALUES('C74','YHL025W');
INSERT INTO ALOY_COMPLEX_CATALOGUE(COMPLEX_ID,ORF_PROTEIN) VALUES('C74','YJL176C');
INSERT INTO ALOY_COMPLEX_CATALOGUE(COMPLEX_ID,ORF_PROTEIN) VALUES('C74','YML007W');
INSERT INTO ALOY_COMPLEX_CATALOGUE(COMPLEX_ID,ORF_PROTEIN) VALUES('C74','YMR033W');
INSERT INTO ALOY_COMPLEX_CATALOGUE(COMPLEX_ID,ORF_PROTEIN) VALUES('C74','YNL027W');
INSERT INTO ALOY_COMPLEX_CATALOGUE(COMPLEX_ID,ORF_PROTEIN) VALUES('C74','YNR023W');
INSERT INTO ALOY_COMPLEX_CATALOGUE(COMPLEX_ID,ORF_PROTEIN) VALUES('C74','YOR290C');
INSERT INTO ALOY_COMPLEX_CATALOGUE(COMPLEX_ID,ORF_PROTEIN) VALUES('C74','YPL016W');
INSERT INTO ALOY_COMPLEX_CATALOGUE(COMPLEX_ID,ORF_PROTEIN) VALUES('C74','YPL129W');
INSERT INTO ALOY_COMPLEX_CATALOGUE(COMPLEX_ID,ORF_PROTEIN) VALUES('C74','YPR034W');
INSERT INTO ALOY_COMPLEX_CATALOGUE(COMPLEX_ID,ORF_PROTEIN) VALUES('C75','YAR003W');
INSERT INTO ALOY_COMPLEX_CATALOGUE(COMPLEX_ID,ORF_PROTEIN) VALUES('C75','YBR175W');
INSERT INTO ALOY_COMPLEX_CATALOGUE(COMPLEX_ID,ORF_PROTEIN) VALUES('C75','YDR469W');
INSERT INTO ALOY_COMPLEX_CATALOGUE(COMPLEX_ID,ORF_PROTEIN) VALUES('C75','YHR119W');
INSERT INTO ALOY_COMPLEX_CATALOGUE(COMPLEX_ID,ORF_PROTEIN) VALUES('C75','YKL018W');
INSERT INTO ALOY_COMPLEX_CATALOGUE(COMPLEX_ID,ORF_PROTEIN) VALUES('C75','YLR015W');
INSERT INTO ALOY_COMPLEX_CATALOGUE(COMPLEX_ID,ORF_PROTEIN) VALUES('C75','YPL138C');
INSERT INTO ALOY_COMPLEX_CATALOGUE(COMPLEX_ID,ORF_PROTEIN) VALUES('C76','YBL084C');
INSERT INTO ALOY_COMPLEX_CATALOGUE(COMPLEX_ID,ORF_PROTEIN) VALUES('C76','YDL108W');
INSERT INTO ALOY_COMPLEX_CATALOGUE(COMPLEX_ID,ORF_PROTEIN) VALUES('C76','YDR311W');
INSERT INTO ALOY_COMPLEX_CATALOGUE(COMPLEX_ID,ORF_PROTEIN) VALUES('C76','YDR460W');
INSERT INTO ALOY_COMPLEX_CATALOGUE(COMPLEX_ID,ORF_PROTEIN) VALUES('C76','YER171W');
INSERT INTO ALOY_COMPLEX_CATALOGUE(COMPLEX_ID,ORF_PROTEIN) VALUES('C76','YIL143C');
INSERT INTO ALOY_COMPLEX_CATALOGUE(COMPLEX_ID,ORF_PROTEIN) VALUES('C76','YLR005W');
INSERT INTO ALOY_COMPLEX_CATALOGUE(COMPLEX_ID,ORF_PROTEIN) VALUES('C76','YNL135C');
INSERT INTO ALOY_COMPLEX_CATALOGUE(COMPLEX_ID,ORF_PROTEIN) VALUES('C76','YPL122C');
INSERT INTO ALOY_COMPLEX_CATALOGUE(COMPLEX_ID,ORF_PROTEIN) VALUES('C76','YPR025C');
INSERT INTO ALOY_COMPLEX_CATALOGUE(COMPLEX_ID,ORF_PROTEIN) VALUES('C76','YPR056W');
INSERT INTO ALOY_COMPLEX_CATALOGUE(COMPLEX_ID,ORF_PROTEIN) VALUES('C77','YBR081C');
INSERT INTO ALOY_COMPLEX_CATALOGUE(COMPLEX_ID,ORF_PROTEIN) VALUES('C77','YBR198C');
INSERT INTO ALOY_COMPLEX_CATALOGUE(COMPLEX_ID,ORF_PROTEIN) VALUES('C77','YCL010C');
INSERT INTO ALOY_COMPLEX_CATALOGUE(COMPLEX_ID,ORF_PROTEIN) VALUES('C77','YDR145W');
INSERT INTO ALOY_COMPLEX_CATALOGUE(COMPLEX_ID,ORF_PROTEIN) VALUES('C77','YDR167W');
INSERT INTO ALOY_COMPLEX_CATALOGUE(COMPLEX_ID,ORF_PROTEIN) VALUES('C77','YDR176W');
INSERT INTO ALOY_COMPLEX_CATALOGUE(COMPLEX_ID,ORF_PROTEIN) VALUES('C77','YDR392W');
INSERT INTO ALOY_COMPLEX_CATALOGUE(COMPLEX_ID,ORF_PROTEIN) VALUES('C77','YDR448W');
INSERT INTO ALOY_COMPLEX_CATALOGUE(COMPLEX_ID,ORF_PROTEIN) VALUES('C77','YGL066W');
INSERT INTO ALOY_COMPLEX_CATALOGUE(COMPLEX_ID,ORF_PROTEIN) VALUES('C77','YGL112C');
INSERT INTO ALOY_COMPLEX_CATALOGUE(COMPLEX_ID,ORF_PROTEIN) VALUES('C77','YGR252W');
INSERT INTO ALOY_COMPLEX_CATALOGUE(COMPLEX_ID,ORF_PROTEIN) VALUES('C77','YHR099W');
INSERT INTO ALOY_COMPLEX_CATALOGUE(COMPLEX_ID,ORF_PROTEIN) VALUES('C77','YLR055C');
INSERT INTO ALOY_COMPLEX_CATALOGUE(COMPLEX_ID,ORF_PROTEIN) VALUES('C77','YMR236W');
INSERT INTO ALOY_COMPLEX_CATALOGUE(COMPLEX_ID,ORF_PROTEIN) VALUES('C77','YOL148C');
INSERT INTO ALOY_COMPLEX_CATALOGUE(COMPLEX_ID,ORF_PROTEIN) VALUES('C77','YPL254W');
INSERT INTO ALOY_COMPLEX_CATALOGUE(COMPLEX_ID,ORF_PROTEIN) VALUES('C78','YDL076C');
INSERT INTO ALOY_COMPLEX_CATALOGUE(COMPLEX_ID,ORF_PROTEIN) VALUES('C78','YIL084C');
INSERT INTO ALOY_COMPLEX_CATALOGUE(COMPLEX_ID,ORF_PROTEIN) VALUES('C78','YMR075W');
INSERT INTO ALOY_COMPLEX_CATALOGUE(COMPLEX_ID,ORF_PROTEIN) VALUES('C78','YMR128W');
INSERT INTO ALOY_COMPLEX_CATALOGUE(COMPLEX_ID,ORF_PROTEIN) VALUES('C78','YMR263W');
INSERT INTO ALOY_COMPLEX_CATALOGUE(COMPLEX_ID,ORF_PROTEIN) VALUES('C78','YNL097C');
INSERT INTO ALOY_COMPLEX_CATALOGUE(COMPLEX_ID,ORF_PROTEIN) VALUES('C78','YNL330C');
INSERT INTO ALOY_COMPLEX_CATALOGUE(COMPLEX_ID,ORF_PROTEIN) VALUES('C78','YOL004W');
INSERT INTO ALOY_COMPLEX_CATALOGUE(COMPLEX_ID,ORF_PROTEIN) VALUES('C78','YPL139C');
INSERT INTO ALOY_COMPLEX_CATALOGUE(COMPLEX_ID,ORF_PROTEIN) VALUES('C78','YPL181W');
INSERT INTO ALOY_COMPLEX_CATALOGUE(COMPLEX_ID,ORF_PROTEIN) VALUES('C78','YPR023C');
INSERT INTO ALOY_COMPLEX_CATALOGUE(COMPLEX_ID,ORF_PROTEIN) VALUES('C79','YAL034C');
INSERT INTO ALOY_COMPLEX_CATALOGUE(COMPLEX_ID,ORF_PROTEIN) VALUES('C79','YBR198C');
INSERT INTO ALOY_COMPLEX_CATALOGUE(COMPLEX_ID,ORF_PROTEIN) VALUES('C79','YCR042C');
INSERT INTO ALOY_COMPLEX_CATALOGUE(COMPLEX_ID,ORF_PROTEIN) VALUES('C79','YDR145W');
INSERT INTO ALOY_COMPLEX_CATALOGUE(COMPLEX_ID,ORF_PROTEIN) VALUES('C79','YDR167W');
INSERT INTO ALOY_COMPLEX_CATALOGUE(COMPLEX_ID,ORF_PROTEIN) VALUES('C79','YGL112C');
INSERT INTO ALOY_COMPLEX_CATALOGUE(COMPLEX_ID,ORF_PROTEIN) VALUES('C79','YGR274C');
INSERT INTO ALOY_COMPLEX_CATALOGUE(COMPLEX_ID,ORF_PROTEIN) VALUES('C79','YML015C');
INSERT INTO ALOY_COMPLEX_CATALOGUE(COMPLEX_ID,ORF_PROTEIN) VALUES('C79','YML098W');
INSERT INTO ALOY_COMPLEX_CATALOGUE(COMPLEX_ID,ORF_PROTEIN) VALUES('C79','YML114C');
INSERT INTO ALOY_COMPLEX_CATALOGUE(COMPLEX_ID,ORF_PROTEIN) VALUES('C79','YMR005W');
INSERT INTO ALOY_COMPLEX_CATALOGUE(COMPLEX_ID,ORF_PROTEIN) VALUES('C79','YMR227C');
INSERT INTO ALOY_COMPLEX_CATALOGUE(COMPLEX_ID,ORF_PROTEIN) VALUES('C79','YMR236W');
INSERT INTO ALOY_COMPLEX_CATALOGUE(COMPLEX_ID,ORF_PROTEIN) VALUES('C79','YPL011C');
INSERT INTO ALOY_COMPLEX_CATALOGUE(COMPLEX_ID,ORF_PROTEIN) VALUES('C79','YPL129W');
INSERT INTO ALOY_COMPLEX_CATALOGUE(COMPLEX_ID,ORF_PROTEIN) VALUES('C80','YGR200C');
INSERT INTO ALOY_COMPLEX_CATALOGUE(COMPLEX_ID,ORF_PROTEIN) VALUES('C80','YHR187W');
INSERT INTO ALOY_COMPLEX_CATALOGUE(COMPLEX_ID,ORF_PROTEIN) VALUES('C80','YLR384C');
INSERT INTO ALOY_COMPLEX_CATALOGUE(COMPLEX_ID,ORF_PROTEIN) VALUES('C80','YMR312W');
INSERT INTO ALOY_COMPLEX_CATALOGUE(COMPLEX_ID,ORF_PROTEIN) VALUES('C80','YPL086C');
INSERT INTO ALOY_COMPLEX_CATALOGUE(COMPLEX_ID,ORF_PROTEIN) VALUES('C80','YPL101W');
INSERT INTO ALOY_COMPLEX_CATALOGUE(COMPLEX_ID,ORF_PROTEIN) VALUES('C81','YGL133W');
INSERT INTO ALOY_COMPLEX_CATALOGUE(COMPLEX_ID,ORF_PROTEIN) VALUES('C81','YOL086C');
INSERT INTO ALOY_COMPLEX_CATALOGUE(COMPLEX_ID,ORF_PROTEIN) VALUES('C81','YOR304W');
INSERT INTO ALOY_COMPLEX_CATALOGUE(COMPLEX_ID,ORF_PROTEIN) VALUES('C82','YCR020C-A');
INSERT INTO ALOY_COMPLEX_CATALOGUE(COMPLEX_ID,ORF_PROTEIN) VALUES('C82','YEL053C');
INSERT INTO ALOY_COMPLEX_CATALOGUE(COMPLEX_ID,ORF_PROTEIN) VALUES('C82','YPR051W');
INSERT INTO ALOY_COMPLEX_CATALOGUE(COMPLEX_ID,ORF_PROTEIN) VALUES('C83','YDL056W');
INSERT INTO ALOY_COMPLEX_CATALOGUE(COMPLEX_ID,ORF_PROTEIN) VALUES('C83','YLR182W');
INSERT INTO ALOY_COMPLEX_CATALOGUE(COMPLEX_ID,ORF_PROTEIN) VALUES('C84','YER111C');
INSERT INTO ALOY_COMPLEX_CATALOGUE(COMPLEX_ID,ORF_PROTEIN) VALUES('C84','YLR182W');
INSERT INTO ALOY_COMPLEX_CATALOGUE(COMPLEX_ID,ORF_PROTEIN) VALUES('C85','YDR292C');
INSERT INTO ALOY_COMPLEX_CATALOGUE(COMPLEX_ID,ORF_PROTEIN) VALUES('C85','YKL154W');
INSERT INTO ALOY_COMPLEX_CATALOGUE(COMPLEX_ID,ORF_PROTEIN) VALUES('C86','YDL092W');
INSERT INTO ALOY_COMPLEX_CATALOGUE(COMPLEX_ID,ORF_PROTEIN) VALUES('C86','YKL122C');
INSERT INTO ALOY_COMPLEX_CATALOGUE(COMPLEX_ID,ORF_PROTEIN) VALUES('C86','YML105C');
INSERT INTO ALOY_COMPLEX_CATALOGUE(COMPLEX_ID,ORF_PROTEIN) VALUES('C86','YPL210C');
INSERT INTO ALOY_COMPLEX_CATALOGUE(COMPLEX_ID,ORF_PROTEIN) VALUES('C86','YPL243W');
INSERT INTO ALOY_COMPLEX_CATALOGUE(COMPLEX_ID,ORF_PROTEIN) VALUES('C86','YPR088C');
INSERT INTO ALOY_COMPLEX_CATALOGUE(COMPLEX_ID,ORF_PROTEIN) VALUES('C87','YBL090W');
INSERT INTO ALOY_COMPLEX_CATALOGUE(COMPLEX_ID,ORF_PROTEIN) VALUES('C87','YBR146W');
INSERT INTO ALOY_COMPLEX_CATALOGUE(COMPLEX_ID,ORF_PROTEIN) VALUES('C87','YBR251W');
INSERT INTO ALOY_COMPLEX_CATALOGUE(COMPLEX_ID,ORF_PROTEIN) VALUES('C87','YDL045W-A');
INSERT INTO ALOY_COMPLEX_CATALOGUE(COMPLEX_ID,ORF_PROTEIN) VALUES('C87','YDR036C');
INSERT INTO ALOY_COMPLEX_CATALOGUE(COMPLEX_ID,ORF_PROTEIN) VALUES('C87','YDR041W');
INSERT INTO ALOY_COMPLEX_CATALOGUE(COMPLEX_ID,ORF_PROTEIN) VALUES('C87','YDR175C');
INSERT INTO ALOY_COMPLEX_CATALOGUE(COMPLEX_ID,ORF_PROTEIN) VALUES('C87','YDR337W');
INSERT INTO ALOY_COMPLEX_CATALOGUE(COMPLEX_ID,ORF_PROTEIN) VALUES('C87','YDR347W');
INSERT INTO ALOY_COMPLEX_CATALOGUE(COMPLEX_ID,ORF_PROTEIN) VALUES('C87','YER050C');
INSERT INTO ALOY_COMPLEX_CATALOGUE(COMPLEX_ID,ORF_PROTEIN) VALUES('C87','YFR049W');
INSERT INTO ALOY_COMPLEX_CATALOGUE(COMPLEX_ID,ORF_PROTEIN) VALUES('C87','YGL129C');
INSERT INTO ALOY_COMPLEX_CATALOGUE(COMPLEX_ID,ORF_PROTEIN) VALUES('C87','YGR084C');
INSERT INTO ALOY_COMPLEX_CATALOGUE(COMPLEX_ID,ORF_PROTEIN) VALUES('C87','YGR165W');
INSERT INTO ALOY_COMPLEX_CATALOGUE(COMPLEX_ID,ORF_PROTEIN) VALUES('C87','YGR215W');
INSERT INTO ALOY_COMPLEX_CATALOGUE(COMPLEX_ID,ORF_PROTEIN) VALUES('C87','YHL004W');
INSERT INTO ALOY_COMPLEX_CATALOGUE(COMPLEX_ID,ORF_PROTEIN) VALUES('C87','YHR075C');
INSERT INTO ALOY_COMPLEX_CATALOGUE(COMPLEX_ID,ORF_PROTEIN) VALUES('C87','YIL093C');
INSERT INTO ALOY_COMPLEX_CATALOGUE(COMPLEX_ID,ORF_PROTEIN) VALUES('C87','YJR101W');
INSERT INTO ALOY_COMPLEX_CATALOGUE(COMPLEX_ID,ORF_PROTEIN) VALUES('C87','YJR113C');
INSERT INTO ALOY_COMPLEX_CATALOGUE(COMPLEX_ID,ORF_PROTEIN) VALUES('C87','YKL003C');
INSERT INTO ALOY_COMPLEX_CATALOGUE(COMPLEX_ID,ORF_PROTEIN) VALUES('C87','YKL155C');
INSERT INTO ALOY_COMPLEX_CATALOGUE(COMPLEX_ID,ORF_PROTEIN) VALUES('C87','YMR158W');
INSERT INTO ALOY_COMPLEX_CATALOGUE(COMPLEX_ID,ORF_PROTEIN) VALUES('C87','YMR188C');
INSERT INTO ALOY_COMPLEX_CATALOGUE(COMPLEX_ID,ORF_PROTEIN) VALUES('C87','YNL081C');
INSERT INTO ALOY_COMPLEX_CATALOGUE(COMPLEX_ID,ORF_PROTEIN) VALUES('C87','YNL137C');
INSERT INTO ALOY_COMPLEX_CATALOGUE(COMPLEX_ID,ORF_PROTEIN) VALUES('C87','YNL306W');
INSERT INTO ALOY_COMPLEX_CATALOGUE(COMPLEX_ID,ORF_PROTEIN) VALUES('C87','YNR036C');
INSERT INTO ALOY_COMPLEX_CATALOGUE(COMPLEX_ID,ORF_PROTEIN) VALUES('C87','YNR037C');
INSERT INTO ALOY_COMPLEX_CATALOGUE(COMPLEX_ID,ORF_PROTEIN) VALUES('C87','YOR158W');
INSERT INTO ALOY_COMPLEX_CATALOGUE(COMPLEX_ID,ORF_PROTEIN) VALUES('C87','YPL013C');
INSERT INTO ALOY_COMPLEX_CATALOGUE(COMPLEX_ID,ORF_PROTEIN) VALUES('C87','YPL118W');
INSERT INTO ALOY_COMPLEX_CATALOGUE(COMPLEX_ID,ORF_PROTEIN) VALUES('C87','YPR166C');
INSERT INTO ALOY_COMPLEX_CATALOGUE(COMPLEX_ID,ORF_PROTEIN) VALUES('C88','YBR159W');
INSERT INTO ALOY_COMPLEX_CATALOGUE(COMPLEX_ID,ORF_PROTEIN) VALUES('C88','YDR211W');
INSERT INTO ALOY_COMPLEX_CATALOGUE(COMPLEX_ID,ORF_PROTEIN) VALUES('C88','YER025W');
INSERT INTO ALOY_COMPLEX_CATALOGUE(COMPLEX_ID,ORF_PROTEIN) VALUES('C88','YGR083C');
INSERT INTO ALOY_COMPLEX_CATALOGUE(COMPLEX_ID,ORF_PROTEIN) VALUES('C88','YJR007W');
INSERT INTO ALOY_COMPLEX_CATALOGUE(COMPLEX_ID,ORF_PROTEIN) VALUES('C88','YKR026C');
INSERT INTO ALOY_COMPLEX_CATALOGUE(COMPLEX_ID,ORF_PROTEIN) VALUES('C88','YLR291C');
INSERT INTO ALOY_COMPLEX_CATALOGUE(COMPLEX_ID,ORF_PROTEIN) VALUES('C88','YNL265C');
INSERT INTO ALOY_COMPLEX_CATALOGUE(COMPLEX_ID,ORF_PROTEIN) VALUES('C88','YOR101W');
INSERT INTO ALOY_COMPLEX_CATALOGUE(COMPLEX_ID,ORF_PROTEIN) VALUES('C88','YOR260W');
INSERT INTO ALOY_COMPLEX_CATALOGUE(COMPLEX_ID,ORF_PROTEIN) VALUES('C88','YPL237W');
INSERT INTO ALOY_COMPLEX_CATALOGUE(COMPLEX_ID,ORF_PROTEIN) VALUES('C89','YBR079C');
INSERT INTO ALOY_COMPLEX_CATALOGUE(COMPLEX_ID,ORF_PROTEIN) VALUES('C89','YDR429C');
INSERT INTO ALOY_COMPLEX_CATALOGUE(COMPLEX_ID,ORF_PROTEIN) VALUES('C89','YLR192C');
INSERT INTO ALOY_COMPLEX_CATALOGUE(COMPLEX_ID,ORF_PROTEIN) VALUES('C89','YMR146C');
INSERT INTO ALOY_COMPLEX_CATALOGUE(COMPLEX_ID,ORF_PROTEIN) VALUES('C89','YMR309C');
INSERT INTO ALOY_COMPLEX_CATALOGUE(COMPLEX_ID,ORF_PROTEIN) VALUES('C89','YNL244C');
INSERT INTO ALOY_COMPLEX_CATALOGUE(COMPLEX_ID,ORF_PROTEIN) VALUES('C89','YOR361C');
INSERT INTO ALOY_COMPLEX_CATALOGUE(COMPLEX_ID,ORF_PROTEIN) VALUES('C89','YPR041W');
INSERT INTO ALOY_COMPLEX_CATALOGUE(COMPLEX_ID,ORF_PROTEIN) VALUES('C89','YPR086W');
INSERT INTO ALOY_COMPLEX_CATALOGUE(COMPLEX_ID,ORF_PROTEIN) VALUES('C90','YFL022C');
INSERT INTO ALOY_COMPLEX_CATALOGUE(COMPLEX_ID,ORF_PROTEIN) VALUES('C90','YLR060W');
INSERT INTO ALOY_COMPLEX_CATALOGUE(COMPLEX_ID,ORF_PROTEIN) VALUES('C91','YGL105W');
INSERT INTO ALOY_COMPLEX_CATALOGUE(COMPLEX_ID,ORF_PROTEIN) VALUES('C91','YGR264C');
INSERT INTO ALOY_COMPLEX_CATALOGUE(COMPLEX_ID,ORF_PROTEIN) VALUES('C92','YJL208C');
INSERT INTO ALOY_COMPLEX_CATALOGUE(COMPLEX_ID,ORF_PROTEIN) VALUES('C92','YKR079C');
INSERT INTO ALOY_COMPLEX_CATALOGUE(COMPLEX_ID,ORF_PROTEIN) VALUES('C93','YNR046W');
INSERT INTO ALOY_COMPLEX_CATALOGUE(COMPLEX_ID,ORF_PROTEIN) VALUES('C93','YOL124C');
INSERT INTO ALOY_COMPLEX_CATALOGUE(COMPLEX_ID,ORF_PROTEIN) VALUES('C94','YER007C-A');
INSERT INTO ALOY_COMPLEX_CATALOGUE(COMPLEX_ID,ORF_PROTEIN) VALUES('C94','YJR014W');
INSERT INTO ALOY_COMPLEX_CATALOGUE(COMPLEX_ID,ORF_PROTEIN) VALUES('C95','YBL046W');
INSERT INTO ALOY_COMPLEX_CATALOGUE(COMPLEX_ID,ORF_PROTEIN) VALUES('C95','YDR075W');
INSERT INTO ALOY_COMPLEX_CATALOGUE(COMPLEX_ID,ORF_PROTEIN) VALUES('C95','YNL201C');
INSERT INTO ALOY_COMPLEX_CATALOGUE(COMPLEX_ID,ORF_PROTEIN) VALUES('C96','YBR247C');
INSERT INTO ALOY_COMPLEX_CATALOGUE(COMPLEX_ID,ORF_PROTEIN) VALUES('C96','YDL060W');
INSERT INTO ALOY_COMPLEX_CATALOGUE(COMPLEX_ID,ORF_PROTEIN) VALUES('C96','YGR081C');
INSERT INTO ALOY_COMPLEX_CATALOGUE(COMPLEX_ID,ORF_PROTEIN) VALUES('C96','YNL207W');
INSERT INTO ALOY_COMPLEX_CATALOGUE(COMPLEX_ID,ORF_PROTEIN) VALUES('C96','YOR056C');
INSERT INTO ALOY_COMPLEX_CATALOGUE(COMPLEX_ID,ORF_PROTEIN) VALUES('C97','YDR295C');
INSERT INTO ALOY_COMPLEX_CATALOGUE(COMPLEX_ID,ORF_PROTEIN) VALUES('C97','YNL021W');
INSERT INTO ALOY_COMPLEX_CATALOGUE(COMPLEX_ID,ORF_PROTEIN) VALUES('C97','YPR179C');
INSERT INTO ALOY_COMPLEX_CATALOGUE(COMPLEX_ID,ORF_PROTEIN) VALUES('C98','YBR011C');
INSERT INTO ALOY_COMPLEX_CATALOGUE(COMPLEX_ID,ORF_PROTEIN) VALUES('C98','YDL203C');
INSERT INTO ALOY_COMPLEX_CATALOGUE(COMPLEX_ID,ORF_PROTEIN) VALUES('C98','YLR371W');
INSERT INTO ALOY_COMPLEX_CATALOGUE(COMPLEX_ID,ORF_PROTEIN) VALUES('C98','YLR425W');
INSERT INTO ALOY_COMPLEX_CATALOGUE(COMPLEX_ID,ORF_PROTEIN) VALUES('C99','YAL024C');
INSERT INTO ALOY_COMPLEX_CATALOGUE(COMPLEX_ID,ORF_PROTEIN) VALUES('C99','YHR158C');
INSERT INTO ALOY_COMPLEX_CATALOGUE(COMPLEX_ID,ORF_PROTEIN) VALUES('C100','YBR125C');
INSERT INTO ALOY_COMPLEX_CATALOGUE(COMPLEX_ID,ORF_PROTEIN) VALUES('C100','YDR186C');
commit
/
