# Supplementary material for: MCL-CAw: a refinement of MCL for detecting yeast complexes from weighted PPI networks by incorporating core-attachment structure
Source: BMC Bioinformatics. 2010 Oct 12;11:504. doi: 10.1186/1471-2105-11-504 (PMC2965181; doi:10.1186/1471-2105-11-504)
Supplement: Additional files 2 — The MCL-CAw software package: The source code and installation details for the MCL-CAw software. [file 1471-2105-11-504-S2.ZIP › Additional_files_2/ins_MCL_clusters.sql]

/*
The MCL-CAw software
Developed by Sriganesh Srihari
RAS Research Group headed by Assoc/Prof Hon Wai Leong
School of Computing
National University of Singapore

Last modified: 13-May-2010.

This source code is made avaliable for free for non-commericial purposes.
Contact: sriganesh.m.s@gmail.com
*/


/*
This inserts the initial MCL clusters from the Unscored network into the database tables iter_cluster_master and iter_cluster_proteins.
*/


DELETE FROM ITER_CLUSTER_MASTER WHERE GRAPH_CODE = 'GU1';
DELETE FROM ITER_CLUSTER_PROTEINS WHERE GRAPH_CODE = 'GU1';

INSERT INTO ITER_CLUSTER_MASTER(graph_code,cluster_id) VALUES ('GU1',1);
INSERT INTO ITER_CLUSTER_PROTEINS(graph_code,cluster_id,protein) VALUES ('GU1',1,'YBR119W');
INSERT INTO ITER_CLUSTER_MASTER(graph_code,cluster_id) VALUES ('GU1',1);
INSERT INTO ITER_CLUSTER_PROTEINS(graph_code,cluster_id,protein) VALUES ('GU1',1,'YPL178W');
INSERT INTO ITER_CLUSTER_MASTER(graph_code,cluster_id) VALUES ('GU1',1);
INSERT INTO ITER_CLUSTER_PROTEINS(graph_code,cluster_id,protein) VALUES ('GU1',1,'YML046W');
INSERT INTO ITER_CLUSTER_MASTER(graph_code,cluster_id) VALUES ('GU1',1);
INSERT INTO ITER_CLUSTER_PROTEINS(graph_code,cluster_id,protein) VALUES ('GU1',1,'YKL012W');
INSERT INTO ITER_CLUSTER_MASTER(graph_code,cluster_id) VALUES ('GU1',1);
INSERT INTO ITER_CLUSTER_PROTEINS(graph_code,cluster_id,protein) VALUES ('GU1',1,'YDR235W');
INSERT INTO ITER_CLUSTER_MASTER(graph_code,cluster_id) VALUES ('GU1',1);
INSERT INTO ITER_CLUSTER_PROTEINS(graph_code,cluster_id,protein) VALUES ('GU1',1,'YIL061C');
INSERT INTO ITER_CLUSTER_MASTER(graph_code,cluster_id) VALUES ('GU1',1);
INSERT INTO ITER_CLUSTER_PROTEINS(graph_code,cluster_id,protein) VALUES ('GU1',1,'YDR240C');
INSERT INTO ITER_CLUSTER_MASTER(graph_code,cluster_id) VALUES ('GU1',1);
INSERT INTO ITER_CLUSTER_PROTEINS(graph_code,cluster_id,protein) VALUES ('GU1',1,'YGR013W');
INSERT INTO ITER_CLUSTER_MASTER(graph_code,cluster_id) VALUES ('GU1',1);
INSERT INTO ITER_CLUSTER_PROTEINS(graph_code,cluster_id,protein) VALUES ('GU1',1,'YMR125W');
INSERT INTO ITER_CLUSTER_MASTER(graph_code,cluster_id) VALUES ('GU1',1);
INSERT INTO ITER_CLUSTER_PROTEINS(graph_code,cluster_id,protein) VALUES ('GU1',1,'YBR152W');
INSERT INTO ITER_CLUSTER_MASTER(graph_code,cluster_id) VALUES ('GU1',1);
INSERT INTO ITER_CLUSTER_PROTEINS(graph_code,cluster_id,protein) VALUES ('GU1',1,'YER172C');
INSERT INTO ITER_CLUSTER_MASTER(graph_code,cluster_id) VALUES ('GU1',1);
INSERT INTO ITER_CLUSTER_PROTEINS(graph_code,cluster_id,protein) VALUES ('GU1',1,'YMR240C');
INSERT INTO ITER_CLUSTER_MASTER(graph_code,cluster_id) VALUES ('GU1',1);
INSERT INTO ITER_CLUSTER_PROTEINS(graph_code,cluster_id,protein) VALUES ('GU1',1,'YMR288W');
INSERT INTO ITER_CLUSTER_MASTER(graph_code,cluster_id) VALUES ('GU1',1);
INSERT INTO ITER_CLUSTER_PROTEINS(graph_code,cluster_id,protein) VALUES ('GU1',1,'YPL213W');
INSERT INTO ITER_CLUSTER_MASTER(graph_code,cluster_id) VALUES ('GU1',1);
INSERT INTO ITER_CLUSTER_PROTEINS(graph_code,cluster_id,protein) VALUES ('GU1',1,'YDL043C');
INSERT INTO ITER_CLUSTER_MASTER(graph_code,cluster_id) VALUES ('GU1',1);
INSERT INTO ITER_CLUSTER_PROTEINS(graph_code,cluster_id,protein) VALUES ('GU1',1,'YJL203W');
INSERT INTO ITER_CLUSTER_MASTER(graph_code,cluster_id) VALUES ('GU1',1);
INSERT INTO ITER_CLUSTER_PROTEINS(graph_code,cluster_id,protein) VALUES ('GU1',1,'YDR473C');
INSERT INTO ITER_CLUSTER_MASTER(graph_code,cluster_id) VALUES ('GU1',1);
INSERT INTO ITER_CLUSTER_PROTEINS(graph_code,cluster_id,protein) VALUES ('GU1',1,'YGR091W');
INSERT INTO ITER_CLUSTER_MASTER(graph_code,cluster_id) VALUES ('GU1',1);
INSERT INTO ITER_CLUSTER_PROTEINS(graph_code,cluster_id,protein) VALUES ('GU1',1,'YGR075C');
INSERT INTO ITER_CLUSTER_MASTER(graph_code,cluster_id) VALUES ('GU1',1);
INSERT INTO ITER_CLUSTER_PROTEINS(graph_code,cluster_id,protein) VALUES ('GU1',1,'YPR178W');
INSERT INTO ITER_CLUSTER_MASTER(graph_code,cluster_id) VALUES ('GU1',1);
INSERT INTO ITER_CLUSTER_PROTEINS(graph_code,cluster_id,protein) VALUES ('GU1',1,'YBR055C');
INSERT INTO ITER_CLUSTER_MASTER(graph_code,cluster_id) VALUES ('GU1',1);
INSERT INTO ITER_CLUSTER_PROTEINS(graph_code,cluster_id,protein) VALUES ('GU1',1,'YHR165C');
INSERT INTO ITER_CLUSTER_MASTER(graph_code,cluster_id) VALUES ('GU1',1);
INSERT INTO ITER_CLUSTER_PROTEINS(graph_code,cluster_id,protein) VALUES ('GU1',1,'YDL030W');
INSERT INTO ITER_CLUSTER_MASTER(graph_code,cluster_id) VALUES ('GU1',1);
INSERT INTO ITER_CLUSTER_PROTEINS(graph_code,cluster_id,protein) VALUES ('GU1',1,'YML049C');
INSERT INTO ITER_CLUSTER_MASTER(graph_code,cluster_id) VALUES ('GU1',1);
INSERT INTO ITER_CLUSTER_PROTEINS(graph_code,cluster_id,protein) VALUES ('GU1',1,'YER029C');
INSERT INTO ITER_CLUSTER_MASTER(graph_code,cluster_id) VALUES ('GU1',1);
INSERT INTO ITER_CLUSTER_PROTEINS(graph_code,cluster_id,protein) VALUES ('GU1',1,'YKL173W');
INSERT INTO ITER_CLUSTER_MASTER(graph_code,cluster_id) VALUES ('GU1',1);
INSERT INTO ITER_CLUSTER_PROTEINS(graph_code,cluster_id,protein) VALUES ('GU1',1,'YDL098C');
INSERT INTO ITER_CLUSTER_MASTER(graph_code,cluster_id) VALUES ('GU1',1);
INSERT INTO ITER_CLUSTER_PROTEINS(graph_code,cluster_id,protein) VALUES ('GU1',1,'YOR308C');
INSERT INTO ITER_CLUSTER_MASTER(graph_code,cluster_id) VALUES ('GU1',1);
INSERT INTO ITER_CLUSTER_PROTEINS(graph_code,cluster_id,protein) VALUES ('GU1',1,'YDL087C');
INSERT INTO ITER_CLUSTER_MASTER(graph_code,cluster_id) VALUES ('GU1',1);
INSERT INTO ITER_CLUSTER_PROTEINS(graph_code,cluster_id,protein) VALUES ('GU1',1,'YHR086W');
INSERT INTO ITER_CLUSTER_MASTER(graph_code,cluster_id) VALUES ('GU1',1);
INSERT INTO ITER_CLUSTER_PROTEINS(graph_code,cluster_id,protein) VALUES ('GU1',1,'YLR275W');
INSERT INTO ITER_CLUSTER_MASTER(graph_code,cluster_id) VALUES ('GU1',1);
INSERT INTO ITER_CLUSTER_PROTEINS(graph_code,cluster_id,protein) VALUES ('GU1',1,'YLR147C');
INSERT INTO ITER_CLUSTER_MASTER(graph_code,cluster_id) VALUES ('GU1',1);
INSERT INTO ITER_CLUSTER_PROTEINS(graph_code,cluster_id,protein) VALUES ('GU1',1,'YLR298C');
INSERT INTO ITER_CLUSTER_MASTER(graph_code,cluster_id) VALUES ('GU1',1);
INSERT INTO ITER_CLUSTER_PROTEINS(graph_code,cluster_id,protein) VALUES ('GU1',1,'YGR074W');
INSERT INTO ITER_CLUSTER_MASTER(graph_code,cluster_id) VALUES ('GU1',1);
INSERT INTO ITER_CLUSTER_PROTEINS(graph_code,cluster_id,protein) VALUES ('GU1',1,'YPR082C');
INSERT INTO ITER_CLUSTER_MASTER(graph_code,cluster_id) VALUES ('GU1',1);
INSERT INTO ITER_CLUSTER_PROTEINS(graph_code,cluster_id,protein) VALUES ('GU1',1,'YBL074C');
INSERT INTO ITER_CLUSTER_MASTER(graph_code,cluster_id) VALUES ('GU1',1);
INSERT INTO ITER_CLUSTER_PROTEINS(graph_code,cluster_id,protein) VALUES ('GU1',1,'YOR319W');
INSERT INTO ITER_CLUSTER_MASTER(graph_code,cluster_id) VALUES ('GU1',1);
INSERT INTO ITER_CLUSTER_PROTEINS(graph_code,cluster_id,protein) VALUES ('GU1',1,'YPR101W');
INSERT INTO ITER_CLUSTER_MASTER(graph_code,cluster_id) VALUES ('GU1',1);
INSERT INTO ITER_CLUSTER_PROTEINS(graph_code,cluster_id,protein) VALUES ('GU1',1,'YLR424W');
INSERT INTO ITER_CLUSTER_MASTER(graph_code,cluster_id) VALUES ('GU1',1);
INSERT INTO ITER_CLUSTER_PROTEINS(graph_code,cluster_id,protein) VALUES ('GU1',1,'YPR057W');
INSERT INTO ITER_CLUSTER_MASTER(graph_code,cluster_id) VALUES ('GU1',1);
INSERT INTO ITER_CLUSTER_PROTEINS(graph_code,cluster_id,protein) VALUES ('GU1',1,'YDL160C');
INSERT INTO ITER_CLUSTER_MASTER(graph_code,cluster_id) VALUES ('GU1',1);
INSERT INTO ITER_CLUSTER_PROTEINS(graph_code,cluster_id,protein) VALUES ('GU1',1,'YBL026W');
INSERT INTO ITER_CLUSTER_MASTER(graph_code,cluster_id) VALUES ('GU1',1);
INSERT INTO ITER_CLUSTER_PROTEINS(graph_code,cluster_id,protein) VALUES ('GU1',1,'YDR378C');
INSERT INTO ITER_CLUSTER_MASTER(graph_code,cluster_id) VALUES ('GU1',1);
INSERT INTO ITER_CLUSTER_PROTEINS(graph_code,cluster_id,protein) VALUES ('GU1',1,'YCR077C');
INSERT INTO ITER_CLUSTER_MASTER(graph_code,cluster_id) VALUES ('GU1',1);
INSERT INTO ITER_CLUSTER_PROTEINS(graph_code,cluster_id,protein) VALUES ('GU1',1,'YBR065C');
INSERT INTO ITER_CLUSTER_MASTER(graph_code,cluster_id) VALUES ('GU1',1);
INSERT INTO ITER_CLUSTER_PROTEINS(graph_code,cluster_id,protein) VALUES ('GU1',1,'YLR117C');
INSERT INTO ITER_CLUSTER_MASTER(graph_code,cluster_id) VALUES ('GU1',1);
INSERT INTO ITER_CLUSTER_PROTEINS(graph_code,cluster_id,protein) VALUES ('GU1',1,'YPL151C');
INSERT INTO ITER_CLUSTER_MASTER(graph_code,cluster_id) VALUES ('GU1',1);
INSERT INTO ITER_CLUSTER_PROTEINS(graph_code,cluster_id,protein) VALUES ('GU1',1,'YER112W');
INSERT INTO ITER_CLUSTER_MASTER(graph_code,cluster_id) VALUES ('GU1',1);
INSERT INTO ITER_CLUSTER_PROTEINS(graph_code,cluster_id,protein) VALUES ('GU1',1,'YNL147W');
INSERT INTO ITER_CLUSTER_MASTER(graph_code,cluster_id) VALUES ('GU1',1);
INSERT INTO ITER_CLUSTER_PROTEINS(graph_code,cluster_id,protein) VALUES ('GU1',1,'YDR416W');
INSERT INTO ITER_CLUSTER_MASTER(graph_code,cluster_id) VALUES ('GU1',1);
INSERT INTO ITER_CLUSTER_PROTEINS(graph_code,cluster_id,protein) VALUES ('GU1',1,'YGL128C');
INSERT INTO ITER_CLUSTER_MASTER(graph_code,cluster_id) VALUES ('GU1',1);
INSERT INTO ITER_CLUSTER_PROTEINS(graph_code,cluster_id,protein) VALUES ('GU1',1,'YER146W');
INSERT INTO ITER_CLUSTER_MASTER(graph_code,cluster_id) VALUES ('GU1',1);
INSERT INTO ITER_CLUSTER_PROTEINS(graph_code,cluster_id,protein) VALUES ('GU1',1,'YCR063W');
INSERT INTO ITER_CLUSTER_MASTER(graph_code,cluster_id) VALUES ('GU1',1);
INSERT INTO ITER_CLUSTER_PROTEINS(graph_code,cluster_id,protein) VALUES ('GU1',1,'YMR213W');
INSERT INTO ITER_CLUSTER_MASTER(graph_code,cluster_id) VALUES ('GU1',1);
INSERT INTO ITER_CLUSTER_PROTEINS(graph_code,cluster_id,protein) VALUES ('GU1',1,'YJR050W');
INSERT INTO ITER_CLUSTER_MASTER(graph_code,cluster_id) VALUES ('GU1',1);
INSERT INTO ITER_CLUSTER_PROTEINS(graph_code,cluster_id,protein) VALUES ('GU1',1,'YGR278W');
INSERT INTO ITER_CLUSTER_MASTER(graph_code,cluster_id) VALUES ('GU1',1);
INSERT INTO ITER_CLUSTER_PROTEINS(graph_code,cluster_id,protein) VALUES ('GU1',1,'YMR268C');
INSERT INTO ITER_CLUSTER_MASTER(graph_code,cluster_id) VALUES ('GU1',1);
INSERT INTO ITER_CLUSTER_PROTEINS(graph_code,cluster_id,protein) VALUES ('GU1',1,'YDL209C');
INSERT INTO ITER_CLUSTER_MASTER(graph_code,cluster_id) VALUES ('GU1',1);
INSERT INTO ITER_CLUSTER_PROTEINS(graph_code,cluster_id,protein) VALUES ('GU1',1,'YAL032C');
INSERT INTO ITER_CLUSTER_MASTER(graph_code,cluster_id) VALUES ('GU1',1);
INSERT INTO ITER_CLUSTER_PROTEINS(graph_code,cluster_id,protein) VALUES ('GU1',1,'YDR364C');
INSERT INTO ITER_CLUSTER_MASTER(graph_code,cluster_id) VALUES ('GU1',1);
INSERT INTO ITER_CLUSTER_PROTEINS(graph_code,cluster_id,protein) VALUES ('GU1',1,'YLL036C');
INSERT INTO ITER_CLUSTER_MASTER(graph_code,cluster_id) VALUES ('GU1',1);
INSERT INTO ITER_CLUSTER_PROTEINS(graph_code,cluster_id,protein) VALUES ('GU1',1,'YJR041C');
INSERT INTO ITER_CLUSTER_MASTER(graph_code,cluster_id) VALUES ('GU1',1);
INSERT INTO ITER_CLUSTER_PROTEINS(graph_code,cluster_id,protein) VALUES ('GU1',1,'YJR022W');
INSERT INTO ITER_CLUSTER_MASTER(graph_code,cluster_id) VALUES ('GU1',1);
INSERT INTO ITER_CLUSTER_PROTEINS(graph_code,cluster_id,protein) VALUES ('GU1',1,'YPR182W');
INSERT INTO ITER_CLUSTER_MASTER(graph_code,cluster_id) VALUES ('GU1',1);
INSERT INTO ITER_CLUSTER_PROTEINS(graph_code,cluster_id,protein) VALUES ('GU1',1,'YOR159C');
INSERT INTO ITER_CLUSTER_MASTER(graph_code,cluster_id) VALUES ('GU1',1);
INSERT INTO ITER_CLUSTER_PROTEINS(graph_code,cluster_id,protein) VALUES ('GU1',1,'YDR482C');
INSERT INTO ITER_CLUSTER_MASTER(graph_code,cluster_id) VALUES ('GU1',1);
INSERT INTO ITER_CLUSTER_PROTEINS(graph_code,cluster_id,protein) VALUES ('GU1',1,'YGL174W');
INSERT INTO ITER_CLUSTER_MASTER(graph_code,cluster_id) VALUES ('GU1',1);
INSERT INTO ITER_CLUSTER_PROTEINS(graph_code,cluster_id,protein) VALUES ('GU1',1,'YGR129W');
INSERT INTO ITER_CLUSTER_MASTER(graph_code,cluster_id) VALUES ('GU1',1);
INSERT INTO ITER_CLUSTER_PROTEINS(graph_code,cluster_id,protein) VALUES ('GU1',1,'YBR188C');
INSERT INTO ITER_CLUSTER_MASTER(graph_code,cluster_id) VALUES ('GU1',1);
INSERT INTO ITER_CLUSTER_PROTEINS(graph_code,cluster_id,protein) VALUES ('GU1',1,'YLR438C-A');
INSERT INTO ITER_CLUSTER_MASTER(graph_code,cluster_id) VALUES ('GU1',1);
INSERT INTO ITER_CLUSTER_PROTEINS(graph_code,cluster_id,protein) VALUES ('GU1',1,'YFL017W-A');
INSERT INTO ITER_CLUSTER_MASTER(graph_code,cluster_id) VALUES ('GU1',1);
INSERT INTO ITER_CLUSTER_PROTEINS(graph_code,cluster_id,protein) VALUES ('GU1',1,'YKL214C');
INSERT INTO ITER_CLUSTER_MASTER(graph_code,cluster_id) VALUES ('GU1',1);
INSERT INTO ITER_CLUSTER_PROTEINS(graph_code,cluster_id,protein) VALUES ('GU1',1,'YKL095W');
INSERT INTO ITER_CLUSTER_MASTER(graph_code,cluster_id) VALUES ('GU1',1);
INSERT INTO ITER_CLUSTER_PROTEINS(graph_code,cluster_id,protein) VALUES ('GU1',1,'YLR011W');
INSERT INTO ITER_CLUSTER_MASTER(graph_code,cluster_id) VALUES ('GU1',1);
INSERT INTO ITER_CLUSTER_PROTEINS(graph_code,cluster_id,protein) VALUES ('GU1',1,'YJL035C');
INSERT INTO ITER_CLUSTER_MASTER(graph_code,cluster_id) VALUES ('GU1',1);
INSERT INTO ITER_CLUSTER_PROTEINS(graph_code,cluster_id,protein) VALUES ('GU1',1,'YNL092W');
INSERT INTO ITER_CLUSTER_MASTER(graph_code,cluster_id) VALUES ('GU1',1);
INSERT INTO ITER_CLUSTER_PROTEINS(graph_code,cluster_id,protein) VALUES ('GU1',1,'YNR011C');
INSERT INTO ITER_CLUSTER_MASTER(graph_code,cluster_id) VALUES ('GU1',1);
INSERT INTO ITER_CLUSTER_PROTEINS(graph_code,cluster_id,protein) VALUES ('GU1',1,'YDL085C-A');
INSERT INTO ITER_CLUSTER_MASTER(graph_code,cluster_id) VALUES ('GU1',1);
INSERT INTO ITER_CLUSTER_PROTEINS(graph_code,cluster_id,protein) VALUES ('GU1',1,'YLR132C');
INSERT INTO ITER_CLUSTER_MASTER(graph_code,cluster_id) VALUES ('GU1',1);
INSERT INTO ITER_CLUSTER_PROTEINS(graph_code,cluster_id,protein) VALUES ('GU1',1,'YPR134W');
INSERT INTO ITER_CLUSTER_MASTER(graph_code,cluster_id) VALUES ('GU1',2);
INSERT INTO ITER_CLUSTER_PROTEINS(graph_code,cluster_id,protein) VALUES ('GU1',2,'YKL067W');
INSERT INTO ITER_CLUSTER_MASTER(graph_code,cluster_id) VALUES ('GU1',2);
INSERT INTO ITER_CLUSTER_PROTEINS(graph_code,cluster_id,protein) VALUES ('GU1',2,'YJR145C');
INSERT INTO ITER_CLUSTER_MASTER(graph_code,cluster_id) VALUES ('GU1',2);
INSERT INTO ITER_CLUSTER_PROTEINS(graph_code,cluster_id,protein) VALUES ('GU1',2,'YML024W');
INSERT INTO ITER_CLUSTER_MASTER(graph_code,cluster_id) VALUES ('GU1',2);
INSERT INTO ITER_CLUSTER_PROTEINS(graph_code,cluster_id,protein) VALUES ('GU1',2,'YLR367W');
INSERT INTO ITER_CLUSTER_MASTER(graph_code,cluster_id) VALUES ('GU1',2);
INSERT INTO ITER_CLUSTER_PROTEINS(graph_code,cluster_id,protein) VALUES ('GU1',2,'YBR247C');
INSERT INTO ITER_CLUSTER_MASTER(graph_code,cluster_id) VALUES ('GU1',2);
INSERT INTO ITER_CLUSTER_PROTEINS(graph_code,cluster_id,protein) VALUES ('GU1',2,'YLR186W');
INSERT INTO ITER_CLUSTER_MASTER(graph_code,cluster_id) VALUES ('GU1',2);
INSERT INTO ITER_CLUSTER_PROTEINS(graph_code,cluster_id,protein) VALUES ('GU1',2,'YHR148W');
INSERT INTO ITER_CLUSTER_MASTER(graph_code,cluster_id) VALUES ('GU1',2);
INSERT INTO ITER_CLUSTER_PROTEINS(graph_code,cluster_id,protein) VALUES ('GU1',2,'YNL075W');
INSERT INTO ITER_CLUSTER_MASTER(graph_code,cluster_id) VALUES ('GU1',2);
INSERT INTO ITER_CLUSTER_PROTEINS(graph_code,cluster_id,protein) VALUES ('GU1',2,'YCL059C');
INSERT INTO ITER_CLUSTER_MASTER(graph_code,cluster_id) VALUES ('GU1',2);
INSERT INTO ITER_CLUSTER_PROTEINS(graph_code,cluster_id,protein) VALUES ('GU1',2,'YOR056C');
INSERT INTO ITER_CLUSTER_MASTER(graph_code,cluster_id) VALUES ('GU1',2);
INSERT INTO ITER_CLUSTER_PROTEINS(graph_code,cluster_id,protein) VALUES ('GU1',2,'YPR144C');
INSERT INTO ITER_CLUSTER_MASTER(graph_code,cluster_id) VALUES ('GU1',2);
INSERT INTO ITER_CLUSTER_PROTEINS(graph_code,cluster_id,protein) VALUES ('GU1',2,'YDR025W');
INSERT INTO ITER_CLUSTER_MASTER(graph_code,cluster_id) VALUES ('GU1',2);
INSERT INTO ITER_CLUSTER_PROTEINS(graph_code,cluster_id,protein) VALUES ('GU1',2,'YDR064W');
INSERT INTO ITER_CLUSTER_MASTER(graph_code,cluster_id) VALUES ('GU1',2);
INSERT INTO ITER_CLUSTER_PROTEINS(graph_code,cluster_id,protein) VALUES ('GU1',2,'YCR031C');
INSERT INTO ITER_CLUSTER_MASTER(graph_code,cluster_id) VALUES ('GU1',2);
INSERT INTO ITER_CLUSTER_PROTEINS(graph_code,cluster_id,protein) VALUES ('GU1',2,'YDR447C');
INSERT INTO ITER_CLUSTER_MASTER(graph_code,cluster_id) VALUES ('GU1',2);
INSERT INTO ITER_CLUSTER_PROTEINS(graph_code,cluster_id,protein) VALUES ('GU1',2,'YBL072C');
INSERT INTO ITER_CLUSTER_MASTER(graph_code,cluster_id) VALUES ('GU1',2);
INSERT INTO ITER_CLUSTER_PROTEINS(graph_code,cluster_id,protein) VALUES ('GU1',2,'YBR189W');
INSERT INTO ITER_CLUSTER_MASTER(graph_code,cluster_id) VALUES ('GU1',2);
INSERT INTO ITER_CLUSTER_PROTEINS(graph_code,cluster_id,protein) VALUES ('GU1',2,'YGR081C');
INSERT INTO ITER_CLUSTER_MASTER(graph_code,cluster_id) VALUES ('GU1',2);
INSERT INTO ITER_CLUSTER_PROTEINS(graph_code,cluster_id,protein) VALUES ('GU1',2,'YLL011W');
INSERT INTO ITER_CLUSTER_MASTER(graph_code,cluster_id) VALUES ('GU1',2);
INSERT INTO ITER_CLUSTER_PROTEINS(graph_code,cluster_id,protein) VALUES ('GU1',2,'YDL060W');
INSERT INTO ITER_CLUSTER_MASTER(graph_code,cluster_id) VALUES ('GU1',2);
INSERT INTO ITER_CLUSTER_PROTEINS(graph_code,cluster_id,protein) VALUES ('GU1',2,'YDR449C');
INSERT INTO ITER_CLUSTER_MASTER(graph_code,cluster_id) VALUES ('GU1',2);
INSERT INTO ITER_CLUSTER_PROTEINS(graph_code,cluster_id,protein) VALUES ('GU1',2,'YOR145C');
INSERT INTO ITER_CLUSTER_MASTER(graph_code,cluster_id) VALUES ('GU1',2);
INSERT INTO ITER_CLUSTER_PROTEINS(graph_code,cluster_id,protein) VALUES ('GU1',2,'YCR057C');
INSERT INTO ITER_CLUSTER_MASTER(graph_code,cluster_id) VALUES ('GU1',2);
INSERT INTO ITER_CLUSTER_PROTEINS(graph_code,cluster_id,protein) VALUES ('GU1',2,'YNL207W');
INSERT INTO ITER_CLUSTER_MASTER(graph_code,cluster_id) VALUES ('GU1',2);
INSERT INTO ITER_CLUSTER_PROTEINS(graph_code,cluster_id,protein) VALUES ('GU1',2,'YGR054W');
INSERT INTO ITER_CLUSTER_MASTER(graph_code,cluster_id) VALUES ('GU1',2);
INSERT INTO ITER_CLUSTER_PROTEINS(graph_code,cluster_id,protein) VALUES ('GU1',2,'YPL081W');
INSERT INTO ITER_CLUSTER_MASTER(graph_code,cluster_id) VALUES ('GU1',2);
INSERT INTO ITER_CLUSTER_PROTEINS(graph_code,cluster_id,protein) VALUES ('GU1',2,'YLR222C');
INSERT INTO ITER_CLUSTER_MASTER(graph_code,cluster_id) VALUES ('GU1',2);
INSERT INTO ITER_CLUSTER_PROTEINS(graph_code,cluster_id,protein) VALUES ('GU1',2,'YOR096W');
INSERT INTO ITER_CLUSTER_MASTER(graph_code,cluster_id) VALUES ('GU1',2);
INSERT INTO ITER_CLUSTER_PROTEINS(graph_code,cluster_id,protein) VALUES ('GU1',2,'YDL213C');
INSERT INTO ITER_CLUSTER_MASTER(graph_code,cluster_id) VALUES ('GU1',2);
INSERT INTO ITER_CLUSTER_PROTEINS(graph_code,cluster_id,protein) VALUES ('GU1',2,'YLR129W');
INSERT INTO ITER_CLUSTER_MASTER(graph_code,cluster_id) VALUES ('GU1',2);
INSERT INTO ITER_CLUSTER_PROTEINS(graph_code,cluster_id,protein) VALUES ('GU1',2,'YJR002W');
INSERT INTO ITER_CLUSTER_MASTER(graph_code,cluster_id) VALUES ('GU1',2);
INSERT INTO ITER_CLUSTER_PROTEINS(graph_code,cluster_id,protein) VALUES ('GU1',2,'YPR137W');
INSERT INTO ITER_CLUSTER_MASTER(graph_code,cluster_id) VALUES ('GU1',2);
INSERT INTO ITER_CLUSTER_PROTEINS(graph_code,cluster_id,protein) VALUES ('GU1',2,'YJL109C');
INSERT INTO ITER_CLUSTER_MASTER(graph_code,cluster_id) VALUES ('GU1',2);
INSERT INTO ITER_CLUSTER_PROTEINS(graph_code,cluster_id,protein) VALUES ('GU1',2,'YJL069C');
INSERT INTO ITER_CLUSTER_MASTER(graph_code,cluster_id) VALUES ('GU1',2);
INSERT INTO ITER_CLUSTER_PROTEINS(graph_code,cluster_id,protein) VALUES ('GU1',2,'YLR409C');
INSERT INTO ITER_CLUSTER_MASTER(graph_code,cluster_id) VALUES ('GU1',2);
INSERT INTO ITER_CLUSTER_PROTEINS(graph_code,cluster_id,protein) VALUES ('GU1',2,'YPL266W');
INSERT INTO ITER_CLUSTER_MASTER(graph_code,cluster_id) VALUES ('GU1',2);
INSERT INTO ITER_CLUSTER_PROTEINS(graph_code,cluster_id,protein) VALUES ('GU1',2,'YGR090W');
INSERT INTO ITER_CLUSTER_MASTER(graph_code,cluster_id) VALUES ('GU1',2);
INSERT INTO ITER_CLUSTER_PROTEINS(graph_code,cluster_id,protein) VALUES ('GU1',2,'YKR060W');
INSERT INTO ITER_CLUSTER_MASTER(graph_code,cluster_id) VALUES ('GU1',2);
INSERT INTO ITER_CLUSTER_PROTEINS(graph_code,cluster_id,protein) VALUES ('GU1',2,'YER082C');
INSERT INTO ITER_CLUSTER_MASTER(graph_code,cluster_id) VALUES ('GU1',2);
INSERT INTO ITER_CLUSTER_PROTEINS(graph_code,cluster_id,protein) VALUES ('GU1',2,'YPL217C');
INSERT INTO ITER_CLUSTER_MASTER(graph_code,cluster_id) VALUES ('GU1',2);
INSERT INTO ITER_CLUSTER_PROTEINS(graph_code,cluster_id,protein) VALUES ('GU1',2,'YDL148C');
INSERT INTO ITER_CLUSTER_MASTER(graph_code,cluster_id) VALUES ('GU1',2);
INSERT INTO ITER_CLUSTER_PROTEINS(graph_code,cluster_id,protein) VALUES ('GU1',2,'YOR310C');
INSERT INTO ITER_CLUSTER_MASTER(graph_code,cluster_id) VALUES ('GU1',2);
INSERT INTO ITER_CLUSTER_PROTEINS(graph_code,cluster_id,protein) VALUES ('GU1',2,'YGR034W');
INSERT INTO ITER_CLUSTER_MASTER(graph_code,cluster_id) VALUES ('GU1',2);
INSERT INTO ITER_CLUSTER_PROTEINS(graph_code,cluster_id,protein) VALUES ('GU1',2,'YMR143W');
INSERT INTO ITER_CLUSTER_MASTER(graph_code,cluster_id) VALUES ('GU1',2);
INSERT INTO ITER_CLUSTER_PROTEINS(graph_code,cluster_id,protein) VALUES ('GU1',2,'YGR145W');
INSERT INTO ITER_CLUSTER_MASTER(graph_code,cluster_id) VALUES ('GU1',2);
INSERT INTO ITER_CLUSTER_PROTEINS(graph_code,cluster_id,protein) VALUES ('GU1',2,'YLR003C');
INSERT INTO ITER_CLUSTER_MASTER(graph_code,cluster_id) VALUES ('GU1',2);
INSERT INTO ITER_CLUSTER_PROTEINS(graph_code,cluster_id,protein) VALUES ('GU1',2,'YOR059C');
INSERT INTO ITER_CLUSTER_MASTER(graph_code,cluster_id) VALUES ('GU1',2);
INSERT INTO ITER_CLUSTER_PROTEINS(graph_code,cluster_id,protein) VALUES ('GU1',2,'YOL010W');
INSERT INTO ITER_CLUSTER_MASTER(graph_code,cluster_id) VALUES ('GU1',2);
INSERT INTO ITER_CLUSTER_PROTEINS(graph_code,cluster_id,protein) VALUES ('GU1',2,'YOR078W');
INSERT INTO ITER_CLUSTER_MASTER(graph_code,cluster_id) VALUES ('GU1',2);
INSERT INTO ITER_CLUSTER_PROTEINS(graph_code,cluster_id,protein) VALUES ('GU1',2,'YDR324C');
INSERT INTO ITER_CLUSTER_MASTER(graph_code,cluster_id) VALUES ('GU1',2);
INSERT INTO ITER_CLUSTER_PROTEINS(graph_code,cluster_id,protein) VALUES ('GU1',2,'YPL126W');
INSERT INTO ITER_CLUSTER_MASTER(graph_code,cluster_id) VALUES ('GU1',2);
INSERT INTO ITER_CLUSTER_PROTEINS(graph_code,cluster_id,protein) VALUES ('GU1',2,'YEL055C');
INSERT INTO ITER_CLUSTER_MASTER(graph_code,cluster_id) VALUES ('GU1',2);
INSERT INTO ITER_CLUSTER_PROTEINS(graph_code,cluster_id,protein) VALUES ('GU1',2,'YMR093W');
INSERT INTO ITER_CLUSTER_MASTER(graph_code,cluster_id) VALUES ('GU1',2);
INSERT INTO ITER_CLUSTER_PROTEINS(graph_code,cluster_id,protein) VALUES ('GU1',2,'YGR128C');
INSERT INTO ITER_CLUSTER_MASTER(graph_code,cluster_id) VALUES ('GU1',2);
INSERT INTO ITER_CLUSTER_PROTEINS(graph_code,cluster_id,protein) VALUES ('GU1',2,'YHR196W');
INSERT INTO ITER_CLUSTER_MASTER(graph_code,cluster_id) VALUES ('GU1',2);
INSERT INTO ITER_CLUSTER_PROTEINS(graph_code,cluster_id,protein) VALUES ('GU1',2,'YPL012W');
INSERT INTO ITER_CLUSTER_MASTER(graph_code,cluster_id) VALUES ('GU1',2);
INSERT INTO ITER_CLUSTER_PROTEINS(graph_code,cluster_id,protein) VALUES ('GU1',2,'YMR194W');
INSERT INTO ITER_CLUSTER_MASTER(graph_code,cluster_id) VALUES ('GU1',2);
INSERT INTO ITER_CLUSTER_PROTEINS(graph_code,cluster_id,protein) VALUES ('GU1',2,'YNL132W');
INSERT INTO ITER_CLUSTER_MASTER(graph_code,cluster_id) VALUES ('GU1',2);
INSERT INTO ITER_CLUSTER_PROTEINS(graph_code,cluster_id,protein) VALUES ('GU1',2,'YBL004W');
INSERT INTO ITER_CLUSTER_MASTER(graph_code,cluster_id) VALUES ('GU1',2);
INSERT INTO ITER_CLUSTER_PROTEINS(graph_code,cluster_id,protein) VALUES ('GU1',2,'YNL308C');
INSERT INTO ITER_CLUSTER_MASTER(graph_code,cluster_id) VALUES ('GU1',2);
INSERT INTO ITER_CLUSTER_PROTEINS(graph_code,cluster_id,protein) VALUES ('GU1',2,'YJL191W');
INSERT INTO ITER_CLUSTER_MASTER(graph_code,cluster_id) VALUES ('GU1',2);
INSERT INTO ITER_CLUSTER_PROTEINS(graph_code,cluster_id,protein) VALUES ('GU1',2,'YDL166C');
INSERT INTO ITER_CLUSTER_MASTER(graph_code,cluster_id) VALUES ('GU1',2);
INSERT INTO ITER_CLUSTER_PROTEINS(graph_code,cluster_id,protein) VALUES ('GU1',2,'YPL204W');
INSERT INTO ITER_CLUSTER_MASTER(graph_code,cluster_id) VALUES ('GU1',2);
INSERT INTO ITER_CLUSTER_PROTEINS(graph_code,cluster_id,protein) VALUES ('GU1',2,'YDR398W');
INSERT INTO ITER_CLUSTER_MASTER(graph_code,cluster_id) VALUES ('GU1',2);
INSERT INTO ITER_CLUSTER_PROTEINS(graph_code,cluster_id,protein) VALUES ('GU1',2,'YNR054C');
INSERT INTO ITER_CLUSTER_MASTER(graph_code,cluster_id) VALUES ('GU1',2);
INSERT INTO ITER_CLUSTER_PROTEINS(graph_code,cluster_id,protein) VALUES ('GU1',2,'YGR223C');
INSERT INTO ITER_CLUSTER_MASTER(graph_code,cluster_id) VALUES ('GU1',2);
INSERT INTO ITER_CLUSTER_PROTEINS(graph_code,cluster_id,protein) VALUES ('GU1',2,'YNL176C');
INSERT INTO ITER_CLUSTER_MASTER(graph_code,cluster_id) VALUES ('GU1',2);
INSERT INTO ITER_CLUSTER_PROTEINS(graph_code,cluster_id,protein) VALUES ('GU1',2,'YJL147C');
INSERT INTO ITER_CLUSTER_MASTER(graph_code,cluster_id) VALUES ('GU1',2);
INSERT INTO ITER_CLUSTER_PROTEINS(graph_code,cluster_id,protein) VALUES ('GU1',2,'YCL036W');
INSERT INTO ITER_CLUSTER_MASTER(graph_code,cluster_id) VALUES ('GU1',2);
INSERT INTO ITER_CLUSTER_PROTEINS(graph_code,cluster_id,protein) VALUES ('GU1',2,'YLR034C');
INSERT INTO ITER_CLUSTER_MASTER(graph_code,cluster_id) VALUES ('GU1',2);
INSERT INTO ITER_CLUSTER_PROTEINS(graph_code,cluster_id,protein) VALUES ('GU1',2,'YIL149C');
INSERT INTO ITER_CLUSTER_MASTER(graph_code,cluster_id) VALUES ('GU1',2);
INSERT INTO ITER_CLUSTER_PROTEINS(graph_code,cluster_id,protein) VALUES ('GU1',2,'YPR163C');
INSERT INTO ITER_CLUSTER_MASTER(graph_code,cluster_id) VALUES ('GU1',3);
INSERT INTO ITER_CLUSTER_PROTEINS(graph_code,cluster_id,protein) VALUES ('GU1',3,'YGL030W');
INSERT INTO ITER_CLUSTER_MASTER(graph_code,cluster_id) VALUES ('GU1',3);
INSERT INTO ITER_CLUSTER_PROTEINS(graph_code,cluster_id,protein) VALUES ('GU1',3,'YBR142W');
INSERT INTO ITER_CLUSTER_MASTER(graph_code,cluster_id) VALUES ('GU1',3);
INSERT INTO ITER_CLUSTER_PROTEINS(graph_code,cluster_id,protein) VALUES ('GU1',3,'YMR242C');
INSERT INTO ITER_CLUSTER_MASTER(graph_code,cluster_id) VALUES ('GU1',3);
INSERT INTO ITER_CLUSTER_PROTEINS(graph_code,cluster_id,protein) VALUES ('GU1',3,'YIL133C');
INSERT INTO ITER_CLUSTER_MASTER(graph_code,cluster_id) VALUES ('GU1',3);
INSERT INTO ITER_CLUSTER_PROTEINS(graph_code,cluster_id,protein) VALUES ('GU1',3,'YOL077C');
INSERT INTO ITER_CLUSTER_MASTER(graph_code,cluster_id) VALUES ('GU1',3);
INSERT INTO ITER_CLUSTER_PROTEINS(graph_code,cluster_id,protein) VALUES ('GU1',3,'YOL127W');
INSERT INTO ITER_CLUSTER_MASTER(graph_code,cluster_id) VALUES ('GU1',3);
INSERT INTO ITER_CLUSTER_PROTEINS(graph_code,cluster_id,protein) VALUES ('GU1',3,'YHR010W');
INSERT INTO ITER_CLUSTER_MASTER(graph_code,cluster_id) VALUES ('GU1',3);
INSERT INTO ITER_CLUSTER_PROTEINS(graph_code,cluster_id,protein) VALUES ('GU1',3,'YDR496C');
INSERT INTO ITER_CLUSTER_MASTER(graph_code,cluster_id) VALUES ('GU1',3);
INSERT INTO ITER_CLUSTER_PROTEINS(graph_code,cluster_id,protein) VALUES ('GU1',3,'YLL008W');
INSERT INTO ITER_CLUSTER_MASTER(graph_code,cluster_id) VALUES ('GU1',3);
INSERT INTO ITER_CLUSTER_PROTEINS(graph_code,cluster_id,protein) VALUES ('GU1',3,'YLR449W');
INSERT INTO ITER_CLUSTER_MASTER(graph_code,cluster_id) VALUES ('GU1',3);
INSERT INTO ITER_CLUSTER_PROTEINS(graph_code,cluster_id,protein) VALUES ('GU1',3,'YPL093W');
INSERT INTO ITER_CLUSTER_MASTER(graph_code,cluster_id) VALUES ('GU1',3);
INSERT INTO ITER_CLUSTER_PROTEINS(graph_code,cluster_id,protein) VALUES ('GU1',3,'YLL034C');
INSERT INTO ITER_CLUSTER_MASTER(graph_code,cluster_id) VALUES ('GU1',3);
INSERT INTO ITER_CLUSTER_PROTEINS(graph_code,cluster_id,protein) VALUES ('GU1',3,'YOR063W');
INSERT INTO ITER_CLUSTER_MASTER(graph_code,cluster_id) VALUES ('GU1',3);
INSERT INTO ITER_CLUSTER_PROTEINS(graph_code,cluster_id,protein) VALUES ('GU1',3,'YPL198W');
INSERT INTO ITER_CLUSTER_MASTER(graph_code,cluster_id) VALUES ('GU1',3);
INSERT INTO ITER_CLUSTER_PROTEINS(graph_code,cluster_id,protein) VALUES ('GU1',3,'YHR085W');
INSERT INTO ITER_CLUSTER_MASTER(graph_code,cluster_id) VALUES ('GU1',3);
INSERT INTO ITER_CLUSTER_PROTEINS(graph_code,cluster_id,protein) VALUES ('GU1',3,'YGL076C');
INSERT INTO ITER_CLUSTER_MASTER(graph_code,cluster_id) VALUES ('GU1',3);
INSERT INTO ITER_CLUSTER_PROTEINS(graph_code,cluster_id,protein) VALUES ('GU1',3,'YLL045C');
INSERT INTO ITER_CLUSTER_MASTER(graph_code,cluster_id) VALUES ('GU1',3);
INSERT INTO ITER_CLUSTER_PROTEINS(graph_code,cluster_id,protein) VALUES ('GU1',3,'YPL043W');
INSERT INTO ITER_CLUSTER_MASTER(graph_code,cluster_id) VALUES ('GU1',3);
INSERT INTO ITER_CLUSTER_PROTEINS(graph_code,cluster_id,protein) VALUES ('GU1',3,'YGL103W');
INSERT INTO ITER_CLUSTER_MASTER(graph_code,cluster_id) VALUES ('GU1',3);
INSERT INTO ITER_CLUSTER_PROTEINS(graph_code,cluster_id,protein) VALUES ('GU1',3,'YMR049C');
INSERT INTO ITER_CLUSTER_MASTER(graph_code,cluster_id) VALUES ('GU1',3);
INSERT INTO ITER_CLUSTER_PROTEINS(graph_code,cluster_id,protein) VALUES ('GU1',3,'YOR272W');
INSERT INTO ITER_CLUSTER_MASTER(graph_code,cluster_id) VALUES ('GU1',3);
INSERT INTO ITER_CLUSTER_PROTEINS(graph_code,cluster_id,protein) VALUES ('GU1',3,'YOR206W');
INSERT INTO ITER_CLUSTER_MASTER(graph_code,cluster_id) VALUES ('GU1',3);
INSERT INTO ITER_CLUSTER_PROTEINS(graph_code,cluster_id,protein) VALUES ('GU1',3,'YPL131W');
INSERT INTO ITER_CLUSTER_MASTER(graph_code,cluster_id) VALUES ('GU1',3);
INSERT INTO ITER_CLUSTER_PROTEINS(graph_code,cluster_id,protein) VALUES ('GU1',3,'YFL002C');
INSERT INTO ITER_CLUSTER_MASTER(graph_code,cluster_id) VALUES ('GU1',3);
INSERT INTO ITER_CLUSTER_PROTEINS(graph_code,cluster_id,protein) VALUES ('GU1',3,'YHR052W');
INSERT INTO ITER_CLUSTER_MASTER(graph_code,cluster_id) VALUES ('GU1',3);
INSERT INTO ITER_CLUSTER_PROTEINS(graph_code,cluster_id,protein) VALUES ('GU1',3,'YMR290C');
INSERT INTO ITER_CLUSTER_MASTER(graph_code,cluster_id) VALUES ('GU1',3);
INSERT INTO ITER_CLUSTER_PROTEINS(graph_code,cluster_id,protein) VALUES ('GU1',3,'YPL211W');
INSERT INTO ITER_CLUSTER_MASTER(graph_code,cluster_id) VALUES ('GU1',3);
INSERT INTO ITER_CLUSTER_PROTEINS(graph_code,cluster_id,protein) VALUES ('GU1',3,'YLR002C');
INSERT INTO ITER_CLUSTER_MASTER(graph_code,cluster_id) VALUES ('GU1',3);
INSERT INTO ITER_CLUSTER_PROTEINS(graph_code,cluster_id,protein) VALUES ('GU1',3,'YNL110C');
INSERT INTO ITER_CLUSTER_MASTER(graph_code,cluster_id) VALUES ('GU1',3);
INSERT INTO ITER_CLUSTER_PROTEINS(graph_code,cluster_id,protein) VALUES ('GU1',3,'YHR197W');
INSERT INTO ITER_CLUSTER_MASTER(graph_code,cluster_id) VALUES ('GU1',3);
INSERT INTO ITER_CLUSTER_PROTEINS(graph_code,cluster_id,protein) VALUES ('GU1',3,'YHR088W');
INSERT INTO ITER_CLUSTER_MASTER(graph_code,cluster_id) VALUES ('GU1',3);
INSERT INTO ITER_CLUSTER_PROTEINS(graph_code,cluster_id,protein) VALUES ('GU1',3,'YGL111W');
INSERT INTO ITER_CLUSTER_MASTER(graph_code,cluster_id) VALUES ('GU1',3);
INSERT INTO ITER_CLUSTER_PROTEINS(graph_code,cluster_id,protein) VALUES ('GU1',3,'YDL031W');
INSERT INTO ITER_CLUSTER_MASTER(graph_code,cluster_id) VALUES ('GU1',3);
INSERT INTO ITER_CLUSTER_PROTEINS(graph_code,cluster_id,protein) VALUES ('GU1',3,'YKL009W');
INSERT INTO ITER_CLUSTER_MASTER(graph_code,cluster_id) VALUES ('GU1',3);
INSERT INTO ITER_CLUSTER_PROTEINS(graph_code,cluster_id,protein) VALUES ('GU1',3,'YKL006W');
INSERT INTO ITER_CLUSTER_MASTER(graph_code,cluster_id) VALUES ('GU1',3);
INSERT INTO ITER_CLUSTER_PROTEINS(graph_code,cluster_id,protein) VALUES ('GU1',3,'YDL075W');
INSERT INTO ITER_CLUSTER_MASTER(graph_code,cluster_id) VALUES ('GU1',3);
INSERT INTO ITER_CLUSTER_PROTEINS(graph_code,cluster_id,protein) VALUES ('GU1',3,'YNL061W');
INSERT INTO ITER_CLUSTER_MASTER(graph_code,cluster_id) VALUES ('GU1',3);
INSERT INTO ITER_CLUSTER_PROTEINS(graph_code,cluster_id,protein) VALUES ('GU1',3,'YNL002C');
INSERT INTO ITER_CLUSTER_MASTER(graph_code,cluster_id) VALUES ('GU1',3);
INSERT INTO ITER_CLUSTER_PROTEINS(graph_code,cluster_id,protein) VALUES ('GU1',3,'YDR101C');
INSERT INTO ITER_CLUSTER_MASTER(graph_code,cluster_id) VALUES ('GU1',3);
INSERT INTO ITER_CLUSTER_PROTEINS(graph_code,cluster_id,protein) VALUES ('GU1',3,'YER006W');
INSERT INTO ITER_CLUSTER_MASTER(graph_code,cluster_id) VALUES ('GU1',3);
INSERT INTO ITER_CLUSTER_PROTEINS(graph_code,cluster_id,protein) VALUES ('GU1',3,'YGR245C');
INSERT INTO ITER_CLUSTER_MASTER(graph_code,cluster_id) VALUES ('GU1',3);
INSERT INTO ITER_CLUSTER_PROTEINS(graph_code,cluster_id,protein) VALUES ('GU1',3,'YPR016C');
INSERT INTO ITER_CLUSTER_MASTER(graph_code,cluster_id) VALUES ('GU1',3);
INSERT INTO ITER_CLUSTER_PROTEINS(graph_code,cluster_id,protein) VALUES ('GU1',3,'YER126C');
INSERT INTO ITER_CLUSTER_MASTER(graph_code,cluster_id) VALUES ('GU1',3);
INSERT INTO ITER_CLUSTER_PROTEINS(graph_code,cluster_id,protein) VALUES ('GU1',3,'YFR001W');
INSERT INTO ITER_CLUSTER_MASTER(graph_code,cluster_id) VALUES ('GU1',3);
INSERT INTO ITER_CLUSTER_PROTEINS(graph_code,cluster_id,protein) VALUES ('GU1',3,'YKR081C');
INSERT INTO ITER_CLUSTER_MASTER(graph_code,cluster_id) VALUES ('GU1',3);
INSERT INTO ITER_CLUSTER_PROTEINS(graph_code,cluster_id,protein) VALUES ('GU1',3,'YCR072C');
INSERT INTO ITER_CLUSTER_MASTER(graph_code,cluster_id) VALUES ('GU1',3);
INSERT INTO ITER_CLUSTER_PROTEINS(graph_code,cluster_id,protein) VALUES ('GU1',3,'YNL182C');
INSERT INTO ITER_CLUSTER_MASTER(graph_code,cluster_id) VALUES ('GU1',3);
INSERT INTO ITER_CLUSTER_PROTEINS(graph_code,cluster_id,protein) VALUES ('GU1',3,'YNR053C');
INSERT INTO ITER_CLUSTER_MASTER(graph_code,cluster_id) VALUES ('GU1',3);
INSERT INTO ITER_CLUSTER_PROTEINS(graph_code,cluster_id,protein) VALUES ('GU1',3,'YLR074C');
INSERT INTO ITER_CLUSTER_MASTER(graph_code,cluster_id) VALUES ('GU1',3);
INSERT INTO ITER_CLUSTER_PROTEINS(graph_code,cluster_id,protein) VALUES ('GU1',3,'YNL175C');
INSERT INTO ITER_CLUSTER_MASTER(graph_code,cluster_id) VALUES ('GU1',3);
INSERT INTO ITER_CLUSTER_PROTEINS(graph_code,cluster_id,protein) VALUES ('GU1',3,'YER060W');
INSERT INTO ITER_CLUSTER_MASTER(graph_code,cluster_id) VALUES ('GU1',3);
INSERT INTO ITER_CLUSTER_PROTEINS(graph_code,cluster_id,protein) VALUES ('GU1',3,'YMR097C');
INSERT INTO ITER_CLUSTER_MASTER(graph_code,cluster_id) VALUES ('GU1',3);
INSERT INTO ITER_CLUSTER_PROTEINS(graph_code,cluster_id,protein) VALUES ('GU1',3,'YOR380W');
INSERT INTO ITER_CLUSTER_MASTER(graph_code,cluster_id) VALUES ('GU1',3);
INSERT INTO ITER_CLUSTER_PROTEINS(graph_code,cluster_id,protein) VALUES ('GU1',3,'YCL064C');
INSERT INTO ITER_CLUSTER_MASTER(graph_code,cluster_id) VALUES ('GU1',3);
INSERT INTO ITER_CLUSTER_PROTEINS(graph_code,cluster_id,protein) VALUES ('GU1',3,'YHL007C');
INSERT INTO ITER_CLUSTER_MASTER(graph_code,cluster_id) VALUES ('GU1',3);
INSERT INTO ITER_CLUSTER_PROTEINS(graph_code,cluster_id,protein) VALUES ('GU1',3,'YOL064C');
INSERT INTO ITER_CLUSTER_MASTER(graph_code,cluster_id) VALUES ('GU1',3);
INSERT INTO ITER_CLUSTER_PROTEINS(graph_code,cluster_id,protein) VALUES ('GU1',3,'YDL168W');
INSERT INTO ITER_CLUSTER_MASTER(graph_code,cluster_id) VALUES ('GU1',4);
INSERT INTO ITER_CLUSTER_PROTEINS(graph_code,cluster_id,protein) VALUES ('GU1',4,'YOR207C');
INSERT INTO ITER_CLUSTER_MASTER(graph_code,cluster_id) VALUES ('GU1',4);
INSERT INTO ITER_CLUSTER_PROTEINS(graph_code,cluster_id,protein) VALUES ('GU1',4,'YJL011C');
INSERT INTO ITER_CLUSTER_MASTER(graph_code,cluster_id) VALUES ('GU1',4);
INSERT INTO ITER_CLUSTER_PROTEINS(graph_code,cluster_id,protein) VALUES ('GU1',4,'YPL129W');
INSERT INTO ITER_CLUSTER_MASTER(graph_code,cluster_id) VALUES ('GU1',4);
INSERT INTO ITER_CLUSTER_PROTEINS(graph_code,cluster_id,protein) VALUES ('GU1',4,'YPR010C');
INSERT INTO ITER_CLUSTER_MASTER(graph_code,cluster_id) VALUES ('GU1',4);
INSERT INTO ITER_CLUSTER_PROTEINS(graph_code,cluster_id,protein) VALUES ('GU1',4,'YNL113W');
INSERT INTO ITER_CLUSTER_MASTER(graph_code,cluster_id) VALUES ('GU1',4);
INSERT INTO ITER_CLUSTER_PROTEINS(graph_code,cluster_id,protein) VALUES ('GU1',4,'YDR404C');
INSERT INTO ITER_CLUSTER_MASTER(graph_code,cluster_id) VALUES ('GU1',4);
INSERT INTO ITER_CLUSTER_PROTEINS(graph_code,cluster_id,protein) VALUES ('GU1',4,'YOL005C');
INSERT INTO ITER_CLUSTER_MASTER(graph_code,cluster_id) VALUES ('GU1',4);
INSERT INTO ITER_CLUSTER_PROTEINS(graph_code,cluster_id,protein) VALUES ('GU1',4,'YJL140W');
INSERT INTO ITER_CLUSTER_MASTER(graph_code,cluster_id) VALUES ('GU1',4);
INSERT INTO ITER_CLUSTER_PROTEINS(graph_code,cluster_id,protein) VALUES ('GU1',4,'YBR154C');
INSERT INTO ITER_CLUSTER_MASTER(graph_code,cluster_id) VALUES ('GU1',4);
INSERT INTO ITER_CLUSTER_PROTEINS(graph_code,cluster_id,protein) VALUES ('GU1',4,'YGR063C');
INSERT INTO ITER_CLUSTER_MASTER(graph_code,cluster_id) VALUES ('GU1',4);
INSERT INTO ITER_CLUSTER_PROTEINS(graph_code,cluster_id,protein) VALUES ('GU1',4,'YML010W');
INSERT INTO ITER_CLUSTER_MASTER(graph_code,cluster_id) VALUES ('GU1',4);
INSERT INTO ITER_CLUSTER_PROTEINS(graph_code,cluster_id,protein) VALUES ('GU1',4,'YGR186W');
INSERT INTO ITER_CLUSTER_MASTER(graph_code,cluster_id) VALUES ('GU1',4);
INSERT INTO ITER_CLUSTER_PROTEINS(graph_code,cluster_id,protein) VALUES ('GU1',4,'YPR187W');
INSERT INTO ITER_CLUSTER_MASTER(graph_code,cluster_id) VALUES ('GU1',4);
INSERT INTO ITER_CLUSTER_PROTEINS(graph_code,cluster_id,protein) VALUES ('GU1',4,'YOR151C');
INSERT INTO ITER_CLUSTER_MASTER(graph_code,cluster_id) VALUES ('GU1',4);
INSERT INTO ITER_CLUSTER_PROTEINS(graph_code,cluster_id,protein) VALUES ('GU1',4,'YOR210W');
INSERT INTO ITER_CLUSTER_MASTER(graph_code,cluster_id) VALUES ('GU1',4);
INSERT INTO ITER_CLUSTER_PROTEINS(graph_code,cluster_id,protein) VALUES ('GU1',4,'YDL115C');
INSERT INTO ITER_CLUSTER_MASTER(graph_code,cluster_id) VALUES ('GU1',4);
INSERT INTO ITER_CLUSTER_PROTEINS(graph_code,cluster_id,protein) VALUES ('GU1',4,'YIL021W');
INSERT INTO ITER_CLUSTER_MASTER(graph_code,cluster_id) VALUES ('GU1',4);
INSERT INTO ITER_CLUSTER_PROTEINS(graph_code,cluster_id,protein) VALUES ('GU1',4,'YOR224C');
INSERT INTO ITER_CLUSTER_MASTER(graph_code,cluster_id) VALUES ('GU1',4);
INSERT INTO ITER_CLUSTER_PROTEINS(graph_code,cluster_id,protein) VALUES ('GU1',4,'YDL140C');
INSERT INTO ITER_CLUSTER_MASTER(graph_code,cluster_id) VALUES ('GU1',4);
INSERT INTO ITER_CLUSTER_PROTEINS(graph_code,cluster_id,protein) VALUES ('GU1',4,'YDL150W');
INSERT INTO ITER_CLUSTER_MASTER(graph_code,cluster_id) VALUES ('GU1',4);
INSERT INTO ITER_CLUSTER_PROTEINS(graph_code,cluster_id,protein) VALUES ('GU1',4,'YKL144C');
INSERT INTO ITER_CLUSTER_MASTER(graph_code,cluster_id) VALUES ('GU1',4);
INSERT INTO ITER_CLUSTER_PROTEINS(graph_code,cluster_id,protein) VALUES ('GU1',4,'YNR003C');
INSERT INTO ITER_CLUSTER_MASTER(graph_code,cluster_id) VALUES ('GU1',4);
INSERT INTO ITER_CLUSTER_PROTEINS(graph_code,cluster_id,protein) VALUES ('GU1',4,'YKR025W');
INSERT INTO ITER_CLUSTER_MASTER(graph_code,cluster_id) VALUES ('GU1',4);
INSERT INTO ITER_CLUSTER_PROTEINS(graph_code,cluster_id,protein) VALUES ('GU1',4,'YJR063W');
INSERT INTO ITER_CLUSTER_MASTER(graph_code,cluster_id) VALUES ('GU1',4);
INSERT INTO ITER_CLUSTER_PROTEINS(graph_code,cluster_id,protein) VALUES ('GU1',4,'YOR341W');
INSERT INTO ITER_CLUSTER_MASTER(graph_code,cluster_id) VALUES ('GU1',4);
INSERT INTO ITER_CLUSTER_PROTEINS(graph_code,cluster_id,protein) VALUES ('GU1',4,'YOR340C');
INSERT INTO ITER_CLUSTER_MASTER(graph_code,cluster_id) VALUES ('GU1',4);
INSERT INTO ITER_CLUSTER_PROTEINS(graph_code,cluster_id,protein) VALUES ('GU1',4,'YPR110C');
INSERT INTO ITER_CLUSTER_MASTER(graph_code,cluster_id) VALUES ('GU1',4);
INSERT INTO ITER_CLUSTER_PROTEINS(graph_code,cluster_id,protein) VALUES ('GU1',4,'YNL248C');
INSERT INTO ITER_CLUSTER_MASTER(graph_code,cluster_id) VALUES ('GU1',4);
INSERT INTO ITER_CLUSTER_PROTEINS(graph_code,cluster_id,protein) VALUES ('GU1',4,'YGL156W');
INSERT INTO ITER_CLUSTER_MASTER(graph_code,cluster_id) VALUES ('GU1',4);
INSERT INTO ITER_CLUSTER_PROTEINS(graph_code,cluster_id,protein) VALUES ('GU1',4,'YNL151C');
INSERT INTO ITER_CLUSTER_MASTER(graph_code,cluster_id) VALUES ('GU1',4);
INSERT INTO ITER_CLUSTER_PROTEINS(graph_code,cluster_id,protein) VALUES ('GU1',4,'YPR032W');
INSERT INTO ITER_CLUSTER_MASTER(graph_code,cluster_id) VALUES ('GU1',4);
INSERT INTO ITER_CLUSTER_PROTEINS(graph_code,cluster_id,protein) VALUES ('GU1',4,'YPR190C');
INSERT INTO ITER_CLUSTER_MASTER(graph_code,cluster_id) VALUES ('GU1',4);
INSERT INTO ITER_CLUSTER_PROTEINS(graph_code,cluster_id,protein) VALUES ('GU1',4,'YDR005C');
INSERT INTO ITER_CLUSTER_MASTER(graph_code,cluster_id) VALUES ('GU1',4);
INSERT INTO ITER_CLUSTER_PROTEINS(graph_code,cluster_id,protein) VALUES ('GU1',4,'YOR116C');
INSERT INTO ITER_CLUSTER_MASTER(graph_code,cluster_id) VALUES ('GU1',4);
INSERT INTO ITER_CLUSTER_PROTEINS(graph_code,cluster_id,protein) VALUES ('GU1',4,'YDR045C');
INSERT INTO ITER_CLUSTER_MASTER(graph_code,cluster_id) VALUES ('GU1',4);
INSERT INTO ITER_CLUSTER_PROTEINS(graph_code,cluster_id,protein) VALUES ('GU1',4,'YGL070C');
INSERT INTO ITER_CLUSTER_MASTER(graph_code,cluster_id) VALUES ('GU1',4);
INSERT INTO ITER_CLUSTER_PROTEINS(graph_code,cluster_id,protein) VALUES ('GU1',4,'YGR005C');
INSERT INTO ITER_CLUSTER_MASTER(graph_code,cluster_id) VALUES ('GU1',4);
INSERT INTO ITER_CLUSTER_PROTEINS(graph_code,cluster_id,protein) VALUES ('GU1',4,'YJL148W');
INSERT INTO ITER_CLUSTER_MASTER(graph_code,cluster_id) VALUES ('GU1',4);
INSERT INTO ITER_CLUSTER_PROTEINS(graph_code,cluster_id,protein) VALUES ('GU1',4,'YDR156W');
INSERT INTO ITER_CLUSTER_MASTER(graph_code,cluster_id) VALUES ('GU1',4);
INSERT INTO ITER_CLUSTER_PROTEINS(graph_code,cluster_id,protein) VALUES ('GU1',4,'YGL043W');
INSERT INTO ITER_CLUSTER_MASTER(graph_code,cluster_id) VALUES ('GU1',4);
INSERT INTO ITER_CLUSTER_PROTEINS(graph_code,cluster_id,protein) VALUES ('GU1',4,'YBL082C');
INSERT INTO ITER_CLUSTER_MASTER(graph_code,cluster_id) VALUES ('GU1',4);
INSERT INTO ITER_CLUSTER_PROTEINS(graph_code,cluster_id,protein) VALUES ('GU1',4,'YDL078C');
INSERT INTO ITER_CLUSTER_MASTER(graph_code,cluster_id) VALUES ('GU1',4);
INSERT INTO ITER_CLUSTER_PROTEINS(graph_code,cluster_id,protein) VALUES ('GU1',4,'YKL179C');
INSERT INTO ITER_CLUSTER_MASTER(graph_code,cluster_id) VALUES ('GU1',4);
INSERT INTO ITER_CLUSTER_PROTEINS(graph_code,cluster_id,protein) VALUES ('GU1',4,'YBL059W');
INSERT INTO ITER_CLUSTER_MASTER(graph_code,cluster_id) VALUES ('GU1',4);
INSERT INTO ITER_CLUSTER_PROTEINS(graph_code,cluster_id,protein) VALUES ('GU1',4,'YGR140W');
INSERT INTO ITER_CLUSTER_MASTER(graph_code,cluster_id) VALUES ('GU1',4);
INSERT INTO ITER_CLUSTER_PROTEINS(graph_code,cluster_id,protein) VALUES ('GU1',4,'YHR143W-A');
INSERT INTO ITER_CLUSTER_MASTER(graph_code,cluster_id) VALUES ('GU1',4);
INSERT INTO ITER_CLUSTER_PROTEINS(graph_code,cluster_id,protein) VALUES ('GU1',4,'YIR024C');
INSERT INTO ITER_CLUSTER_MASTER(graph_code,cluster_id) VALUES ('GU1',4);
INSERT INTO ITER_CLUSTER_PROTEINS(graph_code,cluster_id,protein) VALUES ('GU1',4,'YJR017C');
INSERT INTO ITER_CLUSTER_MASTER(graph_code,cluster_id) VALUES ('GU1',4);
INSERT INTO ITER_CLUSTER_PROTEINS(graph_code,cluster_id,protein) VALUES ('GU1',4,'YDL144C');
INSERT INTO ITER_CLUSTER_MASTER(graph_code,cluster_id) VALUES ('GU1',4);
INSERT INTO ITER_CLUSTER_PROTEINS(graph_code,cluster_id,protein) VALUES ('GU1',4,'YFR008W');
INSERT INTO ITER_CLUSTER_MASTER(graph_code,cluster_id) VALUES ('GU1',4);
INSERT INTO ITER_CLUSTER_PROTEINS(graph_code,cluster_id,protein) VALUES ('GU1',4,'YBR259W');
INSERT INTO ITER_CLUSTER_MASTER(graph_code,cluster_id) VALUES ('GU1',4);
INSERT INTO ITER_CLUSTER_PROTEINS(graph_code,cluster_id,protein) VALUES ('GU1',4,'YPL225W');
INSERT INTO ITER_CLUSTER_MASTER(graph_code,cluster_id) VALUES ('GU1',4);
INSERT INTO ITER_CLUSTER_PROTEINS(graph_code,cluster_id,protein) VALUES ('GU1',4,'YPR133C');
INSERT INTO ITER_CLUSTER_MASTER(graph_code,cluster_id) VALUES ('GU1',4);
INSERT INTO ITER_CLUSTER_PROTEINS(graph_code,cluster_id,protein) VALUES ('GU1',4,'YNL039W');
INSERT INTO ITER_CLUSTER_MASTER(graph_code,cluster_id) VALUES ('GU1',5);
INSERT INTO ITER_CLUSTER_PROTEINS(graph_code,cluster_id,protein) VALUES ('GU1',5,'YDR394W');
INSERT INTO ITER_CLUSTER_MASTER(graph_code,cluster_id) VALUES ('GU1',5);
INSERT INTO ITER_CLUSTER_PROTEINS(graph_code,cluster_id,protein) VALUES ('GU1',5,'YIL075C');
INSERT INTO ITER_CLUSTER_MASTER(graph_code,cluster_id) VALUES ('GU1',5);
INSERT INTO ITER_CLUSTER_PROTEINS(graph_code,cluster_id,protein) VALUES ('GU1',5,'YDL216C');
INSERT INTO ITER_CLUSTER_MASTER(graph_code,cluster_id) VALUES ('GU1',5);
INSERT INTO ITER_CLUSTER_PROTEINS(graph_code,cluster_id,protein) VALUES ('GU1',5,'YMR025W');
INSERT INTO ITER_CLUSTER_MASTER(graph_code,cluster_id) VALUES ('GU1',5);
INSERT INTO ITER_CLUSTER_PROTEINS(graph_code,cluster_id,protein) VALUES ('GU1',5,'YDR179C');
INSERT INTO ITER_CLUSTER_MASTER(graph_code,cluster_id) VALUES ('GU1',5);
INSERT INTO ITER_CLUSTER_PROTEINS(graph_code,cluster_id,protein) VALUES ('GU1',5,'YIL071C');
INSERT INTO ITER_CLUSTER_MASTER(graph_code,cluster_id) VALUES ('GU1',5);
INSERT INTO ITER_CLUSTER_PROTEINS(graph_code,cluster_id,protein) VALUES ('GU1',5,'YDL147W');
INSERT INTO ITER_CLUSTER_MASTER(graph_code,cluster_id) VALUES ('GU1',5);
INSERT INTO ITER_CLUSTER_PROTEINS(graph_code,cluster_id,protein) VALUES ('GU1',5,'YOL117W');
INSERT INTO ITER_CLUSTER_MASTER(graph_code,cluster_id) VALUES ('GU1',5);
INSERT INTO ITER_CLUSTER_PROTEINS(graph_code,cluster_id,protein) VALUES ('GU1',5,'YHR027C');
INSERT INTO ITER_CLUSTER_MASTER(graph_code,cluster_id) VALUES ('GU1',5);
INSERT INTO ITER_CLUSTER_PROTEINS(graph_code,cluster_id,protein) VALUES ('GU1',5,'YGL048C');
INSERT INTO ITER_CLUSTER_MASTER(graph_code,cluster_id) VALUES ('GU1',5);
INSERT INTO ITER_CLUSTER_PROTEINS(graph_code,cluster_id,protein) VALUES ('GU1',5,'YOR259C');
INSERT INTO ITER_CLUSTER_MASTER(graph_code,cluster_id) VALUES ('GU1',5);
INSERT INTO ITER_CLUSTER_PROTEINS(graph_code,cluster_id,protein) VALUES ('GU1',5,'YGR232W');
INSERT INTO ITER_CLUSTER_MASTER(graph_code,cluster_id) VALUES ('GU1',5);
INSERT INTO ITER_CLUSTER_PROTEINS(graph_code,cluster_id,protein) VALUES ('GU1',5,'YOR261C');
INSERT INTO ITER_CLUSTER_MASTER(graph_code,cluster_id) VALUES ('GU1',5);
INSERT INTO ITER_CLUSTER_PROTEINS(graph_code,cluster_id,protein) VALUES ('GU1',5,'YHL030W');
INSERT INTO ITER_CLUSTER_MASTER(graph_code,cluster_id) VALUES ('GU1',5);
INSERT INTO ITER_CLUSTER_PROTEINS(graph_code,cluster_id,protein) VALUES ('GU1',5,'YHR200W');
INSERT INTO ITER_CLUSTER_MASTER(graph_code,cluster_id) VALUES ('GU1',5);
INSERT INTO ITER_CLUSTER_PROTEINS(graph_code,cluster_id,protein) VALUES ('GU1',5,'YOR117W');
INSERT INTO ITER_CLUSTER_MASTER(graph_code,cluster_id) VALUES ('GU1',5);
INSERT INTO ITER_CLUSTER_PROTEINS(graph_code,cluster_id,protein) VALUES ('GU1',5,'YKL145W');
INSERT INTO ITER_CLUSTER_MASTER(graph_code,cluster_id) VALUES ('GU1',5);
INSERT INTO ITER_CLUSTER_PROTEINS(graph_code,cluster_id,protein) VALUES ('GU1',5,'YFR004W');
INSERT INTO ITER_CLUSTER_MASTER(graph_code,cluster_id) VALUES ('GU1',5);
INSERT INTO ITER_CLUSTER_PROTEINS(graph_code,cluster_id,protein) VALUES ('GU1',5,'YDL097C');
INSERT INTO ITER_CLUSTER_MASTER(graph_code,cluster_id) VALUES ('GU1',5);
INSERT INTO ITER_CLUSTER_PROTEINS(graph_code,cluster_id,protein) VALUES ('GU1',5,'YFR052W');
INSERT INTO ITER_CLUSTER_MASTER(graph_code,cluster_id) VALUES ('GU1',5);
INSERT INTO ITER_CLUSTER_PROTEINS(graph_code,cluster_id,protein) VALUES ('GU1',5,'YDL007W');
INSERT INTO ITER_CLUSTER_MASTER(graph_code,cluster_id) VALUES ('GU1',5);
INSERT INTO ITER_CLUSTER_PROTEINS(graph_code,cluster_id,protein) VALUES ('GU1',5,'YDR427W');
INSERT INTO ITER_CLUSTER_MASTER(graph_code,cluster_id) VALUES ('GU1',5);
INSERT INTO ITER_CLUSTER_PROTEINS(graph_code,cluster_id,protein) VALUES ('GU1',5,'YLR421C');
INSERT INTO ITER_CLUSTER_MASTER(graph_code,cluster_id) VALUES ('GU1',5);
INSERT INTO ITER_CLUSTER_PROTEINS(graph_code,cluster_id,protein) VALUES ('GU1',5,'YPR108W');
INSERT INTO ITER_CLUSTER_MASTER(graph_code,cluster_id) VALUES ('GU1',5);
INSERT INTO ITER_CLUSTER_PROTEINS(graph_code,cluster_id,protein) VALUES ('GU1',5,'YFR010W');
INSERT INTO ITER_CLUSTER_MASTER(graph_code,cluster_id) VALUES ('GU1',5);
INSERT INTO ITER_CLUSTER_PROTEINS(graph_code,cluster_id,protein) VALUES ('GU1',5,'YDR363W-A');
INSERT INTO ITER_CLUSTER_MASTER(graph_code,cluster_id) VALUES ('GU1',5);
INSERT INTO ITER_CLUSTER_PROTEINS(graph_code,cluster_id,protein) VALUES ('GU1',5,'YDL036C');
INSERT INTO ITER_CLUSTER_MASTER(graph_code,cluster_id) VALUES ('GU1',5);
INSERT INTO ITER_CLUSTER_PROTEINS(graph_code,cluster_id,protein) VALUES ('GU1',5,'YKL027W');
INSERT INTO ITER_CLUSTER_MASTER(graph_code,cluster_id) VALUES ('GU1',5);
INSERT INTO ITER_CLUSTER_PROTEINS(graph_code,cluster_id,protein) VALUES ('GU1',5,'YBL054W');
INSERT INTO ITER_CLUSTER_MASTER(graph_code,cluster_id) VALUES ('GU1',5);
INSERT INTO ITER_CLUSTER_PROTEINS(graph_code,cluster_id,protein) VALUES ('GU1',5,'YBR080C');
INSERT INTO ITER_CLUSTER_MASTER(graph_code,cluster_id) VALUES ('GU1',5);
INSERT INTO ITER_CLUSTER_PROTEINS(graph_code,cluster_id,protein) VALUES ('GU1',5,'YDR320C');
INSERT INTO ITER_CLUSTER_MASTER(graph_code,cluster_id) VALUES ('GU1',5);
INSERT INTO ITER_CLUSTER_PROTEINS(graph_code,cluster_id,protein) VALUES ('GU1',5,'YPL242C');
INSERT INTO ITER_CLUSTER_MASTER(graph_code,cluster_id) VALUES ('GU1',5);
INSERT INTO ITER_CLUSTER_PROTEINS(graph_code,cluster_id,protein) VALUES ('GU1',5,'YPR003C');
INSERT INTO ITER_CLUSTER_MASTER(graph_code,cluster_id) VALUES ('GU1',5);
INSERT INTO ITER_CLUSTER_PROTEINS(graph_code,cluster_id,protein) VALUES ('GU1',5,'YNL087W');
INSERT INTO ITER_CLUSTER_MASTER(graph_code,cluster_id) VALUES ('GU1',5);
INSERT INTO ITER_CLUSTER_PROTEINS(graph_code,cluster_id,protein) VALUES ('GU1',5,'YMR191W');
INSERT INTO ITER_CLUSTER_MASTER(graph_code,cluster_id) VALUES ('GU1',5);
INSERT INTO ITER_CLUSTER_PROTEINS(graph_code,cluster_id,protein) VALUES ('GU1',5,'YGL178W');
INSERT INTO ITER_CLUSTER_MASTER(graph_code,cluster_id) VALUES ('GU1',5);
INSERT INTO ITER_CLUSTER_PROTEINS(graph_code,cluster_id,protein) VALUES ('GU1',5,'YGL004C');
INSERT INTO ITER_CLUSTER_MASTER(graph_code,cluster_id) VALUES ('GU1',5);
INSERT INTO ITER_CLUSTER_PROTEINS(graph_code,cluster_id,protein) VALUES ('GU1',5,'YGL141W');
INSERT INTO ITER_CLUSTER_MASTER(graph_code,cluster_id) VALUES ('GU1',5);
INSERT INTO ITER_CLUSTER_PROTEINS(graph_code,cluster_id,protein) VALUES ('GU1',5,'YIR012W');
INSERT INTO ITER_CLUSTER_MASTER(graph_code,cluster_id) VALUES ('GU1',5);
INSERT INTO ITER_CLUSTER_PROTEINS(graph_code,cluster_id,protein) VALUES ('GU1',5,'YPR045C');
INSERT INTO ITER_CLUSTER_MASTER(graph_code,cluster_id) VALUES ('GU1',5);
INSERT INTO ITER_CLUSTER_PROTEINS(graph_code,cluster_id,protein) VALUES ('GU1',5,'YPR040W');
INSERT INTO ITER_CLUSTER_MASTER(graph_code,cluster_id) VALUES ('GU1',5);
INSERT INTO ITER_CLUSTER_PROTEINS(graph_code,cluster_id,protein) VALUES ('GU1',5,'YDR055W');
INSERT INTO ITER_CLUSTER_MASTER(graph_code,cluster_id) VALUES ('GU1',5);
INSERT INTO ITER_CLUSTER_PROTEINS(graph_code,cluster_id,protein) VALUES ('GU1',5,'YER041W');
INSERT INTO ITER_CLUSTER_MASTER(graph_code,cluster_id) VALUES ('GU1',5);
INSERT INTO ITER_CLUSTER_PROTEINS(graph_code,cluster_id,protein) VALUES ('GU1',5,'YLR341W');
INSERT INTO ITER_CLUSTER_MASTER(graph_code,cluster_id) VALUES ('GU1',5);
INSERT INTO ITER_CLUSTER_PROTEINS(graph_code,cluster_id,protein) VALUES ('GU1',5,'YOL022C');
INSERT INTO ITER_CLUSTER_MASTER(graph_code,cluster_id) VALUES ('GU1',6);
INSERT INTO ITER_CLUSTER_PROTEINS(graph_code,cluster_id,protein) VALUES ('GU1',6,'YOL123W');
INSERT INTO ITER_CLUSTER_MASTER(graph_code,cluster_id) VALUES ('GU1',6);
INSERT INTO ITER_CLUSTER_PROTEINS(graph_code,cluster_id,protein) VALUES ('GU1',6,'YMR064W');
INSERT INTO ITER_CLUSTER_MASTER(graph_code,cluster_id) VALUES ('GU1',6);
INSERT INTO ITER_CLUSTER_PROTEINS(graph_code,cluster_id,protein) VALUES ('GU1',6,'YNL005C');
INSERT INTO ITER_CLUSTER_MASTER(graph_code,cluster_id) VALUES ('GU1',6);
INSERT INTO ITER_CLUSTER_PROTEINS(graph_code,cluster_id,protein) VALUES ('GU1',6,'YBL038W');
INSERT INTO ITER_CLUSTER_MASTER(graph_code,cluster_id) VALUES ('GU1',6);
INSERT INTO ITER_CLUSTER_PROTEINS(graph_code,cluster_id,protein) VALUES ('GU1',6,'YLR189C');
INSERT INTO ITER_CLUSTER_MASTER(graph_code,cluster_id) VALUES ('GU1',6);
INSERT INTO ITER_CLUSTER_PROTEINS(graph_code,cluster_id,protein) VALUES ('GU1',6,'YNL284C');
INSERT INTO ITER_CLUSTER_MASTER(graph_code,cluster_id) VALUES ('GU1',6);
INSERT INTO ITER_CLUSTER_PROTEINS(graph_code,cluster_id,protein) VALUES ('GU1',6,'YKR085C');
INSERT INTO ITER_CLUSTER_MASTER(graph_code,cluster_id) VALUES ('GU1',6);
INSERT INTO ITER_CLUSTER_PROTEINS(graph_code,cluster_id,protein) VALUES ('GU1',6,'YOR150W');
INSERT INTO ITER_CLUSTER_MASTER(graph_code,cluster_id) VALUES ('GU1',6);
INSERT INTO ITER_CLUSTER_PROTEINS(graph_code,cluster_id,protein) VALUES ('GU1',6,'YDR462W');
INSERT INTO ITER_CLUSTER_MASTER(graph_code,cluster_id) VALUES ('GU1',6);
INSERT INTO ITER_CLUSTER_PROTEINS(graph_code,cluster_id,protein) VALUES ('GU1',6,'YMR024W');
INSERT INTO ITER_CLUSTER_MASTER(graph_code,cluster_id) VALUES ('GU1',6);
INSERT INTO ITER_CLUSTER_PROTEINS(graph_code,cluster_id,protein) VALUES ('GU1',6,'YDR322W');
INSERT INTO ITER_CLUSTER_MASTER(graph_code,cluster_id) VALUES ('GU1',6);
INSERT INTO ITER_CLUSTER_PROTEINS(graph_code,cluster_id,protein) VALUES ('GU1',6,'YLR439W');
INSERT INTO ITER_CLUSTER_MASTER(graph_code,cluster_id) VALUES ('GU1',6);
INSERT INTO ITER_CLUSTER_PROTEINS(graph_code,cluster_id,protein) VALUES ('GU1',6,'YDR237W');
INSERT INTO ITER_CLUSTER_MASTER(graph_code,cluster_id) VALUES ('GU1',6);
INSERT INTO ITER_CLUSTER_PROTEINS(graph_code,cluster_id,protein) VALUES ('GU1',6,'YML025C');
INSERT INTO ITER_CLUSTER_MASTER(graph_code,cluster_id) VALUES ('GU1',6);
INSERT INTO ITER_CLUSTER_PROTEINS(graph_code,cluster_id,protein) VALUES ('GU1',6,'YCR046C');
INSERT INTO ITER_CLUSTER_MASTER(graph_code,cluster_id) VALUES ('GU1',6);
INSERT INTO ITER_CLUSTER_PROTEINS(graph_code,cluster_id,protein) VALUES ('GU1',6,'YCR071C');
INSERT INTO ITER_CLUSTER_MASTER(graph_code,cluster_id) VALUES ('GU1',6);
INSERT INTO ITER_CLUSTER_PROTEINS(graph_code,cluster_id,protein) VALUES ('GU1',6,'YDR296W');
INSERT INTO ITER_CLUSTER_MASTER(graph_code,cluster_id) VALUES ('GU1',6);
INSERT INTO ITER_CLUSTER_PROTEINS(graph_code,cluster_id,protein) VALUES ('GU1',6,'YKL167C');
INSERT INTO ITER_CLUSTER_MASTER(graph_code,cluster_id) VALUES ('GU1',6);
INSERT INTO ITER_CLUSTER_PROTEINS(graph_code,cluster_id,protein) VALUES ('GU1',6,'YDR116C');
INSERT INTO ITER_CLUSTER_MASTER(graph_code,cluster_id) VALUES ('GU1',6);
INSERT INTO ITER_CLUSTER_PROTEINS(graph_code,cluster_id,protein) VALUES ('GU1',6,'YKR006C');
INSERT INTO ITER_CLUSTER_MASTER(graph_code,cluster_id) VALUES ('GU1',6);
INSERT INTO ITER_CLUSTER_PROTEINS(graph_code,cluster_id,protein) VALUES ('GU1',6,'YLR312W-A');
INSERT INTO ITER_CLUSTER_MASTER(graph_code,cluster_id) VALUES ('GU1',6);
INSERT INTO ITER_CLUSTER_PROTEINS(graph_code,cluster_id,protein) VALUES ('GU1',6,'YNL252C');
INSERT INTO ITER_CLUSTER_MASTER(graph_code,cluster_id) VALUES ('GU1',6);
INSERT INTO ITER_CLUSTER_PROTEINS(graph_code,cluster_id,protein) VALUES ('GU1',6,'YMR193W');
INSERT INTO ITER_CLUSTER_MASTER(graph_code,cluster_id) VALUES ('GU1',6);
INSERT INTO ITER_CLUSTER_PROTEINS(graph_code,cluster_id,protein) VALUES ('GU1',6,'YBR282W');
INSERT INTO ITER_CLUSTER_MASTER(graph_code,cluster_id) VALUES ('GU1',6);
INSERT INTO ITER_CLUSTER_PROTEINS(graph_code,cluster_id,protein) VALUES ('GU1',6,'YGR220C');
INSERT INTO ITER_CLUSTER_MASTER(graph_code,cluster_id) VALUES ('GU1',6);
INSERT INTO ITER_CLUSTER_PROTEINS(graph_code,cluster_id,protein) VALUES ('GU1',6,'YMR098C');
INSERT INTO ITER_CLUSTER_MASTER(graph_code,cluster_id) VALUES ('GU1',6);
INSERT INTO ITER_CLUSTER_PROTEINS(graph_code,cluster_id,protein) VALUES ('GU1',6,'YBR122C');
INSERT INTO ITER_CLUSTER_MASTER(graph_code,cluster_id) VALUES ('GU1',6);
INSERT INTO ITER_CLUSTER_PROTEINS(graph_code,cluster_id,protein) VALUES ('GU1',6,'YPL183W-A');
INSERT INTO ITER_CLUSTER_MASTER(graph_code,cluster_id) VALUES ('GU1',6);
INSERT INTO ITER_CLUSTER_PROTEINS(graph_code,cluster_id,protein) VALUES ('GU1',6,'YDR405W');
INSERT INTO ITER_CLUSTER_MASTER(graph_code,cluster_id) VALUES ('GU1',6);
INSERT INTO ITER_CLUSTER_PROTEINS(graph_code,cluster_id,protein) VALUES ('GU1',6,'YML009C');
INSERT INTO ITER_CLUSTER_MASTER(graph_code,cluster_id) VALUES ('GU1',6);
INSERT INTO ITER_CLUSTER_PROTEINS(graph_code,cluster_id,protein) VALUES ('GU1',6,'YMR225C');
INSERT INTO ITER_CLUSTER_MASTER(graph_code,cluster_id) VALUES ('GU1',6);
INSERT INTO ITER_CLUSTER_PROTEINS(graph_code,cluster_id,protein) VALUES ('GU1',6,'YHR147C');
INSERT INTO ITER_CLUSTER_MASTER(graph_code,cluster_id) VALUES ('GU1',6);
INSERT INTO ITER_CLUSTER_PROTEINS(graph_code,cluster_id,protein) VALUES ('GU1',6,'YPR100W');
INSERT INTO ITER_CLUSTER_MASTER(graph_code,cluster_id) VALUES ('GU1',6);
INSERT INTO ITER_CLUSTER_PROTEINS(graph_code,cluster_id,protein) VALUES ('GU1',6,'YGR093W');
INSERT INTO ITER_CLUSTER_MASTER(graph_code,cluster_id) VALUES ('GU1',6);
INSERT INTO ITER_CLUSTER_PROTEINS(graph_code,cluster_id,protein) VALUES ('GU1',6,'YJL200C');
INSERT INTO ITER_CLUSTER_MASTER(graph_code,cluster_id) VALUES ('GU1',6);
INSERT INTO ITER_CLUSTER_PROTEINS(graph_code,cluster_id,protein) VALUES ('GU1',6,'YGR076C');
INSERT INTO ITER_CLUSTER_MASTER(graph_code,cluster_id) VALUES ('GU1',6);
INSERT INTO ITER_CLUSTER_PROTEINS(graph_code,cluster_id,protein) VALUES ('GU1',6,'YPL173W');
INSERT INTO ITER_CLUSTER_MASTER(graph_code,cluster_id) VALUES ('GU1',6);
INSERT INTO ITER_CLUSTER_PROTEINS(graph_code,cluster_id,protein) VALUES ('GU1',6,'YEL050C');
INSERT INTO ITER_CLUSTER_MASTER(graph_code,cluster_id) VALUES ('GU1',6);
INSERT INTO ITER_CLUSTER_PROTEINS(graph_code,cluster_id,protein) VALUES ('GU1',6,'YCR003W');
INSERT INTO ITER_CLUSTER_MASTER(graph_code,cluster_id) VALUES ('GU1',7);
INSERT INTO ITER_CLUSTER_PROTEINS(graph_code,cluster_id,protein) VALUES ('GU1',7,'YDR337W');
INSERT INTO ITER_CLUSTER_MASTER(graph_code,cluster_id) VALUES ('GU1',7);
INSERT INTO ITER_CLUSTER_PROTEINS(graph_code,cluster_id,protein) VALUES ('GU1',7,'YIL070C');
INSERT INTO ITER_CLUSTER_MASTER(graph_code,cluster_id) VALUES ('GU1',7);
INSERT INTO ITER_CLUSTER_PROTEINS(graph_code,cluster_id,protein) VALUES ('GU1',7,'YBR251W');
INSERT INTO ITER_CLUSTER_MASTER(graph_code,cluster_id) VALUES ('GU1',7);
INSERT INTO ITER_CLUSTER_PROTEINS(graph_code,cluster_id,protein) VALUES ('GU1',7,'YDR036C');
INSERT INTO ITER_CLUSTER_MASTER(graph_code,cluster_id) VALUES ('GU1',7);
INSERT INTO ITER_CLUSTER_PROTEINS(graph_code,cluster_id,protein) VALUES ('GU1',7,'YDR347W');
INSERT INTO ITER_CLUSTER_MASTER(graph_code,cluster_id) VALUES ('GU1',7);
INSERT INTO ITER_CLUSTER_PROTEINS(graph_code,cluster_id,protein) VALUES ('GU1',7,'YKL003C');
INSERT INTO ITER_CLUSTER_MASTER(graph_code,cluster_id) VALUES ('GU1',7);
INSERT INTO ITER_CLUSTER_PROTEINS(graph_code,cluster_id,protein) VALUES ('GU1',7,'YBL090W');
INSERT INTO ITER_CLUSTER_MASTER(graph_code,cluster_id) VALUES ('GU1',7);
INSERT INTO ITER_CLUSTER_PROTEINS(graph_code,cluster_id,protein) VALUES ('GU1',7,'YHL004W');
INSERT INTO ITER_CLUSTER_MASTER(graph_code,cluster_id) VALUES ('GU1',7);
INSERT INTO ITER_CLUSTER_PROTEINS(graph_code,cluster_id,protein) VALUES ('GU1',7,'YPL118W');
INSERT INTO ITER_CLUSTER_MASTER(graph_code,cluster_id) VALUES ('GU1',7);
INSERT INTO ITER_CLUSTER_PROTEINS(graph_code,cluster_id,protein) VALUES ('GU1',7,'YPL013C');
INSERT INTO ITER_CLUSTER_MASTER(graph_code,cluster_id) VALUES ('GU1',7);
INSERT INTO ITER_CLUSTER_PROTEINS(graph_code,cluster_id,protein) VALUES ('GU1',7,'YNL306W');
INSERT INTO ITER_CLUSTER_MASTER(graph_code,cluster_id) VALUES ('GU1',7);
INSERT INTO ITER_CLUSTER_PROTEINS(graph_code,cluster_id,protein) VALUES ('GU1',7,'YBR146W');
INSERT INTO ITER_CLUSTER_MASTER(graph_code,cluster_id) VALUES ('GU1',7);
INSERT INTO ITER_CLUSTER_PROTEINS(graph_code,cluster_id,protein) VALUES ('GU1',7,'YNL137C');
INSERT INTO ITER_CLUSTER_MASTER(graph_code,cluster_id) VALUES ('GU1',7);
INSERT INTO ITER_CLUSTER_PROTEINS(graph_code,cluster_id,protein) VALUES ('GU1',7,'YDR041W');
INSERT INTO ITER_CLUSTER_MASTER(graph_code,cluster_id) VALUES ('GU1',7);
INSERT INTO ITER_CLUSTER_PROTEINS(graph_code,cluster_id,protein) VALUES ('GU1',7,'YKL155C');
INSERT INTO ITER_CLUSTER_MASTER(graph_code,cluster_id) VALUES ('GU1',7);
INSERT INTO ITER_CLUSTER_PROTEINS(graph_code,cluster_id,protein) VALUES ('GU1',7,'YGL129C');
INSERT INTO ITER_CLUSTER_MASTER(graph_code,cluster_id) VALUES ('GU1',7);
INSERT INTO ITER_CLUSTER_PROTEINS(graph_code,cluster_id,protein) VALUES ('GU1',7,'YDR175C');
INSERT INTO ITER_CLUSTER_MASTER(graph_code,cluster_id) VALUES ('GU1',7);
INSERT INTO ITER_CLUSTER_PROTEINS(graph_code,cluster_id,protein) VALUES ('GU1',7,'YIL093C');
INSERT INTO ITER_CLUSTER_MASTER(graph_code,cluster_id) VALUES ('GU1',7);
INSERT INTO ITER_CLUSTER_PROTEINS(graph_code,cluster_id,protein) VALUES ('GU1',7,'YJR101W');
INSERT INTO ITER_CLUSTER_MASTER(graph_code,cluster_id) VALUES ('GU1',7);
INSERT INTO ITER_CLUSTER_PROTEINS(graph_code,cluster_id,protein) VALUES ('GU1',7,'YJR113C');
INSERT INTO ITER_CLUSTER_MASTER(graph_code,cluster_id) VALUES ('GU1',7);
INSERT INTO ITER_CLUSTER_PROTEINS(graph_code,cluster_id,protein) VALUES ('GU1',7,'YMR188C');
INSERT INTO ITER_CLUSTER_MASTER(graph_code,cluster_id) VALUES ('GU1',7);
INSERT INTO ITER_CLUSTER_PROTEINS(graph_code,cluster_id,protein) VALUES ('GU1',7,'YOR158W');
INSERT INTO ITER_CLUSTER_MASTER(graph_code,cluster_id) VALUES ('GU1',7);
INSERT INTO ITER_CLUSTER_PROTEINS(graph_code,cluster_id,protein) VALUES ('GU1',7,'YGR165W');
INSERT INTO ITER_CLUSTER_MASTER(graph_code,cluster_id) VALUES ('GU1',7);
INSERT INTO ITER_CLUSTER_PROTEINS(graph_code,cluster_id,protein) VALUES ('GU1',7,'YJL063C');
INSERT INTO ITER_CLUSTER_MASTER(graph_code,cluster_id) VALUES ('GU1',7);
INSERT INTO ITER_CLUSTER_PROTEINS(graph_code,cluster_id,protein) VALUES ('GU1',7,'YNR037C');
INSERT INTO ITER_CLUSTER_MASTER(graph_code,cluster_id) VALUES ('GU1',7);
INSERT INTO ITER_CLUSTER_PROTEINS(graph_code,cluster_id,protein) VALUES ('GU1',7,'YGR215W');
INSERT INTO ITER_CLUSTER_MASTER(graph_code,cluster_id) VALUES ('GU1',7);
INSERT INTO ITER_CLUSTER_PROTEINS(graph_code,cluster_id,protein) VALUES ('GU1',7,'YER050C');
INSERT INTO ITER_CLUSTER_MASTER(graph_code,cluster_id) VALUES ('GU1',7);
INSERT INTO ITER_CLUSTER_PROTEINS(graph_code,cluster_id,protein) VALUES ('GU1',7,'YDR494W');
INSERT INTO ITER_CLUSTER_MASTER(graph_code,cluster_id) VALUES ('GU1',7);
INSERT INTO ITER_CLUSTER_PROTEINS(graph_code,cluster_id,protein) VALUES ('GU1',7,'YNL081C');
INSERT INTO ITER_CLUSTER_MASTER(graph_code,cluster_id) VALUES ('GU1',7);
INSERT INTO ITER_CLUSTER_PROTEINS(graph_code,cluster_id,protein) VALUES ('GU1',7,'YDL045W-A');
INSERT INTO ITER_CLUSTER_MASTER(graph_code,cluster_id) VALUES ('GU1',7);
INSERT INTO ITER_CLUSTER_PROTEINS(graph_code,cluster_id,protein) VALUES ('GU1',7,'YHR059W');
INSERT INTO ITER_CLUSTER_MASTER(graph_code,cluster_id) VALUES ('GU1',7);
INSERT INTO ITER_CLUSTER_PROTEINS(graph_code,cluster_id,protein) VALUES ('GU1',7,'YOL143C');
INSERT INTO ITER_CLUSTER_MASTER(graph_code,cluster_id) VALUES ('GU1',7);
INSERT INTO ITER_CLUSTER_PROTEINS(graph_code,cluster_id,protein) VALUES ('GU1',7,'YJR060W');
INSERT INTO ITER_CLUSTER_MASTER(graph_code,cluster_id) VALUES ('GU1',7);
INSERT INTO ITER_CLUSTER_PROTEINS(graph_code,cluster_id,protein) VALUES ('GU1',7,'YKL151C');
INSERT INTO ITER_CLUSTER_MASTER(graph_code,cluster_id) VALUES ('GU1',7);
INSERT INTO ITER_CLUSTER_PROTEINS(graph_code,cluster_id,protein) VALUES ('GU1',7,'YNR036C');
INSERT INTO ITER_CLUSTER_MASTER(graph_code,cluster_id) VALUES ('GU1',7);
INSERT INTO ITER_CLUSTER_PROTEINS(graph_code,cluster_id,protein) VALUES ('GU1',7,'YDR124W');
INSERT INTO ITER_CLUSTER_MASTER(graph_code,cluster_id) VALUES ('GU1',8);
INSERT INTO ITER_CLUSTER_PROTEINS(graph_code,cluster_id,protein) VALUES ('GU1',8,'YPL235W');
INSERT INTO ITER_CLUSTER_MASTER(graph_code,cluster_id) VALUES ('GU1',8);
INSERT INTO ITER_CLUSTER_PROTEINS(graph_code,cluster_id,protein) VALUES ('GU1',8,'YDR190C');
INSERT INTO ITER_CLUSTER_MASTER(graph_code,cluster_id) VALUES ('GU1',8);
INSERT INTO ITER_CLUSTER_PROTEINS(graph_code,cluster_id,protein) VALUES ('GU1',8,'YDL002C');
INSERT INTO ITER_CLUSTER_MASTER(graph_code,cluster_id) VALUES ('GU1',8);
INSERT INTO ITER_CLUSTER_PROTEINS(graph_code,cluster_id,protein) VALUES ('GU1',8,'YJL081C');
INSERT INTO ITER_CLUSTER_MASTER(graph_code,cluster_id) VALUES ('GU1',8);
INSERT INTO ITER_CLUSTER_PROTEINS(graph_code,cluster_id,protein) VALUES ('GU1',8,'YOR141C');
INSERT INTO ITER_CLUSTER_MASTER(graph_code,cluster_id) VALUES ('GU1',8);
INSERT INTO ITER_CLUSTER_PROTEINS(graph_code,cluster_id,protein) VALUES ('GU1',8,'YFL013C');
INSERT INTO ITER_CLUSTER_MASTER(graph_code,cluster_id) VALUES ('GU1',8);
INSERT INTO ITER_CLUSTER_PROTEINS(graph_code,cluster_id,protein) VALUES ('GU1',8,'YER092W');
INSERT INTO ITER_CLUSTER_MASTER(graph_code,cluster_id) VALUES ('GU1',8);
INSERT INTO ITER_CLUSTER_PROTEINS(graph_code,cluster_id,protein) VALUES ('GU1',8,'YGL150C');
INSERT INTO ITER_CLUSTER_MASTER(graph_code,cluster_id) VALUES ('GU1',8);
INSERT INTO ITER_CLUSTER_PROTEINS(graph_code,cluster_id,protein) VALUES ('GU1',8,'YNL059C');
INSERT INTO ITER_CLUSTER_MASTER(graph_code,cluster_id) VALUES ('GU1',8);
INSERT INTO ITER_CLUSTER_PROTEINS(graph_code,cluster_id,protein) VALUES ('GU1',8,'YPL053C');
INSERT INTO ITER_CLUSTER_MASTER(graph_code,cluster_id) VALUES ('GU1',8);
INSERT INTO ITER_CLUSTER_PROTEINS(graph_code,cluster_id,protein) VALUES ('GU1',8,'YLR052W');
INSERT INTO ITER_CLUSTER_MASTER(graph_code,cluster_id) VALUES ('GU1',8);
INSERT INTO ITER_CLUSTER_PROTEINS(graph_code,cluster_id,protein) VALUES ('GU1',8,'YDL192W');
INSERT INTO ITER_CLUSTER_MASTER(graph_code,cluster_id) VALUES ('GU1',8);
INSERT INTO ITER_CLUSTER_PROTEINS(graph_code,cluster_id,protein) VALUES ('GU1',8,'YFL024C');
INSERT INTO ITER_CLUSTER_MASTER(graph_code,cluster_id) VALUES ('GU1',8);
INSERT INTO ITER_CLUSTER_PROTEINS(graph_code,cluster_id,protein) VALUES ('GU1',8,'YPR023C');
INSERT INTO ITER_CLUSTER_MASTER(graph_code,cluster_id) VALUES ('GU1',8);
INSERT INTO ITER_CLUSTER_PROTEINS(graph_code,cluster_id,protein) VALUES ('GU1',8,'YEL018W');
INSERT INTO ITER_CLUSTER_MASTER(graph_code,cluster_id) VALUES ('GU1',8);
INSERT INTO ITER_CLUSTER_PROTEINS(graph_code,cluster_id,protein) VALUES ('GU1',8,'YOR244W');
INSERT INTO ITER_CLUSTER_MASTER(graph_code,cluster_id) VALUES ('GU1',8);
INSERT INTO ITER_CLUSTER_PROTEINS(graph_code,cluster_id,protein) VALUES ('GU1',8,'YDR359C');
INSERT INTO ITER_CLUSTER_MASTER(graph_code,cluster_id) VALUES ('GU1',8);
INSERT INTO ITER_CLUSTER_PROTEINS(graph_code,cluster_id,protein) VALUES ('GU1',8,'YNL107W');
INSERT INTO ITER_CLUSTER_MASTER(graph_code,cluster_id) VALUES ('GU1',8);
INSERT INTO ITER_CLUSTER_PROTEINS(graph_code,cluster_id,protein) VALUES ('GU1',8,'YAL011W');
INSERT INTO ITER_CLUSTER_MASTER(graph_code,cluster_id) VALUES ('GU1',8);
INSERT INTO ITER_CLUSTER_PROTEINS(graph_code,cluster_id,protein) VALUES ('GU1',8,'YDR334W');
INSERT INTO ITER_CLUSTER_MASTER(graph_code,cluster_id) VALUES ('GU1',8);
INSERT INTO ITER_CLUSTER_PROTEINS(graph_code,cluster_id,protein) VALUES ('GU1',8,'YDR485C');
INSERT INTO ITER_CLUSTER_MASTER(graph_code,cluster_id) VALUES ('GU1',8);
INSERT INTO ITER_CLUSTER_PROTEINS(graph_code,cluster_id,protein) VALUES ('GU1',8,'YLR085C');
INSERT INTO ITER_CLUSTER_MASTER(graph_code,cluster_id) VALUES ('GU1',8);
INSERT INTO ITER_CLUSTER_PROTEINS(graph_code,cluster_id,protein) VALUES ('GU1',8,'YML041C');
INSERT INTO ITER_CLUSTER_MASTER(graph_code,cluster_id) VALUES ('GU1',8);
INSERT INTO ITER_CLUSTER_PROTEINS(graph_code,cluster_id,protein) VALUES ('GU1',8,'YBR231C');
INSERT INTO ITER_CLUSTER_MASTER(graph_code,cluster_id) VALUES ('GU1',8);
INSERT INTO ITER_CLUSTER_PROTEINS(graph_code,cluster_id,protein) VALUES ('GU1',8,'YGR002C');
INSERT INTO ITER_CLUSTER_MASTER(graph_code,cluster_id) VALUES ('GU1',8);
INSERT INTO ITER_CLUSTER_PROTEINS(graph_code,cluster_id,protein) VALUES ('GU1',8,'YLR385C');
INSERT INTO ITER_CLUSTER_MASTER(graph_code,cluster_id) VALUES ('GU1',8);
INSERT INTO ITER_CLUSTER_PROTEINS(graph_code,cluster_id,protein) VALUES ('GU1',8,'YCR060W');
INSERT INTO ITER_CLUSTER_MASTER(graph_code,cluster_id) VALUES ('GU1',8);
INSERT INTO ITER_CLUSTER_PROTEINS(graph_code,cluster_id,protein) VALUES ('GU1',8,'YHR034C');
INSERT INTO ITER_CLUSTER_MASTER(graph_code,cluster_id) VALUES ('GU1',8);
INSERT INTO ITER_CLUSTER_PROTEINS(graph_code,cluster_id,protein) VALUES ('GU1',8,'YHR090C');
INSERT INTO ITER_CLUSTER_MASTER(graph_code,cluster_id) VALUES ('GU1',8);
INSERT INTO ITER_CLUSTER_PROTEINS(graph_code,cluster_id,protein) VALUES ('GU1',8,'YNL136W');
INSERT INTO ITER_CLUSTER_MASTER(graph_code,cluster_id) VALUES ('GU1',8);
INSERT INTO ITER_CLUSTER_PROTEINS(graph_code,cluster_id,protein) VALUES ('GU1',8,'YEL044W');
INSERT INTO ITER_CLUSTER_MASTER(graph_code,cluster_id) VALUES ('GU1',8);
INSERT INTO ITER_CLUSTER_PROTEINS(graph_code,cluster_id,protein) VALUES ('GU1',8,'YOR189W');
INSERT INTO ITER_CLUSTER_MASTER(graph_code,cluster_id) VALUES ('GU1',8);
INSERT INTO ITER_CLUSTER_PROTEINS(graph_code,cluster_id,protein) VALUES ('GU1',8,'YNL215W');
INSERT INTO ITER_CLUSTER_MASTER(graph_code,cluster_id) VALUES ('GU1',8);
INSERT INTO ITER_CLUSTER_PROTEINS(graph_code,cluster_id,protein) VALUES ('GU1',8,'YJR082C');
INSERT INTO ITER_CLUSTER_MASTER(graph_code,cluster_id) VALUES ('GU1',9);
INSERT INTO ITER_CLUSTER_PROTEINS(graph_code,cluster_id,protein) VALUES ('GU1',9,'YOR290C');
INSERT INTO ITER_CLUSTER_MASTER(graph_code,cluster_id) VALUES ('GU1',9);
INSERT INTO ITER_CLUSTER_PROTEINS(graph_code,cluster_id,protein) VALUES ('GU1',9,'YDR303C');
INSERT INTO ITER_CLUSTER_MASTER(graph_code,cluster_id) VALUES ('GU1',9);
INSERT INTO ITER_CLUSTER_PROTEINS(graph_code,cluster_id,protein) VALUES ('GU1',9,'YDL040C');
INSERT INTO ITER_CLUSTER_MASTER(graph_code,cluster_id) VALUES ('GU1',9);
INSERT INTO ITER_CLUSTER_PROTEINS(graph_code,cluster_id,protein) VALUES ('GU1',9,'YLR357W');
INSERT INTO ITER_CLUSTER_MASTER(graph_code,cluster_id) VALUES ('GU1',9);
INSERT INTO ITER_CLUSTER_PROTEINS(graph_code,cluster_id,protein) VALUES ('GU1',9,'YGR056W');
INSERT INTO ITER_CLUSTER_MASTER(graph_code,cluster_id) VALUES ('GU1',9);
INSERT INTO ITER_CLUSTER_PROTEINS(graph_code,cluster_id,protein) VALUES ('GU1',9,'YIL126W');
INSERT INTO ITER_CLUSTER_MASTER(graph_code,cluster_id) VALUES ('GU1',9);
INSERT INTO ITER_CLUSTER_PROTEINS(graph_code,cluster_id,protein) VALUES ('GU1',9,'YMR091C');
INSERT INTO ITER_CLUSTER_MASTER(graph_code,cluster_id) VALUES ('GU1',9);
INSERT INTO ITER_CLUSTER_PROTEINS(graph_code,cluster_id,protein) VALUES ('GU1',9,'YFR037C');
INSERT INTO ITER_CLUSTER_MASTER(graph_code,cluster_id) VALUES ('GU1',9);
INSERT INTO ITER_CLUSTER_PROTEINS(graph_code,cluster_id,protein) VALUES ('GU1',9,'YBR289W');
INSERT INTO ITER_CLUSTER_MASTER(graph_code,cluster_id) VALUES ('GU1',9);
INSERT INTO ITER_CLUSTER_PROTEINS(graph_code,cluster_id,protein) VALUES ('GU1',9,'YMR033W');
INSERT INTO ITER_CLUSTER_MASTER(graph_code,cluster_id) VALUES ('GU1',9);
INSERT INTO ITER_CLUSTER_PROTEINS(graph_code,cluster_id,protein) VALUES ('GU1',9,'YNR023W');
INSERT INTO ITER_CLUSTER_MASTER(graph_code,cluster_id) VALUES ('GU1',9);
INSERT INTO ITER_CLUSTER_PROTEINS(graph_code,cluster_id,protein) VALUES ('GU1',9,'YHL025W');
INSERT INTO ITER_CLUSTER_MASTER(graph_code,cluster_id) VALUES ('GU1',9);
INSERT INTO ITER_CLUSTER_PROTEINS(graph_code,cluster_id,protein) VALUES ('GU1',9,'YPL016W');
INSERT INTO ITER_CLUSTER_MASTER(graph_code,cluster_id) VALUES ('GU1',9);
INSERT INTO ITER_CLUSTER_PROTEINS(graph_code,cluster_id,protein) VALUES ('GU1',9,'YJL176C');
INSERT INTO ITER_CLUSTER_MASTER(graph_code,cluster_id) VALUES ('GU1',9);
INSERT INTO ITER_CLUSTER_PROTEINS(graph_code,cluster_id,protein) VALUES ('GU1',9,'YFL049W');
INSERT INTO ITER_CLUSTER_MASTER(graph_code,cluster_id) VALUES ('GU1',9);
INSERT INTO ITER_CLUSTER_PROTEINS(graph_code,cluster_id,protein) VALUES ('GU1',9,'YDR073W');
INSERT INTO ITER_CLUSTER_MASTER(graph_code,cluster_id) VALUES ('GU1',9);
INSERT INTO ITER_CLUSTER_PROTEINS(graph_code,cluster_id,protein) VALUES ('GU1',9,'YPR034W');
INSERT INTO ITER_CLUSTER_MASTER(graph_code,cluster_id) VALUES ('GU1',9);
INSERT INTO ITER_CLUSTER_PROTEINS(graph_code,cluster_id,protein) VALUES ('GU1',9,'YGR275W');
INSERT INTO ITER_CLUSTER_MASTER(graph_code,cluster_id) VALUES ('GU1',9);
INSERT INTO ITER_CLUSTER_PROTEINS(graph_code,cluster_id,protein) VALUES ('GU1',9,'YHR056C');
INSERT INTO ITER_CLUSTER_MASTER(graph_code,cluster_id) VALUES ('GU1',9);
INSERT INTO ITER_CLUSTER_PROTEINS(graph_code,cluster_id,protein) VALUES ('GU1',9,'YKR008W');
INSERT INTO ITER_CLUSTER_MASTER(graph_code,cluster_id) VALUES ('GU1',9);
INSERT INTO ITER_CLUSTER_PROTEINS(graph_code,cluster_id,protein) VALUES ('GU1',9,'YLR033W');
INSERT INTO ITER_CLUSTER_MASTER(graph_code,cluster_id) VALUES ('GU1',9);
INSERT INTO ITER_CLUSTER_PROTEINS(graph_code,cluster_id,protein) VALUES ('GU1',9,'YCR052W');
INSERT INTO ITER_CLUSTER_MASTER(graph_code,cluster_id) VALUES ('GU1',9);
INSERT INTO ITER_CLUSTER_PROTEINS(graph_code,cluster_id,protein) VALUES ('GU1',9,'YML127W');
INSERT INTO ITER_CLUSTER_MASTER(graph_code,cluster_id) VALUES ('GU1',9);
INSERT INTO ITER_CLUSTER_PROTEINS(graph_code,cluster_id,protein) VALUES ('GU1',9,'YLR321C');
INSERT INTO ITER_CLUSTER_MASTER(graph_code,cluster_id) VALUES ('GU1',9);
INSERT INTO ITER_CLUSTER_PROTEINS(graph_code,cluster_id,protein) VALUES ('GU1',9,'YCR020W-B');
INSERT INTO ITER_CLUSTER_MASTER(graph_code,cluster_id) VALUES ('GU1',9);
INSERT INTO ITER_CLUSTER_PROTEINS(graph_code,cluster_id,protein) VALUES ('GU1',9,'YDR520C');
INSERT INTO ITER_CLUSTER_MASTER(graph_code,cluster_id) VALUES ('GU1',9);
INSERT INTO ITER_CLUSTER_PROTEINS(graph_code,cluster_id,protein) VALUES ('GU1',9,'YDL179W');
INSERT INTO ITER_CLUSTER_MASTER(graph_code,cluster_id) VALUES ('GU1',9);
INSERT INTO ITER_CLUSTER_PROTEINS(graph_code,cluster_id,protein) VALUES ('GU1',9,'YBR161W');
INSERT INTO ITER_CLUSTER_MASTER(graph_code,cluster_id) VALUES ('GU1',9);
INSERT INTO ITER_CLUSTER_PROTEINS(graph_code,cluster_id,protein) VALUES ('GU1',9,'YCL044C');
INSERT INTO ITER_CLUSTER_MASTER(graph_code,cluster_id) VALUES ('GU1',9);
INSERT INTO ITER_CLUSTER_PROTEINS(graph_code,cluster_id,protein) VALUES ('GU1',9,'YIL177C');
INSERT INTO ITER_CLUSTER_MASTER(graph_code,cluster_id) VALUES ('GU1',9);
INSERT INTO ITER_CLUSTER_PROTEINS(graph_code,cluster_id,protein) VALUES ('GU1',9,'YMR159C');
INSERT INTO ITER_CLUSTER_MASTER(graph_code,cluster_id) VALUES ('GU1',9);
INSERT INTO ITER_CLUSTER_PROTEINS(graph_code,cluster_id,protein) VALUES ('GU1',9,'YOR156C');
INSERT INTO ITER_CLUSTER_MASTER(graph_code,cluster_id) VALUES ('GU1',9);
INSERT INTO ITER_CLUSTER_PROTEINS(graph_code,cluster_id,protein) VALUES ('GU1',9,'YPR081C');
INSERT INTO ITER_CLUSTER_MASTER(graph_code,cluster_id) VALUES ('GU1',9);
INSERT INTO ITER_CLUSTER_PROTEINS(graph_code,cluster_id,protein) VALUES ('GU1',9,'YFL033C');
INSERT INTO ITER_CLUSTER_MASTER(graph_code,cluster_id) VALUES ('GU1',10);
INSERT INTO ITER_CLUSTER_PROTEINS(graph_code,cluster_id,protein) VALUES ('GU1',10,'YGR274C');
INSERT INTO ITER_CLUSTER_MASTER(graph_code,cluster_id) VALUES ('GU1',10);
INSERT INTO ITER_CLUSTER_PROTEINS(graph_code,cluster_id,protein) VALUES ('GU1',10,'YBR198C');
INSERT INTO ITER_CLUSTER_MASTER(graph_code,cluster_id) VALUES ('GU1',10);
INSERT INTO ITER_CLUSTER_PROTEINS(graph_code,cluster_id,protein) VALUES ('GU1',10,'YDR167W');
INSERT INTO ITER_CLUSTER_MASTER(graph_code,cluster_id) VALUES ('GU1',10);
INSERT INTO ITER_CLUSTER_PROTEINS(graph_code,cluster_id,protein) VALUES ('GU1',10,'YGL112C');
INSERT INTO ITER_CLUSTER_MASTER(graph_code,cluster_id) VALUES ('GU1',10);
INSERT INTO ITER_CLUSTER_PROTEINS(graph_code,cluster_id,protein) VALUES ('GU1',10,'YML114C');
INSERT INTO ITER_CLUSTER_MASTER(graph_code,cluster_id) VALUES ('GU1',10);
INSERT INTO ITER_CLUSTER_PROTEINS(graph_code,cluster_id,protein) VALUES ('GU1',10,'YMR227C');
INSERT INTO ITER_CLUSTER_MASTER(graph_code,cluster_id) VALUES ('GU1',10);
INSERT INTO ITER_CLUSTER_PROTEINS(graph_code,cluster_id,protein) VALUES ('GU1',10,'YHR099W');
INSERT INTO ITER_CLUSTER_MASTER(graph_code,cluster_id) VALUES ('GU1',10);
INSERT INTO ITER_CLUSTER_PROTEINS(graph_code,cluster_id,protein) VALUES ('GU1',10,'YML007W');
INSERT INTO ITER_CLUSTER_MASTER(graph_code,cluster_id) VALUES ('GU1',10);
INSERT INTO ITER_CLUSTER_PROTEINS(graph_code,cluster_id,protein) VALUES ('GU1',10,'YGR252W');
INSERT INTO ITER_CLUSTER_MASTER(graph_code,cluster_id) VALUES ('GU1',10);
INSERT INTO ITER_CLUSTER_PROTEINS(graph_code,cluster_id,protein) VALUES ('GU1',10,'YDR176W');
INSERT INTO ITER_CLUSTER_MASTER(graph_code,cluster_id) VALUES ('GU1',10);
INSERT INTO ITER_CLUSTER_PROTEINS(graph_code,cluster_id,protein) VALUES ('GU1',10,'YML015C');
INSERT INTO ITER_CLUSTER_MASTER(graph_code,cluster_id) VALUES ('GU1',10);
INSERT INTO ITER_CLUSTER_PROTEINS(graph_code,cluster_id,protein) VALUES ('GU1',10,'YDR145W');
INSERT INTO ITER_CLUSTER_MASTER(graph_code,cluster_id) VALUES ('GU1',10);
INSERT INTO ITER_CLUSTER_PROTEINS(graph_code,cluster_id,protein) VALUES ('GU1',10,'YPL011C');
INSERT INTO ITER_CLUSTER_MASTER(graph_code,cluster_id) VALUES ('GU1',10);
INSERT INTO ITER_CLUSTER_PROTEINS(graph_code,cluster_id,protein) VALUES ('GU1',10,'YMR236W');
INSERT INTO ITER_CLUSTER_MASTER(graph_code,cluster_id) VALUES ('GU1',10);
INSERT INTO ITER_CLUSTER_PROTEINS(graph_code,cluster_id,protein) VALUES ('GU1',10,'YMR005W');
INSERT INTO ITER_CLUSTER_MASTER(graph_code,cluster_id) VALUES ('GU1',10);
INSERT INTO ITER_CLUSTER_PROTEINS(graph_code,cluster_id,protein) VALUES ('GU1',10,'YCL010C');
INSERT INTO ITER_CLUSTER_MASTER(graph_code,cluster_id) VALUES ('GU1',10);
INSERT INTO ITER_CLUSTER_PROTEINS(graph_code,cluster_id,protein) VALUES ('GU1',10,'YOL148C');
INSERT INTO ITER_CLUSTER_MASTER(graph_code,cluster_id) VALUES ('GU1',10);
INSERT INTO ITER_CLUSTER_PROTEINS(graph_code,cluster_id,protein) VALUES ('GU1',10,'YBR081C');
INSERT INTO ITER_CLUSTER_MASTER(graph_code,cluster_id) VALUES ('GU1',10);
INSERT INTO ITER_CLUSTER_PROTEINS(graph_code,cluster_id,protein) VALUES ('GU1',10,'YDR448W');
INSERT INTO ITER_CLUSTER_MASTER(graph_code,cluster_id) VALUES ('GU1',10);
INSERT INTO ITER_CLUSTER_PROTEINS(graph_code,cluster_id,protein) VALUES ('GU1',10,'YPL254W');
INSERT INTO ITER_CLUSTER_MASTER(graph_code,cluster_id) VALUES ('GU1',10);
INSERT INTO ITER_CLUSTER_PROTEINS(graph_code,cluster_id,protein) VALUES ('GU1',10,'YGL066W');
INSERT INTO ITER_CLUSTER_MASTER(graph_code,cluster_id) VALUES ('GU1',10);
INSERT INTO ITER_CLUSTER_PROTEINS(graph_code,cluster_id,protein) VALUES ('GU1',10,'YLR055C');
INSERT INTO ITER_CLUSTER_MASTER(graph_code,cluster_id) VALUES ('GU1',10);
INSERT INTO ITER_CLUSTER_PROTEINS(graph_code,cluster_id,protein) VALUES ('GU1',10,'YMR223W');
INSERT INTO ITER_CLUSTER_MASTER(graph_code,cluster_id) VALUES ('GU1',10);
INSERT INTO ITER_CLUSTER_PROTEINS(graph_code,cluster_id,protein) VALUES ('GU1',10,'YDR392W');
INSERT INTO ITER_CLUSTER_MASTER(graph_code,cluster_id) VALUES ('GU1',10);
INSERT INTO ITER_CLUSTER_PROTEINS(graph_code,cluster_id,protein) VALUES ('GU1',10,'YDR208W');
INSERT INTO ITER_CLUSTER_MASTER(graph_code,cluster_id) VALUES ('GU1',10);
INSERT INTO ITER_CLUSTER_PROTEINS(graph_code,cluster_id,protein) VALUES ('GU1',10,'YPL047W');
INSERT INTO ITER_CLUSTER_MASTER(graph_code,cluster_id) VALUES ('GU1',10);
INSERT INTO ITER_CLUSTER_PROTEINS(graph_code,cluster_id,protein) VALUES ('GU1',10,'YML098W');
INSERT INTO ITER_CLUSTER_MASTER(graph_code,cluster_id) VALUES ('GU1',10);
INSERT INTO ITER_CLUSTER_PROTEINS(graph_code,cluster_id,protein) VALUES ('GU1',10,'YPL167C');
INSERT INTO ITER_CLUSTER_MASTER(graph_code,cluster_id) VALUES ('GU1',10);
INSERT INTO ITER_CLUSTER_PROTEINS(graph_code,cluster_id,protein) VALUES ('GU1',10,'YDR406W');
INSERT INTO ITER_CLUSTER_MASTER(graph_code,cluster_id) VALUES ('GU1',10);
INSERT INTO ITER_CLUSTER_PROTEINS(graph_code,cluster_id,protein) VALUES ('GU1',10,'YIL016W');
INSERT INTO ITER_CLUSTER_MASTER(graph_code,cluster_id) VALUES ('GU1',10);
INSERT INTO ITER_CLUSTER_PROTEINS(graph_code,cluster_id,protein) VALUES ('GU1',10,'YOR023C');
INSERT INTO ITER_CLUSTER_MASTER(graph_code,cluster_id) VALUES ('GU1',10);
INSERT INTO ITER_CLUSTER_PROTEINS(graph_code,cluster_id,protein) VALUES ('GU1',10,'YPL222W');
INSERT INTO ITER_CLUSTER_MASTER(graph_code,cluster_id) VALUES ('GU1',10);
INSERT INTO ITER_CLUSTER_PROTEINS(graph_code,cluster_id,protein) VALUES ('GU1',10,'YDL059C');
INSERT INTO ITER_CLUSTER_MASTER(graph_code,cluster_id) VALUES ('GU1',11);
INSERT INTO ITER_CLUSTER_PROTEINS(graph_code,cluster_id,protein) VALUES ('GU1',11,'YLR448W');
INSERT INTO ITER_CLUSTER_MASTER(graph_code,cluster_id) VALUES ('GU1',11);
INSERT INTO ITER_CLUSTER_PROTEINS(graph_code,cluster_id,protein) VALUES ('GU1',11,'YHL033C');
INSERT INTO ITER_CLUSTER_MASTER(graph_code,cluster_id) VALUES ('GU1',11);
INSERT INTO ITER_CLUSTER_PROTEINS(graph_code,cluster_id,protein) VALUES ('GU1',11,'YDR195W');
INSERT INTO ITER_CLUSTER_MASTER(graph_code,cluster_id) VALUES ('GU1',11);
INSERT INTO ITER_CLUSTER_PROTEINS(graph_code,cluster_id,protein) VALUES ('GU1',11,'YDL082W');
INSERT INTO ITER_CLUSTER_MASTER(graph_code,cluster_id) VALUES ('GU1',11);
INSERT INTO ITER_CLUSTER_PROTEINS(graph_code,cluster_id,protein) VALUES ('GU1',11,'YJR093C');
INSERT INTO ITER_CLUSTER_MASTER(graph_code,cluster_id) VALUES ('GU1',11);
INSERT INTO ITER_CLUSTER_PROTEINS(graph_code,cluster_id,protein) VALUES ('GU1',11,'YKL018W');
INSERT INTO ITER_CLUSTER_MASTER(graph_code,cluster_id) VALUES ('GU1',11);
INSERT INTO ITER_CLUSTER_PROTEINS(graph_code,cluster_id,protein) VALUES ('GU1',11,'YML016C');
INSERT INTO ITER_CLUSTER_MASTER(graph_code,cluster_id) VALUES ('GU1',11);
INSERT INTO ITER_CLUSTER_PROTEINS(graph_code,cluster_id,protein) VALUES ('GU1',11,'YDR228C');
INSERT INTO ITER_CLUSTER_MASTER(graph_code,cluster_id) VALUES ('GU1',11);
INSERT INTO ITER_CLUSTER_PROTEINS(graph_code,cluster_id,protein) VALUES ('GU1',11,'YKR002W');
INSERT INTO ITER_CLUSTER_MASTER(graph_code,cluster_id) VALUES ('GU1',11);
INSERT INTO ITER_CLUSTER_PROTEINS(graph_code,cluster_id,protein) VALUES ('GU1',11,'YMR061W');
INSERT INTO ITER_CLUSTER_MASTER(graph_code,cluster_id) VALUES ('GU1',11);
INSERT INTO ITER_CLUSTER_PROTEINS(graph_code,cluster_id,protein) VALUES ('GU1',11,'YDR301W');
INSERT INTO ITER_CLUSTER_MASTER(graph_code,cluster_id) VALUES ('GU1',11);
INSERT INTO ITER_CLUSTER_PROTEINS(graph_code,cluster_id,protein) VALUES ('GU1',11,'YAL043C');
INSERT INTO ITER_CLUSTER_MASTER(graph_code,cluster_id) VALUES ('GU1',11);
INSERT INTO ITER_CLUSTER_PROTEINS(graph_code,cluster_id,protein) VALUES ('GU1',11,'YLR115W');
INSERT INTO ITER_CLUSTER_MASTER(graph_code,cluster_id) VALUES ('GU1',11);
INSERT INTO ITER_CLUSTER_PROTEINS(graph_code,cluster_id,protein) VALUES ('GU1',11,'YER133W');
INSERT INTO ITER_CLUSTER_MASTER(graph_code,cluster_id) VALUES ('GU1',11);
INSERT INTO ITER_CLUSTER_PROTEINS(graph_code,cluster_id,protein) VALUES ('GU1',11,'YLR277C');
INSERT INTO ITER_CLUSTER_MASTER(graph_code,cluster_id) VALUES ('GU1',11);
INSERT INTO ITER_CLUSTER_PROTEINS(graph_code,cluster_id,protein) VALUES ('GU1',11,'YKL059C');
INSERT INTO ITER_CLUSTER_MASTER(graph_code,cluster_id) VALUES ('GU1',11);
INSERT INTO ITER_CLUSTER_PROTEINS(graph_code,cluster_id,protein) VALUES ('GU1',11,'YNL317W');
INSERT INTO ITER_CLUSTER_MASTER(graph_code,cluster_id) VALUES ('GU1',11);
INSERT INTO ITER_CLUSTER_PROTEINS(graph_code,cluster_id,protein) VALUES ('GU1',11,'YGR156W');
INSERT INTO ITER_CLUSTER_MASTER(graph_code,cluster_id) VALUES ('GU1',11);
INSERT INTO ITER_CLUSTER_PROTEINS(graph_code,cluster_id,protein) VALUES ('GU1',11,'YNL222W');
INSERT INTO ITER_CLUSTER_MASTER(graph_code,cluster_id) VALUES ('GU1',11);
INSERT INTO ITER_CLUSTER_PROTEINS(graph_code,cluster_id,protein) VALUES ('GU1',11,'YOR179C');
INSERT INTO ITER_CLUSTER_MASTER(graph_code,cluster_id) VALUES ('GU1',11);
INSERT INTO ITER_CLUSTER_PROTEINS(graph_code,cluster_id,protein) VALUES ('GU1',11,'YPR107C');
INSERT INTO ITER_CLUSTER_MASTER(graph_code,cluster_id) VALUES ('GU1',11);
INSERT INTO ITER_CLUSTER_PROTEINS(graph_code,cluster_id,protein) VALUES ('GU1',11,'YKL193C');
INSERT INTO ITER_CLUSTER_MASTER(graph_code,cluster_id) VALUES ('GU1',11);
INSERT INTO ITER_CLUSTER_PROTEINS(graph_code,cluster_id,protein) VALUES ('GU1',11,'YAL046C');
INSERT INTO ITER_CLUSTER_MASTER(graph_code,cluster_id) VALUES ('GU1',11);
INSERT INTO ITER_CLUSTER_PROTEINS(graph_code,cluster_id,protein) VALUES ('GU1',11,'YBL101C');
INSERT INTO ITER_CLUSTER_MASTER(graph_code,cluster_id) VALUES ('GU1',11);
INSERT INTO ITER_CLUSTER_PROTEINS(graph_code,cluster_id,protein) VALUES ('GU1',11,'YDR436W');
INSERT INTO ITER_CLUSTER_MASTER(graph_code,cluster_id) VALUES ('GU1',11);
INSERT INTO ITER_CLUSTER_PROTEINS(graph_code,cluster_id,protein) VALUES ('GU1',11,'YLL013C');
INSERT INTO ITER_CLUSTER_MASTER(graph_code,cluster_id) VALUES ('GU1',11);
INSERT INTO ITER_CLUSTER_PROTEINS(graph_code,cluster_id,protein) VALUES ('GU1',11,'YMR311C');
INSERT INTO ITER_CLUSTER_MASTER(graph_code,cluster_id) VALUES ('GU1',11);
INSERT INTO ITER_CLUSTER_PROTEINS(graph_code,cluster_id,protein) VALUES ('GU1',11,'YNL233W');
INSERT INTO ITER_CLUSTER_MASTER(graph_code,cluster_id) VALUES ('GU1',11);
INSERT INTO ITER_CLUSTER_PROTEINS(graph_code,cluster_id,protein) VALUES ('GU1',11,'YOR227W');
INSERT INTO ITER_CLUSTER_MASTER(graph_code,cluster_id) VALUES ('GU1',11);
INSERT INTO ITER_CLUSTER_PROTEINS(graph_code,cluster_id,protein) VALUES ('GU1',11,'YPL137C');
INSERT INTO ITER_CLUSTER_MASTER(graph_code,cluster_id) VALUES ('GU1',11);
INSERT INTO ITER_CLUSTER_PROTEINS(graph_code,cluster_id,protein) VALUES ('GU1',11,'YFR003C');
INSERT INTO ITER_CLUSTER_MASTER(graph_code,cluster_id) VALUES ('GU1',11);
INSERT INTO ITER_CLUSTER_PROTEINS(graph_code,cluster_id,protein) VALUES ('GU1',11,'YAL031C');
INSERT INTO ITER_CLUSTER_MASTER(graph_code,cluster_id) VALUES ('GU1',11);
INSERT INTO ITER_CLUSTER_PROTEINS(graph_code,cluster_id,protein) VALUES ('GU1',11,'YBL010C');
INSERT INTO ITER_CLUSTER_MASTER(graph_code,cluster_id) VALUES ('GU1',12);
INSERT INTO ITER_CLUSTER_PROTEINS(graph_code,cluster_id,protein) VALUES ('GU1',12,'YJR084W');
INSERT INTO ITER_CLUSTER_MASTER(graph_code,cluster_id) VALUES ('GU1',12);
INSERT INTO ITER_CLUSTER_PROTEINS(graph_code,cluster_id,protein) VALUES ('GU1',12,'YNR050C');
INSERT INTO ITER_CLUSTER_MASTER(graph_code,cluster_id) VALUES ('GU1',12);
INSERT INTO ITER_CLUSTER_PROTEINS(graph_code,cluster_id,protein) VALUES ('GU1',12,'YAL005C');
INSERT INTO ITER_CLUSTER_MASTER(graph_code,cluster_id) VALUES ('GU1',12);
INSERT INTO ITER_CLUSTER_PROTEINS(graph_code,cluster_id,protein) VALUES ('GU1',12,'YKL172W');
INSERT INTO ITER_CLUSTER_MASTER(graph_code,cluster_id) VALUES ('GU1',12);
INSERT INTO ITER_CLUSTER_PROTEINS(graph_code,cluster_id,protein) VALUES ('GU1',12,'YDR381W');
INSERT INTO ITER_CLUSTER_MASTER(graph_code,cluster_id) VALUES ('GU1',12);
INSERT INTO ITER_CLUSTER_PROTEINS(graph_code,cluster_id,protein) VALUES ('GU1',12,'YCL011C');
INSERT INTO ITER_CLUSTER_MASTER(graph_code,cluster_id) VALUES ('GU1',12);
INSERT INTO ITER_CLUSTER_PROTEINS(graph_code,cluster_id,protein) VALUES ('GU1',12,'YJL006C');
INSERT INTO ITER_CLUSTER_MASTER(graph_code,cluster_id) VALUES ('GU1',12);
INSERT INTO ITER_CLUSTER_PROTEINS(graph_code,cluster_id,protein) VALUES ('GU1',12,'YKL139W');
INSERT INTO ITER_CLUSTER_MASTER(graph_code,cluster_id) VALUES ('GU1',12);
INSERT INTO ITER_CLUSTER_PROTEINS(graph_code,cluster_id,protein) VALUES ('GU1',12,'YML112W');
INSERT INTO ITER_CLUSTER_MASTER(graph_code,cluster_id) VALUES ('GU1',12);
INSERT INTO ITER_CLUSTER_PROTEINS(graph_code,cluster_id,protein) VALUES ('GU1',12,'YLR333C');
INSERT INTO ITER_CLUSTER_MASTER(graph_code,cluster_id) VALUES ('GU1',12);
INSERT INTO ITER_CLUSTER_PROTEINS(graph_code,cluster_id,protein) VALUES ('GU1',12,'YPL085W');
INSERT INTO ITER_CLUSTER_MASTER(graph_code,cluster_id) VALUES ('GU1',12);
INSERT INTO ITER_CLUSTER_PROTEINS(graph_code,cluster_id,protein) VALUES ('GU1',12,'YGL008C');
INSERT INTO ITER_CLUSTER_MASTER(graph_code,cluster_id) VALUES ('GU1',12);
INSERT INTO ITER_CLUSTER_PROTEINS(graph_code,cluster_id,protein) VALUES ('GU1',12,'YOR294W');
INSERT INTO ITER_CLUSTER_MASTER(graph_code,cluster_id) VALUES ('GU1',12);
INSERT INTO ITER_CLUSTER_PROTEINS(graph_code,cluster_id,protein) VALUES ('GU1',12,'YPL146C');
INSERT INTO ITER_CLUSTER_MASTER(graph_code,cluster_id) VALUES ('GU1',12);
INSERT INTO ITER_CLUSTER_PROTEINS(graph_code,cluster_id,protein) VALUES ('GU1',12,'YCR087C-A');
INSERT INTO ITER_CLUSTER_MASTER(graph_code,cluster_id) VALUES ('GU1',12);
INSERT INTO ITER_CLUSTER_PROTEINS(graph_code,cluster_id,protein) VALUES ('GU1',12,'YBL024W');
INSERT INTO ITER_CLUSTER_MASTER(graph_code,cluster_id) VALUES ('GU1',12);
INSERT INTO ITER_CLUSTER_PROTEINS(graph_code,cluster_id,protein) VALUES ('GU1',12,'YDL053C');
INSERT INTO ITER_CLUSTER_MASTER(graph_code,cluster_id) VALUES ('GU1',12);
INSERT INTO ITER_CLUSTER_PROTEINS(graph_code,cluster_id,protein) VALUES ('GU1',12,'YDL013W');
INSERT INTO ITER_CLUSTER_MASTER(graph_code,cluster_id) VALUES ('GU1',12);
INSERT INTO ITER_CLUSTER_PROTEINS(graph_code,cluster_id,protein) VALUES ('GU1',12,'YER131W');
INSERT INTO ITER_CLUSTER_MASTER(graph_code,cluster_id) VALUES ('GU1',12);
INSERT INTO ITER_CLUSTER_PROTEINS(graph_code,cluster_id,protein) VALUES ('GU1',12,'YDL201W');
INSERT INTO ITER_CLUSTER_MASTER(graph_code,cluster_id) VALUES ('GU1',12);
INSERT INTO ITER_CLUSTER_PROTEINS(graph_code,cluster_id,protein) VALUES ('GU1',12,'YKL023W');
INSERT INTO ITER_CLUSTER_MASTER(graph_code,cluster_id) VALUES ('GU1',12);
INSERT INTO ITER_CLUSTER_PROTEINS(graph_code,cluster_id,protein) VALUES ('GU1',12,'YER035W');
INSERT INTO ITER_CLUSTER_MASTER(graph_code,cluster_id) VALUES ('GU1',12);
INSERT INTO ITER_CLUSTER_PROTEINS(graph_code,cluster_id,protein) VALUES ('GU1',12,'YGL067W');
INSERT INTO ITER_CLUSTER_MASTER(graph_code,cluster_id) VALUES ('GU1',12);
INSERT INTO ITER_CLUSTER_PROTEINS(graph_code,cluster_id,protein) VALUES ('GU1',12,'YGL166W');
INSERT INTO ITER_CLUSTER_MASTER(graph_code,cluster_id) VALUES ('GU1',12);
INSERT INTO ITER_CLUSTER_PROTEINS(graph_code,cluster_id,protein) VALUES ('GU1',12,'YHR039C');
INSERT INTO ITER_CLUSTER_MASTER(graph_code,cluster_id) VALUES ('GU1',12);
INSERT INTO ITER_CLUSTER_PROTEINS(graph_code,cluster_id,protein) VALUES ('GU1',12,'YHR127W');
INSERT INTO ITER_CLUSTER_MASTER(graph_code,cluster_id) VALUES ('GU1',12);
INSERT INTO ITER_CLUSTER_PROTEINS(graph_code,cluster_id,protein) VALUES ('GU1',12,'YKR024C');
INSERT INTO ITER_CLUSTER_MASTER(graph_code,cluster_id) VALUES ('GU1',12);
INSERT INTO ITER_CLUSTER_PROTEINS(graph_code,cluster_id,protein) VALUES ('GU1',12,'YOL033W');
INSERT INTO ITER_CLUSTER_MASTER(graph_code,cluster_id) VALUES ('GU1',12);
INSERT INTO ITER_CLUSTER_PROTEINS(graph_code,cluster_id,protein) VALUES ('GU1',12,'YOR213C');
INSERT INTO ITER_CLUSTER_MASTER(graph_code,cluster_id) VALUES ('GU1',12);
INSERT INTO ITER_CLUSTER_PROTEINS(graph_code,cluster_id,protein) VALUES ('GU1',12,'YPL227C');
INSERT INTO ITER_CLUSTER_MASTER(graph_code,cluster_id) VALUES ('GU1',13);
INSERT INTO ITER_CLUSTER_PROTEINS(graph_code,cluster_id,protein) VALUES ('GU1',13,'YOR174W');
INSERT INTO ITER_CLUSTER_MASTER(graph_code,cluster_id) VALUES ('GU1',13);
INSERT INTO ITER_CLUSTER_PROTEINS(graph_code,cluster_id,protein) VALUES ('GU1',13,'YHR041C');
INSERT INTO ITER_CLUSTER_MASTER(graph_code,cluster_id) VALUES ('GU1',13);
INSERT INTO ITER_CLUSTER_PROTEINS(graph_code,cluster_id,protein) VALUES ('GU1',13,'YBR253W');
INSERT INTO ITER_CLUSTER_MASTER(graph_code,cluster_id) VALUES ('GU1',13);
INSERT INTO ITER_CLUSTER_PROTEINS(graph_code,cluster_id,protein) VALUES ('GU1',13,'YNR010W');
INSERT INTO ITER_CLUSTER_MASTER(graph_code,cluster_id) VALUES ('GU1',13);
INSERT INTO ITER_CLUSTER_PROTEINS(graph_code,cluster_id,protein) VALUES ('GU1',13,'YOL051W');
INSERT INTO ITER_CLUSTER_MASTER(graph_code,cluster_id) VALUES ('GU1',13);
INSERT INTO ITER_CLUSTER_PROTEINS(graph_code,cluster_id,protein) VALUES ('GU1',13,'YPR070W');
INSERT INTO ITER_CLUSTER_MASTER(graph_code,cluster_id) VALUES ('GU1',13);
INSERT INTO ITER_CLUSTER_PROTEINS(graph_code,cluster_id,protein) VALUES ('GU1',13,'YMR112C');
INSERT INTO ITER_CLUSTER_MASTER(graph_code,cluster_id) VALUES ('GU1',13);
INSERT INTO ITER_CLUSTER_PROTEINS(graph_code,cluster_id,protein) VALUES ('GU1',13,'YHR058C');
INSERT INTO ITER_CLUSTER_MASTER(graph_code,cluster_id) VALUES ('GU1',13);
INSERT INTO ITER_CLUSTER_PROTEINS(graph_code,cluster_id,protein) VALUES ('GU1',13,'YOL135C');
INSERT INTO ITER_CLUSTER_MASTER(graph_code,cluster_id) VALUES ('GU1',13);
INSERT INTO ITER_CLUSTER_PROTEINS(graph_code,cluster_id,protein) VALUES ('GU1',13,'YBR193C');
INSERT INTO ITER_CLUSTER_MASTER(graph_code,cluster_id) VALUES ('GU1',13);
INSERT INTO ITER_CLUSTER_PROTEINS(graph_code,cluster_id,protein) VALUES ('GU1',13,'YGL151W');
INSERT INTO ITER_CLUSTER_MASTER(graph_code,cluster_id) VALUES ('GU1',13);
INSERT INTO ITER_CLUSTER_PROTEINS(graph_code,cluster_id,protein) VALUES ('GU1',13,'YPR168W');
INSERT INTO ITER_CLUSTER_MASTER(graph_code,cluster_id) VALUES ('GU1',13);
INSERT INTO ITER_CLUSTER_PROTEINS(graph_code,cluster_id,protein) VALUES ('GU1',13,'YGL025C');
INSERT INTO ITER_CLUSTER_MASTER(graph_code,cluster_id) VALUES ('GU1',13);
INSERT INTO ITER_CLUSTER_PROTEINS(graph_code,cluster_id,protein) VALUES ('GU1',13,'YLR071C');
INSERT INTO ITER_CLUSTER_MASTER(graph_code,cluster_id) VALUES ('GU1',13);
INSERT INTO ITER_CLUSTER_PROTEINS(graph_code,cluster_id,protein) VALUES ('GU1',13,'YNL236W');
INSERT INTO ITER_CLUSTER_MASTER(graph_code,cluster_id) VALUES ('GU1',13);
INSERT INTO ITER_CLUSTER_PROTEINS(graph_code,cluster_id,protein) VALUES ('GU1',13,'YER022W');
INSERT INTO ITER_CLUSTER_MASTER(graph_code,cluster_id) VALUES ('GU1',13);
INSERT INTO ITER_CLUSTER_PROTEINS(graph_code,cluster_id,protein) VALUES ('GU1',13,'YGR104C');
INSERT INTO ITER_CLUSTER_MASTER(graph_code,cluster_id) VALUES ('GU1',13);
INSERT INTO ITER_CLUSTER_PROTEINS(graph_code,cluster_id,protein) VALUES ('GU1',13,'YDR308C');
INSERT INTO ITER_CLUSTER_MASTER(graph_code,cluster_id) VALUES ('GU1',13);
INSERT INTO ITER_CLUSTER_PROTEINS(graph_code,cluster_id,protein) VALUES ('GU1',13,'YCR081W');
INSERT INTO ITER_CLUSTER_MASTER(graph_code,cluster_id) VALUES ('GU1',13);
INSERT INTO ITER_CLUSTER_PROTEINS(graph_code,cluster_id,protein) VALUES ('GU1',13,'YDR443C');
INSERT INTO ITER_CLUSTER_MASTER(graph_code,cluster_id) VALUES ('GU1',13);
INSERT INTO ITER_CLUSTER_PROTEINS(graph_code,cluster_id,protein) VALUES ('GU1',13,'YPL042C');
INSERT INTO ITER_CLUSTER_MASTER(graph_code,cluster_id) VALUES ('GU1',13);
INSERT INTO ITER_CLUSTER_PROTEINS(graph_code,cluster_id,protein) VALUES ('GU1',13,'YBL093C');
INSERT INTO ITER_CLUSTER_MASTER(graph_code,cluster_id) VALUES ('GU1',13);
INSERT INTO ITER_CLUSTER_PROTEINS(graph_code,cluster_id,protein) VALUES ('GU1',13,'YDL005C');
INSERT INTO ITER_CLUSTER_MASTER(graph_code,cluster_id) VALUES ('GU1',13);
INSERT INTO ITER_CLUSTER_PROTEINS(graph_code,cluster_id,protein) VALUES ('GU1',13,'YGL127C');
INSERT INTO ITER_CLUSTER_MASTER(graph_code,cluster_id) VALUES ('GU1',13);
INSERT INTO ITER_CLUSTER_PROTEINS(graph_code,cluster_id,protein) VALUES ('GU1',13,'YOR192C');
INSERT INTO ITER_CLUSTER_MASTER(graph_code,cluster_id) VALUES ('GU1',13);
INSERT INTO ITER_CLUSTER_PROTEINS(graph_code,cluster_id,protein) VALUES ('GU1',13,'YHR067W');
INSERT INTO ITER_CLUSTER_MASTER(graph_code,cluster_id) VALUES ('GU1',13);
INSERT INTO ITER_CLUSTER_PROTEINS(graph_code,cluster_id,protein) VALUES ('GU1',13,'YMR287C');
INSERT INTO ITER_CLUSTER_MASTER(graph_code,cluster_id) VALUES ('GU1',13);
INSERT INTO ITER_CLUSTER_PROTEINS(graph_code,cluster_id,protein) VALUES ('GU1',13,'YNL025C');
INSERT INTO ITER_CLUSTER_MASTER(graph_code,cluster_id) VALUES ('GU1',14);
INSERT INTO ITER_CLUSTER_PROTEINS(graph_code,cluster_id,protein) VALUES ('GU1',14,'YJL190C');
INSERT INTO ITER_CLUSTER_MASTER(graph_code,cluster_id) VALUES ('GU1',14);
INSERT INTO ITER_CLUSTER_PROTEINS(graph_code,cluster_id,protein) VALUES ('GU1',14,'YLR430W');
INSERT INTO ITER_CLUSTER_MASTER(graph_code,cluster_id) VALUES ('GU1',14);
INSERT INTO ITER_CLUSTER_PROTEINS(graph_code,cluster_id,protein) VALUES ('GU1',14,'YML117W');
INSERT INTO ITER_CLUSTER_MASTER(graph_code,cluster_id) VALUES ('GU1',14);
INSERT INTO ITER_CLUSTER_PROTEINS(graph_code,cluster_id,protein) VALUES ('GU1',14,'YAL003W');
INSERT INTO ITER_CLUSTER_MASTER(graph_code,cluster_id) VALUES ('GU1',14);
INSERT INTO ITER_CLUSTER_PROTEINS(graph_code,cluster_id,protein) VALUES ('GU1',14,'YPL226W');
INSERT INTO ITER_CLUSTER_MASTER(graph_code,cluster_id) VALUES ('GU1',14);
INSERT INTO ITER_CLUSTER_PROTEINS(graph_code,cluster_id,protein) VALUES ('GU1',14,'YPR080W');
INSERT INTO ITER_CLUSTER_MASTER(graph_code,cluster_id) VALUES ('GU1',14);
INSERT INTO ITER_CLUSTER_PROTEINS(graph_code,cluster_id,protein) VALUES ('GU1',14,'YKL125W');
INSERT INTO ITER_CLUSTER_MASTER(graph_code,cluster_id) VALUES ('GU1',14);
INSERT INTO ITER_CLUSTER_PROTEINS(graph_code,cluster_id,protein) VALUES ('GU1',14,'YMR205C');
INSERT INTO ITER_CLUSTER_MASTER(graph_code,cluster_id) VALUES ('GU1',14);
INSERT INTO ITER_CLUSTER_PROTEINS(graph_code,cluster_id,protein) VALUES ('GU1',14,'YPL061W');
INSERT INTO ITER_CLUSTER_MASTER(graph_code,cluster_id) VALUES ('GU1',14);
INSERT INTO ITER_CLUSTER_PROTEINS(graph_code,cluster_id,protein) VALUES ('GU1',14,'YDL167C');
INSERT INTO ITER_CLUSTER_MASTER(graph_code,cluster_id) VALUES ('GU1',14);
INSERT INTO ITER_CLUSTER_PROTEINS(graph_code,cluster_id,protein) VALUES ('GU1',14,'YKR027W');
INSERT INTO ITER_CLUSTER_MASTER(graph_code,cluster_id) VALUES ('GU1',14);
INSERT INTO ITER_CLUSTER_PROTEINS(graph_code,cluster_id,protein) VALUES ('GU1',14,'YJL101C');
INSERT INTO ITER_CLUSTER_MASTER(graph_code,cluster_id) VALUES ('GU1',14);
INSERT INTO ITER_CLUSTER_PROTEINS(graph_code,cluster_id,protein) VALUES ('GU1',14,'YLL001W');
INSERT INTO ITER_CLUSTER_MASTER(graph_code,cluster_id) VALUES ('GU1',14);
INSERT INTO ITER_CLUSTER_PROTEINS(graph_code,cluster_id,protein) VALUES ('GU1',14,'YJL099W');
INSERT INTO ITER_CLUSTER_MASTER(graph_code,cluster_id) VALUES ('GU1',14);
INSERT INTO ITER_CLUSTER_PROTEINS(graph_code,cluster_id,protein) VALUES ('GU1',14,'YOR299W');
INSERT INTO ITER_CLUSTER_MASTER(graph_code,cluster_id) VALUES ('GU1',14);
INSERT INTO ITER_CLUSTER_PROTEINS(graph_code,cluster_id,protein) VALUES ('GU1',14,'YLR330W');
INSERT INTO ITER_CLUSTER_MASTER(graph_code,cluster_id) VALUES ('GU1',14);
INSERT INTO ITER_CLUSTER_PROTEINS(graph_code,cluster_id,protein) VALUES ('GU1',14,'YMR237W');
INSERT INTO ITER_CLUSTER_MASTER(graph_code,cluster_id) VALUES ('GU1',14);
INSERT INTO ITER_CLUSTER_PROTEINS(graph_code,cluster_id,protein) VALUES ('GU1',14,'YNL045W');
INSERT INTO ITER_CLUSTER_MASTER(graph_code,cluster_id) VALUES ('GU1',14);
INSERT INTO ITER_CLUSTER_PROTEINS(graph_code,cluster_id,protein) VALUES ('GU1',14,'YBR176W');
INSERT INTO ITER_CLUSTER_MASTER(graph_code,cluster_id) VALUES ('GU1',14);
INSERT INTO ITER_CLUSTER_PROTEINS(graph_code,cluster_id,protein) VALUES ('GU1',14,'YCR059C');
INSERT INTO ITER_CLUSTER_MASTER(graph_code,cluster_id) VALUES ('GU1',14);
INSERT INTO ITER_CLUSTER_PROTEINS(graph_code,cluster_id,protein) VALUES ('GU1',14,'YDL236W');
INSERT INTO ITER_CLUSTER_MASTER(graph_code,cluster_id) VALUES ('GU1',14);
INSERT INTO ITER_CLUSTER_PROTEINS(graph_code,cluster_id,protein) VALUES ('GU1',14,'YOL072W');
INSERT INTO ITER_CLUSTER_MASTER(graph_code,cluster_id) VALUES ('GU1',15);
INSERT INTO ITER_CLUSTER_PROTEINS(graph_code,cluster_id,protein) VALUES ('GU1',15,'YNL271C');
INSERT INTO ITER_CLUSTER_MASTER(graph_code,cluster_id) VALUES ('GU1',15);
INSERT INTO ITER_CLUSTER_PROTEINS(graph_code,cluster_id,protein) VALUES ('GU1',15,'YCR084C');
INSERT INTO ITER_CLUSTER_MASTER(graph_code,cluster_id) VALUES ('GU1',15);
INSERT INTO ITER_CLUSTER_PROTEINS(graph_code,cluster_id,protein) VALUES ('GU1',15,'YBL058W');
INSERT INTO ITER_CLUSTER_MASTER(graph_code,cluster_id) VALUES ('GU1',15);
INSERT INTO ITER_CLUSTER_PROTEINS(graph_code,cluster_id,protein) VALUES ('GU1',15,'YDL126C');
INSERT INTO ITER_CLUSTER_MASTER(graph_code,cluster_id) VALUES ('GU1',15);
INSERT INTO ITER_CLUSTER_PROTEINS(graph_code,cluster_id,protein) VALUES ('GU1',15,'YDR049W');
INSERT INTO ITER_CLUSTER_MASTER(graph_code,cluster_id) VALUES ('GU1',15);
INSERT INTO ITER_CLUSTER_PROTEINS(graph_code,cluster_id,protein) VALUES ('GU1',15,'YOR201C');
INSERT INTO ITER_CLUSTER_MASTER(graph_code,cluster_id) VALUES ('GU1',15);
INSERT INTO ITER_CLUSTER_PROTEINS(graph_code,cluster_id,protein) VALUES ('GU1',15,'YBR170C');
INSERT INTO ITER_CLUSTER_MASTER(graph_code,cluster_id) VALUES ('GU1',15);
INSERT INTO ITER_CLUSTER_PROTEINS(graph_code,cluster_id,protein) VALUES ('GU1',15,'YGR048W');
INSERT INTO ITER_CLUSTER_MASTER(graph_code,cluster_id) VALUES ('GU1',15);
INSERT INTO ITER_CLUSTER_PROTEINS(graph_code,cluster_id,protein) VALUES ('GU1',15,'YKL213C');
INSERT INTO ITER_CLUSTER_MASTER(graph_code,cluster_id) VALUES ('GU1',15);
INSERT INTO ITER_CLUSTER_PROTEINS(graph_code,cluster_id,protein) VALUES ('GU1',15,'YHR154W');
INSERT INTO ITER_CLUSTER_MASTER(graph_code,cluster_id) VALUES ('GU1',15);
INSERT INTO ITER_CLUSTER_PROTEINS(graph_code,cluster_id,protein) VALUES ('GU1',15,'YBR273C');
INSERT INTO ITER_CLUSTER_MASTER(graph_code,cluster_id) VALUES ('GU1',15);
INSERT INTO ITER_CLUSTER_PROTEINS(graph_code,cluster_id,protein) VALUES ('GU1',15,'YDL190C');
INSERT INTO ITER_CLUSTER_MASTER(graph_code,cluster_id) VALUES ('GU1',15);
INSERT INTO ITER_CLUSTER_PROTEINS(graph_code,cluster_id,protein) VALUES ('GU1',15,'YKL204W');
INSERT INTO ITER_CLUSTER_MASTER(graph_code,cluster_id) VALUES ('GU1',15);
INSERT INTO ITER_CLUSTER_PROTEINS(graph_code,cluster_id,protein) VALUES ('GU1',15,'YDR330W');
INSERT INTO ITER_CLUSTER_MASTER(graph_code,cluster_id) VALUES ('GU1',15);
INSERT INTO ITER_CLUSTER_PROTEINS(graph_code,cluster_id,protein) VALUES ('GU1',15,'YFL044C');
INSERT INTO ITER_CLUSTER_MASTER(graph_code,cluster_id) VALUES ('GU1',15);
INSERT INTO ITER_CLUSTER_PROTEINS(graph_code,cluster_id,protein) VALUES ('GU1',15,'YGL108C');
INSERT INTO ITER_CLUSTER_MASTER(graph_code,cluster_id) VALUES ('GU1',15);
INSERT INTO ITER_CLUSTER_PROTEINS(graph_code,cluster_id,protein) VALUES ('GU1',15,'YLR377C');
INSERT INTO ITER_CLUSTER_MASTER(graph_code,cluster_id) VALUES ('GU1',15);
INSERT INTO ITER_CLUSTER_PROTEINS(graph_code,cluster_id,protein) VALUES ('GU1',15,'YNL155W');
INSERT INTO ITER_CLUSTER_MASTER(graph_code,cluster_id) VALUES ('GU1',15);
INSERT INTO ITER_CLUSTER_PROTEINS(graph_code,cluster_id,protein) VALUES ('GU1',15,'YPL133C');
INSERT INTO ITER_CLUSTER_MASTER(graph_code,cluster_id) VALUES ('GU1',15);
INSERT INTO ITER_CLUSTER_PROTEINS(graph_code,cluster_id,protein) VALUES ('GU1',15,'YJR098C');
INSERT INTO ITER_CLUSTER_MASTER(graph_code,cluster_id) VALUES ('GU1',15);
INSERT INTO ITER_CLUSTER_PROTEINS(graph_code,cluster_id,protein) VALUES ('GU1',15,'YOR342C');
INSERT INTO ITER_CLUSTER_MASTER(graph_code,cluster_id) VALUES ('GU1',16);
INSERT INTO ITER_CLUSTER_PROTEINS(graph_code,cluster_id,protein) VALUES ('GU1',16,'YLR304C');
INSERT INTO ITER_CLUSTER_MASTER(graph_code,cluster_id) VALUES ('GU1',16);
INSERT INTO ITER_CLUSTER_PROTEINS(graph_code,cluster_id,protein) VALUES ('GU1',16,'YNL023C');
INSERT INTO ITER_CLUSTER_MASTER(graph_code,cluster_id) VALUES ('GU1',16);
INSERT INTO ITER_CLUSTER_PROTEINS(graph_code,cluster_id,protein) VALUES ('GU1',16,'YHR023W');
INSERT INTO ITER_CLUSTER_MASTER(graph_code,cluster_id) VALUES ('GU1',16);
INSERT INTO ITER_CLUSTER_PROTEINS(graph_code,cluster_id,protein) VALUES ('GU1',16,'YGL106W');
INSERT INTO ITER_CLUSTER_MASTER(graph_code,cluster_id) VALUES ('GU1',16);
INSERT INTO ITER_CLUSTER_PROTEINS(graph_code,cluster_id,protein) VALUES ('GU1',16,'YOR326W');
INSERT INTO ITER_CLUSTER_MASTER(graph_code,cluster_id) VALUES ('GU1',16);
INSERT INTO ITER_CLUSTER_PROTEINS(graph_code,cluster_id,protein) VALUES ('GU1',16,'YOR035C');
INSERT INTO ITER_CLUSTER_MASTER(graph_code,cluster_id) VALUES ('GU1',16);
INSERT INTO ITER_CLUSTER_PROTEINS(graph_code,cluster_id,protein) VALUES ('GU1',16,'YAL029C');
INSERT INTO ITER_CLUSTER_MASTER(graph_code,cluster_id) VALUES ('GU1',16);
INSERT INTO ITER_CLUSTER_PROTEINS(graph_code,cluster_id,protein) VALUES ('GU1',16,'YBR001C');
INSERT INTO ITER_CLUSTER_MASTER(graph_code,cluster_id) VALUES ('GU1',16);
INSERT INTO ITER_CLUSTER_PROTEINS(graph_code,cluster_id,protein) VALUES ('GU1',16,'YDR515W');
INSERT INTO ITER_CLUSTER_MASTER(graph_code,cluster_id) VALUES ('GU1',16);
INSERT INTO ITER_CLUSTER_PROTEINS(graph_code,cluster_id,protein) VALUES ('GU1',16,'YGR003W');
INSERT INTO ITER_CLUSTER_MASTER(graph_code,cluster_id) VALUES ('GU1',16);
INSERT INTO ITER_CLUSTER_PROTEINS(graph_code,cluster_id,protein) VALUES ('GU1',16,'YGR188C');
INSERT INTO ITER_CLUSTER_MASTER(graph_code,cluster_id) VALUES ('GU1',16);
INSERT INTO ITER_CLUSTER_PROTEINS(graph_code,cluster_id,protein) VALUES ('GU1',16,'YKL124W');
INSERT INTO ITER_CLUSTER_MASTER(graph_code,cluster_id) VALUES ('GU1',16);
INSERT INTO ITER_CLUSTER_PROTEINS(graph_code,cluster_id,protein) VALUES ('GU1',16,'YKR010C');
INSERT INTO ITER_CLUSTER_MASTER(graph_code,cluster_id) VALUES ('GU1',16);
INSERT INTO ITER_CLUSTER_PROTEINS(graph_code,cluster_id,protein) VALUES ('GU1',16,'YLR288C');
INSERT INTO ITER_CLUSTER_MASTER(graph_code,cluster_id) VALUES ('GU1',16);
INSERT INTO ITER_CLUSTER_PROTEINS(graph_code,cluster_id,protein) VALUES ('GU1',16,'YLR319C');
INSERT INTO ITER_CLUSTER_MASTER(graph_code,cluster_id) VALUES ('GU1',16);
INSERT INTO ITER_CLUSTER_PROTEINS(graph_code,cluster_id,protein) VALUES ('GU1',16,'YOR304C-A');
INSERT INTO ITER_CLUSTER_MASTER(graph_code,cluster_id) VALUES ('GU1',16);
INSERT INTO ITER_CLUSTER_PROTEINS(graph_code,cluster_id,protein) VALUES ('GU1',16,'YLR356W');
INSERT INTO ITER_CLUSTER_MASTER(graph_code,cluster_id) VALUES ('GU1',16);
INSERT INTO ITER_CLUSTER_PROTEINS(graph_code,cluster_id,protein) VALUES ('GU1',16,'YML034W');
INSERT INTO ITER_CLUSTER_MASTER(graph_code,cluster_id) VALUES ('GU1',16);
INSERT INTO ITER_CLUSTER_PROTEINS(graph_code,cluster_id,protein) VALUES ('GU1',16,'YMR071C');
INSERT INTO ITER_CLUSTER_MASTER(graph_code,cluster_id) VALUES ('GU1',16);
INSERT INTO ITER_CLUSTER_PROTEINS(graph_code,cluster_id,protein) VALUES ('GU1',16,'YPL040C');
INSERT INTO ITER_CLUSTER_MASTER(graph_code,cluster_id) VALUES ('GU1',16);
INSERT INTO ITER_CLUSTER_PROTEINS(graph_code,cluster_id,protein) VALUES ('GU1',16,'YPR188C');
INSERT INTO ITER_CLUSTER_MASTER(graph_code,cluster_id) VALUES ('GU1',17);
INSERT INTO ITER_CLUSTER_PROTEINS(graph_code,cluster_id,protein) VALUES ('GU1',17,'YDR225W');
INSERT INTO ITER_CLUSTER_MASTER(graph_code,cluster_id) VALUES ('GU1',17);
INSERT INTO ITER_CLUSTER_PROTEINS(graph_code,cluster_id,protein) VALUES ('GU1',17,'YBL003C');
INSERT INTO ITER_CLUSTER_MASTER(graph_code,cluster_id) VALUES ('GU1',17);
INSERT INTO ITER_CLUSTER_PROTEINS(graph_code,cluster_id,protein) VALUES ('GU1',17,'YNL088W');
INSERT INTO ITER_CLUSTER_MASTER(graph_code,cluster_id) VALUES ('GU1',17);
INSERT INTO ITER_CLUSTER_PROTEINS(graph_code,cluster_id,protein) VALUES ('GU1',17,'YDR224C');
INSERT INTO ITER_CLUSTER_MASTER(graph_code,cluster_id) VALUES ('GU1',17);
INSERT INTO ITER_CLUSTER_PROTEINS(graph_code,cluster_id,protein) VALUES ('GU1',17,'YDR083W');
INSERT INTO ITER_CLUSTER_MASTER(graph_code,cluster_id) VALUES ('GU1',17);
INSERT INTO ITER_CLUSTER_PROTEINS(graph_code,cluster_id,protein) VALUES ('GU1',17,'YBL002W');
INSERT INTO ITER_CLUSTER_MASTER(graph_code,cluster_id) VALUES ('GU1',17);
INSERT INTO ITER_CLUSTER_PROTEINS(graph_code,cluster_id,protein) VALUES ('GU1',17,'YML103C');
INSERT INTO ITER_CLUSTER_MASTER(graph_code,cluster_id) VALUES ('GU1',17);
INSERT INTO ITER_CLUSTER_PROTEINS(graph_code,cluster_id,protein) VALUES ('GU1',17,'YLR399C');
INSERT INTO ITER_CLUSTER_MASTER(graph_code,cluster_id) VALUES ('GU1',17);
INSERT INTO ITER_CLUSTER_PROTEINS(graph_code,cluster_id,protein) VALUES ('GU1',17,'YBL052C');
INSERT INTO ITER_CLUSTER_MASTER(graph_code,cluster_id) VALUES ('GU1',17);
INSERT INTO ITER_CLUSTER_PROTEINS(graph_code,cluster_id,protein) VALUES ('GU1',17,'YPR031W');
INSERT INTO ITER_CLUSTER_MASTER(graph_code,cluster_id) VALUES ('GU1',17);
INSERT INTO ITER_CLUSTER_PROTEINS(graph_code,cluster_id,protein) VALUES ('GU1',17,'YLR109W');
INSERT INTO ITER_CLUSTER_MASTER(graph_code,cluster_id) VALUES ('GU1',17);
INSERT INTO ITER_CLUSTER_PROTEINS(graph_code,cluster_id,protein) VALUES ('GU1',17,'YER116C');
INSERT INTO ITER_CLUSTER_MASTER(graph_code,cluster_id) VALUES ('GU1',17);
INSERT INTO ITER_CLUSTER_PROTEINS(graph_code,cluster_id,protein) VALUES ('GU1',17,'YCR016W');
INSERT INTO ITER_CLUSTER_MASTER(graph_code,cluster_id) VALUES ('GU1',17);
INSERT INTO ITER_CLUSTER_PROTEINS(graph_code,cluster_id,protein) VALUES ('GU1',17,'YDR052C');
INSERT INTO ITER_CLUSTER_MASTER(graph_code,cluster_id) VALUES ('GU1',17);
INSERT INTO ITER_CLUSTER_PROTEINS(graph_code,cluster_id,protein) VALUES ('GU1',17,'YEL012W');
INSERT INTO ITER_CLUSTER_MASTER(graph_code,cluster_id) VALUES ('GU1',17);
INSERT INTO ITER_CLUSTER_PROTEINS(graph_code,cluster_id,protein) VALUES ('GU1',17,'YGL035C');
INSERT INTO ITER_CLUSTER_MASTER(graph_code,cluster_id) VALUES ('GU1',17);
INSERT INTO ITER_CLUSTER_PROTEINS(graph_code,cluster_id,protein) VALUES ('GU1',17,'YLR455W');
INSERT INTO ITER_CLUSTER_MASTER(graph_code,cluster_id) VALUES ('GU1',17);
INSERT INTO ITER_CLUSTER_PROTEINS(graph_code,cluster_id,protein) VALUES ('GU1',17,'YPL032C');
INSERT INTO ITER_CLUSTER_MASTER(graph_code,cluster_id) VALUES ('GU1',17);
INSERT INTO ITER_CLUSTER_PROTEINS(graph_code,cluster_id,protein) VALUES ('GU1',17,'YPR008W');
INSERT INTO ITER_CLUSTER_MASTER(graph_code,cluster_id) VALUES ('GU1',17);
INSERT INTO ITER_CLUSTER_PROTEINS(graph_code,cluster_id,protein) VALUES ('GU1',17,'YLR133W');
INSERT INTO ITER_CLUSTER_MASTER(graph_code,cluster_id) VALUES ('GU1',18);
INSERT INTO ITER_CLUSTER_PROTEINS(graph_code,cluster_id,protein) VALUES ('GU1',18,'YGL011C');
INSERT INTO ITER_CLUSTER_MASTER(graph_code,cluster_id) VALUES ('GU1',18);
INSERT INTO ITER_CLUSTER_PROTEINS(graph_code,cluster_id,protein) VALUES ('GU1',18,'YFL007W');
INSERT INTO ITER_CLUSTER_MASTER(graph_code,cluster_id) VALUES ('GU1',18);
INSERT INTO ITER_CLUSTER_PROTEINS(graph_code,cluster_id,protein) VALUES ('GU1',18,'YOR362C');
INSERT INTO ITER_CLUSTER_MASTER(graph_code,cluster_id) VALUES ('GU1',18);
INSERT INTO ITER_CLUSTER_PROTEINS(graph_code,cluster_id,protein) VALUES ('GU1',18,'YPR103W');
INSERT INTO ITER_CLUSTER_MASTER(graph_code,cluster_id) VALUES ('GU1',18);
INSERT INTO ITER_CLUSTER_PROTEINS(graph_code,cluster_id,protein) VALUES ('GU1',18,'YJL001W');
INSERT INTO ITER_CLUSTER_MASTER(graph_code,cluster_id) VALUES ('GU1',18);
INSERT INTO ITER_CLUSTER_PROTEINS(graph_code,cluster_id,protein) VALUES ('GU1',18,'YFR050C');
INSERT INTO ITER_CLUSTER_MASTER(graph_code,cluster_id) VALUES ('GU1',18);
INSERT INTO ITER_CLUSTER_PROTEINS(graph_code,cluster_id,protein) VALUES ('GU1',18,'YMR314W');
INSERT INTO ITER_CLUSTER_MASTER(graph_code,cluster_id) VALUES ('GU1',18);
INSERT INTO ITER_CLUSTER_PROTEINS(graph_code,cluster_id,protein) VALUES ('GU1',18,'YML092C');
INSERT INTO ITER_CLUSTER_MASTER(graph_code,cluster_id) VALUES ('GU1',18);
INSERT INTO ITER_CLUSTER_PROTEINS(graph_code,cluster_id,protein) VALUES ('GU1',18,'YER094C');
INSERT INTO ITER_CLUSTER_MASTER(graph_code,cluster_id) VALUES ('GU1',18);
INSERT INTO ITER_CLUSTER_PROTEINS(graph_code,cluster_id,protein) VALUES ('GU1',18,'YBL041W');
INSERT INTO ITER_CLUSTER_MASTER(graph_code,cluster_id) VALUES ('GU1',18);
INSERT INTO ITER_CLUSTER_PROTEINS(graph_code,cluster_id,protein) VALUES ('GU1',18,'YOR157C');
INSERT INTO ITER_CLUSTER_MASTER(graph_code,cluster_id) VALUES ('GU1',18);
INSERT INTO ITER_CLUSTER_PROTEINS(graph_code,cluster_id,protein) VALUES ('GU1',18,'YCR076C');
INSERT INTO ITER_CLUSTER_MASTER(graph_code,cluster_id) VALUES ('GU1',18);
INSERT INTO ITER_CLUSTER_PROTEINS(graph_code,cluster_id,protein) VALUES ('GU1',18,'YBL020W');
INSERT INTO ITER_CLUSTER_MASTER(graph_code,cluster_id) VALUES ('GU1',18);
INSERT INTO ITER_CLUSTER_PROTEINS(graph_code,cluster_id,protein) VALUES ('GU1',18,'YIL099W');
INSERT INTO ITER_CLUSTER_MASTER(graph_code,cluster_id) VALUES ('GU1',18);
INSERT INTO ITER_CLUSTER_PROTEINS(graph_code,cluster_id,protein) VALUES ('GU1',18,'YIR030C');
INSERT INTO ITER_CLUSTER_MASTER(graph_code,cluster_id) VALUES ('GU1',18);
INSERT INTO ITER_CLUSTER_PROTEINS(graph_code,cluster_id,protein) VALUES ('GU1',18,'YKR070W');
INSERT INTO ITER_CLUSTER_MASTER(graph_code,cluster_id) VALUES ('GU1',18);
INSERT INTO ITER_CLUSTER_PROTEINS(graph_code,cluster_id,protein) VALUES ('GU1',18,'YLR211C');
INSERT INTO ITER_CLUSTER_MASTER(graph_code,cluster_id) VALUES ('GU1',18);
INSERT INTO ITER_CLUSTER_PROTEINS(graph_code,cluster_id,protein) VALUES ('GU1',18,'YDR011W');
INSERT INTO ITER_CLUSTER_MASTER(graph_code,cluster_id) VALUES ('GU1',18);
INSERT INTO ITER_CLUSTER_PROTEINS(graph_code,cluster_id,protein) VALUES ('GU1',18,'YDR179W-A');
INSERT INTO ITER_CLUSTER_MASTER(graph_code,cluster_id) VALUES ('GU1',18);
INSERT INTO ITER_CLUSTER_PROTEINS(graph_code,cluster_id,protein) VALUES ('GU1',18,'YGL201C');
INSERT INTO ITER_CLUSTER_MASTER(graph_code,cluster_id) VALUES ('GU1',19);
INSERT INTO ITER_CLUSTER_PROTEINS(graph_code,cluster_id,protein) VALUES ('GU1',19,'YDL055C');
INSERT INTO ITER_CLUSTER_MASTER(graph_code,cluster_id) VALUES ('GU1',19);
INSERT INTO ITER_CLUSTER_PROTEINS(graph_code,cluster_id,protein) VALUES ('GU1',19,'YER086W');
INSERT INTO ITER_CLUSTER_MASTER(graph_code,cluster_id) VALUES ('GU1',19);
INSERT INTO ITER_CLUSTER_PROTEINS(graph_code,cluster_id,protein) VALUES ('GU1',19,'YOL120C');
INSERT INTO ITER_CLUSTER_MASTER(graph_code,cluster_id) VALUES ('GU1',19);
INSERT INTO ITER_CLUSTER_PROTEINS(graph_code,cluster_id,protein) VALUES ('GU1',19,'YML124C');
INSERT INTO ITER_CLUSTER_MASTER(graph_code,cluster_id) VALUES ('GU1',19);
INSERT INTO ITER_CLUSTER_PROTEINS(graph_code,cluster_id,protein) VALUES ('GU1',19,'YDR127W');
INSERT INTO ITER_CLUSTER_MASTER(graph_code,cluster_id) VALUES ('GU1',19);
INSERT INTO ITER_CLUSTER_PROTEINS(graph_code,cluster_id,protein) VALUES ('GU1',19,'YGR234W');
INSERT INTO ITER_CLUSTER_MASTER(graph_code,cluster_id) VALUES ('GU1',19);
INSERT INTO ITER_CLUSTER_PROTEINS(graph_code,cluster_id,protein) VALUES ('GU1',19,'YDR335W');
INSERT INTO ITER_CLUSTER_MASTER(graph_code,cluster_id) VALUES ('GU1',19);
INSERT INTO ITER_CLUSTER_PROTEINS(graph_code,cluster_id,protein) VALUES ('GU1',19,'YFR040W');
INSERT INTO ITER_CLUSTER_MASTER(graph_code,cluster_id) VALUES ('GU1',19);
INSERT INTO ITER_CLUSTER_PROTEINS(graph_code,cluster_id,protein) VALUES ('GU1',19,'YKL029C');
INSERT INTO ITER_CLUSTER_MASTER(graph_code,cluster_id) VALUES ('GU1',19);
INSERT INTO ITER_CLUSTER_PROTEINS(graph_code,cluster_id,protein) VALUES ('GU1',19,'YHR128W');
INSERT INTO ITER_CLUSTER_MASTER(graph_code,cluster_id) VALUES ('GU1',19);
INSERT INTO ITER_CLUSTER_PROTEINS(graph_code,cluster_id,protein) VALUES ('GU1',19,'YHR019C');
INSERT INTO ITER_CLUSTER_MASTER(graph_code,cluster_id) VALUES ('GU1',19);
INSERT INTO ITER_CLUSTER_PROTEINS(graph_code,cluster_id,protein) VALUES ('GU1',19,'YER095W');
INSERT INTO ITER_CLUSTER_MASTER(graph_code,cluster_id) VALUES ('GU1',19);
INSERT INTO ITER_CLUSTER_PROTEINS(graph_code,cluster_id,protein) VALUES ('GU1',19,'YGL016W');
INSERT INTO ITER_CLUSTER_MASTER(graph_code,cluster_id) VALUES ('GU1',19);
INSERT INTO ITER_CLUSTER_PROTEINS(graph_code,cluster_id,protein) VALUES ('GU1',19,'YPL106C');
INSERT INTO ITER_CLUSTER_MASTER(graph_code,cluster_id) VALUES ('GU1',19);
INSERT INTO ITER_CLUSTER_PROTEINS(graph_code,cluster_id,protein) VALUES ('GU1',19,'YGR094W');
INSERT INTO ITER_CLUSTER_MASTER(graph_code,cluster_id) VALUES ('GU1',19);
INSERT INTO ITER_CLUSTER_PROTEINS(graph_code,cluster_id,protein) VALUES ('GU1',19,'YOL098C');
INSERT INTO ITER_CLUSTER_MASTER(graph_code,cluster_id) VALUES ('GU1',19);
INSERT INTO ITER_CLUSTER_PROTEINS(graph_code,cluster_id,protein) VALUES ('GU1',19,'YLR180W');
INSERT INTO ITER_CLUSTER_MASTER(graph_code,cluster_id) VALUES ('GU1',19);
INSERT INTO ITER_CLUSTER_PROTEINS(graph_code,cluster_id,protein) VALUES ('GU1',19,'YML075C');
INSERT INTO ITER_CLUSTER_MASTER(graph_code,cluster_id) VALUES ('GU1',19);
INSERT INTO ITER_CLUSTER_PROTEINS(graph_code,cluster_id,protein) VALUES ('GU1',19,'YKL211C');
INSERT INTO ITER_CLUSTER_MASTER(graph_code,cluster_id) VALUES ('GU1',20);
INSERT INTO ITER_CLUSTER_PROTEINS(graph_code,cluster_id,protein) VALUES ('GU1',20,'YCR035C');
INSERT INTO ITER_CLUSTER_MASTER(graph_code,cluster_id) VALUES ('GU1',20);
INSERT INTO ITER_CLUSTER_PROTEINS(graph_code,cluster_id,protein) VALUES ('GU1',20,'YNL232W');
INSERT INTO ITER_CLUSTER_MASTER(graph_code,cluster_id) VALUES ('GU1',20);
INSERT INTO ITER_CLUSTER_PROTEINS(graph_code,cluster_id,protein) VALUES ('GU1',20,'YOL021C');
INSERT INTO ITER_CLUSTER_MASTER(graph_code,cluster_id) VALUES ('GU1',20);
INSERT INTO ITER_CLUSTER_PROTEINS(graph_code,cluster_id,protein) VALUES ('GU1',20,'YGR158C');
INSERT INTO ITER_CLUSTER_MASTER(graph_code,cluster_id) VALUES ('GU1',20);
INSERT INTO ITER_CLUSTER_PROTEINS(graph_code,cluster_id,protein) VALUES ('GU1',20,'YHR069C');
INSERT INTO ITER_CLUSTER_MASTER(graph_code,cluster_id) VALUES ('GU1',20);
INSERT INTO ITER_CLUSTER_PROTEINS(graph_code,cluster_id,protein) VALUES ('GU1',20,'YOL142W');
INSERT INTO ITER_CLUSTER_MASTER(graph_code,cluster_id) VALUES ('GU1',20);
INSERT INTO ITER_CLUSTER_PROTEINS(graph_code,cluster_id,protein) VALUES ('GU1',20,'YDR280W');
INSERT INTO ITER_CLUSTER_MASTER(graph_code,cluster_id) VALUES ('GU1',20);
INSERT INTO ITER_CLUSTER_PROTEINS(graph_code,cluster_id,protein) VALUES ('GU1',20,'YOR001W');
INSERT INTO ITER_CLUSTER_MASTER(graph_code,cluster_id) VALUES ('GU1',20);
INSERT INTO ITER_CLUSTER_PROTEINS(graph_code,cluster_id,protein) VALUES ('GU1',20,'YGR195W');
INSERT INTO ITER_CLUSTER_MASTER(graph_code,cluster_id) VALUES ('GU1',20);
INSERT INTO ITER_CLUSTER_PROTEINS(graph_code,cluster_id,protein) VALUES ('GU1',20,'YOR076C');
INSERT INTO ITER_CLUSTER_MASTER(graph_code,cluster_id) VALUES ('GU1',20);
INSERT INTO ITER_CLUSTER_PROTEINS(graph_code,cluster_id,protein) VALUES ('GU1',20,'YDL111C');
INSERT INTO ITER_CLUSTER_MASTER(graph_code,cluster_id) VALUES ('GU1',20);
INSERT INTO ITER_CLUSTER_PROTEINS(graph_code,cluster_id,protein) VALUES ('GU1',20,'YGR095C');
INSERT INTO ITER_CLUSTER_MASTER(graph_code,cluster_id) VALUES ('GU1',20);
INSERT INTO ITER_CLUSTER_PROTEINS(graph_code,cluster_id,protein) VALUES ('GU1',20,'YHR081W');
INSERT INTO ITER_CLUSTER_MASTER(graph_code,cluster_id) VALUES ('GU1',20);
INSERT INTO ITER_CLUSTER_PROTEINS(graph_code,cluster_id,protein) VALUES ('GU1',20,'YNR024W');
INSERT INTO ITER_CLUSTER_MASTER(graph_code,cluster_id) VALUES ('GU1',20);
INSERT INTO ITER_CLUSTER_PROTEINS(graph_code,cluster_id,protein) VALUES ('GU1',20,'YER143W');
INSERT INTO ITER_CLUSTER_MASTER(graph_code,cluster_id) VALUES ('GU1',20);
INSERT INTO ITER_CLUSTER_PROTEINS(graph_code,cluster_id,protein) VALUES ('GU1',20,'YBL055C');
INSERT INTO ITER_CLUSTER_MASTER(graph_code,cluster_id) VALUES ('GU1',20);
INSERT INTO ITER_CLUSTER_PROTEINS(graph_code,cluster_id,protein) VALUES ('GU1',20,'YJR125C');
INSERT INTO ITER_CLUSTER_MASTER(graph_code,cluster_id) VALUES ('GU1',20);
INSERT INTO ITER_CLUSTER_PROTEINS(graph_code,cluster_id,protein) VALUES ('GU1',20,'YJR051W');
INSERT INTO ITER_CLUSTER_MASTER(graph_code,cluster_id) VALUES ('GU1',20);
INSERT INTO ITER_CLUSTER_PROTEINS(graph_code,cluster_id,protein) VALUES ('GU1',20,'YOR052C');
INSERT INTO ITER_CLUSTER_MASTER(graph_code,cluster_id) VALUES ('GU1',21);
INSERT INTO ITER_CLUSTER_PROTEINS(graph_code,cluster_id,protein) VALUES ('GU1',21,'YBL104C');
INSERT INTO ITER_CLUSTER_MASTER(graph_code,cluster_id) VALUES ('GU1',21);
INSERT INTO ITER_CLUSTER_PROTEINS(graph_code,cluster_id,protein) VALUES ('GU1',21,'YMR186W');
INSERT INTO ITER_CLUSTER_MASTER(graph_code,cluster_id) VALUES ('GU1',21);
INSERT INTO ITER_CLUSTER_PROTEINS(graph_code,cluster_id,protein) VALUES ('GU1',21,'YBR039W');
INSERT INTO ITER_CLUSTER_MASTER(graph_code,cluster_id) VALUES ('GU1',21);
INSERT INTO ITER_CLUSTER_PROTEINS(graph_code,cluster_id,protein) VALUES ('GU1',21,'YPL240C');
INSERT INTO ITER_CLUSTER_MASTER(graph_code,cluster_id) VALUES ('GU1',21);
INSERT INTO ITER_CLUSTER_PROTEINS(graph_code,cluster_id,protein) VALUES ('GU1',21,'YER090W');
INSERT INTO ITER_CLUSTER_MASTER(graph_code,cluster_id) VALUES ('GU1',21);
INSERT INTO ITER_CLUSTER_PROTEINS(graph_code,cluster_id,protein) VALUES ('GU1',21,'YDR463W');
INSERT INTO ITER_CLUSTER_MASTER(graph_code,cluster_id) VALUES ('GU1',21);
INSERT INTO ITER_CLUSTER_PROTEINS(graph_code,cluster_id,protein) VALUES ('GU1',21,'YDR510W');
INSERT INTO ITER_CLUSTER_MASTER(graph_code,cluster_id) VALUES ('GU1',21);
INSERT INTO ITER_CLUSTER_PROTEINS(graph_code,cluster_id,protein) VALUES ('GU1',21,'YFR048W');
INSERT INTO ITER_CLUSTER_MASTER(graph_code,cluster_id) VALUES ('GU1',21);
INSERT INTO ITER_CLUSTER_PROTEINS(graph_code,cluster_id,protein) VALUES ('GU1',21,'YGR123C');
INSERT INTO ITER_CLUSTER_MASTER(graph_code,cluster_id) VALUES ('GU1',21);
INSERT INTO ITER_CLUSTER_PROTEINS(graph_code,cluster_id,protein) VALUES ('GU1',21,'YAL028W');
INSERT INTO ITER_CLUSTER_MASTER(graph_code,cluster_id) VALUES ('GU1',21);
INSERT INTO ITER_CLUSTER_PROTEINS(graph_code,cluster_id,protein) VALUES ('GU1',21,'YDL048C');
INSERT INTO ITER_CLUSTER_MASTER(graph_code,cluster_id) VALUES ('GU1',21);
INSERT INTO ITER_CLUSTER_PROTEINS(graph_code,cluster_id,protein) VALUES ('GU1',21,'YEL070W');
INSERT INTO ITER_CLUSTER_MASTER(graph_code,cluster_id) VALUES ('GU1',21);
INSERT INTO ITER_CLUSTER_PROTEINS(graph_code,cluster_id,protein) VALUES ('GU1',21,'YER020W');
INSERT INTO ITER_CLUSTER_MASTER(graph_code,cluster_id) VALUES ('GU1',21);
INSERT INTO ITER_CLUSTER_PROTEINS(graph_code,cluster_id,protein) VALUES ('GU1',21,'YJR139C');
INSERT INTO ITER_CLUSTER_MASTER(graph_code,cluster_id) VALUES ('GU1',21);
INSERT INTO ITER_CLUSTER_PROTEINS(graph_code,cluster_id,protein) VALUES ('GU1',21,'YNR022C');
INSERT INTO ITER_CLUSTER_MASTER(graph_code,cluster_id) VALUES ('GU1',21);
INSERT INTO ITER_CLUSTER_PROTEINS(graph_code,cluster_id,protein) VALUES ('GU1',21,'YOR027W');
INSERT INTO ITER_CLUSTER_MASTER(graph_code,cluster_id) VALUES ('GU1',21);
INSERT INTO ITER_CLUSTER_PROTEINS(graph_code,cluster_id,protein) VALUES ('GU1',21,'YDR169C');
INSERT INTO ITER_CLUSTER_MASTER(graph_code,cluster_id) VALUES ('GU1',21);
INSERT INTO ITER_CLUSTER_PROTEINS(graph_code,cluster_id,protein) VALUES ('GU1',21,'YPL051W');
INSERT INTO ITER_CLUSTER_MASTER(graph_code,cluster_id) VALUES ('GU1',22);
INSERT INTO ITER_CLUSTER_PROTEINS(graph_code,cluster_id,protein) VALUES ('GU1',22,'YPL249C-A');
INSERT INTO ITER_CLUSTER_MASTER(graph_code,cluster_id) VALUES ('GU1',22);
INSERT INTO ITER_CLUSTER_PROTEINS(graph_code,cluster_id,protein) VALUES ('GU1',22,'YCR009C');
INSERT INTO ITER_CLUSTER_MASTER(graph_code,cluster_id) VALUES ('GU1',22);
INSERT INTO ITER_CLUSTER_PROTEINS(graph_code,cluster_id,protein) VALUES ('GU1',22,'YDR388W');
INSERT INTO ITER_CLUSTER_MASTER(graph_code,cluster_id) VALUES ('GU1',22);
INSERT INTO ITER_CLUSTER_PROTEINS(graph_code,cluster_id,protein) VALUES ('GU1',22,'YBR121C');
INSERT INTO ITER_CLUSTER_MASTER(graph_code,cluster_id) VALUES ('GU1',22);
INSERT INTO ITER_CLUSTER_PROTEINS(graph_code,cluster_id,protein) VALUES ('GU1',22,'YMR192W');
INSERT INTO ITER_CLUSTER_MASTER(graph_code,cluster_id) VALUES ('GU1',22);
INSERT INTO ITER_CLUSTER_PROTEINS(graph_code,cluster_id,protein) VALUES ('GU1',22,'YBR108W');
INSERT INTO ITER_CLUSTER_MASTER(graph_code,cluster_id) VALUES ('GU1',22);
INSERT INTO ITER_CLUSTER_PROTEINS(graph_code,cluster_id,protein) VALUES ('GU1',22,'YPL249C');
INSERT INTO ITER_CLUSTER_MASTER(graph_code,cluster_id) VALUES ('GU1',22);
INSERT INTO ITER_CLUSTER_PROTEINS(graph_code,cluster_id,protein) VALUES ('GU1',22,'YDL125C');
INSERT INTO ITER_CLUSTER_MASTER(graph_code,cluster_id) VALUES ('GU1',22);
INSERT INTO ITER_CLUSTER_PROTEINS(graph_code,cluster_id,protein) VALUES ('GU1',22,'YDR243C');
INSERT INTO ITER_CLUSTER_MASTER(graph_code,cluster_id) VALUES ('GU1',22);
INSERT INTO ITER_CLUSTER_PROTEINS(graph_code,cluster_id,protein) VALUES ('GU1',22,'YML011C');
INSERT INTO ITER_CLUSTER_MASTER(graph_code,cluster_id) VALUES ('GU1',22);
INSERT INTO ITER_CLUSTER_PROTEINS(graph_code,cluster_id,protein) VALUES ('GU1',22,'YHR042W');
INSERT INTO ITER_CLUSTER_MASTER(graph_code,cluster_id) VALUES ('GU1',22);
INSERT INTO ITER_CLUSTER_PROTEINS(graph_code,cluster_id,protein) VALUES ('GU1',22,'YGL175C');
INSERT INTO ITER_CLUSTER_MASTER(graph_code,cluster_id) VALUES ('GU1',22);
INSERT INTO ITER_CLUSTER_PROTEINS(graph_code,cluster_id,protein) VALUES ('GU1',22,'YIL015W');
INSERT INTO ITER_CLUSTER_MASTER(graph_code,cluster_id) VALUES ('GU1',22);
INSERT INTO ITER_CLUSTER_PROTEINS(graph_code,cluster_id,protein) VALUES ('GU1',22,'YJL102W');
INSERT INTO ITER_CLUSTER_MASTER(graph_code,cluster_id) VALUES ('GU1',22);
INSERT INTO ITER_CLUSTER_PROTEINS(graph_code,cluster_id,protein) VALUES ('GU1',22,'YKR011C');
INSERT INTO ITER_CLUSTER_MASTER(graph_code,cluster_id) VALUES ('GU1',22);
INSERT INTO ITER_CLUSTER_PROTEINS(graph_code,cluster_id,protein) VALUES ('GU1',22,'YLR096W');
INSERT INTO ITER_CLUSTER_MASTER(graph_code,cluster_id) VALUES ('GU1',22);
INSERT INTO ITER_CLUSTER_PROTEINS(graph_code,cluster_id,protein) VALUES ('GU1',22,'YOR195W');
INSERT INTO ITER_CLUSTER_MASTER(graph_code,cluster_id) VALUES ('GU1',22);
INSERT INTO ITER_CLUSTER_PROTEINS(graph_code,cluster_id,protein) VALUES ('GU1',22,'YIL039W');
INSERT INTO ITER_CLUSTER_MASTER(graph_code,cluster_id) VALUES ('GU1',23);
INSERT INTO ITER_CLUSTER_PROTEINS(graph_code,cluster_id,protein) VALUES ('GU1',23,'YDR245W');
INSERT INTO ITER_CLUSTER_MASTER(graph_code,cluster_id) VALUES ('GU1',23);
INSERT INTO ITER_CLUSTER_PROTEINS(graph_code,cluster_id,protein) VALUES ('GU1',23,'YEL036C');
INSERT INTO ITER_CLUSTER_MASTER(graph_code,cluster_id) VALUES ('GU1',23);
INSERT INTO ITER_CLUSTER_PROTEINS(graph_code,cluster_id,protein) VALUES ('GU1',23,'YJR075W');
INSERT INTO ITER_CLUSTER_MASTER(graph_code,cluster_id) VALUES ('GU1',23);
INSERT INTO ITER_CLUSTER_PROTEINS(graph_code,cluster_id,protein) VALUES ('GU1',23,'YJL183W');
INSERT INTO ITER_CLUSTER_MASTER(graph_code,cluster_id) VALUES ('GU1',23);
INSERT INTO ITER_CLUSTER_PROTEINS(graph_code,cluster_id,protein) VALUES ('GU1',23,'YPL050C');
INSERT INTO ITER_CLUSTER_MASTER(graph_code,cluster_id) VALUES ('GU1',23);
INSERT INTO ITER_CLUSTER_PROTEINS(graph_code,cluster_id,protein) VALUES ('GU1',23,'YLR342W');
INSERT INTO ITER_CLUSTER_MASTER(graph_code,cluster_id) VALUES ('GU1',23);
INSERT INTO ITER_CLUSTER_PROTEINS(graph_code,cluster_id,protein) VALUES ('GU1',23,'YGR132C');
INSERT INTO ITER_CLUSTER_MASTER(graph_code,cluster_id) VALUES ('GU1',23);
INSERT INTO ITER_CLUSTER_PROTEINS(graph_code,cluster_id,protein) VALUES ('GU1',23,'YGR231C');
INSERT INTO ITER_CLUSTER_MASTER(graph_code,cluster_id) VALUES ('GU1',23);
INSERT INTO ITER_CLUSTER_PROTEINS(graph_code,cluster_id,protein) VALUES ('GU1',23,'YER017C');
INSERT INTO ITER_CLUSTER_MASTER(graph_code,cluster_id) VALUES ('GU1',23);
INSERT INTO ITER_CLUSTER_PROTEINS(graph_code,cluster_id,protein) VALUES ('GU1',23,'YMR089C');
INSERT INTO ITER_CLUSTER_MASTER(graph_code,cluster_id) VALUES ('GU1',23);
INSERT INTO ITER_CLUSTER_PROTEINS(graph_code,cluster_id,protein) VALUES ('GU1',23,'YGL167C');
INSERT INTO ITER_CLUSTER_MASTER(graph_code,cluster_id) VALUES ('GU1',23);
INSERT INTO ITER_CLUSTER_PROTEINS(graph_code,cluster_id,protein) VALUES ('GU1',23,'YKR031C');
INSERT INTO ITER_CLUSTER_MASTER(graph_code,cluster_id) VALUES ('GU1',23);
INSERT INTO ITER_CLUSTER_PROTEINS(graph_code,cluster_id,protein) VALUES ('GU1',23,'YBL030C');
INSERT INTO ITER_CLUSTER_MASTER(graph_code,cluster_id) VALUES ('GU1',23);
INSERT INTO ITER_CLUSTER_PROTEINS(graph_code,cluster_id,protein) VALUES ('GU1',23,'YBR085W');
INSERT INTO ITER_CLUSTER_MASTER(graph_code,cluster_id) VALUES ('GU1',23);
INSERT INTO ITER_CLUSTER_PROTEINS(graph_code,cluster_id,protein) VALUES ('GU1',23,'YDR342C');
INSERT INTO ITER_CLUSTER_MASTER(graph_code,cluster_id) VALUES ('GU1',23);
INSERT INTO ITER_CLUSTER_PROTEINS(graph_code,cluster_id,protein) VALUES ('GU1',23,'YIL146C');
INSERT INTO ITER_CLUSTER_MASTER(graph_code,cluster_id) VALUES ('GU1',24);
INSERT INTO ITER_CLUSTER_PROTEINS(graph_code,cluster_id,protein) VALUES ('GU1',24,'YKL180W');
INSERT INTO ITER_CLUSTER_MASTER(graph_code,cluster_id) VALUES ('GU1',24);
INSERT INTO ITER_CLUSTER_PROTEINS(graph_code,cluster_id,protein) VALUES ('GU1',24,'YNL097C');
INSERT INTO ITER_CLUSTER_MASTER(graph_code,cluster_id) VALUES ('GU1',24);
INSERT INTO ITER_CLUSTER_PROTEINS(graph_code,cluster_id,protein) VALUES ('GU1',24,'YOL004W');
INSERT INTO ITER_CLUSTER_MASTER(graph_code,cluster_id) VALUES ('GU1',24);
INSERT INTO ITER_CLUSTER_PROTEINS(graph_code,cluster_id,protein) VALUES ('GU1',24,'YDL076C');
INSERT INTO ITER_CLUSTER_MASTER(graph_code,cluster_id) VALUES ('GU1',24);
INSERT INTO ITER_CLUSTER_PROTEINS(graph_code,cluster_id,protein) VALUES ('GU1',24,'YPL181W');
INSERT INTO ITER_CLUSTER_MASTER(graph_code,cluster_id) VALUES ('GU1',24);
INSERT INTO ITER_CLUSTER_PROTEINS(graph_code,cluster_id,protein) VALUES ('GU1',24,'YNL330C');
INSERT INTO ITER_CLUSTER_MASTER(graph_code,cluster_id) VALUES ('GU1',24);
INSERT INTO ITER_CLUSTER_PROTEINS(graph_code,cluster_id,protein) VALUES ('GU1',24,'YMR263W');
INSERT INTO ITER_CLUSTER_MASTER(graph_code,cluster_id) VALUES ('GU1',24);
INSERT INTO ITER_CLUSTER_PROTEINS(graph_code,cluster_id,protein) VALUES ('GU1',24,'YIL084C');
INSERT INTO ITER_CLUSTER_MASTER(graph_code,cluster_id) VALUES ('GU1',24);
INSERT INTO ITER_CLUSTER_PROTEINS(graph_code,cluster_id,protein) VALUES ('GU1',24,'YPL139C');
INSERT INTO ITER_CLUSTER_MASTER(graph_code,cluster_id) VALUES ('GU1',24);
INSERT INTO ITER_CLUSTER_PROTEINS(graph_code,cluster_id,protein) VALUES ('GU1',24,'YDR207C');
INSERT INTO ITER_CLUSTER_MASTER(graph_code,cluster_id) VALUES ('GU1',24);
INSERT INTO ITER_CLUSTER_PROTEINS(graph_code,cluster_id,protein) VALUES ('GU1',24,'YAL013W');
INSERT INTO ITER_CLUSTER_MASTER(graph_code,cluster_id) VALUES ('GU1',24);
INSERT INTO ITER_CLUSTER_PROTEINS(graph_code,cluster_id,protein) VALUES ('GU1',24,'YMR075W');
INSERT INTO ITER_CLUSTER_MASTER(graph_code,cluster_id) VALUES ('GU1',24);
INSERT INTO ITER_CLUSTER_PROTEINS(graph_code,cluster_id,protein) VALUES ('GU1',24,'YBR095C');
INSERT INTO ITER_CLUSTER_MASTER(graph_code,cluster_id) VALUES ('GU1',24);
INSERT INTO ITER_CLUSTER_PROTEINS(graph_code,cluster_id,protein) VALUES ('GU1',24,'YKL185W');
INSERT INTO ITER_CLUSTER_MASTER(graph_code,cluster_id) VALUES ('GU1',24);
INSERT INTO ITER_CLUSTER_PROTEINS(graph_code,cluster_id,protein) VALUES ('GU1',24,'YGR263C');
INSERT INTO ITER_CLUSTER_MASTER(graph_code,cluster_id) VALUES ('GU1',24);
INSERT INTO ITER_CLUSTER_PROTEINS(graph_code,cluster_id,protein) VALUES ('GU1',24,'YPL059W');
INSERT INTO ITER_CLUSTER_MASTER(graph_code,cluster_id) VALUES ('GU1',25);
INSERT INTO ITER_CLUSTER_PROTEINS(graph_code,cluster_id,protein) VALUES ('GU1',25,'YER021W');
INSERT INTO ITER_CLUSTER_MASTER(graph_code,cluster_id) VALUES ('GU1',25);
INSERT INTO ITER_CLUSTER_PROTEINS(graph_code,cluster_id,protein) VALUES ('GU1',25,'YJL207C');
INSERT INTO ITER_CLUSTER_MASTER(graph_code,cluster_id) VALUES ('GU1',25);
INSERT INTO ITER_CLUSTER_PROTEINS(graph_code,cluster_id,protein) VALUES ('GU1',25,'YGL095C');
INSERT INTO ITER_CLUSTER_MASTER(graph_code,cluster_id) VALUES ('GU1',25);
INSERT INTO ITER_CLUSTER_PROTEINS(graph_code,cluster_id,protein) VALUES ('GU1',25,'YHR025W');
INSERT INTO ITER_CLUSTER_MASTER(graph_code,cluster_id) VALUES ('GU1',25);
INSERT INTO ITER_CLUSTER_PROTEINS(graph_code,cluster_id,protein) VALUES ('GU1',25,'YBL057C');
INSERT INTO ITER_CLUSTER_MASTER(graph_code,cluster_id) VALUES ('GU1',25);
INSERT INTO ITER_CLUSTER_PROTEINS(graph_code,cluster_id,protein) VALUES ('GU1',25,'YBR168W');
INSERT INTO ITER_CLUSTER_MASTER(graph_code,cluster_id) VALUES ('GU1',25);
INSERT INTO ITER_CLUSTER_PROTEINS(graph_code,cluster_id,protein) VALUES ('GU1',25,'YBR237W');
INSERT INTO ITER_CLUSTER_MASTER(graph_code,cluster_id) VALUES ('GU1',25);
INSERT INTO ITER_CLUSTER_PROTEINS(graph_code,cluster_id,protein) VALUES ('GU1',25,'YCL061C');
INSERT INTO ITER_CLUSTER_MASTER(graph_code,cluster_id) VALUES ('GU1',25);
INSERT INTO ITER_CLUSTER_PROTEINS(graph_code,cluster_id,protein) VALUES ('GU1',25,'YDR275W');
INSERT INTO ITER_CLUSTER_MASTER(graph_code,cluster_id) VALUES ('GU1',25);
INSERT INTO ITER_CLUSTER_PROTEINS(graph_code,cluster_id,protein) VALUES ('GU1',25,'YEL057C');
INSERT INTO ITER_CLUSTER_MASTER(graph_code,cluster_id) VALUES ('GU1',25);
INSERT INTO ITER_CLUSTER_PROTEINS(graph_code,cluster_id,protein) VALUES ('GU1',25,'YGL027C');
INSERT INTO ITER_CLUSTER_MASTER(graph_code,cluster_id) VALUES ('GU1',25);
INSERT INTO ITER_CLUSTER_PROTEINS(graph_code,cluster_id,protein) VALUES ('GU1',25,'YJL165C');
INSERT INTO ITER_CLUSTER_MASTER(graph_code,cluster_id) VALUES ('GU1',25);
INSERT INTO ITER_CLUSTER_PROTEINS(graph_code,cluster_id,protein) VALUES ('GU1',25,'YKL132C');
INSERT INTO ITER_CLUSTER_MASTER(graph_code,cluster_id) VALUES ('GU1',25);
INSERT INTO ITER_CLUSTER_PROTEINS(graph_code,cluster_id,protein) VALUES ('GU1',25,'YKR101W');
INSERT INTO ITER_CLUSTER_MASTER(graph_code,cluster_id) VALUES ('GU1',25);
INSERT INTO ITER_CLUSTER_PROTEINS(graph_code,cluster_id,protein) VALUES ('GU1',25,'YOL018C');
INSERT INTO ITER_CLUSTER_MASTER(graph_code,cluster_id) VALUES ('GU1',25);
INSERT INTO ITER_CLUSTER_PROTEINS(graph_code,cluster_id,protein) VALUES ('GU1',25,'YOR128C');
INSERT INTO ITER_CLUSTER_MASTER(graph_code,cluster_id) VALUES ('GU1',26);
INSERT INTO ITER_CLUSTER_PROTEINS(graph_code,cluster_id,protein) VALUES ('GU1',26,'YGR135W');
INSERT INTO ITER_CLUSTER_MASTER(graph_code,cluster_id) VALUES ('GU1',26);
INSERT INTO ITER_CLUSTER_PROTEINS(graph_code,cluster_id,protein) VALUES ('GU1',26,'YOL038W');
INSERT INTO ITER_CLUSTER_MASTER(graph_code,cluster_id) VALUES ('GU1',26);
INSERT INTO ITER_CLUSTER_PROTEINS(graph_code,cluster_id,protein) VALUES ('GU1',26,'YER012W');
INSERT INTO ITER_CLUSTER_MASTER(graph_code,cluster_id) VALUES ('GU1',26);
INSERT INTO ITER_CLUSTER_PROTEINS(graph_code,cluster_id,protein) VALUES ('GU1',26,'YKR095W');
INSERT INTO ITER_CLUSTER_MASTER(graph_code,cluster_id) VALUES ('GU1',26);
INSERT INTO ITER_CLUSTER_PROTEINS(graph_code,cluster_id,protein) VALUES ('GU1',26,'YGR253C');
INSERT INTO ITER_CLUSTER_MASTER(graph_code,cluster_id) VALUES ('GU1',26);
INSERT INTO ITER_CLUSTER_PROTEINS(graph_code,cluster_id,protein) VALUES ('GU1',26,'YBR173C');
INSERT INTO ITER_CLUSTER_MASTER(graph_code,cluster_id) VALUES ('GU1',26);
INSERT INTO ITER_CLUSTER_PROTEINS(graph_code,cluster_id,protein) VALUES ('GU1',26,'YGL096W');
INSERT INTO ITER_CLUSTER_MASTER(graph_code,cluster_id) VALUES ('GU1',26);
INSERT INTO ITER_CLUSTER_PROTEINS(graph_code,cluster_id,protein) VALUES ('GU1',26,'YKL206C');
INSERT INTO ITER_CLUSTER_MASTER(graph_code,cluster_id) VALUES ('GU1',26);
INSERT INTO ITER_CLUSTER_PROTEINS(graph_code,cluster_id,protein) VALUES ('GU1',26,'YEL061C');
INSERT INTO ITER_CLUSTER_MASTER(graph_code,cluster_id) VALUES ('GU1',26);
INSERT INTO ITER_CLUSTER_PROTEINS(graph_code,cluster_id,protein) VALUES ('GU1',26,'YJL132W');
INSERT INTO ITER_CLUSTER_MASTER(graph_code,cluster_id) VALUES ('GU1',26);
INSERT INTO ITER_CLUSTER_PROTEINS(graph_code,cluster_id,protein) VALUES ('GU1',26,'YLR290C');
INSERT INTO ITER_CLUSTER_MASTER(graph_code,cluster_id) VALUES ('GU1',26);
INSERT INTO ITER_CLUSTER_PROTEINS(graph_code,cluster_id,protein) VALUES ('GU1',26,'YGR067C');
INSERT INTO ITER_CLUSTER_MASTER(graph_code,cluster_id) VALUES ('GU1',26);
INSERT INTO ITER_CLUSTER_PROTEINS(graph_code,cluster_id,protein) VALUES ('GU1',26,'YER132C');
INSERT INTO ITER_CLUSTER_MASTER(graph_code,cluster_id) VALUES ('GU1',26);
INSERT INTO ITER_CLUSTER_PROTEINS(graph_code,cluster_id,protein) VALUES ('GU1',26,'YFL017C');
INSERT INTO ITER_CLUSTER_MASTER(graph_code,cluster_id) VALUES ('GU1',26);
INSERT INTO ITER_CLUSTER_PROTEINS(graph_code,cluster_id,protein) VALUES ('GU1',26,'YJR143C');
INSERT INTO ITER_CLUSTER_MASTER(graph_code,cluster_id) VALUES ('GU1',27);
INSERT INTO ITER_CLUSTER_PROTEINS(graph_code,cluster_id,protein) VALUES ('GU1',27,'YMR109W');
INSERT INTO ITER_CLUSTER_MASTER(graph_code,cluster_id) VALUES ('GU1',27);
INSERT INTO ITER_CLUSTER_PROTEINS(graph_code,cluster_id,protein) VALUES ('GU1',27,'YBR109C');
INSERT INTO ITER_CLUSTER_MASTER(graph_code,cluster_id) VALUES ('GU1',27);
INSERT INTO ITER_CLUSTER_PROTEINS(graph_code,cluster_id,protein) VALUES ('GU1',27,'YBR177C');
INSERT INTO ITER_CLUSTER_MASTER(graph_code,cluster_id) VALUES ('GU1',27);
INSERT INTO ITER_CLUSTER_PROTEINS(graph_code,cluster_id,protein) VALUES ('GU1',27,'YMR315W');
INSERT INTO ITER_CLUSTER_MASTER(graph_code,cluster_id) VALUES ('GU1',27);
INSERT INTO ITER_CLUSTER_PROTEINS(graph_code,cluster_id,protein) VALUES ('GU1',27,'YOL087C');
INSERT INTO ITER_CLUSTER_MASTER(graph_code,cluster_id) VALUES ('GU1',27);
INSERT INTO ITER_CLUSTER_PROTEINS(graph_code,cluster_id,protein) VALUES ('GU1',27,'YBL067C');
INSERT INTO ITER_CLUSTER_MASTER(graph_code,cluster_id) VALUES ('GU1',27);
INSERT INTO ITER_CLUSTER_PROTEINS(graph_code,cluster_id,protein) VALUES ('GU1',27,'YGL242C');
INSERT INTO ITER_CLUSTER_MASTER(graph_code,cluster_id) VALUES ('GU1',27);
INSERT INTO ITER_CLUSTER_PROTEINS(graph_code,cluster_id,protein) VALUES ('GU1',27,'YML057W');
INSERT INTO ITER_CLUSTER_MASTER(graph_code,cluster_id) VALUES ('GU1',27);
INSERT INTO ITER_CLUSTER_PROTEINS(graph_code,cluster_id,protein) VALUES ('GU1',27,'YER098W');
INSERT INTO ITER_CLUSTER_MASTER(graph_code,cluster_id) VALUES ('GU1',27);
INSERT INTO ITER_CLUSTER_PROTEINS(graph_code,cluster_id,protein) VALUES ('GU1',27,'YFR014C');
INSERT INTO ITER_CLUSTER_MASTER(graph_code,cluster_id) VALUES ('GU1',27);
INSERT INTO ITER_CLUSTER_PROTEINS(graph_code,cluster_id,protein) VALUES ('GU1',27,'YKL035W');
INSERT INTO ITER_CLUSTER_MASTER(graph_code,cluster_id) VALUES ('GU1',27);
INSERT INTO ITER_CLUSTER_PROTEINS(graph_code,cluster_id,protein) VALUES ('GU1',27,'YKL129C');
INSERT INTO ITER_CLUSTER_MASTER(graph_code,cluster_id) VALUES ('GU1',27);
INSERT INTO ITER_CLUSTER_PROTEINS(graph_code,cluster_id,protein) VALUES ('GU1',27,'YKL190W');
INSERT INTO ITER_CLUSTER_MASTER(graph_code,cluster_id) VALUES ('GU1',27);
INSERT INTO ITER_CLUSTER_PROTEINS(graph_code,cluster_id,protein) VALUES ('GU1',27,'YLR433C');
INSERT INTO ITER_CLUSTER_MASTER(graph_code,cluster_id) VALUES ('GU1',27);
INSERT INTO ITER_CLUSTER_PROTEINS(graph_code,cluster_id,protein) VALUES ('GU1',27,'YOL016C');
INSERT INTO ITER_CLUSTER_MASTER(graph_code,cluster_id) VALUES ('GU1',28);
INSERT INTO ITER_CLUSTER_PROTEINS(graph_code,cluster_id,protein) VALUES ('GU1',28,'YGL055W');
INSERT INTO ITER_CLUSTER_MASTER(graph_code,cluster_id) VALUES ('GU1',28);
INSERT INTO ITER_CLUSTER_PROTEINS(graph_code,cluster_id,protein) VALUES ('GU1',28,'YLR435W');
INSERT INTO ITER_CLUSTER_MASTER(graph_code,cluster_id) VALUES ('GU1',28);
INSERT INTO ITER_CLUSTER_PROTEINS(graph_code,cluster_id,protein) VALUES ('GU1',28,'YBR044C');
INSERT INTO ITER_CLUSTER_MASTER(graph_code,cluster_id) VALUES ('GU1',28);
INSERT INTO ITER_CLUSTER_PROTEINS(graph_code,cluster_id,protein) VALUES ('GU1',28,'YIR022W');
INSERT INTO ITER_CLUSTER_MASTER(graph_code,cluster_id) VALUES ('GU1',28);
INSERT INTO ITER_CLUSTER_PROTEINS(graph_code,cluster_id,protein) VALUES ('GU1',28,'YJR010C-A');
INSERT INTO ITER_CLUSTER_MASTER(graph_code,cluster_id) VALUES ('GU1',28);
INSERT INTO ITER_CLUSTER_PROTEINS(graph_code,cluster_id,protein) VALUES ('GU1',28,'YBR291C');
INSERT INTO ITER_CLUSTER_MASTER(graph_code,cluster_id) VALUES ('GU1',28);
INSERT INTO ITER_CLUSTER_PROTEINS(graph_code,cluster_id,protein) VALUES ('GU1',28,'YDL081C');
INSERT INTO ITER_CLUSTER_MASTER(graph_code,cluster_id) VALUES ('GU1',28);
INSERT INTO ITER_CLUSTER_PROTEINS(graph_code,cluster_id,protein) VALUES ('GU1',28,'YDR033W');
INSERT INTO ITER_CLUSTER_MASTER(graph_code,cluster_id) VALUES ('GU1',28);
INSERT INTO ITER_CLUSTER_PROTEINS(graph_code,cluster_id,protein) VALUES ('GU1',28,'YER145C');
INSERT INTO ITER_CLUSTER_MASTER(graph_code,cluster_id) VALUES ('GU1',28);
INSERT INTO ITER_CLUSTER_PROTEINS(graph_code,cluster_id,protein) VALUES ('GU1',28,'YFR022W');
INSERT INTO ITER_CLUSTER_MASTER(graph_code,cluster_id) VALUES ('GU1',28);
INSERT INTO ITER_CLUSTER_PROTEINS(graph_code,cluster_id,protein) VALUES ('GU1',28,'YLR066W');
INSERT INTO ITER_CLUSTER_MASTER(graph_code,cluster_id) VALUES ('GU1',28);
INSERT INTO ITER_CLUSTER_PROTEINS(graph_code,cluster_id,protein) VALUES ('GU1',28,'YML055W');
INSERT INTO ITER_CLUSTER_MASTER(graph_code,cluster_id) VALUES ('GU1',28);
INSERT INTO ITER_CLUSTER_PROTEINS(graph_code,cluster_id,protein) VALUES ('GU1',28,'YNR021W');
INSERT INTO ITER_CLUSTER_MASTER(graph_code,cluster_id) VALUES ('GU1',28);
INSERT INTO ITER_CLUSTER_PROTEINS(graph_code,cluster_id,protein) VALUES ('GU1',28,'YOR086C');
INSERT INTO ITER_CLUSTER_MASTER(graph_code,cluster_id) VALUES ('GU1',28);
INSERT INTO ITER_CLUSTER_PROTEINS(graph_code,cluster_id,protein) VALUES ('GU1',28,'YOR193W');
INSERT INTO ITER_CLUSTER_MASTER(graph_code,cluster_id) VALUES ('GU1',29);
INSERT INTO ITER_CLUSTER_PROTEINS(graph_code,cluster_id,protein) VALUES ('GU1',29,'YDR432W');
INSERT INTO ITER_CLUSTER_MASTER(graph_code,cluster_id) VALUES ('GU1',29);
INSERT INTO ITER_CLUSTER_PROTEINS(graph_code,cluster_id,protein) VALUES ('GU1',29,'YBL017C');
INSERT INTO ITER_CLUSTER_MASTER(graph_code,cluster_id) VALUES ('GU1',29);
INSERT INTO ITER_CLUSTER_PROTEINS(graph_code,cluster_id,protein) VALUES ('GU1',29,'YPL049C');
INSERT INTO ITER_CLUSTER_MASTER(graph_code,cluster_id) VALUES ('GU1',29);
INSERT INTO ITER_CLUSTER_PROTEINS(graph_code,cluster_id,protein) VALUES ('GU1',29,'YKR028W');
INSERT INTO ITER_CLUSTER_MASTER(graph_code,cluster_id) VALUES ('GU1',29);
INSERT INTO ITER_CLUSTER_PROTEINS(graph_code,cluster_id,protein) VALUES ('GU1',29,'YGR085C');
INSERT INTO ITER_CLUSTER_MASTER(graph_code,cluster_id) VALUES ('GU1',29);
INSERT INTO ITER_CLUSTER_PROTEINS(graph_code,cluster_id,protein) VALUES ('GU1',29,'YGL197W');
INSERT INTO ITER_CLUSTER_MASTER(graph_code,cluster_id) VALUES ('GU1',29);
INSERT INTO ITER_CLUSTER_PROTEINS(graph_code,cluster_id,protein) VALUES ('GU1',29,'YLR310C');
INSERT INTO ITER_CLUSTER_MASTER(graph_code,cluster_id) VALUES ('GU1',29);
INSERT INTO ITER_CLUSTER_PROTEINS(graph_code,cluster_id,protein) VALUES ('GU1',29,'YDL047W');
INSERT INTO ITER_CLUSTER_MASTER(graph_code,cluster_id) VALUES ('GU1',29);
INSERT INTO ITER_CLUSTER_PROTEINS(graph_code,cluster_id,protein) VALUES ('GU1',29,'YOR267C');
INSERT INTO ITER_CLUSTER_MASTER(graph_code,cluster_id) VALUES ('GU1',29);
INSERT INTO ITER_CLUSTER_PROTEINS(graph_code,cluster_id,protein) VALUES ('GU1',29,'YJL098W');
INSERT INTO ITER_CLUSTER_MASTER(graph_code,cluster_id) VALUES ('GU1',29);
INSERT INTO ITER_CLUSTER_PROTEINS(graph_code,cluster_id,protein) VALUES ('GU1',29,'YBR225W');
INSERT INTO ITER_CLUSTER_MASTER(graph_code,cluster_id) VALUES ('GU1',29);
INSERT INTO ITER_CLUSTER_PROTEINS(graph_code,cluster_id,protein) VALUES ('GU1',29,'YHR084W');
INSERT INTO ITER_CLUSTER_MASTER(graph_code,cluster_id) VALUES ('GU1',29);
INSERT INTO ITER_CLUSTER_PROTEINS(graph_code,cluster_id,protein) VALUES ('GU1',29,'YBR214W');
INSERT INTO ITER_CLUSTER_MASTER(graph_code,cluster_id) VALUES ('GU1',29);
INSERT INTO ITER_CLUSTER_PROTEINS(graph_code,cluster_id,protein) VALUES ('GU1',29,'YLR097C');
INSERT INTO ITER_CLUSTER_MASTER(graph_code,cluster_id) VALUES ('GU1',30);
INSERT INTO ITER_CLUSTER_PROTEINS(graph_code,cluster_id,protein) VALUES ('GU1',30,'YML085C');
INSERT INTO ITER_CLUSTER_MASTER(graph_code,cluster_id) VALUES ('GU1',30);
INSERT INTO ITER_CLUSTER_PROTEINS(graph_code,cluster_id,protein) VALUES ('GU1',30,'YFR009W');
INSERT INTO ITER_CLUSTER_MASTER(graph_code,cluster_id) VALUES ('GU1',30);
INSERT INTO ITER_CLUSTER_PROTEINS(graph_code,cluster_id,protein) VALUES ('GU1',30,'YFL045C');
INSERT INTO ITER_CLUSTER_MASTER(graph_code,cluster_id) VALUES ('GU1',30);
INSERT INTO ITER_CLUSTER_PROTEINS(graph_code,cluster_id,protein) VALUES ('GU1',30,'YGL195W');
INSERT INTO ITER_CLUSTER_MASTER(graph_code,cluster_id) VALUES ('GU1',30);
INSERT INTO ITER_CLUSTER_PROTEINS(graph_code,cluster_id,protein) VALUES ('GU1',30,'YEL022W');
INSERT INTO ITER_CLUSTER_MASTER(graph_code,cluster_id) VALUES ('GU1',30);
INSERT INTO ITER_CLUSTER_PROTEINS(graph_code,cluster_id,protein) VALUES ('GU1',30,'YLR044C');
INSERT INTO ITER_CLUSTER_MASTER(graph_code,cluster_id) VALUES ('GU1',30);
INSERT INTO ITER_CLUSTER_PROTEINS(graph_code,cluster_id,protein) VALUES ('GU1',30,'YFL037W');
INSERT INTO ITER_CLUSTER_MASTER(graph_code,cluster_id) VALUES ('GU1',30);
INSERT INTO ITER_CLUSTER_PROTEINS(graph_code,cluster_id,protein) VALUES ('GU1',30,'YJR077C');
INSERT INTO ITER_CLUSTER_MASTER(graph_code,cluster_id) VALUES ('GU1',30);
INSERT INTO ITER_CLUSTER_PROTEINS(graph_code,cluster_id,protein) VALUES ('GU1',30,'YAL038W');
INSERT INTO ITER_CLUSTER_MASTER(graph_code,cluster_id) VALUES ('GU1',30);
INSERT INTO ITER_CLUSTER_PROTEINS(graph_code,cluster_id,protein) VALUES ('GU1',30,'YDR502C');
INSERT INTO ITER_CLUSTER_MASTER(graph_code,cluster_id) VALUES ('GU1',30);
INSERT INTO ITER_CLUSTER_PROTEINS(graph_code,cluster_id,protein) VALUES ('GU1',30,'YDR062W');
INSERT INTO ITER_CLUSTER_MASTER(graph_code,cluster_id) VALUES ('GU1',30);
INSERT INTO ITER_CLUSTER_PROTEINS(graph_code,cluster_id,protein) VALUES ('GU1',30,'YMR296C');
INSERT INTO ITER_CLUSTER_MASTER(graph_code,cluster_id) VALUES ('GU1',30);
INSERT INTO ITER_CLUSTER_PROTEINS(graph_code,cluster_id,protein) VALUES ('GU1',30,'YHL039W');
INSERT INTO ITER_CLUSTER_MASTER(graph_code,cluster_id) VALUES ('GU1',30);
INSERT INTO ITER_CLUSTER_PROTEINS(graph_code,cluster_id,protein) VALUES ('GU1',30,'YJL159W');
INSERT INTO ITER_CLUSTER_MASTER(graph_code,cluster_id) VALUES ('GU1',31);
INSERT INTO ITER_CLUSTER_PROTEINS(graph_code,cluster_id,protein) VALUES ('GU1',31,'YPR035W');
INSERT INTO ITER_CLUSTER_MASTER(graph_code,cluster_id) VALUES ('GU1',31);
INSERT INTO ITER_CLUSTER_PROTEINS(graph_code,cluster_id,protein) VALUES ('GU1',31,'YDL149W');
INSERT INTO ITER_CLUSTER_MASTER(graph_code,cluster_id) VALUES ('GU1',31);
INSERT INTO ITER_CLUSTER_PROTEINS(graph_code,cluster_id,protein) VALUES ('GU1',31,'YAL021C');
INSERT INTO ITER_CLUSTER_MASTER(graph_code,cluster_id) VALUES ('GU1',31);
INSERT INTO ITER_CLUSTER_PROTEINS(graph_code,cluster_id,protein) VALUES ('GU1',31,'YGR134W');
INSERT INTO ITER_CLUSTER_MASTER(graph_code,cluster_id) VALUES ('GU1',31);
INSERT INTO ITER_CLUSTER_PROTEINS(graph_code,cluster_id,protein) VALUES ('GU1',31,'YNL288W');
INSERT INTO ITER_CLUSTER_MASTER(graph_code,cluster_id) VALUES ('GU1',31);
INSERT INTO ITER_CLUSTER_PROTEINS(graph_code,cluster_id,protein) VALUES ('GU1',31,'YCR093W');
INSERT INTO ITER_CLUSTER_MASTER(graph_code,cluster_id) VALUES ('GU1',31);
INSERT INTO ITER_CLUSTER_PROTEINS(graph_code,cluster_id,protein) VALUES ('GU1',31,'YNR052C');
INSERT INTO ITER_CLUSTER_MASTER(graph_code,cluster_id) VALUES ('GU1',31);
INSERT INTO ITER_CLUSTER_PROTEINS(graph_code,cluster_id,protein) VALUES ('GU1',31,'YBL035C');
INSERT INTO ITER_CLUSTER_MASTER(graph_code,cluster_id) VALUES ('GU1',31);
INSERT INTO ITER_CLUSTER_PROTEINS(graph_code,cluster_id,protein) VALUES ('GU1',31,'YNL102W');
INSERT INTO ITER_CLUSTER_MASTER(graph_code,cluster_id) VALUES ('GU1',31);
INSERT INTO ITER_CLUSTER_PROTEINS(graph_code,cluster_id,protein) VALUES ('GU1',31,'YIR008C');
INSERT INTO ITER_CLUSTER_MASTER(graph_code,cluster_id) VALUES ('GU1',31);
INSERT INTO ITER_CLUSTER_PROTEINS(graph_code,cluster_id,protein) VALUES ('GU1',31,'YKL045W');
INSERT INTO ITER_CLUSTER_MASTER(graph_code,cluster_id) VALUES ('GU1',31);
INSERT INTO ITER_CLUSTER_PROTEINS(graph_code,cluster_id,protein) VALUES ('GU1',31,'YDR252W');
INSERT INTO ITER_CLUSTER_MASTER(graph_code,cluster_id) VALUES ('GU1',31);
INSERT INTO ITER_CLUSTER_PROTEINS(graph_code,cluster_id,protein) VALUES ('GU1',31,'YJR011C');
INSERT INTO ITER_CLUSTER_MASTER(graph_code,cluster_id) VALUES ('GU1',31);
INSERT INTO ITER_CLUSTER_PROTEINS(graph_code,cluster_id,protein) VALUES ('GU1',31,'YPL268W');
INSERT INTO ITER_CLUSTER_MASTER(graph_code,cluster_id) VALUES ('GU1',32);
INSERT INTO ITER_CLUSTER_PROTEINS(graph_code,cluster_id,protein) VALUES ('GU1',32,'YBR009C');
INSERT INTO ITER_CLUSTER_MASTER(graph_code,cluster_id) VALUES ('GU1',32);
INSERT INTO ITER_CLUSTER_PROTEINS(graph_code,cluster_id,protein) VALUES ('GU1',32,'YPL082C');
INSERT INTO ITER_CLUSTER_MASTER(graph_code,cluster_id) VALUES ('GU1',32);
INSERT INTO ITER_CLUSTER_PROTEINS(graph_code,cluster_id,protein) VALUES ('GU1',32,'YKR001C');
INSERT INTO ITER_CLUSTER_MASTER(graph_code,cluster_id) VALUES ('GU1',32);
INSERT INTO ITER_CLUSTER_PROTEINS(graph_code,cluster_id,protein) VALUES ('GU1',32,'YMR072W');
INSERT INTO ITER_CLUSTER_MASTER(graph_code,cluster_id) VALUES ('GU1',32);
INSERT INTO ITER_CLUSTER_PROTEINS(graph_code,cluster_id,protein) VALUES ('GU1',32,'YMR176W');
INSERT INTO ITER_CLUSTER_MASTER(graph_code,cluster_id) VALUES ('GU1',32);
INSERT INTO ITER_CLUSTER_PROTEINS(graph_code,cluster_id,protein) VALUES ('GU1',32,'YJR138W');
INSERT INTO ITER_CLUSTER_MASTER(graph_code,cluster_id) VALUES ('GU1',32);
INSERT INTO ITER_CLUSTER_PROTEINS(graph_code,cluster_id,protein) VALUES ('GU1',32,'YFR006W');
INSERT INTO ITER_CLUSTER_MASTER(graph_code,cluster_id) VALUES ('GU1',32);
INSERT INTO ITER_CLUSTER_PROTEINS(graph_code,cluster_id,protein) VALUES ('GU1',32,'YJR109C');
INSERT INTO ITER_CLUSTER_MASTER(graph_code,cluster_id) VALUES ('GU1',32);
INSERT INTO ITER_CLUSTER_PROTEINS(graph_code,cluster_id,protein) VALUES ('GU1',32,'YOR303W');
INSERT INTO ITER_CLUSTER_MASTER(graph_code,cluster_id) VALUES ('GU1',32);
INSERT INTO ITER_CLUSTER_PROTEINS(graph_code,cluster_id,protein) VALUES ('GU1',32,'YOL054W');
INSERT INTO ITER_CLUSTER_MASTER(graph_code,cluster_id) VALUES ('GU1',32);
INSERT INTO ITER_CLUSTER_PROTEINS(graph_code,cluster_id,protein) VALUES ('GU1',32,'YJR132W');
INSERT INTO ITER_CLUSTER_MASTER(graph_code,cluster_id) VALUES ('GU1',32);
INSERT INTO ITER_CLUSTER_PROTEINS(graph_code,cluster_id,protein) VALUES ('GU1',32,'YNL030W');
INSERT INTO ITER_CLUSTER_MASTER(graph_code,cluster_id) VALUES ('GU1',32);
INSERT INTO ITER_CLUSTER_PROTEINS(graph_code,cluster_id,protein) VALUES ('GU1',32,'YNL031C');
INSERT INTO ITER_CLUSTER_MASTER(graph_code,cluster_id) VALUES ('GU1',32);
INSERT INTO ITER_CLUSTER_PROTEINS(graph_code,cluster_id,protein) VALUES ('GU1',32,'YNL206C');
INSERT INTO ITER_CLUSTER_MASTER(graph_code,cluster_id) VALUES ('GU1',33);
INSERT INTO ITER_CLUSTER_PROTEINS(graph_code,cluster_id,protein) VALUES ('GU1',33,'YGR179C');
INSERT INTO ITER_CLUSTER_MASTER(graph_code,cluster_id) VALUES ('GU1',33);
INSERT INTO ITER_CLUSTER_PROTEINS(graph_code,cluster_id,protein) VALUES ('GU1',33,'YBR211C');
INSERT INTO ITER_CLUSTER_MASTER(graph_code,cluster_id) VALUES ('GU1',33);
INSERT INTO ITER_CLUSTER_PROTEINS(graph_code,cluster_id,protein) VALUES ('GU1',33,'YDR254W');
INSERT INTO ITER_CLUSTER_MASTER(graph_code,cluster_id) VALUES ('GU1',33);
INSERT INTO ITER_CLUSTER_PROTEINS(graph_code,cluster_id,protein) VALUES ('GU1',33,'YPL018W');
INSERT INTO ITER_CLUSTER_MASTER(graph_code,cluster_id) VALUES ('GU1',33);
INSERT INTO ITER_CLUSTER_PROTEINS(graph_code,cluster_id,protein) VALUES ('GU1',33,'YLR381W');
INSERT INTO ITER_CLUSTER_MASTER(graph_code,cluster_id) VALUES ('GU1',33);
INSERT INTO ITER_CLUSTER_PROTEINS(graph_code,cluster_id,protein) VALUES ('GU1',33,'YDR318W');
INSERT INTO ITER_CLUSTER_MASTER(graph_code,cluster_id) VALUES ('GU1',33);
INSERT INTO ITER_CLUSTER_PROTEINS(graph_code,cluster_id,protein) VALUES ('GU1',33,'YJR135C');
INSERT INTO ITER_CLUSTER_MASTER(graph_code,cluster_id) VALUES ('GU1',33);
INSERT INTO ITER_CLUSTER_PROTEINS(graph_code,cluster_id,protein) VALUES ('GU1',33,'YDR383C');
INSERT INTO ITER_CLUSTER_MASTER(graph_code,cluster_id) VALUES ('GU1',33);
INSERT INTO ITER_CLUSTER_PROTEINS(graph_code,cluster_id,protein) VALUES ('GU1',33,'YBR107C');
INSERT INTO ITER_CLUSTER_MASTER(graph_code,cluster_id) VALUES ('GU1',33);
INSERT INTO ITER_CLUSTER_PROTEINS(graph_code,cluster_id,protein) VALUES ('GU1',33,'YLR315W');
INSERT INTO ITER_CLUSTER_MASTER(graph_code,cluster_id) VALUES ('GU1',33);
INSERT INTO ITER_CLUSTER_PROTEINS(graph_code,cluster_id,protein) VALUES ('GU1',33,'YPR046W');
INSERT INTO ITER_CLUSTER_MASTER(graph_code,cluster_id) VALUES ('GU1',33);
INSERT INTO ITER_CLUSTER_PROTEINS(graph_code,cluster_id,protein) VALUES ('GU1',33,'YJL105W');
INSERT INTO ITER_CLUSTER_MASTER(graph_code,cluster_id) VALUES ('GU1',33);
INSERT INTO ITER_CLUSTER_PROTEINS(graph_code,cluster_id,protein) VALUES ('GU1',33,'YNR062C');
INSERT INTO ITER_CLUSTER_MASTER(graph_code,cluster_id) VALUES ('GU1',33);
INSERT INTO ITER_CLUSTER_PROTEINS(graph_code,cluster_id,protein) VALUES ('GU1',33,'YGR006W');
INSERT INTO ITER_CLUSTER_MASTER(graph_code,cluster_id) VALUES ('GU1',34);
INSERT INTO ITER_CLUSTER_PROTEINS(graph_code,cluster_id,protein) VALUES ('GU1',34,'YGL019W');
INSERT INTO ITER_CLUSTER_MASTER(graph_code,cluster_id) VALUES ('GU1',34);
INSERT INTO ITER_CLUSTER_PROTEINS(graph_code,cluster_id,protein) VALUES ('GU1',34,'YIL035C');
INSERT INTO ITER_CLUSTER_MASTER(graph_code,cluster_id) VALUES ('GU1',34);
INSERT INTO ITER_CLUSTER_PROTEINS(graph_code,cluster_id,protein) VALUES ('GU1',34,'YOR061W');
INSERT INTO ITER_CLUSTER_MASTER(graph_code,cluster_id) VALUES ('GU1',34);
INSERT INTO ITER_CLUSTER_PROTEINS(graph_code,cluster_id,protein) VALUES ('GU1',34,'YOR039W');
INSERT INTO ITER_CLUSTER_MASTER(graph_code,cluster_id) VALUES ('GU1',34);
INSERT INTO ITER_CLUSTER_PROTEINS(graph_code,cluster_id,protein) VALUES ('GU1',34,'YCL031C');
INSERT INTO ITER_CLUSTER_MASTER(graph_code,cluster_id) VALUES ('GU1',34);
INSERT INTO ITER_CLUSTER_PROTEINS(graph_code,cluster_id,protein) VALUES ('GU1',34,'YGR116W');
INSERT INTO ITER_CLUSTER_MASTER(graph_code,cluster_id) VALUES ('GU1',34);
INSERT INTO ITER_CLUSTER_PROTEINS(graph_code,cluster_id,protein) VALUES ('GU1',34,'YER164W');
INSERT INTO ITER_CLUSTER_MASTER(graph_code,cluster_id) VALUES ('GU1',34);
INSERT INTO ITER_CLUSTER_PROTEINS(graph_code,cluster_id,protein) VALUES ('GU1',34,'YMR172W');
INSERT INTO ITER_CLUSTER_MASTER(graph_code,cluster_id) VALUES ('GU1',34);
INSERT INTO ITER_CLUSTER_PROTEINS(graph_code,cluster_id,protein) VALUES ('GU1',34,'YKL088W');
INSERT INTO ITER_CLUSTER_MASTER(graph_code,cluster_id) VALUES ('GU1',34);
INSERT INTO ITER_CLUSTER_PROTEINS(graph_code,cluster_id,protein) VALUES ('GU1',34,'YDR043C');
INSERT INTO ITER_CLUSTER_MASTER(graph_code,cluster_id) VALUES ('GU1',34);
INSERT INTO ITER_CLUSTER_PROTEINS(graph_code,cluster_id,protein) VALUES ('GU1',34,'YNL149C');
INSERT INTO ITER_CLUSTER_MASTER(graph_code,cluster_id) VALUES ('GU1',34);
INSERT INTO ITER_CLUSTER_PROTEINS(graph_code,cluster_id,protein) VALUES ('GU1',34,'YOR054C');
INSERT INTO ITER_CLUSTER_MASTER(graph_code,cluster_id) VALUES ('GU1',34);
INSERT INTO ITER_CLUSTER_PROTEINS(graph_code,cluster_id,protein) VALUES ('GU1',34,'YLR387C');
INSERT INTO ITER_CLUSTER_MASTER(graph_code,cluster_id) VALUES ('GU1',34);
INSERT INTO ITER_CLUSTER_PROTEINS(graph_code,cluster_id,protein) VALUES ('GU1',34,'YMR154C');
INSERT INTO ITER_CLUSTER_MASTER(graph_code,cluster_id) VALUES ('GU1',35);
INSERT INTO ITER_CLUSTER_PROTEINS(graph_code,cluster_id,protein) VALUES ('GU1',35,'YGL105W');
INSERT INTO ITER_CLUSTER_MASTER(graph_code,cluster_id) VALUES ('GU1',35);
INSERT INTO ITER_CLUSTER_PROTEINS(graph_code,cluster_id,protein) VALUES ('GU1',35,'YGR264C');
INSERT INTO ITER_CLUSTER_MASTER(graph_code,cluster_id) VALUES ('GU1',35);
INSERT INTO ITER_CLUSTER_PROTEINS(graph_code,cluster_id,protein) VALUES ('GU1',35,'YNR013C');
INSERT INTO ITER_CLUSTER_MASTER(graph_code,cluster_id) VALUES ('GU1',35);
INSERT INTO ITER_CLUSTER_PROTEINS(graph_code,cluster_id,protein) VALUES ('GU1',35,'YBR128C');
INSERT INTO ITER_CLUSTER_MASTER(graph_code,cluster_id) VALUES ('GU1',35);
INSERT INTO ITER_CLUSTER_PROTEINS(graph_code,cluster_id,protein) VALUES ('GU1',35,'YBR296C');
INSERT INTO ITER_CLUSTER_MASTER(graph_code,cluster_id) VALUES ('GU1',35);
INSERT INTO ITER_CLUSTER_PROTEINS(graph_code,cluster_id,protein) VALUES ('GU1',35,'YDR270W');
INSERT INTO ITER_CLUSTER_MASTER(graph_code,cluster_id) VALUES ('GU1',35);
INSERT INTO ITER_CLUSTER_PROTEINS(graph_code,cluster_id,protein) VALUES ('GU1',35,'YIR033W');
INSERT INTO ITER_CLUSTER_MASTER(graph_code,cluster_id) VALUES ('GU1',35);
INSERT INTO ITER_CLUSTER_PROTEINS(graph_code,cluster_id,protein) VALUES ('GU1',35,'YKL050C');
INSERT INTO ITER_CLUSTER_MASTER(graph_code,cluster_id) VALUES ('GU1',35);
INSERT INTO ITER_CLUSTER_PROTEINS(graph_code,cluster_id,protein) VALUES ('GU1',35,'YLR138W');
INSERT INTO ITER_CLUSTER_MASTER(graph_code,cluster_id) VALUES ('GU1',35);
INSERT INTO ITER_CLUSTER_PROTEINS(graph_code,cluster_id,protein) VALUES ('GU1',35,'YLR247C');
INSERT INTO ITER_CLUSTER_MASTER(graph_code,cluster_id) VALUES ('GU1',35);
INSERT INTO ITER_CLUSTER_PROTEINS(graph_code,cluster_id,protein) VALUES ('GU1',35,'YMR280C');
INSERT INTO ITER_CLUSTER_MASTER(graph_code,cluster_id) VALUES ('GU1',35);
INSERT INTO ITER_CLUSTER_PROTEINS(graph_code,cluster_id,protein) VALUES ('GU1',35,'YNL119W');
INSERT INTO ITER_CLUSTER_MASTER(graph_code,cluster_id) VALUES ('GU1',35);
INSERT INTO ITER_CLUSTER_PROTEINS(graph_code,cluster_id,protein) VALUES ('GU1',35,'YOR017W');
INSERT INTO ITER_CLUSTER_MASTER(graph_code,cluster_id) VALUES ('GU1',35);
INSERT INTO ITER_CLUSTER_PROTEINS(graph_code,cluster_id,protein) VALUES ('GU1',35,'YOR197W');
INSERT INTO ITER_CLUSTER_MASTER(graph_code,cluster_id) VALUES ('GU1',36);
INSERT INTO ITER_CLUSTER_PROTEINS(graph_code,cluster_id,protein) VALUES ('GU1',36,'YML058W');
INSERT INTO ITER_CLUSTER_MASTER(graph_code,cluster_id) VALUES ('GU1',36);
INSERT INTO ITER_CLUSTER_PROTEINS(graph_code,cluster_id,protein) VALUES ('GU1',36,'YBR140C');
INSERT INTO ITER_CLUSTER_MASTER(graph_code,cluster_id) VALUES ('GU1',36);
INSERT INTO ITER_CLUSTER_PROTEINS(graph_code,cluster_id,protein) VALUES ('GU1',36,'YDR192C');
INSERT INTO ITER_CLUSTER_MASTER(graph_code,cluster_id) VALUES ('GU1',36);
INSERT INTO ITER_CLUSTER_PROTEINS(graph_code,cluster_id,protein) VALUES ('GU1',36,'YDR498C');
INSERT INTO ITER_CLUSTER_MASTER(graph_code,cluster_id) VALUES ('GU1',36);
INSERT INTO ITER_CLUSTER_PROTEINS(graph_code,cluster_id,protein) VALUES ('GU1',36,'YGR255C');
INSERT INTO ITER_CLUSTER_MASTER(graph_code,cluster_id) VALUES ('GU1',36);
INSERT INTO ITER_CLUSTER_PROTEINS(graph_code,cluster_id,protein) VALUES ('GU1',36,'YJL056C');
INSERT INTO ITER_CLUSTER_MASTER(graph_code,cluster_id) VALUES ('GU1',36);
INSERT INTO ITER_CLUSTER_PROTEINS(graph_code,cluster_id,protein) VALUES ('GU1',36,'YKL037W');
INSERT INTO ITER_CLUSTER_MASTER(graph_code,cluster_id) VALUES ('GU1',36);
INSERT INTO ITER_CLUSTER_PROTEINS(graph_code,cluster_id,protein) VALUES ('GU1',36,'YLR454W');
INSERT INTO ITER_CLUSTER_MASTER(graph_code,cluster_id) VALUES ('GU1',36);
INSERT INTO ITER_CLUSTER_PROTEINS(graph_code,cluster_id,protein) VALUES ('GU1',36,'YNL291C');
INSERT INTO ITER_CLUSTER_MASTER(graph_code,cluster_id) VALUES ('GU1',36);
INSERT INTO ITER_CLUSTER_PROTEINS(graph_code,cluster_id,protein) VALUES ('GU1',36,'YNL310C');
INSERT INTO ITER_CLUSTER_MASTER(graph_code,cluster_id) VALUES ('GU1',36);
INSERT INTO ITER_CLUSTER_PROTEINS(graph_code,cluster_id,protein) VALUES ('GU1',36,'YOR346W');
INSERT INTO ITER_CLUSTER_MASTER(graph_code,cluster_id) VALUES ('GU1',36);
INSERT INTO ITER_CLUSTER_PROTEINS(graph_code,cluster_id,protein) VALUES ('GU1',36,'YPL115C');
INSERT INTO ITER_CLUSTER_MASTER(graph_code,cluster_id) VALUES ('GU1',36);
INSERT INTO ITER_CLUSTER_PROTEINS(graph_code,cluster_id,protein) VALUES ('GU1',36,'YPR083W');
INSERT INTO ITER_CLUSTER_MASTER(graph_code,cluster_id) VALUES ('GU1',36);
INSERT INTO ITER_CLUSTER_PROTEINS(graph_code,cluster_id,protein) VALUES ('GU1',36,'YPL180W');
INSERT INTO ITER_CLUSTER_MASTER(graph_code,cluster_id) VALUES ('GU1',37);
INSERT INTO ITER_CLUSTER_PROTEINS(graph_code,cluster_id,protein) VALUES ('GU1',37,'YLR226W');
INSERT INTO ITER_CLUSTER_MASTER(graph_code,cluster_id) VALUES ('GU1',37);
INSERT INTO ITER_CLUSTER_PROTEINS(graph_code,cluster_id,protein) VALUES ('GU1',37,'YPR161C');
INSERT INTO ITER_CLUSTER_MASTER(graph_code,cluster_id) VALUES ('GU1',37);
INSERT INTO ITER_CLUSTER_PROTEINS(graph_code,cluster_id,protein) VALUES ('GU1',37,'YCL054W');
INSERT INTO ITER_CLUSTER_MASTER(graph_code,cluster_id) VALUES ('GU1',37);
INSERT INTO ITER_CLUSTER_PROTEINS(graph_code,cluster_id,protein) VALUES ('GU1',37,'YAL036C');
INSERT INTO ITER_CLUSTER_MASTER(graph_code,cluster_id) VALUES ('GU1',37);
INSERT INTO ITER_CLUSTER_PROTEINS(graph_code,cluster_id,protein) VALUES ('GU1',37,'YAL027W');
INSERT INTO ITER_CLUSTER_MASTER(graph_code,cluster_id) VALUES ('GU1',37);
INSERT INTO ITER_CLUSTER_PROTEINS(graph_code,cluster_id,protein) VALUES ('GU1',37,'YIL095W');
INSERT INTO ITER_CLUSTER_MASTER(graph_code,cluster_id) VALUES ('GU1',37);
INSERT INTO ITER_CLUSTER_PROTEINS(graph_code,cluster_id,protein) VALUES ('GU1',37,'YML095C');
INSERT INTO ITER_CLUSTER_MASTER(graph_code,cluster_id) VALUES ('GU1',37);
INSERT INTO ITER_CLUSTER_PROTEINS(graph_code,cluster_id,protein) VALUES ('GU1',37,'YCR008W');
INSERT INTO ITER_CLUSTER_MASTER(graph_code,cluster_id) VALUES ('GU1',37);
INSERT INTO ITER_CLUSTER_PROTEINS(graph_code,cluster_id,protein) VALUES ('GU1',37,'YOR198C');
INSERT INTO ITER_CLUSTER_MASTER(graph_code,cluster_id) VALUES ('GU1',37);
INSERT INTO ITER_CLUSTER_PROTEINS(graph_code,cluster_id,protein) VALUES ('GU1',37,'YDR440W');
INSERT INTO ITER_CLUSTER_MASTER(graph_code,cluster_id) VALUES ('GU1',37);
INSERT INTO ITER_CLUSTER_PROTEINS(graph_code,cluster_id,protein) VALUES ('GU1',37,'YGR237C');
INSERT INTO ITER_CLUSTER_MASTER(graph_code,cluster_id) VALUES ('GU1',37);
INSERT INTO ITER_CLUSTER_PROTEINS(graph_code,cluster_id,protein) VALUES ('GU1',37,'YIL154C');
INSERT INTO ITER_CLUSTER_MASTER(graph_code,cluster_id) VALUES ('GU1',37);
INSERT INTO ITER_CLUSTER_PROTEINS(graph_code,cluster_id,protein) VALUES ('GU1',37,'YDR117C');
INSERT INTO ITER_CLUSTER_MASTER(graph_code,cluster_id) VALUES ('GU1',38);
INSERT INTO ITER_CLUSTER_PROTEINS(graph_code,cluster_id,protein) VALUES ('GU1',38,'YBL084C');
INSERT INTO ITER_CLUSTER_MASTER(graph_code,cluster_id) VALUES ('GU1',38);
INSERT INTO ITER_CLUSTER_PROTEINS(graph_code,cluster_id,protein) VALUES ('GU1',38,'YHR166C');
INSERT INTO ITER_CLUSTER_MASTER(graph_code,cluster_id) VALUES ('GU1',38);
INSERT INTO ITER_CLUSTER_PROTEINS(graph_code,cluster_id,protein) VALUES ('GU1',38,'YNL172W');
INSERT INTO ITER_CLUSTER_MASTER(graph_code,cluster_id) VALUES ('GU1',38);
INSERT INTO ITER_CLUSTER_PROTEINS(graph_code,cluster_id,protein) VALUES ('GU1',38,'YLR127C');
INSERT INTO ITER_CLUSTER_MASTER(graph_code,cluster_id) VALUES ('GU1',38);
INSERT INTO ITER_CLUSTER_PROTEINS(graph_code,cluster_id,protein) VALUES ('GU1',38,'YKL022C');
INSERT INTO ITER_CLUSTER_MASTER(graph_code,cluster_id) VALUES ('GU1',38);
INSERT INTO ITER_CLUSTER_PROTEINS(graph_code,cluster_id,protein) VALUES ('GU1',38,'YDR118W');
INSERT INTO ITER_CLUSTER_MASTER(graph_code,cluster_id) VALUES ('GU1',38);
INSERT INTO ITER_CLUSTER_PROTEINS(graph_code,cluster_id,protein) VALUES ('GU1',38,'YOR249C');
INSERT INTO ITER_CLUSTER_MASTER(graph_code,cluster_id) VALUES ('GU1',38);
INSERT INTO ITER_CLUSTER_PROTEINS(graph_code,cluster_id,protein) VALUES ('GU1',38,'YLR102C');
INSERT INTO ITER_CLUSTER_MASTER(graph_code,cluster_id) VALUES ('GU1',38);
INSERT INTO ITER_CLUSTER_PROTEINS(graph_code,cluster_id,protein) VALUES ('GU1',38,'YGL240W');
INSERT INTO ITER_CLUSTER_MASTER(graph_code,cluster_id) VALUES ('GU1',38);
INSERT INTO ITER_CLUSTER_PROTEINS(graph_code,cluster_id,protein) VALUES ('GU1',38,'YIR025W');
INSERT INTO ITER_CLUSTER_MASTER(graph_code,cluster_id) VALUES ('GU1',38);
INSERT INTO ITER_CLUSTER_PROTEINS(graph_code,cluster_id,protein) VALUES ('GU1',38,'YOR242C');
INSERT INTO ITER_CLUSTER_MASTER(graph_code,cluster_id) VALUES ('GU1',38);
INSERT INTO ITER_CLUSTER_PROTEINS(graph_code,cluster_id,protein) VALUES ('GU1',38,'YER004W');
INSERT INTO ITER_CLUSTER_MASTER(graph_code,cluster_id) VALUES ('GU1',38);
INSERT INTO ITER_CLUSTER_PROTEINS(graph_code,cluster_id,protein) VALUES ('GU1',38,'YFR036W');
INSERT INTO ITER_CLUSTER_MASTER(graph_code,cluster_id) VALUES ('GU1',39);
INSERT INTO ITER_CLUSTER_PROTEINS(graph_code,cluster_id,protein) VALUES ('GU1',39,'YDR129C');
INSERT INTO ITER_CLUSTER_MASTER(graph_code,cluster_id) VALUES ('GU1',39);
INSERT INTO ITER_CLUSTER_PROTEINS(graph_code,cluster_id,protein) VALUES ('GU1',39,'YDR314C');
INSERT INTO ITER_CLUSTER_MASTER(graph_code,cluster_id) VALUES ('GU1',39);
INSERT INTO ITER_CLUSTER_PROTEINS(graph_code,cluster_id,protein) VALUES ('GU1',39,'YPL218W');
INSERT INTO ITER_CLUSTER_MASTER(graph_code,cluster_id) VALUES ('GU1',39);
INSERT INTO ITER_CLUSTER_PROTEINS(graph_code,cluster_id,protein) VALUES ('GU1',39,'YLR203C');
INSERT INTO ITER_CLUSTER_MASTER(graph_code,cluster_id) VALUES ('GU1',39);
INSERT INTO ITER_CLUSTER_PROTEINS(graph_code,cluster_id,protein) VALUES ('GU1',39,'YLR429W');
INSERT INTO ITER_CLUSTER_MASTER(graph_code,cluster_id) VALUES ('GU1',39);
INSERT INTO ITER_CLUSTER_PROTEINS(graph_code,cluster_id,protein) VALUES ('GU1',39,'YIL105C');
INSERT INTO ITER_CLUSTER_MASTER(graph_code,cluster_id) VALUES ('GU1',39);
INSERT INTO ITER_CLUSTER_PROTEINS(graph_code,cluster_id,protein) VALUES ('GU1',39,'YNL106C');
INSERT INTO ITER_CLUSTER_MASTER(graph_code,cluster_id) VALUES ('GU1',39);
INSERT INTO ITER_CLUSTER_PROTEINS(graph_code,cluster_id,protein) VALUES ('GU1',39,'YGR198W');
INSERT INTO ITER_CLUSTER_MASTER(graph_code,cluster_id) VALUES ('GU1',39);
INSERT INTO ITER_CLUSTER_PROTEINS(graph_code,cluster_id,protein) VALUES ('GU1',39,'YDL017W');
INSERT INTO ITER_CLUSTER_MASTER(graph_code,cluster_id) VALUES ('GU1',39);
INSERT INTO ITER_CLUSTER_PROTEINS(graph_code,cluster_id,protein) VALUES ('GU1',39,'YDR212W');
INSERT INTO ITER_CLUSTER_MASTER(graph_code,cluster_id) VALUES ('GU1',39);
INSERT INTO ITER_CLUSTER_PROTEINS(graph_code,cluster_id,protein) VALUES ('GU1',39,'YLR380W');
INSERT INTO ITER_CLUSTER_MASTER(graph_code,cluster_id) VALUES ('GU1',39);
INSERT INTO ITER_CLUSTER_PROTEINS(graph_code,cluster_id,protein) VALUES ('GU1',39,'YER048C');
INSERT INTO ITER_CLUSTER_MASTER(graph_code,cluster_id) VALUES ('GU1',39);
INSERT INTO ITER_CLUSTER_PROTEINS(graph_code,cluster_id,protein) VALUES ('GU1',39,'YNL073W');
INSERT INTO ITER_CLUSTER_MASTER(graph_code,cluster_id) VALUES ('GU1',40);
INSERT INTO ITER_CLUSTER_PROTEINS(graph_code,cluster_id,protein) VALUES ('GU1',40,'YBR254C');
INSERT INTO ITER_CLUSTER_MASTER(graph_code,cluster_id) VALUES ('GU1',40);
INSERT INTO ITER_CLUSTER_PROTEINS(graph_code,cluster_id,protein) VALUES ('GU1',40,'YKR068C');
INSERT INTO ITER_CLUSTER_MASTER(graph_code,cluster_id) VALUES ('GU1',40);
INSERT INTO ITER_CLUSTER_PROTEINS(graph_code,cluster_id,protein) VALUES ('GU1',40,'YML077W');
INSERT INTO ITER_CLUSTER_MASTER(graph_code,cluster_id) VALUES ('GU1',40);
INSERT INTO ITER_CLUSTER_PROTEINS(graph_code,cluster_id,protein) VALUES ('GU1',40,'YDR108W');
INSERT INTO ITER_CLUSTER_MASTER(graph_code,cluster_id) VALUES ('GU1',40);
INSERT INTO ITER_CLUSTER_PROTEINS(graph_code,cluster_id,protein) VALUES ('GU1',40,'YGR166W');
INSERT INTO ITER_CLUSTER_MASTER(graph_code,cluster_id) VALUES ('GU1',40);
INSERT INTO ITER_CLUSTER_PROTEINS(graph_code,cluster_id,protein) VALUES ('GU1',40,'YGR143W');
INSERT INTO ITER_CLUSTER_MASTER(graph_code,cluster_id) VALUES ('GU1',40);
INSERT INTO ITER_CLUSTER_PROTEINS(graph_code,cluster_id,protein) VALUES ('GU1',40,'YDR407C');
INSERT INTO ITER_CLUSTER_MASTER(graph_code,cluster_id) VALUES ('GU1',40);
INSERT INTO ITER_CLUSTER_PROTEINS(graph_code,cluster_id,protein) VALUES ('GU1',40,'YMR218C');
INSERT INTO ITER_CLUSTER_MASTER(graph_code,cluster_id) VALUES ('GU1',40);
INSERT INTO ITER_CLUSTER_PROTEINS(graph_code,cluster_id,protein) VALUES ('GU1',40,'YDR246W');
INSERT INTO ITER_CLUSTER_MASTER(graph_code,cluster_id) VALUES ('GU1',40);
INSERT INTO ITER_CLUSTER_PROTEINS(graph_code,cluster_id,protein) VALUES ('GU1',40,'YDR472W');
INSERT INTO ITER_CLUSTER_MASTER(graph_code,cluster_id) VALUES ('GU1',40);
INSERT INTO ITER_CLUSTER_PROTEINS(graph_code,cluster_id,protein) VALUES ('GU1',40,'YOR115C');
INSERT INTO ITER_CLUSTER_MASTER(graph_code,cluster_id) VALUES ('GU1',40);
INSERT INTO ITER_CLUSTER_PROTEINS(graph_code,cluster_id,protein) VALUES ('GU1',40,'YJL044C');
INSERT INTO ITER_CLUSTER_MASTER(graph_code,cluster_id) VALUES ('GU1',40);
INSERT INTO ITER_CLUSTER_PROTEINS(graph_code,cluster_id,protein) VALUES ('GU1',40,'YPR078C');
INSERT INTO ITER_CLUSTER_MASTER(graph_code,cluster_id) VALUES ('GU1',41);
INSERT INTO ITER_CLUSTER_PROTEINS(graph_code,cluster_id,protein) VALUES ('GU1',41,'YNL076W');
INSERT INTO ITER_CLUSTER_MASTER(graph_code,cluster_id) VALUES ('GU1',41);
INSERT INTO ITER_CLUSTER_PROTEINS(graph_code,cluster_id,protein) VALUES ('GU1',41,'YER177W');
INSERT INTO ITER_CLUSTER_MASTER(graph_code,cluster_id) VALUES ('GU1',41);
INSERT INTO ITER_CLUSTER_PROTEINS(graph_code,cluster_id,protein) VALUES ('GU1',41,'YGL252C');
INSERT INTO ITER_CLUSTER_MASTER(graph_code,cluster_id) VALUES ('GU1',41);
INSERT INTO ITER_CLUSTER_PROTEINS(graph_code,cluster_id,protein) VALUES ('GU1',41,'YDR001C');
INSERT INTO ITER_CLUSTER_MASTER(graph_code,cluster_id) VALUES ('GU1',41);
INSERT INTO ITER_CLUSTER_PROTEINS(graph_code,cluster_id,protein) VALUES ('GU1',41,'YER016W');
INSERT INTO ITER_CLUSTER_MASTER(graph_code,cluster_id) VALUES ('GU1',41);
INSERT INTO ITER_CLUSTER_PROTEINS(graph_code,cluster_id,protein) VALUES ('GU1',41,'YBR059C');
INSERT INTO ITER_CLUSTER_MASTER(graph_code,cluster_id) VALUES ('GU1',41);
INSERT INTO ITER_CLUSTER_PROTEINS(graph_code,cluster_id,protein) VALUES ('GU1',41,'YGL181W');
INSERT INTO ITER_CLUSTER_MASTER(graph_code,cluster_id) VALUES ('GU1',41);
INSERT INTO ITER_CLUSTER_PROTEINS(graph_code,cluster_id,protein) VALUES ('GU1',41,'YGR097W');
INSERT INTO ITER_CLUSTER_MASTER(graph_code,cluster_id) VALUES ('GU1',41);
INSERT INTO ITER_CLUSTER_PROTEINS(graph_code,cluster_id,protein) VALUES ('GU1',41,'YLR256W');
INSERT INTO ITER_CLUSTER_MASTER(graph_code,cluster_id) VALUES ('GU1',41);
INSERT INTO ITER_CLUSTER_PROTEINS(graph_code,cluster_id,protein) VALUES ('GU1',41,'YOR220W');
INSERT INTO ITER_CLUSTER_MASTER(graph_code,cluster_id) VALUES ('GU1',41);
INSERT INTO ITER_CLUSTER_PROTEINS(graph_code,cluster_id,protein) VALUES ('GU1',41,'YNL208W');
INSERT INTO ITER_CLUSTER_MASTER(graph_code,cluster_id) VALUES ('GU1',41);
INSERT INTO ITER_CLUSTER_PROTEINS(graph_code,cluster_id,protein) VALUES ('GU1',41,'YOR140W');
INSERT INTO ITER_CLUSTER_MASTER(graph_code,cluster_id) VALUES ('GU1',42);
INSERT INTO ITER_CLUSTER_PROTEINS(graph_code,cluster_id,protein) VALUES ('GU1',42,'YML130C');
INSERT INTO ITER_CLUSTER_MASTER(graph_code,cluster_id) VALUES ('GU1',42);
INSERT INTO ITER_CLUSTER_PROTEINS(graph_code,cluster_id,protein) VALUES ('GU1',42,'YDL145C');
INSERT INTO ITER_CLUSTER_MASTER(graph_code,cluster_id) VALUES ('GU1',42);
INSERT INTO ITER_CLUSTER_PROTEINS(graph_code,cluster_id,protein) VALUES ('GU1',42,'YFR051C');
INSERT INTO ITER_CLUSTER_MASTER(graph_code,cluster_id) VALUES ('GU1',42);
INSERT INTO ITER_CLUSTER_PROTEINS(graph_code,cluster_id,protein) VALUES ('GU1',42,'YDR238C');
INSERT INTO ITER_CLUSTER_MASTER(graph_code,cluster_id) VALUES ('GU1',42);
INSERT INTO ITER_CLUSTER_PROTEINS(graph_code,cluster_id,protein) VALUES ('GU1',42,'YIL076W');
INSERT INTO ITER_CLUSTER_MASTER(graph_code,cluster_id) VALUES ('GU1',42);
INSERT INTO ITER_CLUSTER_PROTEINS(graph_code,cluster_id,protein) VALUES ('GU1',42,'YPL010W');
INSERT INTO ITER_CLUSTER_MASTER(graph_code,cluster_id) VALUES ('GU1',42);
INSERT INTO ITER_CLUSTER_PROTEINS(graph_code,cluster_id,protein) VALUES ('GU1',42,'YNL287W');
INSERT INTO ITER_CLUSTER_MASTER(graph_code,cluster_id) VALUES ('GU1',42);
INSERT INTO ITER_CLUSTER_PROTEINS(graph_code,cluster_id,protein) VALUES ('GU1',42,'YML067C');
INSERT INTO ITER_CLUSTER_MASTER(graph_code,cluster_id) VALUES ('GU1',42);
INSERT INTO ITER_CLUSTER_PROTEINS(graph_code,cluster_id,protein) VALUES ('GU1',42,'YAL042W');
INSERT INTO ITER_CLUSTER_MASTER(graph_code,cluster_id) VALUES ('GU1',42);
INSERT INTO ITER_CLUSTER_PROTEINS(graph_code,cluster_id,protein) VALUES ('GU1',42,'YKR067W');
INSERT INTO ITER_CLUSTER_MASTER(graph_code,cluster_id) VALUES ('GU1',42);
INSERT INTO ITER_CLUSTER_PROTEINS(graph_code,cluster_id,protein) VALUES ('GU1',42,'YBR047W');
INSERT INTO ITER_CLUSTER_MASTER(graph_code,cluster_id) VALUES ('GU1',42);
INSERT INTO ITER_CLUSTER_PROTEINS(graph_code,cluster_id,protein) VALUES ('GU1',42,'YOR363C');
INSERT INTO ITER_CLUSTER_MASTER(graph_code,cluster_id) VALUES ('GU1',43);
INSERT INTO ITER_CLUSTER_PROTEINS(graph_code,cluster_id,protein) VALUES ('GU1',43,'YJL173C');
INSERT INTO ITER_CLUSTER_MASTER(graph_code,cluster_id) VALUES ('GU1',43);
INSERT INTO ITER_CLUSTER_PROTEINS(graph_code,cluster_id,protein) VALUES ('GU1',43,'YAR007C');
INSERT INTO ITER_CLUSTER_MASTER(graph_code,cluster_id) VALUES ('GU1',43);
INSERT INTO ITER_CLUSTER_PROTEINS(graph_code,cluster_id,protein) VALUES ('GU1',43,'YHR164C');
INSERT INTO ITER_CLUSTER_MASTER(graph_code,cluster_id) VALUES ('GU1',43);
INSERT INTO ITER_CLUSTER_PROTEINS(graph_code,cluster_id,protein) VALUES ('GU1',43,'YIR002C');
INSERT INTO ITER_CLUSTER_MASTER(graph_code,cluster_id) VALUES ('GU1',43);
INSERT INTO ITER_CLUSTER_PROTEINS(graph_code,cluster_id,protein) VALUES ('GU1',43,'YDR097C');
INSERT INTO ITER_CLUSTER_MASTER(graph_code,cluster_id) VALUES ('GU1',43);
INSERT INTO ITER_CLUSTER_PROTEINS(graph_code,cluster_id,protein) VALUES ('GU1',43,'YML032C');
INSERT INTO ITER_CLUSTER_MASTER(graph_code,cluster_id) VALUES ('GU1',43);
INSERT INTO ITER_CLUSTER_PROTEINS(graph_code,cluster_id,protein) VALUES ('GU1',43,'YNL312W');
INSERT INTO ITER_CLUSTER_MASTER(graph_code,cluster_id) VALUES ('GU1',43);
INSERT INTO ITER_CLUSTER_PROTEINS(graph_code,cluster_id,protein) VALUES ('GU1',43,'YCR092C');
INSERT INTO ITER_CLUSTER_MASTER(graph_code,cluster_id) VALUES ('GU1',43);
INSERT INTO ITER_CLUSTER_PROTEINS(graph_code,cluster_id,protein) VALUES ('GU1',43,'YDL156W');
INSERT INTO ITER_CLUSTER_MASTER(graph_code,cluster_id) VALUES ('GU1',43);
INSERT INTO ITER_CLUSTER_PROTEINS(graph_code,cluster_id,protein) VALUES ('GU1',43,'YDR499W');
INSERT INTO ITER_CLUSTER_MASTER(graph_code,cluster_id) VALUES ('GU1',43);
INSERT INTO ITER_CLUSTER_PROTEINS(graph_code,cluster_id,protein) VALUES ('GU1',43,'YFL014W');
INSERT INTO ITER_CLUSTER_MASTER(graph_code,cluster_id) VALUES ('GU1',43);
INSERT INTO ITER_CLUSTER_PROTEINS(graph_code,cluster_id,protein) VALUES ('GU1',43,'YJR096W');
INSERT INTO ITER_CLUSTER_MASTER(graph_code,cluster_id) VALUES ('GU1',44);
INSERT INTO ITER_CLUSTER_PROTEINS(graph_code,cluster_id,protein) VALUES ('GU1',44,'YGR086C');
INSERT INTO ITER_CLUSTER_MASTER(graph_code,cluster_id) VALUES ('GU1',44);
INSERT INTO ITER_CLUSTER_PROTEINS(graph_code,cluster_id,protein) VALUES ('GU1',44,'YPL004C');
INSERT INTO ITER_CLUSTER_MASTER(graph_code,cluster_id) VALUES ('GU1',44);
INSERT INTO ITER_CLUSTER_PROTEINS(graph_code,cluster_id,protein) VALUES ('GU1',44,'YDL070W');
INSERT INTO ITER_CLUSTER_MASTER(graph_code,cluster_id) VALUES ('GU1',44);
INSERT INTO ITER_CLUSTER_PROTEINS(graph_code,cluster_id,protein) VALUES ('GU1',44,'YMR086W');
INSERT INTO ITER_CLUSTER_MASTER(graph_code,cluster_id) VALUES ('GU1',44);
INSERT INTO ITER_CLUSTER_PROTEINS(graph_code,cluster_id,protein) VALUES ('GU1',44,'YIL020C');
INSERT INTO ITER_CLUSTER_MASTER(graph_code,cluster_id) VALUES ('GU1',44);
INSERT INTO ITER_CLUSTER_PROTEINS(graph_code,cluster_id,protein) VALUES ('GU1',44,'YLR179C');
INSERT INTO ITER_CLUSTER_MASTER(graph_code,cluster_id) VALUES ('GU1',44);
INSERT INTO ITER_CLUSTER_PROTEINS(graph_code,cluster_id,protein) VALUES ('GU1',44,'YJL110C');
INSERT INTO ITER_CLUSTER_MASTER(graph_code,cluster_id) VALUES ('GU1',44);
INSERT INTO ITER_CLUSTER_PROTEINS(graph_code,cluster_id,protein) VALUES ('GU1',44,'YKR086W');
INSERT INTO ITER_CLUSTER_MASTER(graph_code,cluster_id) VALUES ('GU1',44);
INSERT INTO ITER_CLUSTER_PROTEINS(graph_code,cluster_id,protein) VALUES ('GU1',44,'YNL067W');
INSERT INTO ITER_CLUSTER_MASTER(graph_code,cluster_id) VALUES ('GU1',44);
INSERT INTO ITER_CLUSTER_PROTEINS(graph_code,cluster_id,protein) VALUES ('GU1',44,'YGR267C');
INSERT INTO ITER_CLUSTER_MASTER(graph_code,cluster_id) VALUES ('GU1',44);
INSERT INTO ITER_CLUSTER_PROTEINS(graph_code,cluster_id,protein) VALUES ('GU1',44,'YOL045W');
INSERT INTO ITER_CLUSTER_MASTER(graph_code,cluster_id) VALUES ('GU1',44);
INSERT INTO ITER_CLUSTER_PROTEINS(graph_code,cluster_id,protein) VALUES ('GU1',44,'YPR115W');
INSERT INTO ITER_CLUSTER_MASTER(graph_code,cluster_id) VALUES ('GU1',45);
INSERT INTO ITER_CLUSTER_PROTEINS(graph_code,cluster_id,protein) VALUES ('GU1',45,'YDL185W');
INSERT INTO ITER_CLUSTER_MASTER(graph_code,cluster_id) VALUES ('GU1',45);
INSERT INTO ITER_CLUSTER_PROTEINS(graph_code,cluster_id,protein) VALUES ('GU1',45,'YBR127C');
INSERT INTO ITER_CLUSTER_MASTER(graph_code,cluster_id) VALUES ('GU1',45);
INSERT INTO ITER_CLUSTER_PROTEINS(graph_code,cluster_id,protein) VALUES ('GU1',45,'YJR033C');
INSERT INTO ITER_CLUSTER_MASTER(graph_code,cluster_id) VALUES ('GU1',45);
INSERT INTO ITER_CLUSTER_PROTEINS(graph_code,cluster_id,protein) VALUES ('GU1',45,'YKL080W');
INSERT INTO ITER_CLUSTER_MASTER(graph_code,cluster_id) VALUES ('GU1',45);
INSERT INTO ITER_CLUSTER_PROTEINS(graph_code,cluster_id,protein) VALUES ('GU1',45,'YOR332W');
INSERT INTO ITER_CLUSTER_MASTER(graph_code,cluster_id) VALUES ('GU1',45);
INSERT INTO ITER_CLUSTER_PROTEINS(graph_code,cluster_id,protein) VALUES ('GU1',45,'YLR088W');
INSERT INTO ITER_CLUSTER_MASTER(graph_code,cluster_id) VALUES ('GU1',45);
INSERT INTO ITER_CLUSTER_PROTEINS(graph_code,cluster_id,protein) VALUES ('GU1',45,'YDR202C');
INSERT INTO ITER_CLUSTER_MASTER(graph_code,cluster_id) VALUES ('GU1',45);
INSERT INTO ITER_CLUSTER_PROTEINS(graph_code,cluster_id,protein) VALUES ('GU1',45,'YEL051W');
INSERT INTO ITER_CLUSTER_MASTER(graph_code,cluster_id) VALUES ('GU1',45);
INSERT INTO ITER_CLUSTER_PROTEINS(graph_code,cluster_id,protein) VALUES ('GU1',45,'YJR069C');
INSERT INTO ITER_CLUSTER_MASTER(graph_code,cluster_id) VALUES ('GU1',45);
INSERT INTO ITER_CLUSTER_PROTEINS(graph_code,cluster_id,protein) VALUES ('GU1',45,'YML121W');
INSERT INTO ITER_CLUSTER_MASTER(graph_code,cluster_id) VALUES ('GU1',45);
INSERT INTO ITER_CLUSTER_PROTEINS(graph_code,cluster_id,protein) VALUES ('GU1',45,'YNL239W');
INSERT INTO ITER_CLUSTER_MASTER(graph_code,cluster_id) VALUES ('GU1',46);
INSERT INTO ITER_CLUSTER_PROTEINS(graph_code,cluster_id,protein) VALUES ('GU1',46,'YLR264W');
INSERT INTO ITER_CLUSTER_MASTER(graph_code,cluster_id) VALUES ('GU1',46);
INSERT INTO ITER_CLUSTER_PROTEINS(graph_code,cluster_id,protein) VALUES ('GU1',46,'YMR309C');
INSERT INTO ITER_CLUSTER_MASTER(graph_code,cluster_id) VALUES ('GU1',46);
INSERT INTO ITER_CLUSTER_PROTEINS(graph_code,cluster_id,protein) VALUES ('GU1',46,'YBR079C');
INSERT INTO ITER_CLUSTER_MASTER(graph_code,cluster_id) VALUES ('GU1',46);
INSERT INTO ITER_CLUSTER_PROTEINS(graph_code,cluster_id,protein) VALUES ('GU1',46,'YLR192C');
INSERT INTO ITER_CLUSTER_MASTER(graph_code,cluster_id) VALUES ('GU1',46);
INSERT INTO ITER_CLUSTER_PROTEINS(graph_code,cluster_id,protein) VALUES ('GU1',46,'YDR429C');
INSERT INTO ITER_CLUSTER_MASTER(graph_code,cluster_id) VALUES ('GU1',46);
INSERT INTO ITER_CLUSTER_PROTEINS(graph_code,cluster_id,protein) VALUES ('GU1',46,'YPR041W');
INSERT INTO ITER_CLUSTER_MASTER(graph_code,cluster_id) VALUES ('GU1',46);
INSERT INTO ITER_CLUSTER_PROTEINS(graph_code,cluster_id,protein) VALUES ('GU1',46,'YOR204W');
INSERT INTO ITER_CLUSTER_MASTER(graph_code,cluster_id) VALUES ('GU1',46);
INSERT INTO ITER_CLUSTER_PROTEINS(graph_code,cluster_id,protein) VALUES ('GU1',46,'YOR361C');
INSERT INTO ITER_CLUSTER_MASTER(graph_code,cluster_id) VALUES ('GU1',46);
INSERT INTO ITER_CLUSTER_PROTEINS(graph_code,cluster_id,protein) VALUES ('GU1',46,'YNL096C');
INSERT INTO ITER_CLUSTER_MASTER(graph_code,cluster_id) VALUES ('GU1',46);
INSERT INTO ITER_CLUSTER_PROTEINS(graph_code,cluster_id,protein) VALUES ('GU1',46,'YDR408C');
INSERT INTO ITER_CLUSTER_MASTER(graph_code,cluster_id) VALUES ('GU1',46);
INSERT INTO ITER_CLUSTER_PROTEINS(graph_code,cluster_id,protein) VALUES ('GU1',46,'YDR047W');
INSERT INTO ITER_CLUSTER_MASTER(graph_code,cluster_id) VALUES ('GU1',47);
INSERT INTO ITER_CLUSTER_PROTEINS(graph_code,cluster_id,protein) VALUES ('GU1',47,'YJR007W');
INSERT INTO ITER_CLUSTER_MASTER(graph_code,cluster_id) VALUES ('GU1',47);
INSERT INTO ITER_CLUSTER_PROTEINS(graph_code,cluster_id,protein) VALUES ('GU1',47,'YPL237W');
INSERT INTO ITER_CLUSTER_MASTER(graph_code,cluster_id) VALUES ('GU1',47);
INSERT INTO ITER_CLUSTER_PROTEINS(graph_code,cluster_id,protein) VALUES ('GU1',47,'YER025W');
INSERT INTO ITER_CLUSTER_MASTER(graph_code,cluster_id) VALUES ('GU1',47);
INSERT INTO ITER_CLUSTER_PROTEINS(graph_code,cluster_id,protein) VALUES ('GU1',47,'YDR211W');
INSERT INTO ITER_CLUSTER_MASTER(graph_code,cluster_id) VALUES ('GU1',47);
INSERT INTO ITER_CLUSTER_PROTEINS(graph_code,cluster_id,protein) VALUES ('GU1',47,'YOR260W');
INSERT INTO ITER_CLUSTER_MASTER(graph_code,cluster_id) VALUES ('GU1',47);
INSERT INTO ITER_CLUSTER_PROTEINS(graph_code,cluster_id,protein) VALUES ('GU1',47,'YGR083C');
INSERT INTO ITER_CLUSTER_MASTER(graph_code,cluster_id) VALUES ('GU1',47);
INSERT INTO ITER_CLUSTER_PROTEINS(graph_code,cluster_id,protein) VALUES ('GU1',47,'YLR291C');
INSERT INTO ITER_CLUSTER_MASTER(graph_code,cluster_id) VALUES ('GU1',47);
INSERT INTO ITER_CLUSTER_PROTEINS(graph_code,cluster_id,protein) VALUES ('GU1',47,'YKR026C');
INSERT INTO ITER_CLUSTER_MASTER(graph_code,cluster_id) VALUES ('GU1',47);
INSERT INTO ITER_CLUSTER_PROTEINS(graph_code,cluster_id,protein) VALUES ('GU1',47,'YGL064C');
INSERT INTO ITER_CLUSTER_MASTER(graph_code,cluster_id) VALUES ('GU1',47);
INSERT INTO ITER_CLUSTER_PROTEINS(graph_code,cluster_id,protein) VALUES ('GU1',47,'YGL143C');
INSERT INTO ITER_CLUSTER_MASTER(graph_code,cluster_id) VALUES ('GU1',47);
INSERT INTO ITER_CLUSTER_PROTEINS(graph_code,cluster_id,protein) VALUES ('GU1',47,'YAR015W');
INSERT INTO ITER_CLUSTER_MASTER(graph_code,cluster_id) VALUES ('GU1',48);
INSERT INTO ITER_CLUSTER_PROTEINS(graph_code,cluster_id,protein) VALUES ('GU1',48,'YBR103W');
INSERT INTO ITER_CLUSTER_MASTER(graph_code,cluster_id) VALUES ('GU1',48);
INSERT INTO ITER_CLUSTER_PROTEINS(graph_code,cluster_id,protein) VALUES ('GU1',48,'YDR155C');
INSERT INTO ITER_CLUSTER_MASTER(graph_code,cluster_id) VALUES ('GU1',48);
INSERT INTO ITER_CLUSTER_PROTEINS(graph_code,cluster_id,protein) VALUES ('GU1',48,'YGL194C');
INSERT INTO ITER_CLUSTER_MASTER(graph_code,cluster_id) VALUES ('GU1',48);
INSERT INTO ITER_CLUSTER_PROTEINS(graph_code,cluster_id,protein) VALUES ('GU1',48,'YIL112W');
INSERT INTO ITER_CLUSTER_MASTER(graph_code,cluster_id) VALUES ('GU1',48);
INSERT INTO ITER_CLUSTER_PROTEINS(graph_code,cluster_id,protein) VALUES ('GU1',48,'YKR029C');
INSERT INTO ITER_CLUSTER_MASTER(graph_code,cluster_id) VALUES ('GU1',48);
INSERT INTO ITER_CLUSTER_PROTEINS(graph_code,cluster_id,protein) VALUES ('GU1',48,'YCR033W');
INSERT INTO ITER_CLUSTER_MASTER(graph_code,cluster_id) VALUES ('GU1',48);
INSERT INTO ITER_CLUSTER_PROTEINS(graph_code,cluster_id,protein) VALUES ('GU1',48,'YMR273C');
INSERT INTO ITER_CLUSTER_MASTER(graph_code,cluster_id) VALUES ('GU1',48);
INSERT INTO ITER_CLUSTER_PROTEINS(graph_code,cluster_id,protein) VALUES ('GU1',48,'YDL176W');
INSERT INTO ITER_CLUSTER_MASTER(graph_code,cluster_id) VALUES ('GU1',48);
INSERT INTO ITER_CLUSTER_PROTEINS(graph_code,cluster_id,protein) VALUES ('GU1',48,'YJR104C');
INSERT INTO ITER_CLUSTER_MASTER(graph_code,cluster_id) VALUES ('GU1',48);
INSERT INTO ITER_CLUSTER_PROTEINS(graph_code,cluster_id,protein) VALUES ('GU1',48,'YMR038C');
INSERT INTO ITER_CLUSTER_MASTER(graph_code,cluster_id) VALUES ('GU1',48);
INSERT INTO ITER_CLUSTER_PROTEINS(graph_code,cluster_id,protein) VALUES ('GU1',48,'YLR299W');
INSERT INTO ITER_CLUSTER_MASTER(graph_code,cluster_id) VALUES ('GU1',49);
INSERT INTO ITER_CLUSTER_PROTEINS(graph_code,cluster_id,protein) VALUES ('GU1',49,'YNL282W');
INSERT INTO ITER_CLUSTER_MASTER(graph_code,cluster_id) VALUES ('GU1',49);
INSERT INTO ITER_CLUSTER_PROTEINS(graph_code,cluster_id,protein) VALUES ('GU1',49,'YNL221C');
INSERT INTO ITER_CLUSTER_MASTER(graph_code,cluster_id) VALUES ('GU1',49);
INSERT INTO ITER_CLUSTER_PROTEINS(graph_code,cluster_id,protein) VALUES ('GU1',49,'YAL033W');
INSERT INTO ITER_CLUSTER_MASTER(graph_code,cluster_id) VALUES ('GU1',49);
INSERT INTO ITER_CLUSTER_PROTEINS(graph_code,cluster_id,protein) VALUES ('GU1',49,'YBL018C');
INSERT INTO ITER_CLUSTER_MASTER(graph_code,cluster_id) VALUES ('GU1',49);
INSERT INTO ITER_CLUSTER_PROTEINS(graph_code,cluster_id,protein) VALUES ('GU1',49,'YHR062C');
INSERT INTO ITER_CLUSTER_MASTER(graph_code,cluster_id) VALUES ('GU1',49);
INSERT INTO ITER_CLUSTER_PROTEINS(graph_code,cluster_id,protein) VALUES ('GU1',49,'YBR257W');
INSERT INTO ITER_CLUSTER_MASTER(graph_code,cluster_id) VALUES ('GU1',49);
INSERT INTO ITER_CLUSTER_PROTEINS(graph_code,cluster_id,protein) VALUES ('GU1',49,'YBR167C');
INSERT INTO ITER_CLUSTER_MASTER(graph_code,cluster_id) VALUES ('GU1',49);
INSERT INTO ITER_CLUSTER_PROTEINS(graph_code,cluster_id,protein) VALUES ('GU1',49,'YDR478W');
INSERT INTO ITER_CLUSTER_MASTER(graph_code,cluster_id) VALUES ('GU1',49);
INSERT INTO ITER_CLUSTER_PROTEINS(graph_code,cluster_id,protein) VALUES ('GU1',49,'YGR030C');
INSERT INTO ITER_CLUSTER_MASTER(graph_code,cluster_id) VALUES ('GU1',49);
INSERT INTO ITER_CLUSTER_PROTEINS(graph_code,cluster_id,protein) VALUES ('GU1',49,'YLR145W');
INSERT INTO ITER_CLUSTER_MASTER(graph_code,cluster_id) VALUES ('GU1',49);
INSERT INTO ITER_CLUSTER_PROTEINS(graph_code,cluster_id,protein) VALUES ('GU1',49,'YIR015W');
INSERT INTO ITER_CLUSTER_MASTER(graph_code,cluster_id) VALUES ('GU1',50);
INSERT INTO ITER_CLUSTER_PROTEINS(graph_code,cluster_id,protein) VALUES ('GU1',50,'YBR267W');
INSERT INTO ITER_CLUSTER_MASTER(graph_code,cluster_id) VALUES ('GU1',50);
INSERT INTO ITER_CLUSTER_PROTEINS(graph_code,cluster_id,protein) VALUES ('GU1',50,'YGL241W');
INSERT INTO ITER_CLUSTER_MASTER(graph_code,cluster_id) VALUES ('GU1',50);
INSERT INTO ITER_CLUSTER_PROTEINS(graph_code,cluster_id,protein) VALUES ('GU1',50,'YKR048C');
INSERT INTO ITER_CLUSTER_MASTER(graph_code,cluster_id) VALUES ('GU1',50);
INSERT INTO ITER_CLUSTER_PROTEINS(graph_code,cluster_id,protein) VALUES ('GU1',50,'YNL078W');
INSERT INTO ITER_CLUSTER_MASTER(graph_code,cluster_id) VALUES ('GU1',50);
INSERT INTO ITER_CLUSTER_PROTEINS(graph_code,cluster_id,protein) VALUES ('GU1',50,'YOL070C');
INSERT INTO ITER_CLUSTER_MASTER(graph_code,cluster_id) VALUES ('GU1',50);
INSERT INTO ITER_CLUSTER_PROTEINS(graph_code,cluster_id,protein) VALUES ('GU1',50,'YDR507C');
INSERT INTO ITER_CLUSTER_MASTER(graph_code,cluster_id) VALUES ('GU1',50);
INSERT INTO ITER_CLUSTER_PROTEINS(graph_code,cluster_id,protein) VALUES ('GU1',50,'YCL024W');
INSERT INTO ITER_CLUSTER_MASTER(graph_code,cluster_id) VALUES ('GU1',50);
INSERT INTO ITER_CLUSTER_PROTEINS(graph_code,cluster_id,protein) VALUES ('GU1',50,'YOL012C');
INSERT INTO ITER_CLUSTER_MASTER(graph_code,cluster_id) VALUES ('GU1',50);
INSERT INTO ITER_CLUSTER_PROTEINS(graph_code,cluster_id,protein) VALUES ('GU1',50,'YMR110C');
INSERT INTO ITER_CLUSTER_MASTER(graph_code,cluster_id) VALUES ('GU1',50);
INSERT INTO ITER_CLUSTER_PROTEINS(graph_code,cluster_id,protein) VALUES ('GU1',50,'YMR139W');
INSERT INTO ITER_CLUSTER_MASTER(graph_code,cluster_id) VALUES ('GU1',50);
INSERT INTO ITER_CLUSTER_PROTEINS(graph_code,cluster_id,protein) VALUES ('GU1',50,'YER063W');
INSERT INTO ITER_CLUSTER_MASTER(graph_code,cluster_id) VALUES ('GU1',51);
INSERT INTO ITER_CLUSTER_PROTEINS(graph_code,cluster_id,protein) VALUES ('GU1',51,'YDR016C');
INSERT INTO ITER_CLUSTER_MASTER(graph_code,cluster_id) VALUES ('GU1',51);
INSERT INTO ITER_CLUSTER_PROTEINS(graph_code,cluster_id,protein) VALUES ('GU1',51,'YDR201W');
INSERT INTO ITER_CLUSTER_MASTER(graph_code,cluster_id) VALUES ('GU1',51);
INSERT INTO ITER_CLUSTER_PROTEINS(graph_code,cluster_id,protein) VALUES ('GU1',51,'YGL061C');
INSERT INTO ITER_CLUSTER_MASTER(graph_code,cluster_id) VALUES ('GU1',51);
INSERT INTO ITER_CLUSTER_PROTEINS(graph_code,cluster_id,protein) VALUES ('GU1',51,'YKR037C');
INSERT INTO ITER_CLUSTER_MASTER(graph_code,cluster_id) VALUES ('GU1',51);
INSERT INTO ITER_CLUSTER_PROTEINS(graph_code,cluster_id,protein) VALUES ('GU1',51,'YGR113W');
INSERT INTO ITER_CLUSTER_MASTER(graph_code,cluster_id) VALUES ('GU1',51);
INSERT INTO ITER_CLUSTER_PROTEINS(graph_code,cluster_id,protein) VALUES ('GU1',51,'YKL052C');
INSERT INTO ITER_CLUSTER_MASTER(graph_code,cluster_id) VALUES ('GU1',51);
INSERT INTO ITER_CLUSTER_PROTEINS(graph_code,cluster_id,protein) VALUES ('GU1',51,'YKR083C');
INSERT INTO ITER_CLUSTER_MASTER(graph_code,cluster_id) VALUES ('GU1',51);
INSERT INTO ITER_CLUSTER_PROTEINS(graph_code,cluster_id,protein) VALUES ('GU1',51,'YDR320C-A');
INSERT INTO ITER_CLUSTER_MASTER(graph_code,cluster_id) VALUES ('GU1',51);
INSERT INTO ITER_CLUSTER_PROTEINS(graph_code,cluster_id,protein) VALUES ('GU1',51,'YPR155C');
INSERT INTO ITER_CLUSTER_MASTER(graph_code,cluster_id) VALUES ('GU1',51);
INSERT INTO ITER_CLUSTER_PROTEINS(graph_code,cluster_id,protein) VALUES ('GU1',51,'YKL138C-A');
INSERT INTO ITER_CLUSTER_MASTER(graph_code,cluster_id) VALUES ('GU1',51);
INSERT INTO ITER_CLUSTER_PROTEINS(graph_code,cluster_id,protein) VALUES ('GU1',51,'YBR233W-A');
INSERT INTO ITER_CLUSTER_MASTER(graph_code,cluster_id) VALUES ('GU1',52);
INSERT INTO ITER_CLUSTER_PROTEINS(graph_code,cluster_id,protein) VALUES ('GU1',52,'YDR054C');
INSERT INTO ITER_CLUSTER_MASTER(graph_code,cluster_id) VALUES ('GU1',52);
INSERT INTO ITER_CLUSTER_PROTEINS(graph_code,cluster_id,protein) VALUES ('GU1',52,'YBR026C');
INSERT INTO ITER_CLUSTER_MASTER(graph_code,cluster_id) VALUES ('GU1',52);
INSERT INTO ITER_CLUSTER_PROTEINS(graph_code,cluster_id,protein) VALUES ('GU1',52,'YBR280C');
INSERT INTO ITER_CLUSTER_MASTER(graph_code,cluster_id) VALUES ('GU1',52);
INSERT INTO ITER_CLUSTER_PROTEINS(graph_code,cluster_id,protein) VALUES ('GU1',52,'YDL132W');
INSERT INTO ITER_CLUSTER_MASTER(graph_code,cluster_id) VALUES ('GU1',52);
INSERT INTO ITER_CLUSTER_PROTEINS(graph_code,cluster_id,protein) VALUES ('GU1',52,'YFL029C');
INSERT INTO ITER_CLUSTER_MASTER(graph_code,cluster_id) VALUES ('GU1',52);
INSERT INTO ITER_CLUSTER_PROTEINS(graph_code,cluster_id,protein) VALUES ('GU1',52,'YJR090C');
INSERT INTO ITER_CLUSTER_MASTER(graph_code,cluster_id) VALUES ('GU1',52);
INSERT INTO ITER_CLUSTER_PROTEINS(graph_code,cluster_id,protein) VALUES ('GU1',52,'YOL063C');
INSERT INTO ITER_CLUSTER_MASTER(graph_code,cluster_id) VALUES ('GU1',52);
INSERT INTO ITER_CLUSTER_PROTEINS(graph_code,cluster_id,protein) VALUES ('GU1',52,'YPR138C');
INSERT INTO ITER_CLUSTER_MASTER(graph_code,cluster_id) VALUES ('GU1',52);
INSERT INTO ITER_CLUSTER_PROTEINS(graph_code,cluster_id,protein) VALUES ('GU1',52,'YPR164W');
INSERT INTO ITER_CLUSTER_MASTER(graph_code,cluster_id) VALUES ('GU1',52);
INSERT INTO ITER_CLUSTER_PROTEINS(graph_code,cluster_id,protein) VALUES ('GU1',52,'YDL164C');
INSERT INTO ITER_CLUSTER_MASTER(graph_code,cluster_id) VALUES ('GU1',52);
INSERT INTO ITER_CLUSTER_PROTEINS(graph_code,cluster_id,protein) VALUES ('GU1',52,'YIL046W');
INSERT INTO ITER_CLUSTER_MASTER(graph_code,cluster_id) VALUES ('GU1',53);
INSERT INTO ITER_CLUSTER_PROTEINS(graph_code,cluster_id,protein) VALUES ('GU1',53,'YKR057W');
INSERT INTO ITER_CLUSTER_MASTER(graph_code,cluster_id) VALUES ('GU1',53);
INSERT INTO ITER_CLUSTER_PROTEINS(graph_code,cluster_id,protein) VALUES ('GU1',53,'YOR293W');
INSERT INTO ITER_CLUSTER_MASTER(graph_code,cluster_id) VALUES ('GU1',53);
INSERT INTO ITER_CLUSTER_PROTEINS(graph_code,cluster_id,protein) VALUES ('GU1',53,'YHL015W');
INSERT INTO ITER_CLUSTER_MASTER(graph_code,cluster_id) VALUES ('GU1',53);
INSERT INTO ITER_CLUSTER_PROTEINS(graph_code,cluster_id,protein) VALUES ('GU1',53,'YGL246C');
INSERT INTO ITER_CLUSTER_MASTER(graph_code,cluster_id) VALUES ('GU1',53);
INSERT INTO ITER_CLUSTER_PROTEINS(graph_code,cluster_id,protein) VALUES ('GU1',53,'YGR285C');
INSERT INTO ITER_CLUSTER_MASTER(graph_code,cluster_id) VALUES ('GU1',53);
INSERT INTO ITER_CLUSTER_PROTEINS(graph_code,cluster_id,protein) VALUES ('GU1',53,'YHR064C');
INSERT INTO ITER_CLUSTER_MASTER(graph_code,cluster_id) VALUES ('GU1',53);
INSERT INTO ITER_CLUSTER_PROTEINS(graph_code,cluster_id,protein) VALUES ('GU1',53,'YBR158W');
INSERT INTO ITER_CLUSTER_MASTER(graph_code,cluster_id) VALUES ('GU1',53);
INSERT INTO ITER_CLUSTER_PROTEINS(graph_code,cluster_id,protein) VALUES ('GU1',53,'YPR189W');
INSERT INTO ITER_CLUSTER_MASTER(graph_code,cluster_id) VALUES ('GU1',53);
INSERT INTO ITER_CLUSTER_PROTEINS(graph_code,cluster_id,protein) VALUES ('GU1',53,'YDR006C');
INSERT INTO ITER_CLUSTER_MASTER(graph_code,cluster_id) VALUES ('GU1',53);
INSERT INTO ITER_CLUSTER_PROTEINS(graph_code,cluster_id,protein) VALUES ('GU1',53,'YDR234W');
INSERT INTO ITER_CLUSTER_MASTER(graph_code,cluster_id) VALUES ('GU1',54);
INSERT INTO ITER_CLUSTER_PROTEINS(graph_code,cluster_id,protein) VALUES ('GU1',54,'YGL147C');
INSERT INTO ITER_CLUSTER_MASTER(graph_code,cluster_id) VALUES ('GU1',54);
INSERT INTO ITER_CLUSTER_PROTEINS(graph_code,cluster_id,protein) VALUES ('GU1',54,'YHL019C');
INSERT INTO ITER_CLUSTER_MASTER(graph_code,cluster_id) VALUES ('GU1',54);
INSERT INTO ITER_CLUSTER_PROTEINS(graph_code,cluster_id,protein) VALUES ('GU1',54,'YKL135C');
INSERT INTO ITER_CLUSTER_MASTER(graph_code,cluster_id) VALUES ('GU1',54);
INSERT INTO ITER_CLUSTER_PROTEINS(graph_code,cluster_id,protein) VALUES ('GU1',54,'YPR029C');
INSERT INTO ITER_CLUSTER_MASTER(graph_code,cluster_id) VALUES ('GU1',54);
INSERT INTO ITER_CLUSTER_PROTEINS(graph_code,cluster_id,protein) VALUES ('GU1',54,'YLR170C');
INSERT INTO ITER_CLUSTER_MASTER(graph_code,cluster_id) VALUES ('GU1',54);
INSERT INTO ITER_CLUSTER_PROTEINS(graph_code,cluster_id,protein) VALUES ('GU1',54,'YFL034W');
INSERT INTO ITER_CLUSTER_MASTER(graph_code,cluster_id) VALUES ('GU1',54);
INSERT INTO ITER_CLUSTER_PROTEINS(graph_code,cluster_id,protein) VALUES ('GU1',54,'YPL259C');
INSERT INTO ITER_CLUSTER_MASTER(graph_code,cluster_id) VALUES ('GU1',54);
INSERT INTO ITER_CLUSTER_PROTEINS(graph_code,cluster_id,protein) VALUES ('GU1',54,'YBR019C');
INSERT INTO ITER_CLUSTER_MASTER(graph_code,cluster_id) VALUES ('GU1',54);
INSERT INTO ITER_CLUSTER_PROTEINS(graph_code,cluster_id,protein) VALUES ('GU1',54,'YBR042C');
INSERT INTO ITER_CLUSTER_MASTER(graph_code,cluster_id) VALUES ('GU1',54);
INSERT INTO ITER_CLUSTER_PROTEINS(graph_code,cluster_id,protein) VALUES ('GU1',54,'YFR043C');
INSERT INTO ITER_CLUSTER_MASTER(graph_code,cluster_id) VALUES ('GU1',55);
INSERT INTO ITER_CLUSTER_PROTEINS(graph_code,cluster_id,protein) VALUES ('GU1',55,'YBR208C');
INSERT INTO ITER_CLUSTER_MASTER(graph_code,cluster_id) VALUES ('GU1',55);
INSERT INTO ITER_CLUSTER_PROTEINS(graph_code,cluster_id,protein) VALUES ('GU1',55,'YBR221C');
INSERT INTO ITER_CLUSTER_MASTER(graph_code,cluster_id) VALUES ('GU1',55);
INSERT INTO ITER_CLUSTER_PROTEINS(graph_code,cluster_id,protein) VALUES ('GU1',55,'YFL018C');
INSERT INTO ITER_CLUSTER_MASTER(graph_code,cluster_id) VALUES ('GU1',55);
INSERT INTO ITER_CLUSTER_PROTEINS(graph_code,cluster_id,protein) VALUES ('GU1',55,'YGR193C');
INSERT INTO ITER_CLUSTER_MASTER(graph_code,cluster_id) VALUES ('GU1',55);
INSERT INTO ITER_CLUSTER_PROTEINS(graph_code,cluster_id,protein) VALUES ('GU1',55,'YFR049W');
INSERT INTO ITER_CLUSTER_MASTER(graph_code,cluster_id) VALUES ('GU1',55);
INSERT INTO ITER_CLUSTER_PROTEINS(graph_code,cluster_id,protein) VALUES ('GU1',55,'YNL071W');
INSERT INTO ITER_CLUSTER_MASTER(graph_code,cluster_id) VALUES ('GU1',55);
INSERT INTO ITER_CLUSTER_PROTEINS(graph_code,cluster_id,protein) VALUES ('GU1',55,'YER178W');
INSERT INTO ITER_CLUSTER_MASTER(graph_code,cluster_id) VALUES ('GU1',55);
INSERT INTO ITER_CLUSTER_PROTEINS(graph_code,cluster_id,protein) VALUES ('GU1',55,'YDR430C');
INSERT INTO ITER_CLUSTER_MASTER(graph_code,cluster_id) VALUES ('GU1',55);
INSERT INTO ITER_CLUSTER_PROTEINS(graph_code,cluster_id,protein) VALUES ('GU1',55,'YJL131C');
INSERT INTO ITER_CLUSTER_MASTER(graph_code,cluster_id) VALUES ('GU1',55);
INSERT INTO ITER_CLUSTER_PROTEINS(graph_code,cluster_id,protein) VALUES ('GU1',55,'YDL239C');
INSERT INTO ITER_CLUSTER_MASTER(graph_code,cluster_id) VALUES ('GU1',56);
INSERT INTO ITER_CLUSTER_PROTEINS(graph_code,cluster_id,protein) VALUES ('GU1',56,'YBR135W');
INSERT INTO ITER_CLUSTER_MASTER(graph_code,cluster_id) VALUES ('GU1',56);
INSERT INTO ITER_CLUSTER_PROTEINS(graph_code,cluster_id,protein) VALUES ('GU1',56,'YBR160W');
INSERT INTO ITER_CLUSTER_MASTER(graph_code,cluster_id) VALUES ('GU1',56);
INSERT INTO ITER_CLUSTER_PROTEINS(graph_code,cluster_id,protein) VALUES ('GU1',56,'YDL155W');
INSERT INTO ITER_CLUSTER_MASTER(graph_code,cluster_id) VALUES ('GU1',56);
INSERT INTO ITER_CLUSTER_PROTEINS(graph_code,cluster_id,protein) VALUES ('GU1',56,'YMR199W');
INSERT INTO ITER_CLUSTER_MASTER(graph_code,cluster_id) VALUES ('GU1',56);
INSERT INTO ITER_CLUSTER_PROTEINS(graph_code,cluster_id,protein) VALUES ('GU1',56,'YPL256C');
INSERT INTO ITER_CLUSTER_MASTER(graph_code,cluster_id) VALUES ('GU1',56);
INSERT INTO ITER_CLUSTER_PROTEINS(graph_code,cluster_id,protein) VALUES ('GU1',56,'YLR079W');
INSERT INTO ITER_CLUSTER_MASTER(graph_code,cluster_id) VALUES ('GU1',56);
INSERT INTO ITER_CLUSTER_PROTEINS(graph_code,cluster_id,protein) VALUES ('GU1',56,'YLR187W');
INSERT INTO ITER_CLUSTER_MASTER(graph_code,cluster_id) VALUES ('GU1',56);
INSERT INTO ITER_CLUSTER_PROTEINS(graph_code,cluster_id,protein) VALUES ('GU1',56,'YLR210W');
INSERT INTO ITER_CLUSTER_MASTER(graph_code,cluster_id) VALUES ('GU1',56);
INSERT INTO ITER_CLUSTER_PROTEINS(graph_code,cluster_id,protein) VALUES ('GU1',56,'YPR119W');
INSERT INTO ITER_CLUSTER_MASTER(graph_code,cluster_id) VALUES ('GU1',56);
INSERT INTO ITER_CLUSTER_PROTEINS(graph_code,cluster_id,protein) VALUES ('GU1',56,'YPR120C');
INSERT INTO ITER_CLUSTER_MASTER(graph_code,cluster_id) VALUES ('GU1',57);
INSERT INTO ITER_CLUSTER_PROTEINS(graph_code,cluster_id,protein) VALUES ('GU1',57,'YBR102C');
INSERT INTO ITER_CLUSTER_MASTER(graph_code,cluster_id) VALUES ('GU1',57);
INSERT INTO ITER_CLUSTER_PROTEINS(graph_code,cluster_id,protein) VALUES ('GU1',57,'YLR166C');
INSERT INTO ITER_CLUSTER_MASTER(graph_code,cluster_id) VALUES ('GU1',57);
INSERT INTO ITER_CLUSTER_PROTEINS(graph_code,cluster_id,protein) VALUES ('GU1',57,'YER008C');
INSERT INTO ITER_CLUSTER_MASTER(graph_code,cluster_id) VALUES ('GU1',57);
INSERT INTO ITER_CLUSTER_PROTEINS(graph_code,cluster_id,protein) VALUES ('GU1',57,'YDR166C');
INSERT INTO ITER_CLUSTER_MASTER(graph_code,cluster_id) VALUES ('GU1',57);
INSERT INTO ITER_CLUSTER_PROTEINS(graph_code,cluster_id,protein) VALUES ('GU1',57,'YIL068C');
INSERT INTO ITER_CLUSTER_MASTER(graph_code,cluster_id) VALUES ('GU1',57);
INSERT INTO ITER_CLUSTER_PROTEINS(graph_code,cluster_id,protein) VALUES ('GU1',57,'YPR055W');
INSERT INTO ITER_CLUSTER_MASTER(graph_code,cluster_id) VALUES ('GU1',57);
INSERT INTO ITER_CLUSTER_PROTEINS(graph_code,cluster_id,protein) VALUES ('GU1',57,'YML097C');
INSERT INTO ITER_CLUSTER_MASTER(graph_code,cluster_id) VALUES ('GU1',57);
INSERT INTO ITER_CLUSTER_PROTEINS(graph_code,cluster_id,protein) VALUES ('GU1',57,'YGL233W');
INSERT INTO ITER_CLUSTER_MASTER(graph_code,cluster_id) VALUES ('GU1',57);
INSERT INTO ITER_CLUSTER_PROTEINS(graph_code,cluster_id,protein) VALUES ('GU1',57,'YJL085W');
INSERT INTO ITER_CLUSTER_MASTER(graph_code,cluster_id) VALUES ('GU1',58);
INSERT INTO ITER_CLUSTER_PROTEINS(graph_code,cluster_id,protein) VALUES ('GU1',58,'YLR005W');
INSERT INTO ITER_CLUSTER_MASTER(graph_code,cluster_id) VALUES ('GU1',58);
INSERT INTO ITER_CLUSTER_PROTEINS(graph_code,cluster_id,protein) VALUES ('GU1',58,'YDR311W');
INSERT INTO ITER_CLUSTER_MASTER(graph_code,cluster_id) VALUES ('GU1',58);
INSERT INTO ITER_CLUSTER_PROTEINS(graph_code,cluster_id,protein) VALUES ('GU1',58,'YPR056W');
INSERT INTO ITER_CLUSTER_MASTER(graph_code,cluster_id) VALUES ('GU1',58);
INSERT INTO ITER_CLUSTER_PROTEINS(graph_code,cluster_id,protein) VALUES ('GU1',58,'YDR037W');
INSERT INTO ITER_CLUSTER_MASTER(graph_code,cluster_id) VALUES ('GU1',58);
INSERT INTO ITER_CLUSTER_PROTEINS(graph_code,cluster_id,protein) VALUES ('GU1',58,'YDL108W');
INSERT INTO ITER_CLUSTER_MASTER(graph_code,cluster_id) VALUES ('GU1',58);
INSERT INTO ITER_CLUSTER_PROTEINS(graph_code,cluster_id,protein) VALUES ('GU1',58,'YDR460W');
INSERT INTO ITER_CLUSTER_MASTER(graph_code,cluster_id) VALUES ('GU1',58);
INSERT INTO ITER_CLUSTER_PROTEINS(graph_code,cluster_id,protein) VALUES ('GU1',58,'YER168C');
INSERT INTO ITER_CLUSTER_MASTER(graph_code,cluster_id) VALUES ('GU1',58);
INSERT INTO ITER_CLUSTER_PROTEINS(graph_code,cluster_id,protein) VALUES ('GU1',58,'YGR098C');
INSERT INTO ITER_CLUSTER_MASTER(graph_code,cluster_id) VALUES ('GU1',58);
INSERT INTO ITER_CLUSTER_PROTEINS(graph_code,cluster_id,protein) VALUES ('GU1',58,'YPR025C');
INSERT INTO ITER_CLUSTER_MASTER(graph_code,cluster_id) VALUES ('GU1',59);
INSERT INTO ITER_CLUSTER_PROTEINS(graph_code,cluster_id,protein) VALUES ('GU1',59,'YKL028W');
INSERT INTO ITER_CLUSTER_MASTER(graph_code,cluster_id) VALUES ('GU1',59);
INSERT INTO ITER_CLUSTER_PROTEINS(graph_code,cluster_id,protein) VALUES ('GU1',59,'YKR062W');
INSERT INTO ITER_CLUSTER_MASTER(graph_code,cluster_id) VALUES ('GU1',59);
INSERT INTO ITER_CLUSTER_PROTEINS(graph_code,cluster_id,protein) VALUES ('GU1',59,'YKR092C');
INSERT INTO ITER_CLUSTER_MASTER(graph_code,cluster_id) VALUES ('GU1',59);
INSERT INTO ITER_CLUSTER_PROTEINS(graph_code,cluster_id,protein) VALUES ('GU1',59,'YHR161C');
INSERT INTO ITER_CLUSTER_MASTER(graph_code,cluster_id) VALUES ('GU1',59);
INSERT INTO ITER_CLUSTER_PROTEINS(graph_code,cluster_id,protein) VALUES ('GU1',59,'YDR452W');
INSERT INTO ITER_CLUSTER_MASTER(graph_code,cluster_id) VALUES ('GU1',59);
INSERT INTO ITER_CLUSTER_PROTEINS(graph_code,cluster_id,protein) VALUES ('GU1',59,'YLR185W');
INSERT INTO ITER_CLUSTER_MASTER(graph_code,cluster_id) VALUES ('GU1',59);
INSERT INTO ITER_CLUSTER_PROTEINS(graph_code,cluster_id,protein) VALUES ('GU1',59,'YAL053W');
INSERT INTO ITER_CLUSTER_MASTER(graph_code,cluster_id) VALUES ('GU1',59);
INSERT INTO ITER_CLUSTER_PROTEINS(graph_code,cluster_id,protein) VALUES ('GU1',59,'YLR167W');
INSERT INTO ITER_CLUSTER_MASTER(graph_code,cluster_id) VALUES ('GU1',59);
INSERT INTO ITER_CLUSTER_PROTEINS(graph_code,cluster_id,protein) VALUES ('GU1',59,'YKL096W-A');
INSERT INTO ITER_CLUSTER_MASTER(graph_code,cluster_id) VALUES ('GU1',60);
INSERT INTO ITER_CLUSTER_PROTEINS(graph_code,cluster_id,protein) VALUES ('GU1',60,'YBR060C');
INSERT INTO ITER_CLUSTER_MASTER(graph_code,cluster_id) VALUES ('GU1',60);
INSERT INTO ITER_CLUSTER_PROTEINS(graph_code,cluster_id,protein) VALUES ('GU1',60,'YML065W');
INSERT INTO ITER_CLUSTER_MASTER(graph_code,cluster_id) VALUES ('GU1',60);
INSERT INTO ITER_CLUSTER_PROTEINS(graph_code,cluster_id,protein) VALUES ('GU1',60,'YLL004W');
INSERT INTO ITER_CLUSTER_MASTER(graph_code,cluster_id) VALUES ('GU1',60);
INSERT INTO ITER_CLUSTER_PROTEINS(graph_code,cluster_id,protein) VALUES ('GU1',60,'YPR162C');
INSERT INTO ITER_CLUSTER_MASTER(graph_code,cluster_id) VALUES ('GU1',60);
INSERT INTO ITER_CLUSTER_PROTEINS(graph_code,cluster_id,protein) VALUES ('GU1',60,'YNL261W');
INSERT INTO ITER_CLUSTER_MASTER(graph_code,cluster_id) VALUES ('GU1',60);
INSERT INTO ITER_CLUSTER_PROTEINS(graph_code,cluster_id,protein) VALUES ('GU1',60,'YHR118C');
INSERT INTO ITER_CLUSTER_MASTER(graph_code,cluster_id) VALUES ('GU1',60);
INSERT INTO ITER_CLUSTER_PROTEINS(graph_code,cluster_id,protein) VALUES ('GU1',60,'YPL001W');
INSERT INTO ITER_CLUSTER_MASTER(graph_code,cluster_id) VALUES ('GU1',60);
INSERT INTO ITER_CLUSTER_PROTEINS(graph_code,cluster_id,protein) VALUES ('GU1',60,'YEL056W');
INSERT INTO ITER_CLUSTER_MASTER(graph_code,cluster_id) VALUES ('GU1',60);
INSERT INTO ITER_CLUSTER_PROTEINS(graph_code,cluster_id,protein) VALUES ('GU1',60,'YJL187C');
INSERT INTO ITER_CLUSTER_MASTER(graph_code,cluster_id) VALUES ('GU1',61);
INSERT INTO ITER_CLUSTER_PROTEINS(graph_code,cluster_id,protein) VALUES ('GU1',61,'YMR121C');
INSERT INTO ITER_CLUSTER_MASTER(graph_code,cluster_id) VALUES ('GU1',61);
INSERT INTO ITER_CLUSTER_PROTEINS(graph_code,cluster_id,protein) VALUES ('GU1',61,'YLR196W');
INSERT INTO ITER_CLUSTER_MASTER(graph_code,cluster_id) VALUES ('GU1',61);
INSERT INTO ITER_CLUSTER_PROTEINS(graph_code,cluster_id,protein) VALUES ('GU1',61,'YBR202W');
INSERT INTO ITER_CLUSTER_MASTER(graph_code,cluster_id) VALUES ('GU1',61);
INSERT INTO ITER_CLUSTER_PROTEINS(graph_code,cluster_id,protein) VALUES ('GU1',61,'YGL001C');
INSERT INTO ITER_CLUSTER_MASTER(graph_code,cluster_id) VALUES ('GU1',61);
INSERT INTO ITER_CLUSTER_PROTEINS(graph_code,cluster_id,protein) VALUES ('GU1',61,'YKL130C');
INSERT INTO ITER_CLUSTER_MASTER(graph_code,cluster_id) VALUES ('GU1',61);
INSERT INTO ITER_CLUSTER_PROTEINS(graph_code,cluster_id,protein) VALUES ('GU1',61,'YBR130C');
INSERT INTO ITER_CLUSTER_MASTER(graph_code,cluster_id) VALUES ('GU1',61);
INSERT INTO ITER_CLUSTER_PROTEINS(graph_code,cluster_id,protein) VALUES ('GU1',61,'YLR274W');
INSERT INTO ITER_CLUSTER_MASTER(graph_code,cluster_id) VALUES ('GU1',61);
INSERT INTO ITER_CLUSTER_PROTEINS(graph_code,cluster_id,protein) VALUES ('GU1',61,'YGR124W');
INSERT INTO ITER_CLUSTER_MASTER(graph_code,cluster_id) VALUES ('GU1',61);
INSERT INTO ITER_CLUSTER_PROTEINS(graph_code,cluster_id,protein) VALUES ('GU1',61,'YNR038W');
INSERT INTO ITER_CLUSTER_MASTER(graph_code,cluster_id) VALUES ('GU1',62);
INSERT INTO ITER_CLUSTER_PROTEINS(graph_code,cluster_id,protein) VALUES ('GU1',62,'YAR003W');
INSERT INTO ITER_CLUSTER_MASTER(graph_code,cluster_id) VALUES ('GU1',62);
INSERT INTO ITER_CLUSTER_PROTEINS(graph_code,cluster_id,protein) VALUES ('GU1',62,'YLR015W');
INSERT INTO ITER_CLUSTER_MASTER(graph_code,cluster_id) VALUES ('GU1',62);
INSERT INTO ITER_CLUSTER_PROTEINS(graph_code,cluster_id,protein) VALUES ('GU1',62,'YDR469W');
INSERT INTO ITER_CLUSTER_MASTER(graph_code,cluster_id) VALUES ('GU1',62);
INSERT INTO ITER_CLUSTER_PROTEINS(graph_code,cluster_id,protein) VALUES ('GU1',62,'YHR119W');
INSERT INTO ITER_CLUSTER_MASTER(graph_code,cluster_id) VALUES ('GU1',62);
INSERT INTO ITER_CLUSTER_PROTEINS(graph_code,cluster_id,protein) VALUES ('GU1',62,'YPL138C');
INSERT INTO ITER_CLUSTER_MASTER(graph_code,cluster_id) VALUES ('GU1',62);
INSERT INTO ITER_CLUSTER_PROTEINS(graph_code,cluster_id,protein) VALUES ('GU1',62,'YBR175W');
INSERT INTO ITER_CLUSTER_MASTER(graph_code,cluster_id) VALUES ('GU1',62);
INSERT INTO ITER_CLUSTER_PROTEINS(graph_code,cluster_id,protein) VALUES ('GU1',62,'YBR258C');
INSERT INTO ITER_CLUSTER_MASTER(graph_code,cluster_id) VALUES ('GU1',62);
INSERT INTO ITER_CLUSTER_PROTEINS(graph_code,cluster_id,protein) VALUES ('GU1',62,'YLR246W');
INSERT INTO ITER_CLUSTER_MASTER(graph_code,cluster_id) VALUES ('GU1',62);
INSERT INTO ITER_CLUSTER_PROTEINS(graph_code,cluster_id,protein) VALUES ('GU1',62,'YLL023C');
INSERT INTO ITER_CLUSTER_MASTER(graph_code,cluster_id) VALUES ('GU1',63);
INSERT INTO ITER_CLUSTER_PROTEINS(graph_code,cluster_id,protein) VALUES ('GU1',63,'YBL086C');
INSERT INTO ITER_CLUSTER_MASTER(graph_code,cluster_id) VALUES ('GU1',63);
INSERT INTO ITER_CLUSTER_PROTEINS(graph_code,cluster_id,protein) VALUES ('GU1',63,'YLR045C');
INSERT INTO ITER_CLUSTER_MASTER(graph_code,cluster_id) VALUES ('GU1',63);
INSERT INTO ITER_CLUSTER_PROTEINS(graph_code,cluster_id,protein) VALUES ('GU1',63,'YDL182W');
INSERT INTO ITER_CLUSTER_MASTER(graph_code,cluster_id) VALUES ('GU1',63);
INSERT INTO ITER_CLUSTER_PROTEINS(graph_code,cluster_id,protein) VALUES ('GU1',63,'YJR094W-A');
INSERT INTO ITER_CLUSTER_MASTER(graph_code,cluster_id) VALUES ('GU1',63);
INSERT INTO ITER_CLUSTER_PROTEINS(graph_code,cluster_id,protein) VALUES ('GU1',63,'YDR500C');
INSERT INTO ITER_CLUSTER_MASTER(graph_code,cluster_id) VALUES ('GU1',63);
INSERT INTO ITER_CLUSTER_PROTEINS(graph_code,cluster_id,protein) VALUES ('GU1',63,'YER122C');
INSERT INTO ITER_CLUSTER_MASTER(graph_code,cluster_id) VALUES ('GU1',63);
INSERT INTO ITER_CLUSTER_PROTEINS(graph_code,cluster_id,protein) VALUES ('GU1',63,'YPR067W');
INSERT INTO ITER_CLUSTER_MASTER(graph_code,cluster_id) VALUES ('GU1',63);
INSERT INTO ITER_CLUSTER_PROTEINS(graph_code,cluster_id,protein) VALUES ('GU1',63,'YGL203C');
INSERT INTO ITER_CLUSTER_MASTER(graph_code,cluster_id) VALUES ('GU1',63);
INSERT INTO ITER_CLUSTER_PROTEINS(graph_code,cluster_id,protein) VALUES ('GU1',63,'YML093W');
INSERT INTO ITER_CLUSTER_MASTER(graph_code,cluster_id) VALUES ('GU1',64);
INSERT INTO ITER_CLUSTER_PROTEINS(graph_code,cluster_id,protein) VALUES ('GU1',64,'YOL001W');
INSERT INTO ITER_CLUSTER_MASTER(graph_code,cluster_id) VALUES ('GU1',64);
INSERT INTO ITER_CLUSTER_PROTEINS(graph_code,cluster_id,protein) VALUES ('GU1',64,'YNL138W');
INSERT INTO ITER_CLUSTER_MASTER(graph_code,cluster_id) VALUES ('GU1',64);
INSERT INTO ITER_CLUSTER_PROTEINS(graph_code,cluster_id,protein) VALUES ('GU1',64,'YJL005W');
INSERT INTO ITER_CLUSTER_MASTER(graph_code,cluster_id) VALUES ('GU1',64);
INSERT INTO ITER_CLUSTER_PROTEINS(graph_code,cluster_id,protein) VALUES ('GU1',64,'YGR233C');
INSERT INTO ITER_CLUSTER_MASTER(graph_code,cluster_id) VALUES ('GU1',64);
INSERT INTO ITER_CLUSTER_PROTEINS(graph_code,cluster_id,protein) VALUES ('GU1',64,'YPL031C');
INSERT INTO ITER_CLUSTER_MASTER(graph_code,cluster_id) VALUES ('GU1',64);
INSERT INTO ITER_CLUSTER_PROTEINS(graph_code,cluster_id,protein) VALUES ('GU1',64,'YPL219W');
INSERT INTO ITER_CLUSTER_MASTER(graph_code,cluster_id) VALUES ('GU1',64);
INSERT INTO ITER_CLUSTER_PROTEINS(graph_code,cluster_id,protein) VALUES ('GU1',64,'YER059W');
INSERT INTO ITER_CLUSTER_MASTER(graph_code,cluster_id) VALUES ('GU1',64);
INSERT INTO ITER_CLUSTER_PROTEINS(graph_code,cluster_id,protein) VALUES ('GU1',64,'YLR190W');
INSERT INTO ITER_CLUSTER_MASTER(graph_code,cluster_id) VALUES ('GU1',65);
INSERT INTO ITER_CLUSTER_PROTEINS(graph_code,cluster_id,protein) VALUES ('GU1',65,'YHR039C-A');
INSERT INTO ITER_CLUSTER_MASTER(graph_code,cluster_id) VALUES ('GU1',65);
INSERT INTO ITER_CLUSTER_PROTEINS(graph_code,cluster_id,protein) VALUES ('GU1',65,'YGR020C');
INSERT INTO ITER_CLUSTER_MASTER(graph_code,cluster_id) VALUES ('GU1',65);
INSERT INTO ITER_CLUSTER_PROTEINS(graph_code,cluster_id,protein) VALUES ('GU1',65,'YPR036W');
INSERT INTO ITER_CLUSTER_MASTER(graph_code,cluster_id) VALUES ('GU1',65);
INSERT INTO ITER_CLUSTER_PROTEINS(graph_code,cluster_id,protein) VALUES ('GU1',65,'YGL215W');
INSERT INTO ITER_CLUSTER_MASTER(graph_code,cluster_id) VALUES ('GU1',65);
INSERT INTO ITER_CLUSTER_PROTEINS(graph_code,cluster_id,protein) VALUES ('GU1',65,'YMR264W');
INSERT INTO ITER_CLUSTER_MASTER(graph_code,cluster_id) VALUES ('GU1',65);
INSERT INTO ITER_CLUSTER_PROTEINS(graph_code,cluster_id,protein) VALUES ('GU1',65,'YLR090W');
INSERT INTO ITER_CLUSTER_MASTER(graph_code,cluster_id) VALUES ('GU1',65);
INSERT INTO ITER_CLUSTER_PROTEINS(graph_code,cluster_id,protein) VALUES ('GU1',65,'YMR027W');
INSERT INTO ITER_CLUSTER_MASTER(graph_code,cluster_id) VALUES ('GU1',65);
INSERT INTO ITER_CLUSTER_PROTEINS(graph_code,cluster_id,protein) VALUES ('GU1',65,'YPL201C');
INSERT INTO ITER_CLUSTER_MASTER(graph_code,cluster_id) VALUES ('GU1',66);
INSERT INTO ITER_CLUSTER_PROTEINS(graph_code,cluster_id,protein) VALUES ('GU1',66,'YDR138W');
INSERT INTO ITER_CLUSTER_MASTER(graph_code,cluster_id) VALUES ('GU1',66);
INSERT INTO ITER_CLUSTER_PROTEINS(graph_code,cluster_id,protein) VALUES ('GU1',66,'YNL004W');
INSERT INTO ITER_CLUSTER_MASTER(graph_code,cluster_id) VALUES ('GU1',66);
INSERT INTO ITER_CLUSTER_PROTEINS(graph_code,cluster_id,protein) VALUES ('GU1',66,'YNL139C');
INSERT INTO ITER_CLUSTER_MASTER(graph_code,cluster_id) VALUES ('GU1',66);
INSERT INTO ITER_CLUSTER_PROTEINS(graph_code,cluster_id,protein) VALUES ('GU1',66,'YDL084W');
INSERT INTO ITER_CLUSTER_MASTER(graph_code,cluster_id) VALUES ('GU1',66);
INSERT INTO ITER_CLUSTER_PROTEINS(graph_code,cluster_id,protein) VALUES ('GU1',66,'YML062C');
INSERT INTO ITER_CLUSTER_MASTER(graph_code,cluster_id) VALUES ('GU1',66);
INSERT INTO ITER_CLUSTER_PROTEINS(graph_code,cluster_id,protein) VALUES ('GU1',66,'YHR167W');
INSERT INTO ITER_CLUSTER_MASTER(graph_code,cluster_id) VALUES ('GU1',66);
INSERT INTO ITER_CLUSTER_PROTEINS(graph_code,cluster_id,protein) VALUES ('GU1',66,'YNL253W');
INSERT INTO ITER_CLUSTER_MASTER(graph_code,cluster_id) VALUES ('GU1',66);
INSERT INTO ITER_CLUSTER_PROTEINS(graph_code,cluster_id,protein) VALUES ('GU1',66,'YOR191W');
INSERT INTO ITER_CLUSTER_MASTER(graph_code,cluster_id) VALUES ('GU1',67);
INSERT INTO ITER_CLUSTER_PROTEINS(graph_code,cluster_id,protein) VALUES ('GU1',67,'YBR126C');
INSERT INTO ITER_CLUSTER_MASTER(graph_code,cluster_id) VALUES ('GU1',67);
INSERT INTO ITER_CLUSTER_PROTEINS(graph_code,cluster_id,protein) VALUES ('GU1',67,'YBL023C');
INSERT INTO ITER_CLUSTER_MASTER(graph_code,cluster_id) VALUES ('GU1',67);
INSERT INTO ITER_CLUSTER_PROTEINS(graph_code,cluster_id,protein) VALUES ('GU1',67,'YDR074W');
INSERT INTO ITER_CLUSTER_MASTER(graph_code,cluster_id) VALUES ('GU1',67);
INSERT INTO ITER_CLUSTER_PROTEINS(graph_code,cluster_id,protein) VALUES ('GU1',67,'YMR261C');
INSERT INTO ITER_CLUSTER_MASTER(graph_code,cluster_id) VALUES ('GU1',67);
INSERT INTO ITER_CLUSTER_PROTEINS(graph_code,cluster_id,protein) VALUES ('GU1',67,'YBR265W');
INSERT INTO ITER_CLUSTER_MASTER(graph_code,cluster_id) VALUES ('GU1',67);
INSERT INTO ITER_CLUSTER_PROTEINS(graph_code,cluster_id,protein) VALUES ('GU1',67,'YML100W');
INSERT INTO ITER_CLUSTER_MASTER(graph_code,cluster_id) VALUES ('GU1',67);
INSERT INTO ITER_CLUSTER_PROTEINS(graph_code,cluster_id,protein) VALUES ('GU1',67,'YLR215C');
INSERT INTO ITER_CLUSTER_MASTER(graph_code,cluster_id) VALUES ('GU1',67);
INSERT INTO ITER_CLUSTER_PROTEINS(graph_code,cluster_id,protein) VALUES ('GU1',67,'YCL040W');
INSERT INTO ITER_CLUSTER_MASTER(graph_code,cluster_id) VALUES ('GU1',68);
INSERT INTO ITER_CLUSTER_PROTEINS(graph_code,cluster_id,protein) VALUES ('GU1',68,'YDR028C');
INSERT INTO ITER_CLUSTER_MASTER(graph_code,cluster_id) VALUES ('GU1',68);
INSERT INTO ITER_CLUSTER_PROTEINS(graph_code,cluster_id,protein) VALUES ('GU1',68,'YDR477W');
INSERT INTO ITER_CLUSTER_MASTER(graph_code,cluster_id) VALUES ('GU1',68);
INSERT INTO ITER_CLUSTER_PROTEINS(graph_code,cluster_id,protein) VALUES ('GU1',68,'YER027C');
INSERT INTO ITER_CLUSTER_MASTER(graph_code,cluster_id) VALUES ('GU1',68);
INSERT INTO ITER_CLUSTER_PROTEINS(graph_code,cluster_id,protein) VALUES ('GU1',68,'YER129W');
INSERT INTO ITER_CLUSTER_MASTER(graph_code,cluster_id) VALUES ('GU1',68);
INSERT INTO ITER_CLUSTER_PROTEINS(graph_code,cluster_id,protein) VALUES ('GU1',68,'YDR422C');
INSERT INTO ITER_CLUSTER_MASTER(graph_code,cluster_id) VALUES ('GU1',68);
INSERT INTO ITER_CLUSTER_PROTEINS(graph_code,cluster_id,protein) VALUES ('GU1',68,'YGL208W');
INSERT INTO ITER_CLUSTER_MASTER(graph_code,cluster_id) VALUES ('GU1',68);
INSERT INTO ITER_CLUSTER_PROTEINS(graph_code,cluster_id,protein) VALUES ('GU1',68,'YGL115W');
INSERT INTO ITER_CLUSTER_MASTER(graph_code,cluster_id) VALUES ('GU1',68);
INSERT INTO ITER_CLUSTER_PROTEINS(graph_code,cluster_id,protein) VALUES ('GU1',68,'YDR419W');
INSERT INTO ITER_CLUSTER_MASTER(graph_code,cluster_id) VALUES ('GU1',69);
INSERT INTO ITER_CLUSTER_PROTEINS(graph_code,cluster_id,protein) VALUES ('GU1',69,'YAL035W');
INSERT INTO ITER_CLUSTER_MASTER(graph_code,cluster_id) VALUES ('GU1',69);
INSERT INTO ITER_CLUSTER_PROTEINS(graph_code,cluster_id,protein) VALUES ('GU1',69,'YFR031C-A');
INSERT INTO ITER_CLUSTER_MASTER(graph_code,cluster_id) VALUES ('GU1',69);
INSERT INTO ITER_CLUSTER_PROTEINS(graph_code,cluster_id,protein) VALUES ('GU1',69,'YMR142C');
INSERT INTO ITER_CLUSTER_MASTER(graph_code,cluster_id) VALUES ('GU1',69);
INSERT INTO ITER_CLUSTER_PROTEINS(graph_code,cluster_id,protein) VALUES ('GU1',69,'YML073C');
INSERT INTO ITER_CLUSTER_MASTER(graph_code,cluster_id) VALUES ('GU1',69);
INSERT INTO ITER_CLUSTER_PROTEINS(graph_code,cluster_id,protein) VALUES ('GU1',69,'YER036C');
INSERT INTO ITER_CLUSTER_MASTER(graph_code,cluster_id) VALUES ('GU1',69);
INSERT INTO ITER_CLUSTER_PROTEINS(graph_code,cluster_id,protein) VALUES ('GU1',69,'YPL143W');
INSERT INTO ITER_CLUSTER_MASTER(graph_code,cluster_id) VALUES ('GU1',69);
INSERT INTO ITER_CLUSTER_PROTEINS(graph_code,cluster_id,protein) VALUES ('GU1',69,'YBR263W');
INSERT INTO ITER_CLUSTER_MASTER(graph_code,cluster_id) VALUES ('GU1',69);
INSERT INTO ITER_CLUSTER_PROTEINS(graph_code,cluster_id,protein) VALUES ('GU1',69,'YHR170W');
INSERT INTO ITER_CLUSTER_MASTER(graph_code,cluster_id) VALUES ('GU1',70);
INSERT INTO ITER_CLUSTER_PROTEINS(graph_code,cluster_id,protein) VALUES ('GU1',70,'YNR051C');
INSERT INTO ITER_CLUSTER_MASTER(graph_code,cluster_id) VALUES ('GU1',70);
INSERT INTO ITER_CLUSTER_PROTEINS(graph_code,cluster_id,protein) VALUES ('GU1',70,'YBR169C');
INSERT INTO ITER_CLUSTER_MASTER(graph_code,cluster_id) VALUES ('GU1',70);
INSERT INTO ITER_CLUSTER_PROTEINS(graph_code,cluster_id,protein) VALUES ('GU1',70,'YKL210W');
INSERT INTO ITER_CLUSTER_MASTER(graph_code,cluster_id) VALUES ('GU1',70);
INSERT INTO ITER_CLUSTER_PROTEINS(graph_code,cluster_id,protein) VALUES ('GU1',70,'YAL012W');
INSERT INTO ITER_CLUSTER_MASTER(graph_code,cluster_id) VALUES ('GU1',70);
INSERT INTO ITER_CLUSTER_PROTEINS(graph_code,cluster_id,protein) VALUES ('GU1',70,'YDR415C');
INSERT INTO ITER_CLUSTER_MASTER(graph_code,cluster_id) VALUES ('GU1',70);
INSERT INTO ITER_CLUSTER_PROTEINS(graph_code,cluster_id,protein) VALUES ('GU1',70,'YHR082C');
INSERT INTO ITER_CLUSTER_MASTER(graph_code,cluster_id) VALUES ('GU1',70);
INSERT INTO ITER_CLUSTER_PROTEINS(graph_code,cluster_id,protein) VALUES ('GU1',70,'YLR084C');
INSERT INTO ITER_CLUSTER_MASTER(graph_code,cluster_id) VALUES ('GU1',70);
INSERT INTO ITER_CLUSTER_PROTEINS(graph_code,cluster_id,protein) VALUES ('GU1',70,'YOR184W');
INSERT INTO ITER_CLUSTER_MASTER(graph_code,cluster_id) VALUES ('GU1',71);
INSERT INTO ITER_CLUSTER_PROTEINS(graph_code,cluster_id,protein) VALUES ('GU1',71,'YER018C');
INSERT INTO ITER_CLUSTER_MASTER(graph_code,cluster_id) VALUES ('GU1',71);
INSERT INTO ITER_CLUSTER_PROTEINS(graph_code,cluster_id,protein) VALUES ('GU1',71,'YOL069W');
INSERT INTO ITER_CLUSTER_MASTER(graph_code,cluster_id) VALUES ('GU1',71);
INSERT INTO ITER_CLUSTER_PROTEINS(graph_code,cluster_id,protein) VALUES ('GU1',71,'YMR117C');
INSERT INTO ITER_CLUSTER_MASTER(graph_code,cluster_id) VALUES ('GU1',71);
INSERT INTO ITER_CLUSTER_PROTEINS(graph_code,cluster_id,protein) VALUES ('GU1',71,'YIL144W');
INSERT INTO ITER_CLUSTER_MASTER(graph_code,cluster_id) VALUES ('GU1',71);
INSERT INTO ITER_CLUSTER_PROTEINS(graph_code,cluster_id,protein) VALUES ('GU1',71,'YDL199C');
INSERT INTO ITER_CLUSTER_MASTER(graph_code,cluster_id) VALUES ('GU1',71);
INSERT INTO ITER_CLUSTER_PROTEINS(graph_code,cluster_id,protein) VALUES ('GU1',71,'YNL054W');
INSERT INTO ITER_CLUSTER_MASTER(graph_code,cluster_id) VALUES ('GU1',71);
INSERT INTO ITER_CLUSTER_PROTEINS(graph_code,cluster_id,protein) VALUES ('GU1',71,'YDL073W');
INSERT INTO ITER_CLUSTER_MASTER(graph_code,cluster_id) VALUES ('GU1',71);
INSERT INTO ITER_CLUSTER_PROTEINS(graph_code,cluster_id,protein) VALUES ('GU1',71,'YBR028C');
INSERT INTO ITER_CLUSTER_MASTER(graph_code,cluster_id) VALUES ('GU1',72);
INSERT INTO ITER_CLUSTER_PROTEINS(graph_code,cluster_id,protein) VALUES ('GU1',72,'YLR347C');
INSERT INTO ITER_CLUSTER_MASTER(graph_code,cluster_id) VALUES ('GU1',72);
INSERT INTO ITER_CLUSTER_PROTEINS(graph_code,cluster_id,protein) VALUES ('GU1',72,'YNL189W');
INSERT INTO ITER_CLUSTER_MASTER(graph_code,cluster_id) VALUES ('GU1',72);
INSERT INTO ITER_CLUSTER_PROTEINS(graph_code,cluster_id,protein) VALUES ('GU1',72,'YPL020C');
INSERT INTO ITER_CLUSTER_MASTER(graph_code,cluster_id) VALUES ('GU1',72);
INSERT INTO ITER_CLUSTER_PROTEINS(graph_code,cluster_id,protein) VALUES ('GU1',72,'YAR002W');
INSERT INTO ITER_CLUSTER_MASTER(graph_code,cluster_id) VALUES ('GU1',72);
INSERT INTO ITER_CLUSTER_PROTEINS(graph_code,cluster_id,protein) VALUES ('GU1',72,'YLR335W');
INSERT INTO ITER_CLUSTER_MASTER(graph_code,cluster_id) VALUES ('GU1',72);
INSERT INTO ITER_CLUSTER_PROTEINS(graph_code,cluster_id,protein) VALUES ('GU1',72,'YPL153C');
INSERT INTO ITER_CLUSTER_MASTER(graph_code,cluster_id) VALUES ('GU1',72);
INSERT INTO ITER_CLUSTER_PROTEINS(graph_code,cluster_id,protein) VALUES ('GU1',72,'YGR202C');
INSERT INTO ITER_CLUSTER_MASTER(graph_code,cluster_id) VALUES ('GU1',72);
INSERT INTO ITER_CLUSTER_PROTEINS(graph_code,cluster_id,protein) VALUES ('GU1',72,'YML060W');
INSERT INTO ITER_CLUSTER_MASTER(graph_code,cluster_id) VALUES ('GU1',73);
INSERT INTO ITER_CLUSTER_PROTEINS(graph_code,cluster_id,protein) VALUES ('GU1',73,'YDL188C');
INSERT INTO ITER_CLUSTER_MASTER(graph_code,cluster_id) VALUES ('GU1',73);
INSERT INTO ITER_CLUSTER_PROTEINS(graph_code,cluster_id,protein) VALUES ('GU1',73,'YAL016W');
INSERT INTO ITER_CLUSTER_MASTER(graph_code,cluster_id) VALUES ('GU1',73);
INSERT INTO ITER_CLUSTER_PROTEINS(graph_code,cluster_id,protein) VALUES ('GU1',73,'YGL190C');
INSERT INTO ITER_CLUSTER_MASTER(graph_code,cluster_id) VALUES ('GU1',73);
INSERT INTO ITER_CLUSTER_PROTEINS(graph_code,cluster_id,protein) VALUES ('GU1',73,'YOR014W');
INSERT INTO ITER_CLUSTER_MASTER(graph_code,cluster_id) VALUES ('GU1',73);
INSERT INTO ITER_CLUSTER_PROTEINS(graph_code,cluster_id,protein) VALUES ('GU1',73,'YGR161C');
INSERT INTO ITER_CLUSTER_MASTER(graph_code,cluster_id) VALUES ('GU1',73);
INSERT INTO ITER_CLUSTER_PROTEINS(graph_code,cluster_id,protein) VALUES ('GU1',73,'YML109W');
INSERT INTO ITER_CLUSTER_MASTER(graph_code,cluster_id) VALUES ('GU1',73);
INSERT INTO ITER_CLUSTER_PROTEINS(graph_code,cluster_id,protein) VALUES ('GU1',73,'YPL152W');
INSERT INTO ITER_CLUSTER_MASTER(graph_code,cluster_id) VALUES ('GU1',73);
INSERT INTO ITER_CLUSTER_PROTEINS(graph_code,cluster_id,protein) VALUES ('GU1',73,'YOR162C');
INSERT INTO ITER_CLUSTER_MASTER(graph_code,cluster_id) VALUES ('GU1',74);
INSERT INTO ITER_CLUSTER_PROTEINS(graph_code,cluster_id,protein) VALUES ('GU1',74,'YLR035C');
INSERT INTO ITER_CLUSTER_MASTER(graph_code,cluster_id) VALUES ('GU1',74);
INSERT INTO ITER_CLUSTER_PROTEINS(graph_code,cluster_id,protein) VALUES ('GU1',74,'YMR167W');
INSERT INTO ITER_CLUSTER_MASTER(graph_code,cluster_id) VALUES ('GU1',74);
INSERT INTO ITER_CLUSTER_PROTEINS(graph_code,cluster_id,protein) VALUES ('GU1',74,'YLL024C');
INSERT INTO ITER_CLUSTER_MASTER(graph_code,cluster_id) VALUES ('GU1',74);
INSERT INTO ITER_CLUSTER_PROTEINS(graph_code,cluster_id,protein) VALUES ('GU1',74,'YNL082W');
INSERT INTO ITER_CLUSTER_MASTER(graph_code,cluster_id) VALUES ('GU1',74);
INSERT INTO ITER_CLUSTER_PROTEINS(graph_code,cluster_id,protein) VALUES ('GU1',74,'YBR052C');
INSERT INTO ITER_CLUSTER_MASTER(graph_code,cluster_id) VALUES ('GU1',74);
INSERT INTO ITER_CLUSTER_PROTEINS(graph_code,cluster_id,protein) VALUES ('GU1',74,'YDR032C');
INSERT INTO ITER_CLUSTER_MASTER(graph_code,cluster_id) VALUES ('GU1',74);
INSERT INTO ITER_CLUSTER_PROTEINS(graph_code,cluster_id,protein) VALUES ('GU1',74,'YFR002W');
INSERT INTO ITER_CLUSTER_MASTER(graph_code,cluster_id) VALUES ('GU1',74);
INSERT INTO ITER_CLUSTER_PROTEINS(graph_code,cluster_id,protein) VALUES ('GU1',74,'YJL039C');
INSERT INTO ITER_CLUSTER_MASTER(graph_code,cluster_id) VALUES ('GU1',75);
INSERT INTO ITER_CLUSTER_PROTEINS(graph_code,cluster_id,protein) VALUES ('GU1',75,'YDL051W');
INSERT INTO ITER_CLUSTER_MASTER(graph_code,cluster_id) VALUES ('GU1',75);
INSERT INTO ITER_CLUSTER_PROTEINS(graph_code,cluster_id,protein) VALUES ('GU1',75,'YDL092W');
INSERT INTO ITER_CLUSTER_MASTER(graph_code,cluster_id) VALUES ('GU1',75);
INSERT INTO ITER_CLUSTER_PROTEINS(graph_code,cluster_id,protein) VALUES ('GU1',75,'YML105C');
INSERT INTO ITER_CLUSTER_MASTER(graph_code,cluster_id) VALUES ('GU1',75);
INSERT INTO ITER_CLUSTER_PROTEINS(graph_code,cluster_id,protein) VALUES ('GU1',75,'YPR088C');
INSERT INTO ITER_CLUSTER_MASTER(graph_code,cluster_id) VALUES ('GU1',75);
INSERT INTO ITER_CLUSTER_PROTEINS(graph_code,cluster_id,protein) VALUES ('GU1',75,'YPL243W');
INSERT INTO ITER_CLUSTER_MASTER(graph_code,cluster_id) VALUES ('GU1',75);
INSERT INTO ITER_CLUSTER_PROTEINS(graph_code,cluster_id,protein) VALUES ('GU1',75,'YPL210C');
INSERT INTO ITER_CLUSTER_MASTER(graph_code,cluster_id) VALUES ('GU1',75);
INSERT INTO ITER_CLUSTER_PROTEINS(graph_code,cluster_id,protein) VALUES ('GU1',75,'YKL122C');
INSERT INTO ITER_CLUSTER_MASTER(graph_code,cluster_id) VALUES ('GU1',75);
INSERT INTO ITER_CLUSTER_PROTEINS(graph_code,cluster_id,protein) VALUES ('GU1',75,'YCR090C');
INSERT INTO ITER_CLUSTER_MASTER(graph_code,cluster_id) VALUES ('GU1',76);
INSERT INTO ITER_CLUSTER_PROTEINS(graph_code,cluster_id,protein) VALUES ('GU1',76,'YER157W');
INSERT INTO ITER_CLUSTER_MASTER(graph_code,cluster_id) VALUES ('GU1',76);
INSERT INTO ITER_CLUSTER_PROTEINS(graph_code,cluster_id,protein) VALUES ('GU1',76,'YGL223C');
INSERT INTO ITER_CLUSTER_MASTER(graph_code,cluster_id) VALUES ('GU1',76);
INSERT INTO ITER_CLUSTER_PROTEINS(graph_code,cluster_id,protein) VALUES ('GU1',76,'YGR120C');
INSERT INTO ITER_CLUSTER_MASTER(graph_code,cluster_id) VALUES ('GU1',76);
INSERT INTO ITER_CLUSTER_PROTEINS(graph_code,cluster_id,protein) VALUES ('GU1',76,'YPR105C');
INSERT INTO ITER_CLUSTER_MASTER(graph_code,cluster_id) VALUES ('GU1',76);
INSERT INTO ITER_CLUSTER_PROTEINS(graph_code,cluster_id,protein) VALUES ('GU1',76,'YNL051W');
INSERT INTO ITER_CLUSTER_MASTER(graph_code,cluster_id) VALUES ('GU1',76);
INSERT INTO ITER_CLUSTER_PROTEINS(graph_code,cluster_id,protein) VALUES ('GU1',76,'YNL041C');
INSERT INTO ITER_CLUSTER_MASTER(graph_code,cluster_id) VALUES ('GU1',76);
INSERT INTO ITER_CLUSTER_PROTEINS(graph_code,cluster_id,protein) VALUES ('GU1',76,'YGL005C');
INSERT INTO ITER_CLUSTER_MASTER(graph_code,cluster_id) VALUES ('GU1',76);
INSERT INTO ITER_CLUSTER_PROTEINS(graph_code,cluster_id,protein) VALUES ('GU1',76,'YML071C');
INSERT INTO ITER_CLUSTER_MASTER(graph_code,cluster_id) VALUES ('GU1',77);
INSERT INTO ITER_CLUSTER_PROTEINS(graph_code,cluster_id,protein) VALUES ('GU1',77,'YGL207W');
INSERT INTO ITER_CLUSTER_MASTER(graph_code,cluster_id) VALUES ('GU1',77);
INSERT INTO ITER_CLUSTER_PROTEINS(graph_code,cluster_id,protein) VALUES ('GU1',77,'YOL145C');
INSERT INTO ITER_CLUSTER_MASTER(graph_code,cluster_id) VALUES ('GU1',77);
INSERT INTO ITER_CLUSTER_PROTEINS(graph_code,cluster_id,protein) VALUES ('GU1',77,'YML069W');
INSERT INTO ITER_CLUSTER_MASTER(graph_code,cluster_id) VALUES ('GU1',77);
INSERT INTO ITER_CLUSTER_PROTEINS(graph_code,cluster_id,protein) VALUES ('GU1',77,'YGL244W');
INSERT INTO ITER_CLUSTER_MASTER(graph_code,cluster_id) VALUES ('GU1',77);
INSERT INTO ITER_CLUSTER_PROTEINS(graph_code,cluster_id,protein) VALUES ('GU1',77,'YOR123C');
INSERT INTO ITER_CLUSTER_MASTER(graph_code,cluster_id) VALUES ('GU1',77);
INSERT INTO ITER_CLUSTER_PROTEINS(graph_code,cluster_id,protein) VALUES ('GU1',77,'YHR035W');
INSERT INTO ITER_CLUSTER_MASTER(graph_code,cluster_id) VALUES ('GU1',77);
INSERT INTO ITER_CLUSTER_PROTEINS(graph_code,cluster_id,protein) VALUES ('GU1',77,'YMR041C');
INSERT INTO ITER_CLUSTER_MASTER(graph_code,cluster_id) VALUES ('GU1',77);
INSERT INTO ITER_CLUSTER_PROTEINS(graph_code,cluster_id,protein) VALUES ('GU1',77,'YML107C');
INSERT INTO ITER_CLUSTER_MASTER(graph_code,cluster_id) VALUES ('GU1',78);
INSERT INTO ITER_CLUSTER_PROTEINS(graph_code,cluster_id,protein) VALUES ('GU1',78,'YBR234C');
INSERT INTO ITER_CLUSTER_MASTER(graph_code,cluster_id) VALUES ('GU1',78);
INSERT INTO ITER_CLUSTER_PROTEINS(graph_code,cluster_id,protein) VALUES ('GU1',78,'YIL062C');
INSERT INTO ITER_CLUSTER_MASTER(graph_code,cluster_id) VALUES ('GU1',78);
INSERT INTO ITER_CLUSTER_PROTEINS(graph_code,cluster_id,protein) VALUES ('GU1',78,'YLR370C');
INSERT INTO ITER_CLUSTER_MASTER(graph_code,cluster_id) VALUES ('GU1',78);
INSERT INTO ITER_CLUSTER_PROTEINS(graph_code,cluster_id,protein) VALUES ('GU1',78,'YKL013C');
INSERT INTO ITER_CLUSTER_MASTER(graph_code,cluster_id) VALUES ('GU1',78);
INSERT INTO ITER_CLUSTER_PROTEINS(graph_code,cluster_id,protein) VALUES ('GU1',78,'YNR035C');
INSERT INTO ITER_CLUSTER_MASTER(graph_code,cluster_id) VALUES ('GU1',78);
INSERT INTO ITER_CLUSTER_PROTEINS(graph_code,cluster_id,protein) VALUES ('GU1',78,'YJR065C');
INSERT INTO ITER_CLUSTER_MASTER(graph_code,cluster_id) VALUES ('GU1',78);
INSERT INTO ITER_CLUSTER_PROTEINS(graph_code,cluster_id,protein) VALUES ('GU1',78,'YDL029W');
INSERT INTO ITER_CLUSTER_MASTER(graph_code,cluster_id) VALUES ('GU1',78);
INSERT INTO ITER_CLUSTER_PROTEINS(graph_code,cluster_id,protein) VALUES ('GU1',78,'YMR028W');
INSERT INTO ITER_CLUSTER_MASTER(graph_code,cluster_id) VALUES ('GU1',79);
INSERT INTO ITER_CLUSTER_PROTEINS(graph_code,cluster_id,protein) VALUES ('GU1',79,'YER107C');
INSERT INTO ITER_CLUSTER_MASTER(graph_code,cluster_id) VALUES ('GU1',79);
INSERT INTO ITER_CLUSTER_PROTEINS(graph_code,cluster_id,protein) VALUES ('GU1',79,'YJL041W');
INSERT INTO ITER_CLUSTER_MASTER(graph_code,cluster_id) VALUES ('GU1',79);
INSERT INTO ITER_CLUSTER_PROTEINS(graph_code,cluster_id,protein) VALUES ('GU1',79,'YMR047C');
INSERT INTO ITER_CLUSTER_MASTER(graph_code,cluster_id) VALUES ('GU1',79);
INSERT INTO ITER_CLUSTER_PROTEINS(graph_code,cluster_id,protein) VALUES ('GU1',79,'YIL115C');
INSERT INTO ITER_CLUSTER_MASTER(graph_code,cluster_id) VALUES ('GU1',79);
INSERT INTO ITER_CLUSTER_PROTEINS(graph_code,cluster_id,protein) VALUES ('GU1',79,'YJL061W');
INSERT INTO ITER_CLUSTER_MASTER(graph_code,cluster_id) VALUES ('GU1',79);
INSERT INTO ITER_CLUSTER_PROTEINS(graph_code,cluster_id,protein) VALUES ('GU1',79,'YGR119C');
INSERT INTO ITER_CLUSTER_MASTER(graph_code,cluster_id) VALUES ('GU1',79);
INSERT INTO ITER_CLUSTER_PROTEINS(graph_code,cluster_id,protein) VALUES ('GU1',79,'YGL172W');
INSERT INTO ITER_CLUSTER_MASTER(graph_code,cluster_id) VALUES ('GU1',79);
INSERT INTO ITER_CLUSTER_PROTEINS(graph_code,cluster_id,protein) VALUES ('GU1',79,'YKR082W');
INSERT INTO ITER_CLUSTER_MASTER(graph_code,cluster_id) VALUES ('GU1',80);
INSERT INTO ITER_CLUSTER_PROTEINS(graph_code,cluster_id,protein) VALUES ('GU1',80,'YDL175C');
INSERT INTO ITER_CLUSTER_MASTER(graph_code,cluster_id) VALUES ('GU1',80);
INSERT INTO ITER_CLUSTER_PROTEINS(graph_code,cluster_id,protein) VALUES ('GU1',80,'YJL050W');
INSERT INTO ITER_CLUSTER_MASTER(graph_code,cluster_id) VALUES ('GU1',80);
INSERT INTO ITER_CLUSTER_PROTEINS(graph_code,cluster_id,protein) VALUES ('GU1',80,'YOL115W');
INSERT INTO ITER_CLUSTER_MASTER(graph_code,cluster_id) VALUES ('GU1',80);
INSERT INTO ITER_CLUSTER_PROTEINS(graph_code,cluster_id,protein) VALUES ('GU1',80,'YNL251C');
INSERT INTO ITER_CLUSTER_MASTER(graph_code,cluster_id) VALUES ('GU1',80);
INSERT INTO ITER_CLUSTER_PROTEINS(graph_code,cluster_id,protein) VALUES ('GU1',80,'YIL079C');
INSERT INTO ITER_CLUSTER_MASTER(graph_code,cluster_id) VALUES ('GU1',80);
INSERT INTO ITER_CLUSTER_PROTEINS(graph_code,cluster_id,protein) VALUES ('GU1',80,'YMR137C');
INSERT INTO ITER_CLUSTER_MASTER(graph_code,cluster_id) VALUES ('GU1',80);
INSERT INTO ITER_CLUSTER_PROTEINS(graph_code,cluster_id,protein) VALUES ('GU1',80,'YNL299W');
INSERT INTO ITER_CLUSTER_MASTER(graph_code,cluster_id) VALUES ('GU1',81);
INSERT INTO ITER_CLUSTER_PROTEINS(graph_code,cluster_id,protein) VALUES ('GU1',81,'YGR240C');
INSERT INTO ITER_CLUSTER_MASTER(graph_code,cluster_id) VALUES ('GU1',81);
INSERT INTO ITER_CLUSTER_PROTEINS(graph_code,cluster_id,protein) VALUES ('GU1',81,'YNL224C');
INSERT INTO ITER_CLUSTER_MASTER(graph_code,cluster_id) VALUES ('GU1',81);
INSERT INTO ITER_CLUSTER_PROTEINS(graph_code,cluster_id,protein) VALUES ('GU1',81,'YHR172W');
INSERT INTO ITER_CLUSTER_MASTER(graph_code,cluster_id) VALUES ('GU1',81);
INSERT INTO ITER_CLUSTER_PROTEINS(graph_code,cluster_id,protein) VALUES ('GU1',81,'YAL047C');
INSERT INTO ITER_CLUSTER_MASTER(graph_code,cluster_id) VALUES ('GU1',81);
INSERT INTO ITER_CLUSTER_PROTEINS(graph_code,cluster_id,protein) VALUES ('GU1',81,'YNL126W');
INSERT INTO ITER_CLUSTER_MASTER(graph_code,cluster_id) VALUES ('GU1',81);
INSERT INTO ITER_CLUSTER_PROTEINS(graph_code,cluster_id,protein) VALUES ('GU1',81,'YLR212C');
INSERT INTO ITER_CLUSTER_MASTER(graph_code,cluster_id) VALUES ('GU1',81);
INSERT INTO ITER_CLUSTER_PROTEINS(graph_code,cluster_id,protein) VALUES ('GU1',81,'YBR151W');
INSERT INTO ITER_CLUSTER_MASTER(graph_code,cluster_id) VALUES ('GU1',82);
INSERT INTO ITER_CLUSTER_PROTEINS(graph_code,cluster_id,protein) VALUES ('GU1',82,'YGR204W');
INSERT INTO ITER_CLUSTER_MASTER(graph_code,cluster_id) VALUES ('GU1',82);
INSERT INTO ITER_CLUSTER_PROTEINS(graph_code,cluster_id,protein) VALUES ('GU1',82,'YLR150W');
INSERT INTO ITER_CLUSTER_MASTER(graph_code,cluster_id) VALUES ('GU1',82);
INSERT INTO ITER_CLUSTER_PROTEINS(graph_code,cluster_id,protein) VALUES ('GU1',82,'YOR058C');
INSERT INTO ITER_CLUSTER_MASTER(graph_code,cluster_id) VALUES ('GU1',82);
INSERT INTO ITER_CLUSTER_PROTEINS(graph_code,cluster_id,protein) VALUES ('GU1',82,'YIL137C');
INSERT INTO ITER_CLUSTER_MASTER(graph_code,cluster_id) VALUES ('GU1',82);
INSERT INTO ITER_CLUSTER_PROTEINS(graph_code,cluster_id,protein) VALUES ('GU1',82,'YLR363W-A');
INSERT INTO ITER_CLUSTER_MASTER(graph_code,cluster_id) VALUES ('GU1',82);
INSERT INTO ITER_CLUSTER_PROTEINS(graph_code,cluster_id,protein) VALUES ('GU1',82,'YOR359W');
INSERT INTO ITER_CLUSTER_MASTER(graph_code,cluster_id) VALUES ('GU1',82);
INSERT INTO ITER_CLUSTER_PROTEINS(graph_code,cluster_id,protein) VALUES ('GU1',82,'YPL150W');
INSERT INTO ITER_CLUSTER_MASTER(graph_code,cluster_id) VALUES ('GU1',83);
INSERT INTO ITER_CLUSTER_PROTEINS(graph_code,cluster_id,protein) VALUES ('GU1',83,'YBL076C');
INSERT INTO ITER_CLUSTER_MASTER(graph_code,cluster_id) VALUES ('GU1',83);
INSERT INTO ITER_CLUSTER_PROTEINS(graph_code,cluster_id,protein) VALUES ('GU1',83,'YAL017W');
INSERT INTO ITER_CLUSTER_MASTER(graph_code,cluster_id) VALUES ('GU1',83);
INSERT INTO ITER_CLUSTER_PROTEINS(graph_code,cluster_id,protein) VALUES ('GU1',83,'YDL100C');
INSERT INTO ITER_CLUSTER_MASTER(graph_code,cluster_id) VALUES ('GU1',83);
INSERT INTO ITER_CLUSTER_PROTEINS(graph_code,cluster_id,protein) VALUES ('GU1',83,'YBR069C');
INSERT INTO ITER_CLUSTER_MASTER(graph_code,cluster_id) VALUES ('GU1',83);
INSERT INTO ITER_CLUSTER_PROTEINS(graph_code,cluster_id,protein) VALUES ('GU1',83,'YDR451C');
INSERT INTO ITER_CLUSTER_MASTER(graph_code,cluster_id) VALUES ('GU1',83);
INSERT INTO ITER_CLUSTER_PROTEINS(graph_code,cluster_id,protein) VALUES ('GU1',83,'YER083C');
INSERT INTO ITER_CLUSTER_MASTER(graph_code,cluster_id) VALUES ('GU1',83);
INSERT INTO ITER_CLUSTER_PROTEINS(graph_code,cluster_id,protein) VALUES ('GU1',83,'YGL020C');
INSERT INTO ITER_CLUSTER_MASTER(graph_code,cluster_id) VALUES ('GU1',84);
INSERT INTO ITER_CLUSTER_PROTEINS(graph_code,cluster_id,protein) VALUES ('GU1',84,'YGR178C');
INSERT INTO ITER_CLUSTER_MASTER(graph_code,cluster_id) VALUES ('GU1',84);
INSERT INTO ITER_CLUSTER_PROTEINS(graph_code,cluster_id,protein) VALUES ('GU1',84,'YHR121W');
INSERT INTO ITER_CLUSTER_MASTER(graph_code,cluster_id) VALUES ('GU1',84);
INSERT INTO ITER_CLUSTER_PROTEINS(graph_code,cluster_id,protein) VALUES ('GU1',84,'YBR148W');
INSERT INTO ITER_CLUSTER_MASTER(graph_code,cluster_id) VALUES ('GU1',84);
INSERT INTO ITER_CLUSTER_PROTEINS(graph_code,cluster_id,protein) VALUES ('GU1',84,'YER069W');
INSERT INTO ITER_CLUSTER_MASTER(graph_code,cluster_id) VALUES ('GU1',84);
INSERT INTO ITER_CLUSTER_PROTEINS(graph_code,cluster_id,protein) VALUES ('GU1',84,'YJL051W');
INSERT INTO ITER_CLUSTER_MASTER(graph_code,cluster_id) VALUES ('GU1',84);
INSERT INTO ITER_CLUSTER_PROTEINS(graph_code,cluster_id,protein) VALUES ('GU1',84,'YLL032C');
INSERT INTO ITER_CLUSTER_MASTER(graph_code,cluster_id) VALUES ('GU1',84);
INSERT INTO ITER_CLUSTER_PROTEINS(graph_code,cluster_id,protein) VALUES ('GU1',84,'YLR032W');
INSERT INTO ITER_CLUSTER_MASTER(graph_code,cluster_id) VALUES ('GU1',85);
INSERT INTO ITER_CLUSTER_PROTEINS(graph_code,cluster_id,protein) VALUES ('GU1',85,'YGL098W');
INSERT INTO ITER_CLUSTER_MASTER(graph_code,cluster_id) VALUES ('GU1',85);
INSERT INTO ITER_CLUSTER_PROTEINS(graph_code,cluster_id,protein) VALUES ('GU1',85,'YOL086C');
INSERT INTO ITER_CLUSTER_MASTER(graph_code,cluster_id) VALUES ('GU1',85);
INSERT INTO ITER_CLUSTER_PROTEINS(graph_code,cluster_id,protein) VALUES ('GU1',85,'YNL258C');
INSERT INTO ITER_CLUSTER_MASTER(graph_code,cluster_id) VALUES ('GU1',85);
INSERT INTO ITER_CLUSTER_PROTEINS(graph_code,cluster_id,protein) VALUES ('GU1',85,'YLR440C');
INSERT INTO ITER_CLUSTER_MASTER(graph_code,cluster_id) VALUES ('GU1',85);
INSERT INTO ITER_CLUSTER_PROTEINS(graph_code,cluster_id,protein) VALUES ('GU1',85,'YGL145W');
INSERT INTO ITER_CLUSTER_MASTER(graph_code,cluster_id) VALUES ('GU1',85);
INSERT INTO ITER_CLUSTER_PROTEINS(graph_code,cluster_id,protein) VALUES ('GU1',85,'YOR075W');
INSERT INTO ITER_CLUSTER_MASTER(graph_code,cluster_id) VALUES ('GU1',85);
INSERT INTO ITER_CLUSTER_PROTEINS(graph_code,cluster_id,protein) VALUES ('GU1',85,'YLR268W');
INSERT INTO ITER_CLUSTER_MASTER(graph_code,cluster_id) VALUES ('GU1',86);
INSERT INTO ITER_CLUSTER_PROTEINS(graph_code,cluster_id,protein) VALUES ('GU1',86,'YJR092W');
INSERT INTO ITER_CLUSTER_MASTER(graph_code,cluster_id) VALUES ('GU1',86);
INSERT INTO ITER_CLUSTER_PROTEINS(graph_code,cluster_id,protein) VALUES ('GU1',86,'YDR168W');
INSERT INTO ITER_CLUSTER_MASTER(graph_code,cluster_id) VALUES ('GU1',86);
INSERT INTO ITER_CLUSTER_PROTEINS(graph_code,cluster_id,protein) VALUES ('GU1',86,'YCR002C');
INSERT INTO ITER_CLUSTER_MASTER(graph_code,cluster_id) VALUES ('GU1',86);
INSERT INTO ITER_CLUSTER_PROTEINS(graph_code,cluster_id,protein) VALUES ('GU1',86,'YJR076C');
INSERT INTO ITER_CLUSTER_MASTER(graph_code,cluster_id) VALUES ('GU1',86);
INSERT INTO ITER_CLUSTER_PROTEINS(graph_code,cluster_id,protein) VALUES ('GU1',86,'YHR107C');
INSERT INTO ITER_CLUSTER_MASTER(graph_code,cluster_id) VALUES ('GU1',86);
INSERT INTO ITER_CLUSTER_PROTEINS(graph_code,cluster_id,protein) VALUES ('GU1',86,'YLR314C');
INSERT INTO ITER_CLUSTER_MASTER(graph_code,cluster_id) VALUES ('GU1',86);
INSERT INTO ITER_CLUSTER_PROTEINS(graph_code,cluster_id,protein) VALUES ('GU1',86,'YDL225W');
INSERT INTO ITER_CLUSTER_MASTER(graph_code,cluster_id) VALUES ('GU1',87);
INSERT INTO ITER_CLUSTER_PROTEINS(graph_code,cluster_id,protein) VALUES ('GU1',87,'YOR136W');
INSERT INTO ITER_CLUSTER_MASTER(graph_code,cluster_id) VALUES ('GU1',87);
INSERT INTO ITER_CLUSTER_PROTEINS(graph_code,cluster_id,protein) VALUES ('GU1',87,'YDR214W');
INSERT INTO ITER_CLUSTER_MASTER(graph_code,cluster_id) VALUES ('GU1',87);
INSERT INTO ITER_CLUSTER_PROTEINS(graph_code,cluster_id,protein) VALUES ('GU1',87,'YIL094C');
INSERT INTO ITER_CLUSTER_MASTER(graph_code,cluster_id) VALUES ('GU1',87);
INSERT INTO ITER_CLUSTER_PROTEINS(graph_code,cluster_id,protein) VALUES ('GU1',87,'YER103W');
INSERT INTO ITER_CLUSTER_MASTER(graph_code,cluster_id) VALUES ('GU1',87);
INSERT INTO ITER_CLUSTER_PROTEINS(graph_code,cluster_id,protein) VALUES ('GU1',87,'YHR138C');
INSERT INTO ITER_CLUSTER_MASTER(graph_code,cluster_id) VALUES ('GU1',87);
INSERT INTO ITER_CLUSTER_PROTEINS(graph_code,cluster_id,protein) VALUES ('GU1',87,'YKR003W');
INSERT INTO ITER_CLUSTER_MASTER(graph_code,cluster_id) VALUES ('GU1',87);
INSERT INTO ITER_CLUSTER_PROTEINS(graph_code,cluster_id,protein) VALUES ('GU1',87,'YPR061C');
INSERT INTO ITER_CLUSTER_MASTER(graph_code,cluster_id) VALUES ('GU1',88);
INSERT INTO ITER_CLUSTER_PROTEINS(graph_code,cluster_id,protein) VALUES ('GU1',88,'YGL100W');
INSERT INTO ITER_CLUSTER_MASTER(graph_code,cluster_id) VALUES ('GU1',88);
INSERT INTO ITER_CLUSTER_PROTEINS(graph_code,cluster_id,protein) VALUES ('GU1',88,'YPL169C');
INSERT INTO ITER_CLUSTER_MASTER(graph_code,cluster_id) VALUES ('GU1',88);
INSERT INTO ITER_CLUSTER_PROTEINS(graph_code,cluster_id,protein) VALUES ('GU1',88,'YJR042W');
INSERT INTO ITER_CLUSTER_MASTER(graph_code,cluster_id) VALUES ('GU1',88);
INSERT INTO ITER_CLUSTER_PROTEINS(graph_code,cluster_id,protein) VALUES ('GU1',88,'YLR208W');
INSERT INTO ITER_CLUSTER_MASTER(graph_code,cluster_id) VALUES ('GU1',88);
INSERT INTO ITER_CLUSTER_PROTEINS(graph_code,cluster_id,protein) VALUES ('GU1',88,'YDL116W');
INSERT INTO ITER_CLUSTER_MASTER(graph_code,cluster_id) VALUES ('GU1',88);
INSERT INTO ITER_CLUSTER_PROTEINS(graph_code,cluster_id,protein) VALUES ('GU1',88,'YKL057C');
INSERT INTO ITER_CLUSTER_MASTER(graph_code,cluster_id) VALUES ('GU1',88);
INSERT INTO ITER_CLUSTER_PROTEINS(graph_code,cluster_id,protein) VALUES ('GU1',88,'YGL092W');
INSERT INTO ITER_CLUSTER_MASTER(graph_code,cluster_id) VALUES ('GU1',89);
INSERT INTO ITER_CLUSTER_PROTEINS(graph_code,cluster_id,protein) VALUES ('GU1',89,'YBR105C');
INSERT INTO ITER_CLUSTER_MASTER(graph_code,cluster_id) VALUES ('GU1',89);
INSERT INTO ITER_CLUSTER_PROTEINS(graph_code,cluster_id,protein) VALUES ('GU1',89,'YGL227W');
INSERT INTO ITER_CLUSTER_MASTER(graph_code,cluster_id) VALUES ('GU1',89);
INSERT INTO ITER_CLUSTER_PROTEINS(graph_code,cluster_id,protein) VALUES ('GU1',89,'YCL039W');
INSERT INTO ITER_CLUSTER_MASTER(graph_code,cluster_id) VALUES ('GU1',89);
INSERT INTO ITER_CLUSTER_PROTEINS(graph_code,cluster_id,protein) VALUES ('GU1',89,'YDR255C');
INSERT INTO ITER_CLUSTER_MASTER(graph_code,cluster_id) VALUES ('GU1',89);
INSERT INTO ITER_CLUSTER_PROTEINS(graph_code,cluster_id,protein) VALUES ('GU1',89,'YIL017C');
INSERT INTO ITER_CLUSTER_MASTER(graph_code,cluster_id) VALUES ('GU1',89);
INSERT INTO ITER_CLUSTER_PROTEINS(graph_code,cluster_id,protein) VALUES ('GU1',89,'YIL097W');
INSERT INTO ITER_CLUSTER_MASTER(graph_code,cluster_id) VALUES ('GU1',89);
INSERT INTO ITER_CLUSTER_PROTEINS(graph_code,cluster_id,protein) VALUES ('GU1',89,'YMR135C');
INSERT INTO ITER_CLUSTER_MASTER(graph_code,cluster_id) VALUES ('GU1',90);
INSERT INTO ITER_CLUSTER_PROTEINS(graph_code,cluster_id,protein) VALUES ('GU1',90,'YHR012W');
INSERT INTO ITER_CLUSTER_MASTER(graph_code,cluster_id) VALUES ('GU1',90);
INSERT INTO ITER_CLUSTER_PROTEINS(graph_code,cluster_id,protein) VALUES ('GU1',90,'YJL154C');
INSERT INTO ITER_CLUSTER_MASTER(graph_code,cluster_id) VALUES ('GU1',90);
INSERT INTO ITER_CLUSTER_PROTEINS(graph_code,cluster_id,protein) VALUES ('GU1',90,'YOR069W');
INSERT INTO ITER_CLUSTER_MASTER(graph_code,cluster_id) VALUES ('GU1',90);
INSERT INTO ITER_CLUSTER_PROTEINS(graph_code,cluster_id,protein) VALUES ('GU1',90,'YJL053W');
INSERT INTO ITER_CLUSTER_MASTER(graph_code,cluster_id) VALUES ('GU1',90);
INSERT INTO ITER_CLUSTER_PROTEINS(graph_code,cluster_id,protein) VALUES ('GU1',90,'YOR132W');
INSERT INTO ITER_CLUSTER_MASTER(graph_code,cluster_id) VALUES ('GU1',90);
INSERT INTO ITER_CLUSTER_PROTEINS(graph_code,cluster_id,protein) VALUES ('GU1',90,'YPL070W');
INSERT INTO ITER_CLUSTER_MASTER(graph_code,cluster_id) VALUES ('GU1',90);
INSERT INTO ITER_CLUSTER_PROTEINS(graph_code,cluster_id,protein) VALUES ('GU1',90,'YKL195W');
INSERT INTO ITER_CLUSTER_MASTER(graph_code,cluster_id) VALUES ('GU1',91);
INSERT INTO ITER_CLUSTER_PROTEINS(graph_code,cluster_id,protein) VALUES ('GU1',91,'YLR362W');
INSERT INTO ITER_CLUSTER_MASTER(graph_code,cluster_id) VALUES ('GU1',91);
INSERT INTO ITER_CLUSTER_PROTEINS(graph_code,cluster_id,protein) VALUES ('GU1',91,'YDR357C');
INSERT INTO ITER_CLUSTER_MASTER(graph_code,cluster_id) VALUES ('GU1',91);
INSERT INTO ITER_CLUSTER_PROTEINS(graph_code,cluster_id,protein) VALUES ('GU1',91,'YKL061W');
INSERT INTO ITER_CLUSTER_MASTER(graph_code,cluster_id) VALUES ('GU1',91);
INSERT INTO ITER_CLUSTER_PROTEINS(graph_code,cluster_id,protein) VALUES ('GU1',91,'YEL005C');
INSERT INTO ITER_CLUSTER_MASTER(graph_code,cluster_id) VALUES ('GU1',91);
INSERT INTO ITER_CLUSTER_PROTEINS(graph_code,cluster_id,protein) VALUES ('GU1',91,'YGL079W');
INSERT INTO ITER_CLUSTER_MASTER(graph_code,cluster_id) VALUES ('GU1',91);
INSERT INTO ITER_CLUSTER_PROTEINS(graph_code,cluster_id,protein) VALUES ('GU1',91,'YLR408C');
INSERT INTO ITER_CLUSTER_MASTER(graph_code,cluster_id) VALUES ('GU1',91);
INSERT INTO ITER_CLUSTER_PROTEINS(graph_code,cluster_id,protein) VALUES ('GU1',91,'YNL086W');
INSERT INTO ITER_CLUSTER_MASTER(graph_code,cluster_id) VALUES ('GU1',92);
INSERT INTO ITER_CLUSTER_PROTEINS(graph_code,cluster_id,protein) VALUES ('GU1',92,'YKL142W');
INSERT INTO ITER_CLUSTER_MASTER(graph_code,cluster_id) VALUES ('GU1',92);
INSERT INTO ITER_CLUSTER_PROTEINS(graph_code,cluster_id,protein) VALUES ('GU1',92,'YKL048C');
INSERT INTO ITER_CLUSTER_MASTER(graph_code,cluster_id) VALUES ('GU1',92);
INSERT INTO ITER_CLUSTER_PROTEINS(graph_code,cluster_id,protein) VALUES ('GU1',92,'YEL043W');
INSERT INTO ITER_CLUSTER_MASTER(graph_code,cluster_id) VALUES ('GU1',92);
INSERT INTO ITER_CLUSTER_PROTEINS(graph_code,cluster_id,protein) VALUES ('GU1',92,'YFL054C');
INSERT INTO ITER_CLUSTER_MASTER(graph_code,cluster_id) VALUES ('GU1',92);
INSERT INTO ITER_CLUSTER_PROTEINS(graph_code,cluster_id,protein) VALUES ('GU1',92,'YJL129C');
INSERT INTO ITER_CLUSTER_MASTER(graph_code,cluster_id) VALUES ('GU1',92);
INSERT INTO ITER_CLUSTER_PROTEINS(graph_code,cluster_id,protein) VALUES ('GU1',92,'YML006C');
INSERT INTO ITER_CLUSTER_MASTER(graph_code,cluster_id) VALUES ('GU1',92);
INSERT INTO ITER_CLUSTER_PROTEINS(graph_code,cluster_id,protein) VALUES ('GU1',92,'YOR196C');
INSERT INTO ITER_CLUSTER_MASTER(graph_code,cluster_id) VALUES ('GU1',93);
INSERT INTO ITER_CLUSTER_PROTEINS(graph_code,cluster_id,protein) VALUES ('GU1',93,'YGR078C');
INSERT INTO ITER_CLUSTER_MASTER(graph_code,cluster_id) VALUES ('GU1',93);
INSERT INTO ITER_CLUSTER_PROTEINS(graph_code,cluster_id,protein) VALUES ('GU1',93,'YNL153C');
INSERT INTO ITER_CLUSTER_MASTER(graph_code,cluster_id) VALUES ('GU1',93);
INSERT INTO ITER_CLUSTER_PROTEINS(graph_code,cluster_id,protein) VALUES ('GU1',93,'YLR200W');
INSERT INTO ITER_CLUSTER_MASTER(graph_code,cluster_id) VALUES ('GU1',93);
INSERT INTO ITER_CLUSTER_PROTEINS(graph_code,cluster_id,protein) VALUES ('GU1',93,'YFL023W');
INSERT INTO ITER_CLUSTER_MASTER(graph_code,cluster_id) VALUES ('GU1',93);
INSERT INTO ITER_CLUSTER_PROTEINS(graph_code,cluster_id,protein) VALUES ('GU1',93,'YEL003W');
INSERT INTO ITER_CLUSTER_MASTER(graph_code,cluster_id) VALUES ('GU1',93);
INSERT INTO ITER_CLUSTER_PROTEINS(graph_code,cluster_id,protein) VALUES ('GU1',93,'YJL179W');
INSERT INTO ITER_CLUSTER_MASTER(graph_code,cluster_id) VALUES ('GU1',93);
INSERT INTO ITER_CLUSTER_PROTEINS(graph_code,cluster_id,protein) VALUES ('GU1',93,'YML094W');
INSERT INTO ITER_CLUSTER_MASTER(graph_code,cluster_id) VALUES ('GU1',94);
INSERT INTO ITER_CLUSTER_PROTEINS(graph_code,cluster_id,protein) VALUES ('GU1',94,'YAL002W');
INSERT INTO ITER_CLUSTER_MASTER(graph_code,cluster_id) VALUES ('GU1',94);
INSERT INTO ITER_CLUSTER_PROTEINS(graph_code,cluster_id,protein) VALUES ('GU1',94,'YLR148W');
INSERT INTO ITER_CLUSTER_MASTER(graph_code,cluster_id) VALUES ('GU1',94);
INSERT INTO ITER_CLUSTER_PROTEINS(graph_code,cluster_id,protein) VALUES ('GU1',94,'YMR231W');
INSERT INTO ITER_CLUSTER_MASTER(graph_code,cluster_id) VALUES ('GU1',94);
INSERT INTO ITER_CLUSTER_PROTEINS(graph_code,cluster_id,protein) VALUES ('GU1',94,'YPL045W');
INSERT INTO ITER_CLUSTER_MASTER(graph_code,cluster_id) VALUES ('GU1',94);
INSERT INTO ITER_CLUSTER_PROTEINS(graph_code,cluster_id,protein) VALUES ('GU1',94,'YLR396C');
INSERT INTO ITER_CLUSTER_MASTER(graph_code,cluster_id) VALUES ('GU1',94);
INSERT INTO ITER_CLUSTER_PROTEINS(graph_code,cluster_id,protein) VALUES ('GU1',94,'YDR080W');
INSERT INTO ITER_CLUSTER_MASTER(graph_code,cluster_id) VALUES ('GU1',94);
INSERT INTO ITER_CLUSTER_PROTEINS(graph_code,cluster_id,protein) VALUES ('GU1',94,'YDL077C');
INSERT INTO ITER_CLUSTER_MASTER(graph_code,cluster_id) VALUES ('GU1',95);
INSERT INTO ITER_CLUSTER_PROTEINS(graph_code,cluster_id,protein) VALUES ('GU1',95,'YOL097C');
INSERT INTO ITER_CLUSTER_MASTER(graph_code,cluster_id) VALUES ('GU1',95);
INSERT INTO ITER_CLUSTER_PROTEINS(graph_code,cluster_id,protein) VALUES ('GU1',95,'YGL253W');
INSERT INTO ITER_CLUSTER_MASTER(graph_code,cluster_id) VALUES ('GU1',95);
INSERT INTO ITER_CLUSTER_PROTEINS(graph_code,cluster_id,protein) VALUES ('GU1',95,'YBR156C');
INSERT INTO ITER_CLUSTER_MASTER(graph_code,cluster_id) VALUES ('GU1',95);
INSERT INTO ITER_CLUSTER_PROTEINS(graph_code,cluster_id,protein) VALUES ('GU1',95,'YNL162W');
INSERT INTO ITER_CLUSTER_MASTER(graph_code,cluster_id) VALUES ('GU1',95);
INSERT INTO ITER_CLUSTER_PROTEINS(graph_code,cluster_id,protein) VALUES ('GU1',95,'YAL067C');
INSERT INTO ITER_CLUSTER_MASTER(graph_code,cluster_id) VALUES ('GU1',95);
INSERT INTO ITER_CLUSTER_PROTEINS(graph_code,cluster_id,protein) VALUES ('GU1',95,'YIR021W');
INSERT INTO ITER_CLUSTER_MASTER(graph_code,cluster_id) VALUES ('GU1',95);
INSERT INTO ITER_CLUSTER_PROTEINS(graph_code,cluster_id,protein) VALUES ('GU1',95,'YOL052C');
INSERT INTO ITER_CLUSTER_MASTER(graph_code,cluster_id) VALUES ('GU1',96);
INSERT INTO ITER_CLUSTER_PROTEINS(graph_code,cluster_id,protein) VALUES ('GU1',96,'YBL008W');
INSERT INTO ITER_CLUSTER_MASTER(graph_code,cluster_id) VALUES ('GU1',96);
INSERT INTO ITER_CLUSTER_PROTEINS(graph_code,cluster_id,protein) VALUES ('GU1',96,'YBR215W');
INSERT INTO ITER_CLUSTER_MASTER(graph_code,cluster_id) VALUES ('GU1',96);
INSERT INTO ITER_CLUSTER_PROTEINS(graph_code,cluster_id,protein) VALUES ('GU1',96,'YJL115W');
INSERT INTO ITER_CLUSTER_MASTER(graph_code,cluster_id) VALUES ('GU1',96);
INSERT INTO ITER_CLUSTER_PROTEINS(graph_code,cluster_id,protein) VALUES ('GU1',96,'YOR038C');
INSERT INTO ITER_CLUSTER_MASTER(graph_code,cluster_id) VALUES ('GU1',96);
INSERT INTO ITER_CLUSTER_PROTEINS(graph_code,cluster_id,protein) VALUES ('GU1',96,'YIL121W');
INSERT INTO ITER_CLUSTER_MASTER(graph_code,cluster_id) VALUES ('GU1',96);
INSERT INTO ITER_CLUSTER_PROTEINS(graph_code,cluster_id,protein) VALUES ('GU1',96,'YJR140C');
INSERT INTO ITER_CLUSTER_MASTER(graph_code,cluster_id) VALUES ('GU1',96);
INSERT INTO ITER_CLUSTER_PROTEINS(graph_code,cluster_id,protein) VALUES ('GU1',96,'YLR403W');
INSERT INTO ITER_CLUSTER_MASTER(graph_code,cluster_id) VALUES ('GU1',97);
INSERT INTO ITER_CLUSTER_PROTEINS(graph_code,cluster_id,protein) VALUES ('GU1',97,'YBL079W');
INSERT INTO ITER_CLUSTER_MASTER(graph_code,cluster_id) VALUES ('GU1',97);
INSERT INTO ITER_CLUSTER_PROTEINS(graph_code,cluster_id,protein) VALUES ('GU1',97,'YGR037C');
INSERT INTO ITER_CLUSTER_MASTER(graph_code,cluster_id) VALUES ('GU1',97);
INSERT INTO ITER_CLUSTER_PROTEINS(graph_code,cluster_id,protein) VALUES ('GU1',97,'Q0110');
INSERT INTO ITER_CLUSTER_MASTER(graph_code,cluster_id) VALUES ('GU1',97);
INSERT INTO ITER_CLUSTER_PROTEINS(graph_code,cluster_id,protein) VALUES ('GU1',97,'YFL026W');
INSERT INTO ITER_CLUSTER_MASTER(graph_code,cluster_id) VALUES ('GU1',97);
INSERT INTO ITER_CLUSTER_PROTEINS(graph_code,cluster_id,protein) VALUES ('GU1',97,'YLL019C');
INSERT INTO ITER_CLUSTER_MASTER(graph_code,cluster_id) VALUES ('GU1',97);
INSERT INTO ITER_CLUSTER_PROTEINS(graph_code,cluster_id,protein) VALUES ('GU1',97,'YLR359W');
INSERT INTO ITER_CLUSTER_MASTER(graph_code,cluster_id) VALUES ('GU1',97);
INSERT INTO ITER_CLUSTER_PROTEINS(graph_code,cluster_id,protein) VALUES ('GU1',97,'YOL152W');
INSERT INTO ITER_CLUSTER_MASTER(graph_code,cluster_id) VALUES ('GU1',98);
INSERT INTO ITER_CLUSTER_PROTEINS(graph_code,cluster_id,protein) VALUES ('GU1',98,'YLR305C');
INSERT INTO ITER_CLUSTER_MASTER(graph_code,cluster_id) VALUES ('GU1',98);
INSERT INTO ITER_CLUSTER_PROTEINS(graph_code,cluster_id,protein) VALUES ('GU1',98,'YDR139C');
INSERT INTO ITER_CLUSTER_MASTER(graph_code,cluster_id) VALUES ('GU1',98);
INSERT INTO ITER_CLUSTER_PROTEINS(graph_code,cluster_id,protein) VALUES ('GU1',98,'YDL093W');
INSERT INTO ITER_CLUSTER_MASTER(graph_code,cluster_id) VALUES ('GU1',98);
INSERT INTO ITER_CLUSTER_PROTEINS(graph_code,cluster_id,protein) VALUES ('GU1',98,'YNL281W');
INSERT INTO ITER_CLUSTER_MASTER(graph_code,cluster_id) VALUES ('GU1',98);
INSERT INTO ITER_CLUSTER_PROTEINS(graph_code,cluster_id,protein) VALUES ('GU1',98,'YOR100C');
INSERT INTO ITER_CLUSTER_MASTER(graph_code,cluster_id) VALUES ('GU1',98);
INSERT INTO ITER_CLUSTER_PROTEINS(graph_code,cluster_id,protein) VALUES ('GU1',98,'YOR216C');
INSERT INTO ITER_CLUSTER_MASTER(graph_code,cluster_id) VALUES ('GU1',98);
INSERT INTO ITER_CLUSTER_PROTEINS(graph_code,cluster_id,protein) VALUES ('GU1',98,'YHL032C');
INSERT INTO ITER_CLUSTER_MASTER(graph_code,cluster_id) VALUES ('GU1',99);
INSERT INTO ITER_CLUSTER_PROTEINS(graph_code,cluster_id,protein) VALUES ('GU1',99,'YDR103W');
INSERT INTO ITER_CLUSTER_MASTER(graph_code,cluster_id) VALUES ('GU1',99);
INSERT INTO ITER_CLUSTER_PROTEINS(graph_code,cluster_id,protein) VALUES ('GU1',99,'YEL023C');
INSERT INTO ITER_CLUSTER_MASTER(graph_code,cluster_id) VALUES ('GU1',99);
INSERT INTO ITER_CLUSTER_PROTEINS(graph_code,cluster_id,protein) VALUES ('GU1',99,'YDR454C');
INSERT INTO ITER_CLUSTER_MASTER(graph_code,cluster_id) VALUES ('GU1',99);
INSERT INTO ITER_CLUSTER_PROTEINS(graph_code,cluster_id,protein) VALUES ('GU1',99,'YKL216W');
INSERT INTO ITER_CLUSTER_MASTER(graph_code,cluster_id) VALUES ('GU1',99);
INSERT INTO ITER_CLUSTER_PROTEINS(graph_code,cluster_id,protein) VALUES ('GU1',99,'YOR269W');
INSERT INTO ITER_CLUSTER_MASTER(graph_code,cluster_id) VALUES ('GU1',99);
INSERT INTO ITER_CLUSTER_PROTEINS(graph_code,cluster_id,protein) VALUES ('GU1',99,'YOR305W');
INSERT INTO ITER_CLUSTER_MASTER(graph_code,cluster_id) VALUES ('GU1',99);
INSERT INTO ITER_CLUSTER_PROTEINS(graph_code,cluster_id,protein) VALUES ('GU1',99,'YOR368W');
INSERT INTO ITER_CLUSTER_MASTER(graph_code,cluster_id) VALUES ('GU1',100);
INSERT INTO ITER_CLUSTER_PROTEINS(graph_code,cluster_id,protein) VALUES ('GU1',100,'YKL117W');
INSERT INTO ITER_CLUSTER_MASTER(graph_code,cluster_id) VALUES ('GU1',100);
INSERT INTO ITER_CLUSTER_PROTEINS(graph_code,cluster_id,protein) VALUES ('GU1',100,'YBL106C');
INSERT INTO ITER_CLUSTER_MASTER(graph_code,cluster_id) VALUES ('GU1',100);
INSERT INTO ITER_CLUSTER_PROTEINS(graph_code,cluster_id,protein) VALUES ('GU1',100,'YBR180W');
INSERT INTO ITER_CLUSTER_MASTER(graph_code,cluster_id) VALUES ('GU1',100);
INSERT INTO ITER_CLUSTER_PROTEINS(graph_code,cluster_id,protein) VALUES ('GU1',100,'YGL140C');
INSERT INTO ITER_CLUSTER_MASTER(graph_code,cluster_id) VALUES ('GU1',100);
INSERT INTO ITER_CLUSTER_PROTEINS(graph_code,cluster_id,protein) VALUES ('GU1',100,'YGR136W');
INSERT INTO ITER_CLUSTER_MASTER(graph_code,cluster_id) VALUES ('GU1',100);
INSERT INTO ITER_CLUSTER_PROTEINS(graph_code,cluster_id,protein) VALUES ('GU1',100,'YJR103W');
INSERT INTO ITER_CLUSTER_MASTER(graph_code,cluster_id) VALUES ('GU1',100);
INSERT INTO ITER_CLUSTER_PROTEINS(graph_code,cluster_id,protein) VALUES ('GU1',100,'YOR262W');
INSERT INTO ITER_CLUSTER_MASTER(graph_code,cluster_id) VALUES ('GU1',101);
INSERT INTO ITER_CLUSTER_PROTEINS(graph_code,cluster_id,protein) VALUES ('GU1',101,'YIR009W');
INSERT INTO ITER_CLUSTER_MASTER(graph_code,cluster_id) VALUES ('GU1',101);
INSERT INTO ITER_CLUSTER_PROTEINS(graph_code,cluster_id,protein) VALUES ('GU1',101,'YGR072W');
INSERT INTO ITER_CLUSTER_MASTER(graph_code,cluster_id) VALUES ('GU1',101);
INSERT INTO ITER_CLUSTER_PROTEINS(graph_code,cluster_id,protein) VALUES ('GU1',101,'YHR077C');
INSERT INTO ITER_CLUSTER_MASTER(graph_code,cluster_id) VALUES ('GU1',101);
INSERT INTO ITER_CLUSTER_PROTEINS(graph_code,cluster_id,protein) VALUES ('GU1',101,'YBR023C');
INSERT INTO ITER_CLUSTER_MASTER(graph_code,cluster_id) VALUES ('GU1',101);
INSERT INTO ITER_CLUSTER_PROTEINS(graph_code,cluster_id,protein) VALUES ('GU1',101,'YDR034C');
INSERT INTO ITER_CLUSTER_MASTER(graph_code,cluster_id) VALUES ('GU1',101);
INSERT INTO ITER_CLUSTER_PROTEINS(graph_code,cluster_id,protein) VALUES ('GU1',101,'YML052W');
INSERT INTO ITER_CLUSTER_MASTER(graph_code,cluster_id) VALUES ('GU1',102);
INSERT INTO ITER_CLUSTER_PROTEINS(graph_code,cluster_id,protein) VALUES ('GU1',102,'YOR133W');
INSERT INTO ITER_CLUSTER_MASTER(graph_code,cluster_id) VALUES ('GU1',102);
INSERT INTO ITER_CLUSTER_PROTEINS(graph_code,cluster_id,protein) VALUES ('GU1',102,'YHR024C');
INSERT INTO ITER_CLUSTER_MASTER(graph_code,cluster_id) VALUES ('GU1',102);
INSERT INTO ITER_CLUSTER_PROTEINS(graph_code,cluster_id,protein) VALUES ('GU1',102,'YLR163C');
INSERT INTO ITER_CLUSTER_MASTER(graph_code,cluster_id) VALUES ('GU1',102);
INSERT INTO ITER_CLUSTER_PROTEINS(graph_code,cluster_id,protein) VALUES ('GU1',102,'YLR172C');
INSERT INTO ITER_CLUSTER_MASTER(graph_code,cluster_id) VALUES ('GU1',102);
INSERT INTO ITER_CLUSTER_PROTEINS(graph_code,cluster_id,protein) VALUES ('GU1',102,'YNL242W');
INSERT INTO ITER_CLUSTER_MASTER(graph_code,cluster_id) VALUES ('GU1',102);
INSERT INTO ITER_CLUSTER_PROTEINS(graph_code,cluster_id,protein) VALUES ('GU1',102,'YFR021W');
INSERT INTO ITER_CLUSTER_MASTER(graph_code,cluster_id) VALUES ('GU1',103);
INSERT INTO ITER_CLUSTER_PROTEINS(graph_code,cluster_id,protein) VALUES ('GU1',103,'YLR259C');
INSERT INTO ITER_CLUSTER_MASTER(graph_code,cluster_id) VALUES ('GU1',103);
INSERT INTO ITER_CLUSTER_PROTEINS(graph_code,cluster_id,protein) VALUES ('GU1',103,'YNL085W');
INSERT INTO ITER_CLUSTER_MASTER(graph_code,cluster_id) VALUES ('GU1',103);
INSERT INTO ITER_CLUSTER_PROTEINS(graph_code,cluster_id,protein) VALUES ('GU1',103,'YHR208W');
INSERT INTO ITER_CLUSTER_MASTER(graph_code,cluster_id) VALUES ('GU1',103);
INSERT INTO ITER_CLUSTER_PROTEINS(graph_code,cluster_id,protein) VALUES ('GU1',103,'YJR148W');
INSERT INTO ITER_CLUSTER_MASTER(graph_code,cluster_id) VALUES ('GU1',103);
INSERT INTO ITER_CLUSTER_PROTEINS(graph_code,cluster_id,protein) VALUES ('GU1',103,'YDL033C');
INSERT INTO ITER_CLUSTER_MASTER(graph_code,cluster_id) VALUES ('GU1',103);
INSERT INTO ITER_CLUSTER_PROTEINS(graph_code,cluster_id,protein) VALUES ('GU1',103,'YGL039W');
INSERT INTO ITER_CLUSTER_MASTER(graph_code,cluster_id) VALUES ('GU1',104);
INSERT INTO ITER_CLUSTER_PROTEINS(graph_code,cluster_id,protein) VALUES ('GU1',104,'YDR188W');
INSERT INTO ITER_CLUSTER_MASTER(graph_code,cluster_id) VALUES ('GU1',104);
INSERT INTO ITER_CLUSTER_PROTEINS(graph_code,cluster_id,protein) VALUES ('GU1',104,'YDL143W');
INSERT INTO ITER_CLUSTER_MASTER(graph_code,cluster_id) VALUES ('GU1',104);
INSERT INTO ITER_CLUSTER_PROTEINS(graph_code,cluster_id,protein) VALUES ('GU1',104,'YJL111W');
INSERT INTO ITER_CLUSTER_MASTER(graph_code,cluster_id) VALUES ('GU1',104);
INSERT INTO ITER_CLUSTER_PROTEINS(graph_code,cluster_id,protein) VALUES ('GU1',104,'YIL142W');
INSERT INTO ITER_CLUSTER_MASTER(graph_code,cluster_id) VALUES ('GU1',104);
INSERT INTO ITER_CLUSTER_PROTEINS(graph_code,cluster_id,protein) VALUES ('GU1',104,'YOR281C');
INSERT INTO ITER_CLUSTER_MASTER(graph_code,cluster_id) VALUES ('GU1',104);
INSERT INTO ITER_CLUSTER_PROTEINS(graph_code,cluster_id,protein) VALUES ('GU1',104,'YNL212W');
INSERT INTO ITER_CLUSTER_MASTER(graph_code,cluster_id) VALUES ('GU1',105);
INSERT INTO ITER_CLUSTER_PROTEINS(graph_code,cluster_id,protein) VALUES ('GU1',105,'YLR447C');
INSERT INTO ITER_CLUSTER_MASTER(graph_code,cluster_id) VALUES ('GU1',105);
INSERT INTO ITER_CLUSTER_PROTEINS(graph_code,cluster_id,protein) VALUES ('GU1',105,'YOR270C');
INSERT INTO ITER_CLUSTER_MASTER(graph_code,cluster_id) VALUES ('GU1',105);
INSERT INTO ITER_CLUSTER_PROTEINS(graph_code,cluster_id,protein) VALUES ('GU1',105,'YAL026C');
INSERT INTO ITER_CLUSTER_MASTER(graph_code,cluster_id) VALUES ('GU1',105);
INSERT INTO ITER_CLUSTER_PROTEINS(graph_code,cluster_id,protein) VALUES ('GU1',105,'YKL119C');
INSERT INTO ITER_CLUSTER_MASTER(graph_code,cluster_id) VALUES ('GU1',105);
INSERT INTO ITER_CLUSTER_PROTEINS(graph_code,cluster_id,protein) VALUES ('GU1',105,'YDR516C');
INSERT INTO ITER_CLUSTER_MASTER(graph_code,cluster_id) VALUES ('GU1',105);
INSERT INTO ITER_CLUSTER_PROTEINS(graph_code,cluster_id,protein) VALUES ('GU1',105,'YOR112W');
INSERT INTO ITER_CLUSTER_MASTER(graph_code,cluster_id) VALUES ('GU1',106);
INSERT INTO ITER_CLUSTER_PROTEINS(graph_code,cluster_id,protein) VALUES ('GU1',106,'YOR164C');
INSERT INTO ITER_CLUSTER_MASTER(graph_code,cluster_id) VALUES ('GU1',106);
INSERT INTO ITER_CLUSTER_PROTEINS(graph_code,cluster_id,protein) VALUES ('GU1',106,'YDR026C');
INSERT INTO ITER_CLUSTER_MASTER(graph_code,cluster_id) VALUES ('GU1',106);
INSERT INTO ITER_CLUSTER_PROTEINS(graph_code,cluster_id,protein) VALUES ('GU1',106,'YPL174C');
INSERT INTO ITER_CLUSTER_MASTER(graph_code,cluster_id) VALUES ('GU1',106);
INSERT INTO ITER_CLUSTER_PROTEINS(graph_code,cluster_id,protein) VALUES ('GU1',106,'YOR007C');
INSERT INTO ITER_CLUSTER_MASTER(graph_code,cluster_id) VALUES ('GU1',106);
INSERT INTO ITER_CLUSTER_PROTEINS(graph_code,cluster_id,protein) VALUES ('GU1',106,'YBR137W');
INSERT INTO ITER_CLUSTER_MASTER(graph_code,cluster_id) VALUES ('GU1',106);
INSERT INTO ITER_CLUSTER_PROTEINS(graph_code,cluster_id,protein) VALUES ('GU1',106,'YOL111C');
INSERT INTO ITER_CLUSTER_MASTER(graph_code,cluster_id) VALUES ('GU1',107);
INSERT INTO ITER_CLUSTER_PROTEINS(graph_code,cluster_id,protein) VALUES ('GU1',107,'YKL196C');
INSERT INTO ITER_CLUSTER_MASTER(graph_code,cluster_id) VALUES ('GU1',107);
INSERT INTO ITER_CLUSTER_PROTEINS(graph_code,cluster_id,protein) VALUES ('GU1',107,'YOR036W');
INSERT INTO ITER_CLUSTER_MASTER(graph_code,cluster_id) VALUES ('GU1',107);
INSERT INTO ITER_CLUSTER_PROTEINS(graph_code,cluster_id,protein) VALUES ('GU1',107,'YMR197C');
INSERT INTO ITER_CLUSTER_MASTER(graph_code,cluster_id) VALUES ('GU1',107);
INSERT INTO ITER_CLUSTER_PROTEINS(graph_code,cluster_id,protein) VALUES ('GU1',107,'YDR264C');
INSERT INTO ITER_CLUSTER_MASTER(graph_code,cluster_id) VALUES ('GU1',107);
INSERT INTO ITER_CLUSTER_PROTEINS(graph_code,cluster_id,protein) VALUES ('GU1',107,'YOR212W');
INSERT INTO ITER_CLUSTER_MASTER(graph_code,cluster_id) VALUES ('GU1',107);
INSERT INTO ITER_CLUSTER_PROTEINS(graph_code,cluster_id,protein) VALUES ('GU1',107,'YDR159W');
INSERT INTO ITER_CLUSTER_MASTER(graph_code,cluster_id) VALUES ('GU1',108);
INSERT INTO ITER_CLUSTER_PROTEINS(graph_code,cluster_id,protein) VALUES ('GU1',108,'YMR214W');
INSERT INTO ITER_CLUSTER_MASTER(graph_code,cluster_id) VALUES ('GU1',108);
INSERT INTO ITER_CLUSTER_PROTEINS(graph_code,cluster_id,protein) VALUES ('GU1',108,'YJL047C');
INSERT INTO ITER_CLUSTER_MASTER(graph_code,cluster_id) VALUES ('GU1',108);
INSERT INTO ITER_CLUSTER_PROTEINS(graph_code,cluster_id,protein) VALUES ('GU1',108,'YBR159W');
INSERT INTO ITER_CLUSTER_MASTER(graph_code,cluster_id) VALUES ('GU1',108);
INSERT INTO ITER_CLUSTER_PROTEINS(graph_code,cluster_id,protein) VALUES ('GU1',108,'YAL023C');
INSERT INTO ITER_CLUSTER_MASTER(graph_code,cluster_id) VALUES ('GU1',108);
INSERT INTO ITER_CLUSTER_PROTEINS(graph_code,cluster_id,protein) VALUES ('GU1',108,'YBL060W');
INSERT INTO ITER_CLUSTER_MASTER(graph_code,cluster_id) VALUES ('GU1',108);
INSERT INTO ITER_CLUSTER_PROTEINS(graph_code,cluster_id,protein) VALUES ('GU1',108,'YCR043C');
INSERT INTO ITER_CLUSTER_MASTER(graph_code,cluster_id) VALUES ('GU1',109);
INSERT INTO ITER_CLUSTER_PROTEINS(graph_code,cluster_id,protein) VALUES ('GU1',109,'YIL143C');
INSERT INTO ITER_CLUSTER_MASTER(graph_code,cluster_id) VALUES ('GU1',109);
INSERT INTO ITER_CLUSTER_PROTEINS(graph_code,cluster_id,protein) VALUES ('GU1',109,'YHR070W');
INSERT INTO ITER_CLUSTER_MASTER(graph_code,cluster_id) VALUES ('GU1',109);
INSERT INTO ITER_CLUSTER_PROTEINS(graph_code,cluster_id,protein) VALUES ('GU1',109,'YMR219W');
INSERT INTO ITER_CLUSTER_MASTER(graph_code,cluster_id) VALUES ('GU1',109);
INSERT INTO ITER_CLUSTER_PROTEINS(graph_code,cluster_id,protein) VALUES ('GU1',109,'YBL105C');
INSERT INTO ITER_CLUSTER_MASTER(graph_code,cluster_id) VALUES ('GU1',109);
INSERT INTO ITER_CLUSTER_PROTEINS(graph_code,cluster_id,protein) VALUES ('GU1',109,'YBR166C');
INSERT INTO ITER_CLUSTER_MASTER(graph_code,cluster_id) VALUES ('GU1',109);
INSERT INTO ITER_CLUSTER_PROTEINS(graph_code,cluster_id,protein) VALUES ('GU1',109,'YMR113W');
INSERT INTO ITER_CLUSTER_MASTER(graph_code,cluster_id) VALUES ('GU1',110);
INSERT INTO ITER_CLUSTER_PROTEINS(graph_code,cluster_id,protein) VALUES ('GU1',110,'YAL034C');
INSERT INTO ITER_CLUSTER_MASTER(graph_code,cluster_id) VALUES ('GU1',110);
INSERT INTO ITER_CLUSTER_PROTEINS(graph_code,cluster_id,protein) VALUES ('GU1',110,'YJR123W');
INSERT INTO ITER_CLUSTER_MASTER(graph_code,cluster_id) VALUES ('GU1',110);
INSERT INTO ITER_CLUSTER_PROTEINS(graph_code,cluster_id,protein) VALUES ('GU1',110,'YCL009C');
INSERT INTO ITER_CLUSTER_MASTER(graph_code,cluster_id) VALUES ('GU1',110);
INSERT INTO ITER_CLUSTER_PROTEINS(graph_code,cluster_id,protein) VALUES ('GU1',110,'YDL171C');
INSERT INTO ITER_CLUSTER_MASTER(graph_code,cluster_id) VALUES ('GU1',110);
INSERT INTO ITER_CLUSTER_PROTEINS(graph_code,cluster_id,protein) VALUES ('GU1',110,'YER110C');
INSERT INTO ITER_CLUSTER_MASTER(graph_code,cluster_id) VALUES ('GU1',110);
INSERT INTO ITER_CLUSTER_PROTEINS(graph_code,cluster_id,protein) VALUES ('GU1',110,'YPR174C');
INSERT INTO ITER_CLUSTER_MASTER(graph_code,cluster_id) VALUES ('GU1',111);
INSERT INTO ITER_CLUSTER_PROTEINS(graph_code,cluster_id,protein) VALUES ('GU1',111,'YDL014W');
INSERT INTO ITER_CLUSTER_MASTER(graph_code,cluster_id) VALUES ('GU1',111);
INSERT INTO ITER_CLUSTER_PROTEINS(graph_code,cluster_id,protein) VALUES ('GU1',111,'YLR369W');
INSERT INTO ITER_CLUSTER_MASTER(graph_code,cluster_id) VALUES ('GU1',111);
INSERT INTO ITER_CLUSTER_PROTEINS(graph_code,cluster_id,protein) VALUES ('GU1',111,'YOR381W');
INSERT INTO ITER_CLUSTER_MASTER(graph_code,cluster_id) VALUES ('GU1',111);
INSERT INTO ITER_CLUSTER_PROTEINS(graph_code,cluster_id,protein) VALUES ('GU1',111,'YMR014W');
INSERT INTO ITER_CLUSTER_MASTER(graph_code,cluster_id) VALUES ('GU1',111);
INSERT INTO ITER_CLUSTER_PROTEINS(graph_code,cluster_id,protein) VALUES ('GU1',111,'YGR271C-A');
INSERT INTO ITER_CLUSTER_MASTER(graph_code,cluster_id) VALUES ('GU1',111);
INSERT INTO ITER_CLUSTER_PROTEINS(graph_code,cluster_id,protein) VALUES ('GU1',111,'YNL255C');
INSERT INTO ITER_CLUSTER_MASTER(graph_code,cluster_id) VALUES ('GU1',112);
INSERT INTO ITER_CLUSTER_PROTEINS(graph_code,cluster_id,protein) VALUES ('GU1',112,'YLR423C');
INSERT INTO ITER_CLUSTER_MASTER(graph_code,cluster_id) VALUES ('GU1',112);
INSERT INTO ITER_CLUSTER_PROTEINS(graph_code,cluster_id,protein) VALUES ('GU1',112,'YPR049C');
INSERT INTO ITER_CLUSTER_MASTER(graph_code,cluster_id) VALUES ('GU1',112);
INSERT INTO ITER_CLUSTER_PROTEINS(graph_code,cluster_id,protein) VALUES ('GU1',112,'YPL166W');
INSERT INTO ITER_CLUSTER_MASTER(graph_code,cluster_id) VALUES ('GU1',112);
INSERT INTO ITER_CLUSTER_PROTEINS(graph_code,cluster_id,protein) VALUES ('GU1',112,'YBR197C');
INSERT INTO ITER_CLUSTER_MASTER(graph_code,cluster_id) VALUES ('GU1',112);
INSERT INTO ITER_CLUSTER_PROTEINS(graph_code,cluster_id,protein) VALUES ('GU1',112,'YDR022C');
INSERT INTO ITER_CLUSTER_MASTER(graph_code,cluster_id) VALUES ('GU1',112);
INSERT INTO ITER_CLUSTER_PROTEINS(graph_code,cluster_id,protein) VALUES ('GU1',112,'YJR156C');
INSERT INTO ITER_CLUSTER_MASTER(graph_code,cluster_id) VALUES ('GU1',113);
INSERT INTO ITER_CLUSTER_PROTEINS(graph_code,cluster_id,protein) VALUES ('GU1',113,'YFR030W');
INSERT INTO ITER_CLUSTER_MASTER(graph_code,cluster_id) VALUES ('GU1',113);
INSERT INTO ITER_CLUSTER_PROTEINS(graph_code,cluster_id,protein) VALUES ('GU1',113,'YDR304C');
INSERT INTO ITER_CLUSTER_MASTER(graph_code,cluster_id) VALUES ('GU1',113);
INSERT INTO ITER_CLUSTER_PROTEINS(graph_code,cluster_id,protein) VALUES ('GU1',113,'YDR248C');
INSERT INTO ITER_CLUSTER_MASTER(graph_code,cluster_id) VALUES ('GU1',113);
INSERT INTO ITER_CLUSTER_PROTEINS(graph_code,cluster_id,protein) VALUES ('GU1',113,'YHL008C');
INSERT INTO ITER_CLUSTER_MASTER(graph_code,cluster_id) VALUES ('GU1',113);
INSERT INTO ITER_CLUSTER_PROTEINS(graph_code,cluster_id,protein) VALUES ('GU1',113,'YHR097C');
INSERT INTO ITER_CLUSTER_MASTER(graph_code,cluster_id) VALUES ('GU1',113);
INSERT INTO ITER_CLUSTER_PROTEINS(graph_code,cluster_id,protein) VALUES ('GU1',113,'YHR185C');
INSERT INTO ITER_CLUSTER_MASTER(graph_code,cluster_id) VALUES ('GU1',114);
INSERT INTO ITER_CLUSTER_PROTEINS(graph_code,cluster_id,protein) VALUES ('GU1',114,'YJR068W');
INSERT INTO ITER_CLUSTER_MASTER(graph_code,cluster_id) VALUES ('GU1',114);
INSERT INTO ITER_CLUSTER_PROTEINS(graph_code,cluster_id,protein) VALUES ('GU1',114,'YNL290W');
INSERT INTO ITER_CLUSTER_MASTER(graph_code,cluster_id) VALUES ('GU1',114);
INSERT INTO ITER_CLUSTER_PROTEINS(graph_code,cluster_id,protein) VALUES ('GU1',114,'YOR217W');
INSERT INTO ITER_CLUSTER_MASTER(graph_code,cluster_id) VALUES ('GU1',114);
INSERT INTO ITER_CLUSTER_PROTEINS(graph_code,cluster_id,protein) VALUES ('GU1',114,'YBR087W');
INSERT INTO ITER_CLUSTER_MASTER(graph_code,cluster_id) VALUES ('GU1',114);
INSERT INTO ITER_CLUSTER_PROTEINS(graph_code,cluster_id,protein) VALUES ('GU1',114,'YOL094C');
INSERT INTO ITER_CLUSTER_MASTER(graph_code,cluster_id) VALUES ('GU1',114);
INSERT INTO ITER_CLUSTER_PROTEINS(graph_code,cluster_id,protein) VALUES ('GU1',114,'YOR144C');
INSERT INTO ITER_CLUSTER_MASTER(graph_code,cluster_id) VALUES ('GU1',115);
INSERT INTO ITER_CLUSTER_PROTEINS(graph_code,cluster_id,protein) VALUES ('GU1',115,'YJL124C');
INSERT INTO ITER_CLUSTER_MASTER(graph_code,cluster_id) VALUES ('GU1',115);
INSERT INTO ITER_CLUSTER_PROTEINS(graph_code,cluster_id,protein) VALUES ('GU1',115,'YGL173C');
INSERT INTO ITER_CLUSTER_MASTER(graph_code,cluster_id) VALUES ('GU1',115);
INSERT INTO ITER_CLUSTER_PROTEINS(graph_code,cluster_id,protein) VALUES ('GU1',115,'YEL015W');
INSERT INTO ITER_CLUSTER_MASTER(graph_code,cluster_id) VALUES ('GU1',115);
INSERT INTO ITER_CLUSTER_PROTEINS(graph_code,cluster_id,protein) VALUES ('GU1',115,'YOL149W');
INSERT INTO ITER_CLUSTER_MASTER(graph_code,cluster_id) VALUES ('GU1',115);
INSERT INTO ITER_CLUSTER_PROTEINS(graph_code,cluster_id,protein) VALUES ('GU1',115,'YNL118C');
INSERT INTO ITER_CLUSTER_MASTER(graph_code,cluster_id) VALUES ('GU1',115);
INSERT INTO ITER_CLUSTER_PROTEINS(graph_code,cluster_id,protein) VALUES ('GU1',115,'YBR094W');
INSERT INTO ITER_CLUSTER_MASTER(graph_code,cluster_id) VALUES ('GU1',116);
INSERT INTO ITER_CLUSTER_PROTEINS(graph_code,cluster_id,protein) VALUES ('GU1',116,'YLR221C');
INSERT INTO ITER_CLUSTER_MASTER(graph_code,cluster_id) VALUES ('GU1',116);
INSERT INTO ITER_CLUSTER_PROTEINS(graph_code,cluster_id,protein) VALUES ('GU1',116,'YKL014C');
INSERT INTO ITER_CLUSTER_MASTER(graph_code,cluster_id) VALUES ('GU1',116);
INSERT INTO ITER_CLUSTER_PROTEINS(graph_code,cluster_id,protein) VALUES ('GU1',116,'YOL144W');
INSERT INTO ITER_CLUSTER_MASTER(graph_code,cluster_id) VALUES ('GU1',116);
INSERT INTO ITER_CLUSTER_PROTEINS(graph_code,cluster_id,protein) VALUES ('GU1',116,'YOL058W');
INSERT INTO ITER_CLUSTER_MASTER(graph_code,cluster_id) VALUES ('GU1',116);
INSERT INTO ITER_CLUSTER_PROTEINS(graph_code,cluster_id,protein) VALUES ('GU1',116,'YNL104C');
INSERT INTO ITER_CLUSTER_MASTER(graph_code,cluster_id) VALUES ('GU1',116);
INSERT INTO ITER_CLUSTER_PROTEINS(graph_code,cluster_id,protein) VALUES ('GU1',116,'YOR108W');
INSERT INTO ITER_CLUSTER_MASTER(graph_code,cluster_id) VALUES ('GU1',117);
INSERT INTO ITER_CLUSTER_PROTEINS(graph_code,cluster_id,protein) VALUES ('GU1',117,'YDR382W');
INSERT INTO ITER_CLUSTER_MASTER(graph_code,cluster_id) VALUES ('GU1',117);
INSERT INTO ITER_CLUSTER_PROTEINS(graph_code,cluster_id,protein) VALUES ('GU1',117,'YPR043W');
INSERT INTO ITER_CLUSTER_MASTER(graph_code,cluster_id) VALUES ('GU1',117);
INSERT INTO ITER_CLUSTER_PROTEINS(graph_code,cluster_id,protein) VALUES ('GU1',117,'YDL195W');
INSERT INTO ITER_CLUSTER_MASTER(graph_code,cluster_id) VALUES ('GU1',117);
INSERT INTO ITER_CLUSTER_PROTEINS(graph_code,cluster_id,protein) VALUES ('GU1',117,'YPR181C');
INSERT INTO ITER_CLUSTER_MASTER(graph_code,cluster_id) VALUES ('GU1',117);
INSERT INTO ITER_CLUSTER_PROTEINS(graph_code,cluster_id,protein) VALUES ('GU1',117,'YIL109C');
INSERT INTO ITER_CLUSTER_MASTER(graph_code,cluster_id) VALUES ('GU1',117);
INSERT INTO ITER_CLUSTER_PROTEINS(graph_code,cluster_id,protein) VALUES ('GU1',117,'YOR234C');
INSERT INTO ITER_CLUSTER_MASTER(graph_code,cluster_id) VALUES ('GU1',118);
INSERT INTO ITER_CLUSTER_PROTEINS(graph_code,cluster_id,protein) VALUES ('GU1',118,'YGL234W');
INSERT INTO ITER_CLUSTER_MASTER(graph_code,cluster_id) VALUES ('GU1',118);
INSERT INTO ITER_CLUSTER_PROTEINS(graph_code,cluster_id,protein) VALUES ('GU1',118,'YLR258W');
INSERT INTO ITER_CLUSTER_MASTER(graph_code,cluster_id) VALUES ('GU1',118);
INSERT INTO ITER_CLUSTER_PROTEINS(graph_code,cluster_id,protein) VALUES ('GU1',118,'YFR015C');
INSERT INTO ITER_CLUSTER_MASTER(graph_code,cluster_id) VALUES ('GU1',118);
INSERT INTO ITER_CLUSTER_PROTEINS(graph_code,cluster_id,protein) VALUES ('GU1',118,'YKR058W');
INSERT INTO ITER_CLUSTER_MASTER(graph_code,cluster_id) VALUES ('GU1',118);
INSERT INTO ITER_CLUSTER_PROTEINS(graph_code,cluster_id,protein) VALUES ('GU1',118,'YJL137C');
INSERT INTO ITER_CLUSTER_MASTER(graph_code,cluster_id) VALUES ('GU1',118);
INSERT INTO ITER_CLUSTER_PROTEINS(graph_code,cluster_id,protein) VALUES ('GU1',118,'YPL170W');
INSERT INTO ITER_CLUSTER_MASTER(graph_code,cluster_id) VALUES ('GU1',119);
INSERT INTO ITER_CLUSTER_PROTEINS(graph_code,cluster_id,protein) VALUES ('GU1',119,'YMR230W');
INSERT INTO ITER_CLUSTER_MASTER(graph_code,cluster_id) VALUES ('GU1',119);
INSERT INTO ITER_CLUSTER_PROTEINS(graph_code,cluster_id,protein) VALUES ('GU1',119,'YDR172W');
INSERT INTO ITER_CLUSTER_MASTER(graph_code,cluster_id) VALUES ('GU1',119);
INSERT INTO ITER_CLUSTER_PROTEINS(graph_code,cluster_id,protein) VALUES ('GU1',119,'YDL139C');
INSERT INTO ITER_CLUSTER_MASTER(graph_code,cluster_id) VALUES ('GU1',119);
INSERT INTO ITER_CLUSTER_PROTEINS(graph_code,cluster_id,protein) VALUES ('GU1',119,'YML005W');
INSERT INTO ITER_CLUSTER_MASTER(graph_code,cluster_id) VALUES ('GU1',119);
INSERT INTO ITER_CLUSTER_PROTEINS(graph_code,cluster_id,protein) VALUES ('GU1',119,'YOL011W');
INSERT INTO ITER_CLUSTER_MASTER(graph_code,cluster_id) VALUES ('GU1',119);
INSERT INTO ITER_CLUSTER_PROTEINS(graph_code,cluster_id,protein) VALUES ('GU1',119,'YDR495C');
INSERT INTO ITER_CLUSTER_MASTER(graph_code,cluster_id) VALUES ('GU1',120);
INSERT INTO ITER_CLUSTER_PROTEINS(graph_code,cluster_id,protein) VALUES ('GU1',120,'YER111C');
INSERT INTO ITER_CLUSTER_MASTER(graph_code,cluster_id) VALUES ('GU1',120);
INSERT INTO ITER_CLUSTER_PROTEINS(graph_code,cluster_id,protein) VALUES ('GU1',120,'YLR182W');
INSERT INTO ITER_CLUSTER_MASTER(graph_code,cluster_id) VALUES ('GU1',120);
INSERT INTO ITER_CLUSTER_PROTEINS(graph_code,cluster_id,protein) VALUES ('GU1',120,'YDL056W');
INSERT INTO ITER_CLUSTER_MASTER(graph_code,cluster_id) VALUES ('GU1',120);
INSERT INTO ITER_CLUSTER_PROTEINS(graph_code,cluster_id,protein) VALUES ('GU1',120,'YKL092C');
INSERT INTO ITER_CLUSTER_MASTER(graph_code,cluster_id) VALUES ('GU1',120);
INSERT INTO ITER_CLUSTER_PROTEINS(graph_code,cluster_id,protein) VALUES ('GU1',120,'YKR077W');
INSERT INTO ITER_CLUSTER_MASTER(graph_code,cluster_id) VALUES ('GU1',120);
INSERT INTO ITER_CLUSTER_PROTEINS(graph_code,cluster_id,protein) VALUES ('GU1',120,'YOR083W');
INSERT INTO ITER_CLUSTER_MASTER(graph_code,cluster_id) VALUES ('GU1',121);
INSERT INTO ITER_CLUSTER_PROTEINS(graph_code,cluster_id,protein) VALUES ('GU1',121,'YDL134C');
INSERT INTO ITER_CLUSTER_MASTER(graph_code,cluster_id) VALUES ('GU1',121);
INSERT INTO ITER_CLUSTER_PROTEINS(graph_code,cluster_id,protein) VALUES ('GU1',121,'YER032W');
INSERT INTO ITER_CLUSTER_MASTER(graph_code,cluster_id) VALUES ('GU1',121);
INSERT INTO ITER_CLUSTER_PROTEINS(graph_code,cluster_id,protein) VALUES ('GU1',121,'YGL251C');
INSERT INTO ITER_CLUSTER_MASTER(graph_code,cluster_id) VALUES ('GU1',121);
INSERT INTO ITER_CLUSTER_PROTEINS(graph_code,cluster_id,protein) VALUES ('GU1',121,'YKL203C');
INSERT INTO ITER_CLUSTER_MASTER(graph_code,cluster_id) VALUES ('GU1',121);
INSERT INTO ITER_CLUSTER_PROTEINS(graph_code,cluster_id,protein) VALUES ('GU1',121,'YOR386W');
INSERT INTO ITER_CLUSTER_MASTER(graph_code,cluster_id) VALUES ('GU1',121);
INSERT INTO ITER_CLUSTER_PROTEINS(graph_code,cluster_id,protein) VALUES ('GU1',121,'YLR144C');
INSERT INTO ITER_CLUSTER_MASTER(graph_code,cluster_id) VALUES ('GU1',122);
INSERT INTO ITER_CLUSTER_PROTEINS(graph_code,cluster_id,protein) VALUES ('GU1',122,'YBR288C');
INSERT INTO ITER_CLUSTER_MASTER(graph_code,cluster_id) VALUES ('GU1',122);
INSERT INTO ITER_CLUSTER_PROTEINS(graph_code,cluster_id,protein) VALUES ('GU1',122,'YGR261C');
INSERT INTO ITER_CLUSTER_MASTER(graph_code,cluster_id) VALUES ('GU1',122);
INSERT INTO ITER_CLUSTER_PROTEINS(graph_code,cluster_id,protein) VALUES ('GU1',122,'YPL195W');
INSERT INTO ITER_CLUSTER_MASTER(graph_code,cluster_id) VALUES ('GU1',122);
INSERT INTO ITER_CLUSTER_PROTEINS(graph_code,cluster_id,protein) VALUES ('GU1',122,'YGL232W');
INSERT INTO ITER_CLUSTER_MASTER(graph_code,cluster_id) VALUES ('GU1',122);
INSERT INTO ITER_CLUSTER_PROTEINS(graph_code,cluster_id,protein) VALUES ('GU1',122,'YJL024C');
INSERT INTO ITER_CLUSTER_MASTER(graph_code,cluster_id) VALUES ('GU1',122);
INSERT INTO ITER_CLUSTER_PROTEINS(graph_code,cluster_id,protein) VALUES ('GU1',122,'YPL212C');
INSERT INTO ITER_CLUSTER_MASTER(graph_code,cluster_id) VALUES ('GU1',123);
INSERT INTO ITER_CLUSTER_PROTEINS(graph_code,cluster_id,protein) VALUES ('GU1',123,'YDR141C');
INSERT INTO ITER_CLUSTER_MASTER(graph_code,cluster_id) VALUES ('GU1',123);
INSERT INTO ITER_CLUSTER_PROTEINS(graph_code,cluster_id,protein) VALUES ('GU1',123,'YNL297C');
INSERT INTO ITER_CLUSTER_MASTER(graph_code,cluster_id) VALUES ('GU1',123);
INSERT INTO ITER_CLUSTER_PROTEINS(graph_code,cluster_id,protein) VALUES ('GU1',123,'YBR229C');
INSERT INTO ITER_CLUSTER_MASTER(graph_code,cluster_id) VALUES ('GU1',123);
INSERT INTO ITER_CLUSTER_PROTEINS(graph_code,cluster_id,protein) VALUES ('GU1',123,'YPL037C');
INSERT INTO ITER_CLUSTER_MASTER(graph_code,cluster_id) VALUES ('GU1',123);
INSERT INTO ITER_CLUSTER_PROTEINS(graph_code,cluster_id,protein) VALUES ('GU1',123,'YDR221W');
INSERT INTO ITER_CLUSTER_MASTER(graph_code,cluster_id) VALUES ('GU1',123);
INSERT INTO ITER_CLUSTER_PROTEINS(graph_code,cluster_id,protein) VALUES ('GU1',123,'YHR193C');
INSERT INTO ITER_CLUSTER_MASTER(graph_code,cluster_id) VALUES ('GU1',124);
INSERT INTO ITER_CLUSTER_PROTEINS(graph_code,cluster_id,protein) VALUES ('GU1',124,'YBR123C');
INSERT INTO ITER_CLUSTER_MASTER(graph_code,cluster_id) VALUES ('GU1',124);
INSERT INTO ITER_CLUSTER_PROTEINS(graph_code,cluster_id,protein) VALUES ('GU1',124,'YAL001C');
INSERT INTO ITER_CLUSTER_MASTER(graph_code,cluster_id) VALUES ('GU1',124);
INSERT INTO ITER_CLUSTER_PROTEINS(graph_code,cluster_id,protein) VALUES ('GU1',124,'YGR047C');
INSERT INTO ITER_CLUSTER_MASTER(graph_code,cluster_id) VALUES ('GU1',124);
INSERT INTO ITER_CLUSTER_PROTEINS(graph_code,cluster_id,protein) VALUES ('GU1',124,'YDR362C');
INSERT INTO ITER_CLUSTER_MASTER(graph_code,cluster_id) VALUES ('GU1',124);
INSERT INTO ITER_CLUSTER_PROTEINS(graph_code,cluster_id,protein) VALUES ('GU1',124,'YOR110W');
INSERT INTO ITER_CLUSTER_MASTER(graph_code,cluster_id) VALUES ('GU1',124);
INSERT INTO ITER_CLUSTER_PROTEINS(graph_code,cluster_id,protein) VALUES ('GU1',124,'YPL007C');
INSERT INTO ITER_CLUSTER_MASTER(graph_code,cluster_id) VALUES ('GU1',125);
INSERT INTO ITER_CLUSTER_PROTEINS(graph_code,cluster_id,protein) VALUES ('GU1',125,'YGR200C');
INSERT INTO ITER_CLUSTER_MASTER(graph_code,cluster_id) VALUES ('GU1',125);
INSERT INTO ITER_CLUSTER_PROTEINS(graph_code,cluster_id,protein) VALUES ('GU1',125,'YPL086C');
INSERT INTO ITER_CLUSTER_MASTER(graph_code,cluster_id) VALUES ('GU1',125);
INSERT INTO ITER_CLUSTER_PROTEINS(graph_code,cluster_id,protein) VALUES ('GU1',125,'YPL101W');
INSERT INTO ITER_CLUSTER_MASTER(graph_code,cluster_id) VALUES ('GU1',125);
INSERT INTO ITER_CLUSTER_PROTEINS(graph_code,cluster_id,protein) VALUES ('GU1',125,'YHR187W');
INSERT INTO ITER_CLUSTER_MASTER(graph_code,cluster_id) VALUES ('GU1',125);
INSERT INTO ITER_CLUSTER_PROTEINS(graph_code,cluster_id,protein) VALUES ('GU1',125,'YLR384C');
INSERT INTO ITER_CLUSTER_MASTER(graph_code,cluster_id) VALUES ('GU1',125);
INSERT INTO ITER_CLUSTER_PROTEINS(graph_code,cluster_id,protein) VALUES ('GU1',125,'YKL110C');
INSERT INTO ITER_CLUSTER_MASTER(graph_code,cluster_id) VALUES ('GU1',126);
INSERT INTO ITER_CLUSTER_PROTEINS(graph_code,cluster_id,protein) VALUES ('GU1',126,'YIL034C');
INSERT INTO ITER_CLUSTER_MASTER(graph_code,cluster_id) VALUES ('GU1',126);
INSERT INTO ITER_CLUSTER_PROTEINS(graph_code,cluster_id,protein) VALUES ('GU1',126,'YKL007W');
INSERT INTO ITER_CLUSTER_MASTER(graph_code,cluster_id) VALUES ('GU1',126);
INSERT INTO ITER_CLUSTER_PROTEINS(graph_code,cluster_id,protein) VALUES ('GU1',126,'YIR003W');
INSERT INTO ITER_CLUSTER_MASTER(graph_code,cluster_id) VALUES ('GU1',126);
INSERT INTO ITER_CLUSTER_PROTEINS(graph_code,cluster_id,protein) VALUES ('GU1',126,'YER071C');
INSERT INTO ITER_CLUSTER_MASTER(graph_code,cluster_id) VALUES ('GU1',126);
INSERT INTO ITER_CLUSTER_PROTEINS(graph_code,cluster_id,protein) VALUES ('GU1',126,'YOL065C');
INSERT INTO ITER_CLUSTER_MASTER(graph_code,cluster_id) VALUES ('GU1',126);
INSERT INTO ITER_CLUSTER_PROTEINS(graph_code,cluster_id,protein) VALUES ('GU1',126,'YOR236W');
INSERT INTO ITER_CLUSTER_MASTER(graph_code,cluster_id) VALUES ('GU1',127);
INSERT INTO ITER_CLUSTER_PROTEINS(graph_code,cluster_id,protein) VALUES ('GU1',127,'YCR095C');
INSERT INTO ITER_CLUSTER_MASTER(graph_code,cluster_id) VALUES ('GU1',127);
INSERT INTO ITER_CLUSTER_PROTEINS(graph_code,cluster_id,protein) VALUES ('GU1',127,'YNL099C');
INSERT INTO ITER_CLUSTER_MASTER(graph_code,cluster_id) VALUES ('GU1',127);
INSERT INTO ITER_CLUSTER_PROTEINS(graph_code,cluster_id,protein) VALUES ('GU1',127,'YNL032W');
INSERT INTO ITER_CLUSTER_MASTER(graph_code,cluster_id) VALUES ('GU1',127);
INSERT INTO ITER_CLUSTER_PROTEINS(graph_code,cluster_id,protein) VALUES ('GU1',127,'YHL029C');
INSERT INTO ITER_CLUSTER_MASTER(graph_code,cluster_id) VALUES ('GU1',127);
INSERT INTO ITER_CLUSTER_PROTEINS(graph_code,cluster_id,protein) VALUES ('GU1',127,'YNL056W');
INSERT INTO ITER_CLUSTER_MASTER(graph_code,cluster_id) VALUES ('GU1',127);
INSERT INTO ITER_CLUSTER_PROTEINS(graph_code,cluster_id,protein) VALUES ('GU1',127,'YPR007C');
INSERT INTO ITER_CLUSTER_MASTER(graph_code,cluster_id) VALUES ('GU1',128);
INSERT INTO ITER_CLUSTER_PROTEINS(graph_code,cluster_id,protein) VALUES ('GU1',128,'YBL097W');
INSERT INTO ITER_CLUSTER_MASTER(graph_code,cluster_id) VALUES ('GU1',128);
INSERT INTO ITER_CLUSTER_PROTEINS(graph_code,cluster_id,protein) VALUES ('GU1',128,'YFR031C');
INSERT INTO ITER_CLUSTER_MASTER(graph_code,cluster_id) VALUES ('GU1',128);
INSERT INTO ITER_CLUSTER_PROTEINS(graph_code,cluster_id,protein) VALUES ('GU1',128,'YLR086W');
INSERT INTO ITER_CLUSTER_MASTER(graph_code,cluster_id) VALUES ('GU1',128);
INSERT INTO ITER_CLUSTER_PROTEINS(graph_code,cluster_id,protein) VALUES ('GU1',128,'YLR272C');
INSERT INTO ITER_CLUSTER_MASTER(graph_code,cluster_id) VALUES ('GU1',128);
INSERT INTO ITER_CLUSTER_PROTEINS(graph_code,cluster_id,protein) VALUES ('GU1',128,'YDR325W');
INSERT INTO ITER_CLUSTER_MASTER(graph_code,cluster_id) VALUES ('GU1',128);
INSERT INTO ITER_CLUSTER_PROTEINS(graph_code,cluster_id,protein) VALUES ('GU1',128,'YFR025C');
INSERT INTO ITER_CLUSTER_MASTER(graph_code,cluster_id) VALUES ('GU1',129);
INSERT INTO ITER_CLUSTER_PROTEINS(graph_code,cluster_id,protein) VALUES ('GU1',129,'YLR223C');
INSERT INTO ITER_CLUSTER_MASTER(graph_code,cluster_id) VALUES ('GU1',129);
INSERT INTO ITER_CLUSTER_PROTEINS(graph_code,cluster_id,protein) VALUES ('GU1',129,'YMR224C');
INSERT INTO ITER_CLUSTER_MASTER(graph_code,cluster_id) VALUES ('GU1',129);
INSERT INTO ITER_CLUSTER_PROTEINS(graph_code,cluster_id,protein) VALUES ('GU1',129,'YLR051C');
INSERT INTO ITER_CLUSTER_MASTER(graph_code,cluster_id) VALUES ('GU1',129);
INSERT INTO ITER_CLUSTER_PROTEINS(graph_code,cluster_id,protein) VALUES ('GU1',129,'YDR369C');
INSERT INTO ITER_CLUSTER_MASTER(graph_code,cluster_id) VALUES ('GU1',129);
INSERT INTO ITER_CLUSTER_PROTEINS(graph_code,cluster_id,protein) VALUES ('GU1',129,'YER179W');
INSERT INTO ITER_CLUSTER_MASTER(graph_code,cluster_id) VALUES ('GU1',129);
INSERT INTO ITER_CLUSTER_PROTEINS(graph_code,cluster_id,protein) VALUES ('GU1',129,'YBL044W');
INSERT INTO ITER_CLUSTER_MASTER(graph_code,cluster_id) VALUES ('GU1',130);
INSERT INTO ITER_CLUSTER_PROTEINS(graph_code,cluster_id,protein) VALUES ('GU1',130,'YJL138C');
INSERT INTO ITER_CLUSTER_MASTER(graph_code,cluster_id) VALUES ('GU1',130);
INSERT INTO ITER_CLUSTER_PROTEINS(graph_code,cluster_id,protein) VALUES ('GU1',130,'YBR283C');
INSERT INTO ITER_CLUSTER_MASTER(graph_code,cluster_id) VALUES ('GU1',130);
INSERT INTO ITER_CLUSTER_PROTEINS(graph_code,cluster_id,protein) VALUES ('GU1',130,'YDR021W');
INSERT INTO ITER_CLUSTER_MASTER(graph_code,cluster_id) VALUES ('GU1',130);
INSERT INTO ITER_CLUSTER_PROTEINS(graph_code,cluster_id,protein) VALUES ('GU1',130,'YDR239C');
INSERT INTO ITER_CLUSTER_MASTER(graph_code,cluster_id) VALUES ('GU1',130);
INSERT INTO ITER_CLUSTER_PROTEINS(graph_code,cluster_id,protein) VALUES ('GU1',130,'YGR041W');
INSERT INTO ITER_CLUSTER_MASTER(graph_code,cluster_id) VALUES ('GU1',130);
INSERT INTO ITER_CLUSTER_PROTEINS(graph_code,cluster_id,protein) VALUES ('GU1',130,'YLR023C');
INSERT INTO ITER_CLUSTER_MASTER(graph_code,cluster_id) VALUES ('GU1',131);
INSERT INTO ITER_CLUSTER_PROTEINS(graph_code,cluster_id,protein) VALUES ('GU1',131,'YJL123C');
INSERT INTO ITER_CLUSTER_MASTER(graph_code,cluster_id) VALUES ('GU1',131);
INSERT INTO ITER_CLUSTER_PROTEINS(graph_code,cluster_id,protein) VALUES ('GU1',131,'YMR173W');
INSERT INTO ITER_CLUSTER_MASTER(graph_code,cluster_id) VALUES ('GU1',131);
INSERT INTO ITER_CLUSTER_PROTEINS(graph_code,cluster_id,protein) VALUES ('GU1',131,'YOL109W');
INSERT INTO ITER_CLUSTER_MASTER(graph_code,cluster_id) VALUES ('GU1',131);
INSERT INTO ITER_CLUSTER_PROTEINS(graph_code,cluster_id,protein) VALUES ('GU1',131,'YDL004W');
INSERT INTO ITER_CLUSTER_MASTER(graph_code,cluster_id) VALUES ('GU1',131);
INSERT INTO ITER_CLUSTER_PROTEINS(graph_code,cluster_id,protein) VALUES ('GU1',131,'YMR118C');
INSERT INTO ITER_CLUSTER_MASTER(graph_code,cluster_id) VALUES ('GU1',131);
INSERT INTO ITER_CLUSTER_PROTEINS(graph_code,cluster_id,protein) VALUES ('GU1',131,'YMR277W');
INSERT INTO ITER_CLUSTER_MASTER(graph_code,cluster_id) VALUES ('GU1',132);
INSERT INTO ITER_CLUSTER_PROTEINS(graph_code,cluster_id,protein) VALUES ('GU1',132,'YDL208W');
INSERT INTO ITER_CLUSTER_MASTER(graph_code,cluster_id) VALUES ('GU1',132);
INSERT INTO ITER_CLUSTER_PROTEINS(graph_code,cluster_id,protein) VALUES ('GU1',132,'YDR381C-A');
INSERT INTO ITER_CLUSTER_MASTER(graph_code,cluster_id) VALUES ('GU1',132);
INSERT INTO ITER_CLUSTER_PROTEINS(graph_code,cluster_id,protein) VALUES ('GU1',132,'YHR072W-A');
INSERT INTO ITER_CLUSTER_MASTER(graph_code,cluster_id) VALUES ('GU1',132);
INSERT INTO ITER_CLUSTER_PROTEINS(graph_code,cluster_id,protein) VALUES ('GU1',132,'YNR067C');
INSERT INTO ITER_CLUSTER_MASTER(graph_code,cluster_id) VALUES ('GU1',132);
INSERT INTO ITER_CLUSTER_PROTEINS(graph_code,cluster_id,protein) VALUES ('GU1',132,'YOL008W');
INSERT INTO ITER_CLUSTER_MASTER(graph_code,cluster_id) VALUES ('GU1',132);
INSERT INTO ITER_CLUSTER_PROTEINS(graph_code,cluster_id,protein) VALUES ('GU1',132,'YGL078C');
INSERT INTO ITER_CLUSTER_MASTER(graph_code,cluster_id) VALUES ('GU1',133);
INSERT INTO ITER_CLUSTER_PROTEINS(graph_code,cluster_id,protein) VALUES ('GU1',133,'YJR066W');
INSERT INTO ITER_CLUSTER_MASTER(graph_code,cluster_id) VALUES ('GU1',133);
INSERT INTO ITER_CLUSTER_PROTEINS(graph_code,cluster_id,protein) VALUES ('GU1',133,'YMR228W');
INSERT INTO ITER_CLUSTER_MASTER(graph_code,cluster_id) VALUES ('GU1',133);
INSERT INTO ITER_CLUSTER_PROTEINS(graph_code,cluster_id,protein) VALUES ('GU1',133,'YJR106W');
INSERT INTO ITER_CLUSTER_MASTER(graph_code,cluster_id) VALUES ('GU1',133);
INSERT INTO ITER_CLUSTER_PROTEINS(graph_code,cluster_id,protein) VALUES ('GU1',133,'YKR036C');
INSERT INTO ITER_CLUSTER_MASTER(graph_code,cluster_id) VALUES ('GU1',133);
INSERT INTO ITER_CLUSTER_PROTEINS(graph_code,cluster_id,protein) VALUES ('GU1',133,'YML008C');
INSERT INTO ITER_CLUSTER_MASTER(graph_code,cluster_id) VALUES ('GU1',133);
INSERT INTO ITER_CLUSTER_PROTEINS(graph_code,cluster_id,protein) VALUES ('GU1',133,'YPR186C');
INSERT INTO ITER_CLUSTER_MASTER(graph_code,cluster_id) VALUES ('GU1',134);
INSERT INTO ITER_CLUSTER_PROTEINS(graph_code,cluster_id,protein) VALUES ('GU1',134,'YIL051C');
INSERT INTO ITER_CLUSTER_MASTER(graph_code,cluster_id) VALUES ('GU1',134);
INSERT INTO ITER_CLUSTER_PROTEINS(graph_code,cluster_id,protein) VALUES ('GU1',134,'Q0250');
INSERT INTO ITER_CLUSTER_MASTER(graph_code,cluster_id) VALUES ('GU1',134);
INSERT INTO ITER_CLUSTER_PROTEINS(graph_code,cluster_id,protein) VALUES ('GU1',134,'YDL137W');
INSERT INTO ITER_CLUSTER_MASTER(graph_code,cluster_id) VALUES ('GU1',134);
INSERT INTO ITER_CLUSTER_PROTEINS(graph_code,cluster_id,protein) VALUES ('GU1',134,'YDR018C');
INSERT INTO ITER_CLUSTER_MASTER(graph_code,cluster_id) VALUES ('GU1',134);
INSERT INTO ITER_CLUSTER_PROTEINS(graph_code,cluster_id,protein) VALUES ('GU1',134,'YDR374C');
INSERT INTO ITER_CLUSTER_MASTER(graph_code,cluster_id) VALUES ('GU1',134);
INSERT INTO ITER_CLUSTER_PROTEINS(graph_code,cluster_id,protein) VALUES ('GU1',134,'YIL147C');
INSERT INTO ITER_CLUSTER_MASTER(graph_code,cluster_id) VALUES ('GU1',135);
INSERT INTO ITER_CLUSTER_PROTEINS(graph_code,cluster_id,protein) VALUES ('GU1',135,'YGR162W');
INSERT INTO ITER_CLUSTER_MASTER(graph_code,cluster_id) VALUES ('GU1',135);
INSERT INTO ITER_CLUSTER_PROTEINS(graph_code,cluster_id,protein) VALUES ('GU1',135,'YGL049C');
INSERT INTO ITER_CLUSTER_MASTER(graph_code,cluster_id) VALUES ('GU1',135);
INSERT INTO ITER_CLUSTER_PROTEINS(graph_code,cluster_id,protein) VALUES ('GU1',135,'YOL139C');
INSERT INTO ITER_CLUSTER_MASTER(graph_code,cluster_id) VALUES ('GU1',135);
INSERT INTO ITER_CLUSTER_PROTEINS(graph_code,cluster_id,protein) VALUES ('GU1',135,'YML017W');
INSERT INTO ITER_CLUSTER_MASTER(graph_code,cluster_id) VALUES ('GU1',135);
INSERT INTO ITER_CLUSTER_PROTEINS(graph_code,cluster_id,protein) VALUES ('GU1',135,'YOR276W');
INSERT INTO ITER_CLUSTER_MASTER(graph_code,cluster_id) VALUES ('GU1',136);
INSERT INTO ITER_CLUSTER_PROTEINS(graph_code,cluster_id,protein) VALUES ('GU1',136,'YDL112W');
INSERT INTO ITER_CLUSTER_MASTER(graph_code,cluster_id) VALUES ('GU1',136);
INSERT INTO ITER_CLUSTER_PROTEINS(graph_code,cluster_id,protein) VALUES ('GU1',136,'YOR347C');
INSERT INTO ITER_CLUSTER_MASTER(graph_code,cluster_id) VALUES ('GU1',136);
INSERT INTO ITER_CLUSTER_PROTEINS(graph_code,cluster_id,protein) VALUES ('GU1',136,'YJR045C');
INSERT INTO ITER_CLUSTER_MASTER(graph_code,cluster_id) VALUES ('GU1',136);
INSERT INTO ITER_CLUSTER_PROTEINS(graph_code,cluster_id,protein) VALUES ('GU1',136,'YBR086C');
INSERT INTO ITER_CLUSTER_MASTER(graph_code,cluster_id) VALUES ('GU1',136);
INSERT INTO ITER_CLUSTER_PROTEINS(graph_code,cluster_id,protein) VALUES ('GU1',136,'YGR254W');
INSERT INTO ITER_CLUSTER_MASTER(graph_code,cluster_id) VALUES ('GU1',137);
INSERT INTO ITER_CLUSTER_PROTEINS(graph_code,cluster_id,protein) VALUES ('GU1',137,'YDR035W');
INSERT INTO ITER_CLUSTER_MASTER(graph_code,cluster_id) VALUES ('GU1',137);
INSERT INTO ITER_CLUSTER_PROTEINS(graph_code,cluster_id,protein) VALUES ('GU1',137,'YLR355C');
INSERT INTO ITER_CLUSTER_MASTER(graph_code,cluster_id) VALUES ('GU1',137);
INSERT INTO ITER_CLUSTER_PROTEINS(graph_code,cluster_id,protein) VALUES ('GU1',137,'YOR230W');
INSERT INTO ITER_CLUSTER_MASTER(graph_code,cluster_id) VALUES ('GU1',137);
INSERT INTO ITER_CLUSTER_PROTEINS(graph_code,cluster_id,protein) VALUES ('GU1',137,'YGR180C');
INSERT INTO ITER_CLUSTER_MASTER(graph_code,cluster_id) VALUES ('GU1',137);
INSERT INTO ITER_CLUSTER_PROTEINS(graph_code,cluster_id,protein) VALUES ('GU1',137,'YJL026W');
INSERT INTO ITER_CLUSTER_MASTER(graph_code,cluster_id) VALUES ('GU1',138);
INSERT INTO ITER_CLUSTER_PROTEINS(graph_code,cluster_id,protein) VALUES ('GU1',138,'YDR233C');
INSERT INTO ITER_CLUSTER_MASTER(graph_code,cluster_id) VALUES ('GU1',138);
INSERT INTO ITER_CLUSTER_PROTEINS(graph_code,cluster_id,protein) VALUES ('GU1',138,'YPL154C');
INSERT INTO ITER_CLUSTER_MASTER(graph_code,cluster_id) VALUES ('GU1',138);
INSERT INTO ITER_CLUSTER_PROTEINS(graph_code,cluster_id,protein) VALUES ('GU1',138,'YHR029C');
INSERT INTO ITER_CLUSTER_MASTER(graph_code,cluster_id) VALUES ('GU1',138);
INSERT INTO ITER_CLUSTER_PROTEINS(graph_code,cluster_id,protein) VALUES ('GU1',138,'YJL146W');
INSERT INTO ITER_CLUSTER_MASTER(graph_code,cluster_id) VALUES ('GU1',138);
INSERT INTO ITER_CLUSTER_PROTEINS(graph_code,cluster_id,protein) VALUES ('GU1',138,'YHR146W');
INSERT INTO ITER_CLUSTER_MASTER(graph_code,cluster_id) VALUES ('GU1',139);
INSERT INTO ITER_CLUSTER_PROTEINS(graph_code,cluster_id,protein) VALUES ('GU1',139,'YIL069C');
INSERT INTO ITER_CLUSTER_MASTER(graph_code,cluster_id) VALUES ('GU1',139);
INSERT INTO ITER_CLUSTER_PROTEINS(graph_code,cluster_id,protein) VALUES ('GU1',139,'YDR450W');
INSERT INTO ITER_CLUSTER_MASTER(graph_code,cluster_id) VALUES ('GU1',139);
INSERT INTO ITER_CLUSTER_PROTEINS(graph_code,cluster_id,protein) VALUES ('GU1',139,'YBL111C');
INSERT INTO ITER_CLUSTER_MASTER(graph_code,cluster_id) VALUES ('GU1',139);
INSERT INTO ITER_CLUSTER_PROTEINS(graph_code,cluster_id,protein) VALUES ('GU1',139,'YKR042W');
INSERT INTO ITER_CLUSTER_MASTER(graph_code,cluster_id) VALUES ('GU1',139);
INSERT INTO ITER_CLUSTER_PROTEINS(graph_code,cluster_id,protein) VALUES ('GU1',139,'YOR328W');
INSERT INTO ITER_CLUSTER_MASTER(graph_code,cluster_id) VALUES ('GU1',140);
INSERT INTO ITER_CLUSTER_PROTEINS(graph_code,cluster_id,protein) VALUES ('GU1',140,'YOR352W');
INSERT INTO ITER_CLUSTER_MASTER(graph_code,cluster_id) VALUES ('GU1',140);
INSERT INTO ITER_CLUSTER_PROTEINS(graph_code,cluster_id,protein) VALUES ('GU1',140,'YOR168W');
INSERT INTO ITER_CLUSTER_MASTER(graph_code,cluster_id) VALUES ('GU1',140);
INSERT INTO ITER_CLUSTER_PROTEINS(graph_code,cluster_id,protein) VALUES ('GU1',140,'YNL015W');
INSERT INTO ITER_CLUSTER_MASTER(graph_code,cluster_id) VALUES ('GU1',140);
INSERT INTO ITER_CLUSTER_PROTEINS(graph_code,cluster_id,protein) VALUES ('GU1',140,'YEL060C');
INSERT INTO ITER_CLUSTER_MASTER(graph_code,cluster_id) VALUES ('GU1',140);
INSERT INTO ITER_CLUSTER_PROTEINS(graph_code,cluster_id,protein) VALUES ('GU1',140,'YNL019C');
INSERT INTO ITER_CLUSTER_MASTER(graph_code,cluster_id) VALUES ('GU1',141);
INSERT INTO ITER_CLUSTER_PROTEINS(graph_code,cluster_id,protein) VALUES ('GU1',141,'YFR013W');
INSERT INTO ITER_CLUSTER_MASTER(graph_code,cluster_id) VALUES ('GU1',141);
INSERT INTO ITER_CLUSTER_PROTEINS(graph_code,cluster_id,protein) VALUES ('GU1',141,'YBR245C');
INSERT INTO ITER_CLUSTER_MASTER(graph_code,cluster_id) VALUES ('GU1',141);
INSERT INTO ITER_CLUSTER_PROTEINS(graph_code,cluster_id,protein) VALUES ('GU1',141,'YMR044W');
INSERT INTO ITER_CLUSTER_MASTER(graph_code,cluster_id) VALUES ('GU1',141);
INSERT INTO ITER_CLUSTER_PROTEINS(graph_code,cluster_id,protein) VALUES ('GU1',141,'YLR095C');
INSERT INTO ITER_CLUSTER_MASTER(graph_code,cluster_id) VALUES ('GU1',141);
INSERT INTO ITER_CLUSTER_PROTEINS(graph_code,cluster_id,protein) VALUES ('GU1',141,'YLR336C');
INSERT INTO ITER_CLUSTER_MASTER(graph_code,cluster_id) VALUES ('GU1',142);
INSERT INTO ITER_CLUSTER_PROTEINS(graph_code,cluster_id,protein) VALUES ('GU1',142,'YDR300C');
INSERT INTO ITER_CLUSTER_MASTER(graph_code,cluster_id) VALUES ('GU1',142);
INSERT INTO ITER_CLUSTER_PROTEINS(graph_code,cluster_id,protein) VALUES ('GU1',142,'YNL177C');
INSERT INTO ITER_CLUSTER_MASTER(graph_code,cluster_id) VALUES ('GU1',142);
INSERT INTO ITER_CLUSTER_PROTEINS(graph_code,cluster_id,protein) VALUES ('GU1',142,'YBL045C');
INSERT INTO ITER_CLUSTER_MASTER(graph_code,cluster_id) VALUES ('GU1',142);
INSERT INTO ITER_CLUSTER_PROTEINS(graph_code,cluster_id,protein) VALUES ('GU1',142,'YPR191W');
INSERT INTO ITER_CLUSTER_MASTER(graph_code,cluster_id) VALUES ('GU1',142);
INSERT INTO ITER_CLUSTER_PROTEINS(graph_code,cluster_id,protein) VALUES ('GU1',142,'YHR073W');
INSERT INTO ITER_CLUSTER_MASTER(graph_code,cluster_id) VALUES ('GU1',143);
INSERT INTO ITER_CLUSTER_PROTEINS(graph_code,cluster_id,protein) VALUES ('GU1',143,'YLR276C');
INSERT INTO ITER_CLUSTER_MASTER(graph_code,cluster_id) VALUES ('GU1',143);
INSERT INTO ITER_CLUSTER_PROTEINS(graph_code,cluster_id,protein) VALUES ('GU1',143,'YLR029C');
INSERT INTO ITER_CLUSTER_MASTER(graph_code,cluster_id) VALUES ('GU1',143);
INSERT INTO ITER_CLUSTER_PROTEINS(graph_code,cluster_id,protein) VALUES ('GU1',143,'YMR229C');
INSERT INTO ITER_CLUSTER_MASTER(graph_code,cluster_id) VALUES ('GU1',143);
INSERT INTO ITER_CLUSTER_PROTEINS(graph_code,cluster_id,protein) VALUES ('GU1',143,'YOL041C');
INSERT INTO ITER_CLUSTER_MASTER(graph_code,cluster_id) VALUES ('GU1',143);
INSERT INTO ITER_CLUSTER_PROTEINS(graph_code,cluster_id,protein) VALUES ('GU1',143,'YDR545W');
INSERT INTO ITER_CLUSTER_MASTER(graph_code,cluster_id) VALUES ('GU1',144);
INSERT INTO ITER_CLUSTER_PROTEINS(graph_code,cluster_id,protein) VALUES ('GU1',144,'YLR432W');
INSERT INTO ITER_CLUSTER_MASTER(graph_code,cluster_id) VALUES ('GU1',144);
INSERT INTO ITER_CLUSTER_PROTEINS(graph_code,cluster_id,protein) VALUES ('GU1',144,'YOR243C');
INSERT INTO ITER_CLUSTER_MASTER(graph_code,cluster_id) VALUES ('GU1',144);
INSERT INTO ITER_CLUSTER_PROTEINS(graph_code,cluster_id,protein) VALUES ('GU1',144,'YOR250C');
INSERT INTO ITER_CLUSTER_MASTER(graph_code,cluster_id) VALUES ('GU1',144);
INSERT INTO ITER_CLUSTER_PROTEINS(graph_code,cluster_id,protein) VALUES ('GU1',144,'YGL044C');
INSERT INTO ITER_CLUSTER_MASTER(graph_code,cluster_id) VALUES ('GU1',144);
INSERT INTO ITER_CLUSTER_PROTEINS(graph_code,cluster_id,protein) VALUES ('GU1',144,'YOR360C');
INSERT INTO ITER_CLUSTER_MASTER(graph_code,cluster_id) VALUES ('GU1',145);
INSERT INTO ITER_CLUSTER_PROTEINS(graph_code,cluster_id,protein) VALUES ('GU1',145,'YFR044C');
INSERT INTO ITER_CLUSTER_MASTER(graph_code,cluster_id) VALUES ('GU1',145);
INSERT INTO ITER_CLUSTER_PROTEINS(graph_code,cluster_id,protein) VALUES ('GU1',145,'YER091C');
INSERT INTO ITER_CLUSTER_MASTER(graph_code,cluster_id) VALUES ('GU1',145);
INSERT INTO ITER_CLUSTER_PROTEINS(graph_code,cluster_id,protein) VALUES ('GU1',145,'YOL013C');
INSERT INTO ITER_CLUSTER_MASTER(graph_code,cluster_id) VALUES ('GU1',145);
INSERT INTO ITER_CLUSTER_PROTEINS(graph_code,cluster_id,protein) VALUES ('GU1',145,'YCL030C');
INSERT INTO ITER_CLUSTER_MASTER(graph_code,cluster_id) VALUES ('GU1',145);
INSERT INTO ITER_CLUSTER_PROTEINS(graph_code,cluster_id,protein) VALUES ('GU1',145,'YKL024C');
INSERT INTO ITER_CLUSTER_MASTER(graph_code,cluster_id) VALUES ('GU1',146);
INSERT INTO ITER_CLUSTER_PROTEINS(graph_code,cluster_id,protein) VALUES ('GU1',146,'YKL101W');
INSERT INTO ITER_CLUSTER_MASTER(graph_code,cluster_id) VALUES ('GU1',146);
INSERT INTO ITER_CLUSTER_PROTEINS(graph_code,cluster_id,protein) VALUES ('GU1',146,'YPL203W');
INSERT INTO ITER_CLUSTER_MASTER(graph_code,cluster_id) VALUES ('GU1',146);
INSERT INTO ITER_CLUSTER_PROTEINS(graph_code,cluster_id,protein) VALUES ('GU1',146,'YIL033C');
INSERT INTO ITER_CLUSTER_MASTER(graph_code,cluster_id) VALUES ('GU1',146);
INSERT INTO ITER_CLUSTER_PROTEINS(graph_code,cluster_id,protein) VALUES ('GU1',146,'YJL164C');
INSERT INTO ITER_CLUSTER_MASTER(graph_code,cluster_id) VALUES ('GU1',146);
INSERT INTO ITER_CLUSTER_PROTEINS(graph_code,cluster_id,protein) VALUES ('GU1',146,'YBR274W');
INSERT INTO ITER_CLUSTER_MASTER(graph_code,cluster_id) VALUES ('GU1',147);
INSERT INTO ITER_CLUSTER_PROTEINS(graph_code,cluster_id,protein) VALUES ('GU1',147,'YOL062C');
INSERT INTO ITER_CLUSTER_MASTER(graph_code,cluster_id) VALUES ('GU1',147);
INSERT INTO ITER_CLUSTER_PROTEINS(graph_code,cluster_id,protein) VALUES ('GU1',147,'YJR005W');
INSERT INTO ITER_CLUSTER_MASTER(graph_code,cluster_id) VALUES ('GU1',147);
INSERT INTO ITER_CLUSTER_PROTEINS(graph_code,cluster_id,protein) VALUES ('GU1',147,'YBL037W');
INSERT INTO ITER_CLUSTER_MASTER(graph_code,cluster_id) VALUES ('GU1',147);
INSERT INTO ITER_CLUSTER_PROTEINS(graph_code,cluster_id,protein) VALUES ('GU1',147,'YJL084C');
INSERT INTO ITER_CLUSTER_MASTER(graph_code,cluster_id) VALUES ('GU1',147);
INSERT INTO ITER_CLUSTER_PROTEINS(graph_code,cluster_id,protein) VALUES ('GU1',147,'YJR058C');
INSERT INTO ITER_CLUSTER_MASTER(graph_code,cluster_id) VALUES ('GU1',148);
INSERT INTO ITER_CLUSTER_PROTEINS(graph_code,cluster_id,protein) VALUES ('GU1',148,'YGR187C');
INSERT INTO ITER_CLUSTER_MASTER(graph_code,cluster_id) VALUES ('GU1',148);
INSERT INTO ITER_CLUSTER_PROTEINS(graph_code,cluster_id,protein) VALUES ('GU1',148,'YDR385W');
INSERT INTO ITER_CLUSTER_MASTER(graph_code,cluster_id) VALUES ('GU1',148);
INSERT INTO ITER_CLUSTER_PROTEINS(graph_code,cluster_id,protein) VALUES ('GU1',148,'YER023W');
INSERT INTO ITER_CLUSTER_MASTER(graph_code,cluster_id) VALUES ('GU1',148);
INSERT INTO ITER_CLUSTER_PROTEINS(graph_code,cluster_id,protein) VALUES ('GU1',148,'YJL046W');
INSERT INTO ITER_CLUSTER_MASTER(graph_code,cluster_id) VALUES ('GU1',148);
INSERT INTO ITER_CLUSTER_PROTEINS(graph_code,cluster_id,protein) VALUES ('GU1',148,'YLR027C');
INSERT INTO ITER_CLUSTER_MASTER(graph_code,cluster_id) VALUES ('GU1',149);
INSERT INTO ITER_CLUSTER_PROTEINS(graph_code,cluster_id,protein) VALUES ('GU1',149,'YBL046W');
INSERT INTO ITER_CLUSTER_MASTER(graph_code,cluster_id) VALUES ('GU1',149);
INSERT INTO ITER_CLUSTER_PROTEINS(graph_code,cluster_id,protein) VALUES ('GU1',149,'YDR075W');
INSERT INTO ITER_CLUSTER_MASTER(graph_code,cluster_id) VALUES ('GU1',149);
INSERT INTO ITER_CLUSTER_PROTEINS(graph_code,cluster_id,protein) VALUES ('GU1',149,'YNL201C');
INSERT INTO ITER_CLUSTER_MASTER(graph_code,cluster_id) VALUES ('GU1',149);
INSERT INTO ITER_CLUSTER_PROTEINS(graph_code,cluster_id,protein) VALUES ('GU1',149,'YIL153W');
INSERT INTO ITER_CLUSTER_MASTER(graph_code,cluster_id) VALUES ('GU1',149);
INSERT INTO ITER_CLUSTER_PROTEINS(graph_code,cluster_id,protein) VALUES ('GU1',149,'YDR173C');
INSERT INTO ITER_CLUSTER_MASTER(graph_code,cluster_id) VALUES ('GU1',150);
INSERT INTO ITER_CLUSTER_PROTEINS(graph_code,cluster_id,protein) VALUES ('GU1',150,'YDL018C');
INSERT INTO ITER_CLUSTER_MASTER(graph_code,cluster_id) VALUES ('GU1',150);
INSERT INTO ITER_CLUSTER_PROTEINS(graph_code,cluster_id,protein) VALUES ('GU1',150,'YHR110W');
INSERT INTO ITER_CLUSTER_MASTER(graph_code,cluster_id) VALUES ('GU1',150);
INSERT INTO ITER_CLUSTER_PROTEINS(graph_code,cluster_id,protein) VALUES ('GU1',150,'YGL200C');
INSERT INTO ITER_CLUSTER_MASTER(graph_code,cluster_id) VALUES ('GU1',150);
INSERT INTO ITER_CLUSTER_PROTEINS(graph_code,cluster_id,protein) VALUES ('GU1',150,'YAR002C-A');
INSERT INTO ITER_CLUSTER_MASTER(graph_code,cluster_id) VALUES ('GU1',150);
INSERT INTO ITER_CLUSTER_PROTEINS(graph_code,cluster_id,protein) VALUES ('GU1',150,'YML012W');
INSERT INTO ITER_CLUSTER_MASTER(graph_code,cluster_id) VALUES ('GU1',151);
INSERT INTO ITER_CLUSTER_PROTEINS(graph_code,cluster_id,protein) VALUES ('GU1',151,'YMR158W');
INSERT INTO ITER_CLUSTER_MASTER(graph_code,cluster_id) VALUES ('GU1',151);
INSERT INTO ITER_CLUSTER_PROTEINS(graph_code,cluster_id,protein) VALUES ('GU1',151,'YNR043W');
INSERT INTO ITER_CLUSTER_MASTER(graph_code,cluster_id) VALUES ('GU1',151);
INSERT INTO ITER_CLUSTER_PROTEINS(graph_code,cluster_id,protein) VALUES ('GU1',151,'YBL036C');
INSERT INTO ITER_CLUSTER_MASTER(graph_code,cluster_id) VALUES ('GU1',151);
INSERT INTO ITER_CLUSTER_PROTEINS(graph_code,cluster_id,protein) VALUES ('GU1',151,'YDR453C');
INSERT INTO ITER_CLUSTER_MASTER(graph_code,cluster_id) VALUES ('GU1',151);
INSERT INTO ITER_CLUSTER_PROTEINS(graph_code,cluster_id,protein) VALUES ('GU1',151,'YGR185C');
INSERT INTO ITER_CLUSTER_MASTER(graph_code,cluster_id) VALUES ('GU1',152);
INSERT INTO ITER_CLUSTER_PROTEINS(graph_code,cluster_id,protein) VALUES ('GU1',152,'YHR158C');
INSERT INTO ITER_CLUSTER_MASTER(graph_code,cluster_id) VALUES ('GU1',152);
INSERT INTO ITER_CLUSTER_PROTEINS(graph_code,cluster_id,protein) VALUES ('GU1',152,'YAR014C');
INSERT INTO ITER_CLUSTER_MASTER(graph_code,cluster_id) VALUES ('GU1',152);
INSERT INTO ITER_CLUSTER_PROTEINS(graph_code,cluster_id,protein) VALUES ('GU1',152,'YER184C');
INSERT INTO ITER_CLUSTER_MASTER(graph_code,cluster_id) VALUES ('GU1',152);
INSERT INTO ITER_CLUSTER_PROTEINS(graph_code,cluster_id,protein) VALUES ('GU1',152,'YGR238C');
INSERT INTO ITER_CLUSTER_MASTER(graph_code,cluster_id) VALUES ('GU1',152);
INSERT INTO ITER_CLUSTER_PROTEINS(graph_code,cluster_id,protein) VALUES ('GU1',152,'YPL155C');
INSERT INTO ITER_CLUSTER_MASTER(graph_code,cluster_id) VALUES ('GU1',153);
INSERT INTO ITER_CLUSTER_PROTEINS(graph_code,cluster_id,protein) VALUES ('GU1',153,'YBL056W');
INSERT INTO ITER_CLUSTER_MASTER(graph_code,cluster_id) VALUES ('GU1',153);
INSERT INTO ITER_CLUSTER_PROTEINS(graph_code,cluster_id,protein) VALUES ('GU1',153,'YBR097W');
INSERT INTO ITER_CLUSTER_MASTER(graph_code,cluster_id) VALUES ('GU1',153);
INSERT INTO ITER_CLUSTER_PROTEINS(graph_code,cluster_id,protein) VALUES ('GU1',153,'YLR360W');
INSERT INTO ITER_CLUSTER_MASTER(graph_code,cluster_id) VALUES ('GU1',153);
INSERT INTO ITER_CLUSTER_PROTEINS(graph_code,cluster_id,protein) VALUES ('GU1',153,'YPL120W');
INSERT INTO ITER_CLUSTER_MASTER(graph_code,cluster_id) VALUES ('GU1',153);
INSERT INTO ITER_CLUSTER_PROTEINS(graph_code,cluster_id,protein) VALUES ('GU1',153,'YLR240W');
INSERT INTO ITER_CLUSTER_MASTER(graph_code,cluster_id) VALUES ('GU1',154);
INSERT INTO ITER_CLUSTER_PROTEINS(graph_code,cluster_id,protein) VALUES ('GU1',154,'YOR304W');
INSERT INTO ITER_CLUSTER_MASTER(graph_code,cluster_id) VALUES ('GU1',154);
INSERT INTO ITER_CLUSTER_PROTEINS(graph_code,cluster_id,protein) VALUES ('GU1',154,'YGL133W');
INSERT INTO ITER_CLUSTER_MASTER(graph_code,cluster_id) VALUES ('GU1',154);
INSERT INTO ITER_CLUSTER_PROTEINS(graph_code,cluster_id,protein) VALUES ('GU1',154,'YDR121W');
INSERT INTO ITER_CLUSTER_MASTER(graph_code,cluster_id) VALUES ('GU1',154);
INSERT INTO ITER_CLUSTER_PROTEINS(graph_code,cluster_id,protein) VALUES ('GU1',154,'YJL065C');
INSERT INTO ITER_CLUSTER_MASTER(graph_code,cluster_id) VALUES ('GU1',154);
INSERT INTO ITER_CLUSTER_PROTEINS(graph_code,cluster_id,protein) VALUES ('GU1',154,'YNL230C');
INSERT INTO ITER_CLUSTER_MASTER(graph_code,cluster_id) VALUES ('GU1',155);
INSERT INTO ITER_CLUSTER_PROTEINS(graph_code,cluster_id,protein) VALUES ('GU1',155,'YOR048C');
INSERT INTO ITER_CLUSTER_MASTER(graph_code,cluster_id) VALUES ('GU1',155);
INSERT INTO ITER_CLUSTER_PROTEINS(graph_code,cluster_id,protein) VALUES ('GU1',155,'YDR289C');
INSERT INTO ITER_CLUSTER_MASTER(graph_code,cluster_id) VALUES ('GU1',155);
INSERT INTO ITER_CLUSTER_PROTEINS(graph_code,cluster_id,protein) VALUES ('GU1',155,'YJL095W');
INSERT INTO ITER_CLUSTER_MASTER(graph_code,cluster_id) VALUES ('GU1',155);
INSERT INTO ITER_CLUSTER_PROTEINS(graph_code,cluster_id,protein) VALUES ('GU1',155,'YDR326C');
INSERT INTO ITER_CLUSTER_MASTER(graph_code,cluster_id) VALUES ('GU1',155);
INSERT INTO ITER_CLUSTER_PROTEINS(graph_code,cluster_id,protein) VALUES ('GU1',155,'YGL161C');
INSERT INTO ITER_CLUSTER_MASTER(graph_code,cluster_id) VALUES ('GU1',156);
INSERT INTO ITER_CLUSTER_PROTEINS(graph_code,cluster_id,protein) VALUES ('GU1',156,'YDR161W');
INSERT INTO ITER_CLUSTER_MASTER(graph_code,cluster_id) VALUES ('GU1',156);
INSERT INTO ITER_CLUSTER_PROTEINS(graph_code,cluster_id,protein) VALUES ('GU1',156,'YKL060C');
INSERT INTO ITER_CLUSTER_MASTER(graph_code,cluster_id) VALUES ('GU1',156);
INSERT INTO ITER_CLUSTER_PROTEINS(graph_code,cluster_id,protein) VALUES ('GU1',156,'YKL152C');
INSERT INTO ITER_CLUSTER_MASTER(graph_code,cluster_id) VALUES ('GU1',156);
INSERT INTO ITER_CLUSTER_PROTEINS(graph_code,cluster_id,protein) VALUES ('GU1',156,'YDR050C');
INSERT INTO ITER_CLUSTER_MASTER(graph_code,cluster_id) VALUES ('GU1',156);
INSERT INTO ITER_CLUSTER_PROTEINS(graph_code,cluster_id,protein) VALUES ('GU1',156,'YPR093C');
INSERT INTO ITER_CLUSTER_MASTER(graph_code,cluster_id) VALUES ('GU1',157);
INSERT INTO ITER_CLUSTER_PROTEINS(graph_code,cluster_id,protein) VALUES ('GU1',157,'YBR011C');
INSERT INTO ITER_CLUSTER_MASTER(graph_code,cluster_id) VALUES ('GU1',157);
INSERT INTO ITER_CLUSTER_PROTEINS(graph_code,cluster_id,protein) VALUES ('GU1',157,'YLR425W');
INSERT INTO ITER_CLUSTER_MASTER(graph_code,cluster_id) VALUES ('GU1',157);
INSERT INTO ITER_CLUSTER_PROTEINS(graph_code,cluster_id,protein) VALUES ('GU1',157,'YDL203C');
INSERT INTO ITER_CLUSTER_MASTER(graph_code,cluster_id) VALUES ('GU1',157);
INSERT INTO ITER_CLUSTER_PROTEINS(graph_code,cluster_id,protein) VALUES ('GU1',157,'YPL066W');
INSERT INTO ITER_CLUSTER_MASTER(graph_code,cluster_id) VALUES ('GU1',157);
INSERT INTO ITER_CLUSTER_PROTEINS(graph_code,cluster_id,protein) VALUES ('GU1',157,'YKR043C');
INSERT INTO ITER_CLUSTER_MASTER(graph_code,cluster_id) VALUES ('GU1',158);
INSERT INTO ITER_CLUSTER_PROTEINS(graph_code,cluster_id,protein) VALUES ('GU1',158,'YJR006W');
INSERT INTO ITER_CLUSTER_MASTER(graph_code,cluster_id) VALUES ('GU1',158);
INSERT INTO ITER_CLUSTER_PROTEINS(graph_code,cluster_id,protein) VALUES ('GU1',158,'YDL102W');
INSERT INTO ITER_CLUSTER_MASTER(graph_code,cluster_id) VALUES ('GU1',158);
INSERT INTO ITER_CLUSTER_PROTEINS(graph_code,cluster_id,protein) VALUES ('GU1',158,'YBR088C');
INSERT INTO ITER_CLUSTER_MASTER(graph_code,cluster_id) VALUES ('GU1',158);
INSERT INTO ITER_CLUSTER_PROTEINS(graph_code,cluster_id,protein) VALUES ('GU1',158,'YJR043C');
INSERT INTO ITER_CLUSTER_MASTER(graph_code,cluster_id) VALUES ('GU1',158);
INSERT INTO ITER_CLUSTER_PROTEINS(graph_code,cluster_id,protein) VALUES ('GU1',158,'YKL113C');
INSERT INTO ITER_CLUSTER_MASTER(graph_code,cluster_id) VALUES ('GU1',159);
INSERT INTO ITER_CLUSTER_PROTEINS(graph_code,cluster_id,protein) VALUES ('GU1',159,'YPR175W');
INSERT INTO ITER_CLUSTER_MASTER(graph_code,cluster_id) VALUES ('GU1',159);
INSERT INTO ITER_CLUSTER_PROTEINS(graph_code,cluster_id,protein) VALUES ('GU1',159,'YCL032W');
INSERT INTO ITER_CLUSTER_MASTER(graph_code,cluster_id) VALUES ('GU1',159);
INSERT INTO ITER_CLUSTER_PROTEINS(graph_code,cluster_id,protein) VALUES ('GU1',159,'YBR278W');
INSERT INTO ITER_CLUSTER_MASTER(graph_code,cluster_id) VALUES ('GU1',159);
INSERT INTO ITER_CLUSTER_PROTEINS(graph_code,cluster_id,protein) VALUES ('GU1',159,'YBR185C');
INSERT INTO ITER_CLUSTER_MASTER(graph_code,cluster_id) VALUES ('GU1',159);
INSERT INTO ITER_CLUSTER_PROTEINS(graph_code,cluster_id,protein) VALUES ('GU1',159,'YDL020C');
INSERT INTO ITER_CLUSTER_MASTER(graph_code,cluster_id) VALUES ('GU1',160);
INSERT INTO ITER_CLUSTER_PROTEINS(graph_code,cluster_id,protein) VALUES ('GU1',160,'YBR136W');
INSERT INTO ITER_CLUSTER_MASTER(graph_code,cluster_id) VALUES ('GU1',160);
INSERT INTO ITER_CLUSTER_PROTEINS(graph_code,cluster_id,protein) VALUES ('GU1',160,'YGL206C');
INSERT INTO ITER_CLUSTER_MASTER(graph_code,cluster_id) VALUES ('GU1',160);
INSERT INTO ITER_CLUSTER_PROTEINS(graph_code,cluster_id,protein) VALUES ('GU1',160,'YHR114W');
INSERT INTO ITER_CLUSTER_MASTER(graph_code,cluster_id) VALUES ('GU1',160);
INSERT INTO ITER_CLUSTER_PROTEINS(graph_code,cluster_id,protein) VALUES ('GU1',160,'YOR181W');
INSERT INTO ITER_CLUSTER_MASTER(graph_code,cluster_id) VALUES ('GU1',160);
INSERT INTO ITER_CLUSTER_PROTEINS(graph_code,cluster_id,protein) VALUES ('GU1',160,'YLR337C');
INSERT INTO ITER_CLUSTER_MASTER(graph_code,cluster_id) VALUES ('GU1',161);
INSERT INTO ITER_CLUSTER_PROTEINS(graph_code,cluster_id,protein) VALUES ('GU1',161,'YOL090W');
INSERT INTO ITER_CLUSTER_MASTER(graph_code,cluster_id) VALUES ('GU1',161);
INSERT INTO ITER_CLUSTER_PROTEINS(graph_code,cluster_id,protein) VALUES ('GU1',161,'YDR295C');
INSERT INTO ITER_CLUSTER_MASTER(graph_code,cluster_id) VALUES ('GU1',161);
INSERT INTO ITER_CLUSTER_PROTEINS(graph_code,cluster_id,protein) VALUES ('GU1',161,'YNL021W');
INSERT INTO ITER_CLUSTER_MASTER(graph_code,cluster_id) VALUES ('GU1',161);
INSERT INTO ITER_CLUSTER_PROTEINS(graph_code,cluster_id,protein) VALUES ('GU1',161,'YPR179C');
INSERT INTO ITER_CLUSTER_MASTER(graph_code,cluster_id) VALUES ('GU1',161);
INSERT INTO ITER_CLUSTER_PROTEINS(graph_code,cluster_id,protein) VALUES ('GU1',161,'YKL134C');
INSERT INTO ITER_CLUSTER_MASTER(graph_code,cluster_id) VALUES ('GU1',162);
INSERT INTO ITER_CLUSTER_PROTEINS(graph_code,cluster_id,protein) VALUES ('GU1',162,'YLL022C');
INSERT INTO ITER_CLUSTER_MASTER(graph_code,cluster_id) VALUES ('GU1',162);
INSERT INTO ITER_CLUSTER_PROTEINS(graph_code,cluster_id,protein) VALUES ('GU1',162,'YER161C');
INSERT INTO ITER_CLUSTER_MASTER(graph_code,cluster_id) VALUES ('GU1',162);
INSERT INTO ITER_CLUSTER_PROTEINS(graph_code,cluster_id,protein) VALUES ('GU1',162,'YGL229C');
INSERT INTO ITER_CLUSTER_MASTER(graph_code,cluster_id) VALUES ('GU1',162);
INSERT INTO ITER_CLUSTER_PROTEINS(graph_code,cluster_id,protein) VALUES ('GU1',162,'YJR154W');
INSERT INTO ITER_CLUSTER_MASTER(graph_code,cluster_id) VALUES ('GU1',162);
INSERT INTO ITER_CLUSTER_PROTEINS(graph_code,cluster_id,protein) VALUES ('GU1',162,'YMR233W');
INSERT INTO ITER_CLUSTER_MASTER(graph_code,cluster_id) VALUES ('GU1',163);
INSERT INTO ITER_CLUSTER_PROTEINS(graph_code,cluster_id,protein) VALUES ('GU1',163,'YKR022C');
INSERT INTO ITER_CLUSTER_MASTER(graph_code,cluster_id) VALUES ('GU1',163);
INSERT INTO ITER_CLUSTER_PROTEINS(graph_code,cluster_id,protein) VALUES ('GU1',163,'YLL062C');
INSERT INTO ITER_CLUSTER_MASTER(graph_code,cluster_id) VALUES ('GU1',163);
INSERT INTO ITER_CLUSTER_PROTEINS(graph_code,cluster_id,protein) VALUES ('GU1',163,'YOR064C');
INSERT INTO ITER_CLUSTER_MASTER(graph_code,cluster_id) VALUES ('GU1',163);
INSERT INTO ITER_CLUSTER_PROTEINS(graph_code,cluster_id,protein) VALUES ('GU1',163,'YCL047C');
INSERT INTO ITER_CLUSTER_MASTER(graph_code,cluster_id) VALUES ('GU1',163);
INSERT INTO ITER_CLUSTER_PROTEINS(graph_code,cluster_id,protein) VALUES ('GU1',163,'YIL007C');
INSERT INTO ITER_CLUSTER_MASTER(graph_code,cluster_id) VALUES ('GU1',164);
INSERT INTO ITER_CLUSTER_PROTEINS(graph_code,cluster_id,protein) VALUES ('GU1',164,'YGL245W');
INSERT INTO ITER_CLUSTER_MASTER(graph_code,cluster_id) VALUES ('GU1',164);
INSERT INTO ITER_CLUSTER_PROTEINS(graph_code,cluster_id,protein) VALUES ('GU1',164,'YDL103C');
INSERT INTO ITER_CLUSTER_MASTER(graph_code,cluster_id) VALUES ('GU1',164);
INSERT INTO ITER_CLUSTER_PROTEINS(graph_code,cluster_id,protein) VALUES ('GU1',164,'YDR480W');
INSERT INTO ITER_CLUSTER_MASTER(graph_code,cluster_id) VALUES ('GU1',164);
INSERT INTO ITER_CLUSTER_PROTEINS(graph_code,cluster_id,protein) VALUES ('GU1',164,'YHR111W');
INSERT INTO ITER_CLUSTER_MASTER(graph_code,cluster_id) VALUES ('GU1',164);
INSERT INTO ITER_CLUSTER_PROTEINS(graph_code,cluster_id,protein) VALUES ('GU1',164,'YOR097C');
INSERT INTO ITER_CLUSTER_MASTER(graph_code,cluster_id) VALUES ('GU1',165);
INSERT INTO ITER_CLUSTER_PROTEINS(graph_code,cluster_id,protein) VALUES ('GU1',165,'YDR099W');
INSERT INTO ITER_CLUSTER_MASTER(graph_code,cluster_id) VALUES ('GU1',165);
INSERT INTO ITER_CLUSTER_PROTEINS(graph_code,cluster_id,protein) VALUES ('GU1',165,'YDR348C');
INSERT INTO ITER_CLUSTER_MASTER(graph_code,cluster_id) VALUES ('GU1',165);
INSERT INTO ITER_CLUSTER_PROTEINS(graph_code,cluster_id,protein) VALUES ('GU1',165,'YLR176C');
INSERT INTO ITER_CLUSTER_MASTER(graph_code,cluster_id) VALUES ('GU1',165);
INSERT INTO ITER_CLUSTER_PROTEINS(graph_code,cluster_id,protein) VALUES ('GU1',165,'YNR014W');
INSERT INTO ITER_CLUSTER_MASTER(graph_code,cluster_id) VALUES ('GU1',165);
INSERT INTO ITER_CLUSTER_PROTEINS(graph_code,cluster_id,protein) VALUES ('GU1',165,'YPL074W');
INSERT INTO ITER_CLUSTER_MASTER(graph_code,cluster_id) VALUES ('GU1',166);
INSERT INTO ITER_CLUSTER_PROTEINS(graph_code,cluster_id,protein) VALUES ('GU1',166,'YER031C');
INSERT INTO ITER_CLUSTER_MASTER(graph_code,cluster_id) VALUES ('GU1',166);
INSERT INTO ITER_CLUSTER_PROTEINS(graph_code,cluster_id,protein) VALUES ('GU1',166,'YER136W');
INSERT INTO ITER_CLUSTER_MASTER(graph_code,cluster_id) VALUES ('GU1',166);
INSERT INTO ITER_CLUSTER_PROTEINS(graph_code,cluster_id,protein) VALUES ('GU1',166,'YFL038C');
INSERT INTO ITER_CLUSTER_MASTER(graph_code,cluster_id) VALUES ('GU1',166);
INSERT INTO ITER_CLUSTER_PROTEINS(graph_code,cluster_id,protein) VALUES ('GU1',166,'YLR262C');
INSERT INTO ITER_CLUSTER_MASTER(graph_code,cluster_id) VALUES ('GU1',166);
INSERT INTO ITER_CLUSTER_PROTEINS(graph_code,cluster_id,protein) VALUES ('GU1',166,'YOR089C');
INSERT INTO ITER_CLUSTER_MASTER(graph_code,cluster_id) VALUES ('GU1',167);
INSERT INTO ITER_CLUSTER_PROTEINS(graph_code,cluster_id,protein) VALUES ('GU1',167,'YER125W');
INSERT INTO ITER_CLUSTER_MASTER(graph_code,cluster_id) VALUES ('GU1',167);
INSERT INTO ITER_CLUSTER_PROTEINS(graph_code,cluster_id,protein) VALUES ('GU1',167,'YOR138C');
INSERT INTO ITER_CLUSTER_MASTER(graph_code,cluster_id) VALUES ('GU1',167);
INSERT INTO ITER_CLUSTER_PROTEINS(graph_code,cluster_id,protein) VALUES ('GU1',167,'YHR131C');
INSERT INTO ITER_CLUSTER_MASTER(graph_code,cluster_id) VALUES ('GU1',167);
INSERT INTO ITER_CLUSTER_PROTEINS(graph_code,cluster_id,protein) VALUES ('GU1',167,'YMR275C');
INSERT INTO ITER_CLUSTER_MASTER(graph_code,cluster_id) VALUES ('GU1',167);
INSERT INTO ITER_CLUSTER_PROTEINS(graph_code,cluster_id,protein) VALUES ('GU1',167,'YOR322C');
INSERT INTO ITER_CLUSTER_MASTER(graph_code,cluster_id) VALUES ('GU1',168);
INSERT INTO ITER_CLUSTER_PROTEINS(graph_code,cluster_id,protein) VALUES ('GU1',168,'YAR071W');
INSERT INTO ITER_CLUSTER_MASTER(graph_code,cluster_id) VALUES ('GU1',168);
INSERT INTO ITER_CLUSTER_PROTEINS(graph_code,cluster_id,protein) VALUES ('GU1',168,'YAL062W');
INSERT INTO ITER_CLUSTER_MASTER(graph_code,cluster_id) VALUES ('GU1',168);
INSERT INTO ITER_CLUSTER_PROTEINS(graph_code,cluster_id,protein) VALUES ('GU1',168,'YBR093C');
INSERT INTO ITER_CLUSTER_MASTER(graph_code,cluster_id) VALUES ('GU1',168);
INSERT INTO ITER_CLUSTER_PROTEINS(graph_code,cluster_id,protein) VALUES ('GU1',168,'YCR038C');
INSERT INTO ITER_CLUSTER_MASTER(graph_code,cluster_id) VALUES ('GU1',168);
INSERT INTO ITER_CLUSTER_PROTEINS(graph_code,cluster_id,protein) VALUES ('GU1',168,'YFR055W');
INSERT INTO ITER_CLUSTER_MASTER(graph_code,cluster_id) VALUES ('GU1',169);
INSERT INTO ITER_CLUSTER_PROTEINS(graph_code,cluster_id,protein) VALUES ('GU1',169,'YBL021C');
INSERT INTO ITER_CLUSTER_MASTER(graph_code,cluster_id) VALUES ('GU1',169);
INSERT INTO ITER_CLUSTER_PROTEINS(graph_code,cluster_id,protein) VALUES ('GU1',169,'YOR358W');
INSERT INTO ITER_CLUSTER_MASTER(graph_code,cluster_id) VALUES ('GU1',169);
INSERT INTO ITER_CLUSTER_PROTEINS(graph_code,cluster_id,protein) VALUES ('GU1',169,'YOR253W');
INSERT INTO ITER_CLUSTER_MASTER(graph_code,cluster_id) VALUES ('GU1',169);
INSERT INTO ITER_CLUSTER_PROTEINS(graph_code,cluster_id,protein) VALUES ('GU1',169,'YGL045W');
INSERT INTO ITER_CLUSTER_MASTER(graph_code,cluster_id) VALUES ('GU1',169);
INSERT INTO ITER_CLUSTER_PROTEINS(graph_code,cluster_id,protein) VALUES ('GU1',169,'YGL237C');
INSERT INTO ITER_CLUSTER_MASTER(graph_code,cluster_id) VALUES ('GU1',170);
INSERT INTO ITER_CLUSTER_PROTEINS(graph_code,cluster_id,protein) VALUES ('GU1',170,'YPR116W');
INSERT INTO ITER_CLUSTER_MASTER(graph_code,cluster_id) VALUES ('GU1',170);
INSERT INTO ITER_CLUSTER_PROTEINS(graph_code,cluster_id,protein) VALUES ('GU1',170,'YJL023C');
INSERT INTO ITER_CLUSTER_MASTER(graph_code,cluster_id) VALUES ('GU1',170);
INSERT INTO ITER_CLUSTER_PROTEINS(graph_code,cluster_id,protein) VALUES ('GU1',170,'YDR065W');
INSERT INTO ITER_CLUSTER_MASTER(graph_code,cluster_id) VALUES ('GU1',170);
INSERT INTO ITER_CLUSTER_PROTEINS(graph_code,cluster_id,protein) VALUES ('GU1',170,'YLL033W');
INSERT INTO ITER_CLUSTER_MASTER(graph_code,cluster_id) VALUES ('GU1',170);
INSERT INTO ITER_CLUSTER_PROTEINS(graph_code,cluster_id,protein) VALUES ('GU1',170,'YLR091W');
INSERT INTO ITER_CLUSTER_MASTER(graph_code,cluster_id) VALUES ('GU1',171);
INSERT INTO ITER_CLUSTER_PROTEINS(graph_code,cluster_id,protein) VALUES ('GU1',171,'YBR139W');
INSERT INTO ITER_CLUSTER_MASTER(graph_code,cluster_id) VALUES ('GU1',171);
INSERT INTO ITER_CLUSTER_PROTEINS(graph_code,cluster_id,protein) VALUES ('GU1',171,'YER062C');
INSERT INTO ITER_CLUSTER_MASTER(graph_code,cluster_id) VALUES ('GU1',171);
INSERT INTO ITER_CLUSTER_PROTEINS(graph_code,cluster_id,protein) VALUES ('GU1',171,'YGL090W');
INSERT INTO ITER_CLUSTER_MASTER(graph_code,cluster_id) VALUES ('GU1',171);
INSERT INTO ITER_CLUSTER_PROTEINS(graph_code,cluster_id,protein) VALUES ('GU1',171,'YIL045W');
INSERT INTO ITER_CLUSTER_MASTER(graph_code,cluster_id) VALUES ('GU1',171);
INSERT INTO ITER_CLUSTER_PROTEINS(graph_code,cluster_id,protein) VALUES ('GU1',171,'YKL069W');
INSERT INTO ITER_CLUSTER_MASTER(graph_code,cluster_id) VALUES ('GU1',172);
INSERT INTO ITER_CLUSTER_PROTEINS(graph_code,cluster_id,protein) VALUES ('GU1',172,'YBR218C');
INSERT INTO ITER_CLUSTER_MASTER(graph_code,cluster_id) VALUES ('GU1',172);
INSERT INTO ITER_CLUSTER_PROTEINS(graph_code,cluster_id,protein) VALUES ('GU1',172,'YGL062W');
INSERT INTO ITER_CLUSTER_MASTER(graph_code,cluster_id) VALUES ('GU1',172);
INSERT INTO ITER_CLUSTER_PROTEINS(graph_code,cluster_id,protein) VALUES ('GU1',172,'YNL079C');
INSERT INTO ITER_CLUSTER_MASTER(graph_code,cluster_id) VALUES ('GU1',172);
INSERT INTO ITER_CLUSTER_PROTEINS(graph_code,cluster_id,protein) VALUES ('GU1',172,'YDR523C');
INSERT INTO ITER_CLUSTER_MASTER(graph_code,cluster_id) VALUES ('GU1',172);
INSERT INTO ITER_CLUSTER_PROTEINS(graph_code,cluster_id,protein) VALUES ('GU1',172,'YJL092W');
INSERT INTO ITER_CLUSTER_MASTER(graph_code,cluster_id) VALUES ('GU1',173);
INSERT INTO ITER_CLUSTER_PROTEINS(graph_code,cluster_id,protein) VALUES ('GU1',173,'YHR013C');
INSERT INTO ITER_CLUSTER_MASTER(graph_code,cluster_id) VALUES ('GU1',173);
INSERT INTO ITER_CLUSTER_PROTEINS(graph_code,cluster_id,protein) VALUES ('GU1',173,'YDL065C');
INSERT INTO ITER_CLUSTER_MASTER(graph_code,cluster_id) VALUES ('GU1',173);
INSERT INTO ITER_CLUSTER_PROTEINS(graph_code,cluster_id,protein) VALUES ('GU1',173,'YMR108W');
INSERT INTO ITER_CLUSTER_MASTER(graph_code,cluster_id) VALUES ('GU1',173);
INSERT INTO ITER_CLUSTER_PROTEINS(graph_code,cluster_id,protein) VALUES ('GU1',173,'YAR062W');
INSERT INTO ITER_CLUSTER_MASTER(graph_code,cluster_id) VALUES ('GU1',173);
INSERT INTO ITER_CLUSTER_PROTEINS(graph_code,cluster_id,protein) VALUES ('GU1',173,'YPL247C');
INSERT INTO ITER_CLUSTER_MASTER(graph_code,cluster_id) VALUES ('GU1',174);
INSERT INTO ITER_CLUSTER_PROTEINS(graph_code,cluster_id,protein) VALUES ('GU1',174,'YKL054C');
INSERT INTO ITER_CLUSTER_MASTER(graph_code,cluster_id) VALUES ('GU1',174);
INSERT INTO ITER_CLUSTER_PROTEINS(graph_code,cluster_id,protein) VALUES ('GU1',174,'YKL192C');
INSERT INTO ITER_CLUSTER_MASTER(graph_code,cluster_id) VALUES ('GU1',174);
INSERT INTO ITER_CLUSTER_PROTEINS(graph_code,cluster_id,protein) VALUES ('GU1',174,'YIL098C');
INSERT INTO ITER_CLUSTER_MASTER(graph_code,cluster_id) VALUES ('GU1',174);
INSERT INTO ITER_CLUSTER_PROTEINS(graph_code,cluster_id,protein) VALUES ('GU1',174,'YJL180C');
INSERT INTO ITER_CLUSTER_MASTER(graph_code,cluster_id) VALUES ('GU1',174);
INSERT INTO ITER_CLUSTER_PROTEINS(graph_code,cluster_id,protein) VALUES ('GU1',174,'YNL315C');
INSERT INTO ITER_CLUSTER_MASTER(graph_code,cluster_id) VALUES ('GU1',175);
INSERT INTO ITER_CLUSTER_PROTEINS(graph_code,cluster_id,protein) VALUES ('GU1',175,'YEL034W');
INSERT INTO ITER_CLUSTER_MASTER(graph_code,cluster_id) VALUES ('GU1',175);
INSERT INTO ITER_CLUSTER_PROTEINS(graph_code,cluster_id,protein) VALUES ('GU1',175,'YJR047C');
INSERT INTO ITER_CLUSTER_MASTER(graph_code,cluster_id) VALUES ('GU1',175);
INSERT INTO ITER_CLUSTER_PROTEINS(graph_code,cluster_id,protein) VALUES ('GU1',175,'YLR069C');
INSERT INTO ITER_CLUSTER_MASTER(graph_code,cluster_id) VALUES ('GU1',175);
INSERT INTO ITER_CLUSTER_PROTEINS(graph_code,cluster_id,protein) VALUES ('GU1',175,'YGL068W');
INSERT INTO ITER_CLUSTER_MASTER(graph_code,cluster_id) VALUES ('GU1',175);
INSERT INTO ITER_CLUSTER_PROTEINS(graph_code,cluster_id,protein) VALUES ('GU1',175,'YOL059W');
INSERT INTO ITER_CLUSTER_MASTER(graph_code,cluster_id) VALUES ('GU1',176);
INSERT INTO ITER_CLUSTER_PROTEINS(graph_code,cluster_id,protein) VALUES ('GU1',176,'YOR042W');
INSERT INTO ITER_CLUSTER_MASTER(graph_code,cluster_id) VALUES ('GU1',176);
INSERT INTO ITER_CLUSTER_PROTEINS(graph_code,cluster_id,protein) VALUES ('GU1',176,'YEL025C');
INSERT INTO ITER_CLUSTER_MASTER(graph_code,cluster_id) VALUES ('GU1',176);
INSERT INTO ITER_CLUSTER_PROTEINS(graph_code,cluster_id,protein) VALUES ('GU1',176,'YMR276W');
INSERT INTO ITER_CLUSTER_MASTER(graph_code,cluster_id) VALUES ('GU1',176);
INSERT INTO ITER_CLUSTER_PROTEINS(graph_code,cluster_id,protein) VALUES ('GU1',176,'YNL268W');
INSERT INTO ITER_CLUSTER_MASTER(graph_code,cluster_id) VALUES ('GU1',176);
INSERT INTO ITER_CLUSTER_PROTEINS(graph_code,cluster_id,protein) VALUES ('GU1',176,'YPR002W');
INSERT INTO ITER_CLUSTER_MASTER(graph_code,cluster_id) VALUES ('GU1',177);
INSERT INTO ITER_CLUSTER_PROTEINS(graph_code,cluster_id,protein) VALUES ('GU1',177,'YKL082C');
INSERT INTO ITER_CLUSTER_MASTER(graph_code,cluster_id) VALUES ('GU1',177);
INSERT INTO ITER_CLUSTER_PROTEINS(graph_code,cluster_id,protein) VALUES ('GU1',177,'YHR066W');
INSERT INTO ITER_CLUSTER_MASTER(graph_code,cluster_id) VALUES ('GU1',177);
INSERT INTO ITER_CLUSTER_PROTEINS(graph_code,cluster_id,protein) VALUES ('GU1',177,'YDR312W');
INSERT INTO ITER_CLUSTER_MASTER(graph_code,cluster_id) VALUES ('GU1',177);
INSERT INTO ITER_CLUSTER_PROTEINS(graph_code,cluster_id,protein) VALUES ('GU1',177,'YNL122C');
INSERT INTO ITER_CLUSTER_MASTER(graph_code,cluster_id) VALUES ('GU1',177);
INSERT INTO ITER_CLUSTER_PROTEINS(graph_code,cluster_id,protein) VALUES ('GU1',177,'YPR143W');
INSERT INTO ITER_CLUSTER_MASTER(graph_code,cluster_id) VALUES ('GU1',178);
INSERT INTO ITER_CLUSTER_PROTEINS(graph_code,cluster_id,protein) VALUES ('GU1',178,'YCR105W');
INSERT INTO ITER_CLUSTER_MASTER(graph_code,cluster_id) VALUES ('GU1',178);
INSERT INTO ITER_CLUSTER_PROTEINS(graph_code,cluster_id,protein) VALUES ('GU1',178,'YCR065W');
INSERT INTO ITER_CLUSTER_MASTER(graph_code,cluster_id) VALUES ('GU1',178);
INSERT INTO ITER_CLUSTER_PROTEINS(graph_code,cluster_id,protein) VALUES ('GU1',178,'YJR102C');
INSERT INTO ITER_CLUSTER_MASTER(graph_code,cluster_id) VALUES ('GU1',178);
INSERT INTO ITER_CLUSTER_PROTEINS(graph_code,cluster_id,protein) VALUES ('GU1',178,'YPL002C');
INSERT INTO ITER_CLUSTER_MASTER(graph_code,cluster_id) VALUES ('GU1',178);
INSERT INTO ITER_CLUSTER_PROTEINS(graph_code,cluster_id,protein) VALUES ('GU1',178,'YLR417W');
INSERT INTO ITER_CLUSTER_MASTER(graph_code,cluster_id) VALUES ('GU1',179);
INSERT INTO ITER_CLUSTER_PROTEINS(graph_code,cluster_id,protein) VALUES ('GU1',179,'YJL072C');
INSERT INTO ITER_CLUSTER_MASTER(graph_code,cluster_id) VALUES ('GU1',179);
INSERT INTO ITER_CLUSTER_PROTEINS(graph_code,cluster_id,protein) VALUES ('GU1',179,'YDR013W');
INSERT INTO ITER_CLUSTER_MASTER(graph_code,cluster_id) VALUES ('GU1',179);
INSERT INTO ITER_CLUSTER_PROTEINS(graph_code,cluster_id,protein) VALUES ('GU1',179,'YDR489W');
INSERT INTO ITER_CLUSTER_MASTER(graph_code,cluster_id) VALUES ('GU1',179);
INSERT INTO ITER_CLUSTER_PROTEINS(graph_code,cluster_id,protein) VALUES ('GU1',179,'YOL146W');
INSERT INTO ITER_CLUSTER_MASTER(graph_code,cluster_id) VALUES ('GU1',179);
INSERT INTO ITER_CLUSTER_PROTEINS(graph_code,cluster_id,protein) VALUES ('GU1',179,'YPR135W');
INSERT INTO ITER_CLUSTER_MASTER(graph_code,cluster_id) VALUES ('GU1',180);
INSERT INTO ITER_CLUSTER_PROTEINS(graph_code,cluster_id,protein) VALUES ('GU1',180,'YLL018C');
INSERT INTO ITER_CLUSTER_MASTER(graph_code,cluster_id) VALUES ('GU1',180);
INSERT INTO ITER_CLUSTER_PROTEINS(graph_code,cluster_id,protein) VALUES ('GU1',180,'YGR218W');
INSERT INTO ITER_CLUSTER_MASTER(graph_code,cluster_id) VALUES ('GU1',180);
INSERT INTO ITER_CLUSTER_PROTEINS(graph_code,cluster_id,protein) VALUES ('GU1',180,'YJL130C');
INSERT INTO ITER_CLUSTER_MASTER(graph_code,cluster_id) VALUES ('GU1',180);
INSERT INTO ITER_CLUSTER_PROTEINS(graph_code,cluster_id,protein) VALUES ('GU1',180,'YMR235C');
INSERT INTO ITER_CLUSTER_MASTER(graph_code,cluster_id) VALUES ('GU1',181);
INSERT INTO ITER_CLUSTER_PROTEINS(graph_code,cluster_id,protein) VALUES ('GU1',181,'YDR425W');
INSERT INTO ITER_CLUSTER_MASTER(graph_code,cluster_id) VALUES ('GU1',181);
INSERT INTO ITER_CLUSTER_PROTEINS(graph_code,cluster_id,protein) VALUES ('GU1',181,'YNL243W');
INSERT INTO ITER_CLUSTER_MASTER(graph_code,cluster_id) VALUES ('GU1',181);
INSERT INTO ITER_CLUSTER_PROTEINS(graph_code,cluster_id,protein) VALUES ('GU1',181,'YJL036W');
INSERT INTO ITER_CLUSTER_MASTER(graph_code,cluster_id) VALUES ('GU1',181);
INSERT INTO ITER_CLUSTER_PROTEINS(graph_code,cluster_id,protein) VALUES ('GU1',181,'YDL113C');
INSERT INTO ITER_CLUSTER_MASTER(graph_code,cluster_id) VALUES ('GU1',182);
INSERT INTO ITER_CLUSTER_PROTEINS(graph_code,cluster_id,protein) VALUES ('GU1',182,'YGR250C');
INSERT INTO ITER_CLUSTER_MASTER(graph_code,cluster_id) VALUES ('GU1',182);
INSERT INTO ITER_CLUSTER_PROTEINS(graph_code,cluster_id,protein) VALUES ('GU1',182,'YJL088W');
INSERT INTO ITER_CLUSTER_MASTER(graph_code,cluster_id) VALUES ('GU1',182);
INSERT INTO ITER_CLUSTER_PROTEINS(graph_code,cluster_id,protein) VALUES ('GU1',182,'YML002W');
INSERT INTO ITER_CLUSTER_MASTER(graph_code,cluster_id) VALUES ('GU1',182);
INSERT INTO ITER_CLUSTER_PROTEINS(graph_code,cluster_id,protein) VALUES ('GU1',182,'YML051W');
INSERT INTO ITER_CLUSTER_MASTER(graph_code,cluster_id) VALUES ('GU1',183);
INSERT INTO ITER_CLUSTER_PROTEINS(graph_code,cluster_id,protein) VALUES ('GU1',183,'YJL194W');
INSERT INTO ITER_CLUSTER_MASTER(graph_code,cluster_id) VALUES ('GU1',183);
INSERT INTO ITER_CLUSTER_PROTEINS(graph_code,cluster_id,protein) VALUES ('GU1',183,'YBL061C');
INSERT INTO ITER_CLUSTER_MASTER(graph_code,cluster_id) VALUES ('GU1',183);
INSERT INTO ITER_CLUSTER_PROTEINS(graph_code,cluster_id,protein) VALUES ('GU1',183,'YGL073W');
INSERT INTO ITER_CLUSTER_MASTER(graph_code,cluster_id) VALUES ('GU1',183);
INSERT INTO ITER_CLUSTER_PROTEINS(graph_code,cluster_id,protein) VALUES ('GU1',183,'YLR419W');
INSERT INTO ITER_CLUSTER_MASTER(graph_code,cluster_id) VALUES ('GU1',184);
INSERT INTO ITER_CLUSTER_PROTEINS(graph_code,cluster_id,protein) VALUES ('GU1',184,'YDR027C');
INSERT INTO ITER_CLUSTER_MASTER(graph_code,cluster_id) VALUES ('GU1',184);
INSERT INTO ITER_CLUSTER_PROTEINS(graph_code,cluster_id,protein) VALUES ('GU1',184,'YJL034W');
INSERT INTO ITER_CLUSTER_MASTER(graph_code,cluster_id) VALUES ('GU1',184);
INSERT INTO ITER_CLUSTER_PROTEINS(graph_code,cluster_id,protein) VALUES ('GU1',184,'YDR484W');
INSERT INTO ITER_CLUSTER_MASTER(graph_code,cluster_id) VALUES ('GU1',184);
INSERT INTO ITER_CLUSTER_PROTEINS(graph_code,cluster_id,protein) VALUES ('GU1',184,'YJL029C');
INSERT INTO ITER_CLUSTER_MASTER(graph_code,cluster_id) VALUES ('GU1',185);
INSERT INTO ITER_CLUSTER_PROTEINS(graph_code,cluster_id,protein) VALUES ('GU1',185,'YLR325C');
INSERT INTO ITER_CLUSTER_MASTER(graph_code,cluster_id) VALUES ('GU1',185);
INSERT INTO ITER_CLUSTER_PROTEINS(graph_code,cluster_id,protein) VALUES ('GU1',185,'YBR084C-A');
INSERT INTO ITER_CLUSTER_MASTER(graph_code,cluster_id) VALUES ('GU1',185);
INSERT INTO ITER_CLUSTER_PROTEINS(graph_code,cluster_id,protein) VALUES ('GU1',185,'YBL007C');
INSERT INTO ITER_CLUSTER_MASTER(graph_code,cluster_id) VALUES ('GU1',185);
INSERT INTO ITER_CLUSTER_PROTEINS(graph_code,cluster_id,protein) VALUES ('GU1',185,'YJL201W');
INSERT INTO ITER_CLUSTER_MASTER(graph_code,cluster_id) VALUES ('GU1',186);
INSERT INTO ITER_CLUSTER_PROTEINS(graph_code,cluster_id,protein) VALUES ('GU1',186,'YIR010W');
INSERT INTO ITER_CLUSTER_MASTER(graph_code,cluster_id) VALUES ('GU1',186);
INSERT INTO ITER_CLUSTER_PROTEINS(graph_code,cluster_id,protein) VALUES ('GU1',186,'YAL034W-A');
INSERT INTO ITER_CLUSTER_MASTER(graph_code,cluster_id) VALUES ('GU1',186);
INSERT INTO ITER_CLUSTER_PROTEINS(graph_code,cluster_id,protein) VALUES ('GU1',186,'YPL233W');
INSERT INTO ITER_CLUSTER_MASTER(graph_code,cluster_id) VALUES ('GU1',186);
INSERT INTO ITER_CLUSTER_PROTEINS(graph_code,cluster_id,protein) VALUES ('GU1',186,'YJR112W');
INSERT INTO ITER_CLUSTER_MASTER(graph_code,cluster_id) VALUES ('GU1',187);
INSERT INTO ITER_CLUSTER_PROTEINS(graph_code,cluster_id,protein) VALUES ('GU1',187,'YJR064W');
INSERT INTO ITER_CLUSTER_MASTER(graph_code,cluster_id) VALUES ('GU1',187);
INSERT INTO ITER_CLUSTER_PROTEINS(graph_code,cluster_id,protein) VALUES ('GU1',187,'YPL083C');
INSERT INTO ITER_CLUSTER_MASTER(graph_code,cluster_id) VALUES ('GU1',187);
INSERT INTO ITER_CLUSTER_PROTEINS(graph_code,cluster_id,protein) VALUES ('GU1',187,'YOR187W');
INSERT INTO ITER_CLUSTER_MASTER(graph_code,cluster_id) VALUES ('GU1',187);
INSERT INTO ITER_CLUSTER_PROTEINS(graph_code,cluster_id,protein) VALUES ('GU1',187,'YNL220W');
INSERT INTO ITER_CLUSTER_MASTER(graph_code,cluster_id) VALUES ('GU1',188);
INSERT INTO ITER_CLUSTER_PROTEINS(graph_code,cluster_id,protein) VALUES ('GU1',188,'YGL171W');
INSERT INTO ITER_CLUSTER_MASTER(graph_code,cluster_id) VALUES ('GU1',188);
INSERT INTO ITER_CLUSTER_PROTEINS(graph_code,cluster_id,protein) VALUES ('GU1',188,'YGL157W');
INSERT INTO ITER_CLUSTER_MASTER(graph_code,cluster_id) VALUES ('GU1',188);
INSERT INTO ITER_CLUSTER_PROTEINS(graph_code,cluster_id,protein) VALUES ('GU1',188,'YCR014C');
INSERT INTO ITER_CLUSTER_MASTER(graph_code,cluster_id) VALUES ('GU1',188);
INSERT INTO ITER_CLUSTER_PROTEINS(graph_code,cluster_id,protein) VALUES ('GU1',188,'YMR034C');
INSERT INTO ITER_CLUSTER_MASTER(graph_code,cluster_id) VALUES ('GU1',189);
INSERT INTO ITER_CLUSTER_PROTEINS(graph_code,cluster_id,protein) VALUES ('GU1',189,'YPL231W');
INSERT INTO ITER_CLUSTER_MASTER(graph_code,cluster_id) VALUES ('GU1',189);
INSERT INTO ITER_CLUSTER_PROTEINS(graph_code,cluster_id,protein) VALUES ('GU1',189,'YJL208C');
INSERT INTO ITER_CLUSTER_MASTER(graph_code,cluster_id) VALUES ('GU1',189);
INSERT INTO ITER_CLUSTER_PROTEINS(graph_code,cluster_id,protein) VALUES ('GU1',189,'YKR079C');
INSERT INTO ITER_CLUSTER_MASTER(graph_code,cluster_id) VALUES ('GU1',189);
INSERT INTO ITER_CLUSTER_PROTEINS(graph_code,cluster_id,protein) VALUES ('GU1',189,'YMR099C');
INSERT INTO ITER_CLUSTER_MASTER(graph_code,cluster_id) VALUES ('GU1',190);
INSERT INTO ITER_CLUSTER_PROTEINS(graph_code,cluster_id,protein) VALUES ('GU1',190,'YML126C');
INSERT INTO ITER_CLUSTER_MASTER(graph_code,cluster_id) VALUES ('GU1',190);
INSERT INTO ITER_CLUSTER_PROTEINS(graph_code,cluster_id,protein) VALUES ('GU1',190,'YDL191W');
INSERT INTO ITER_CLUSTER_MASTER(graph_code,cluster_id) VALUES ('GU1',190);
INSERT INTO ITER_CLUSTER_PROTEINS(graph_code,cluster_id,protein) VALUES ('GU1',190,'YGR027C');
INSERT INTO ITER_CLUSTER_MASTER(graph_code,cluster_id) VALUES ('GU1',190);
INSERT INTO ITER_CLUSTER_PROTEINS(graph_code,cluster_id,protein) VALUES ('GU1',190,'YCR053W');
INSERT INTO ITER_CLUSTER_MASTER(graph_code,cluster_id) VALUES ('GU1',191);
INSERT INTO ITER_CLUSTER_PROTEINS(graph_code,cluster_id,protein) VALUES ('GU1',191,'YLR441C');
INSERT INTO ITER_CLUSTER_MASTER(graph_code,cluster_id) VALUES ('GU1',191);
INSERT INTO ITER_CLUSTER_PROTEINS(graph_code,cluster_id,protein) VALUES ('GU1',191,'YER007C-A');
INSERT INTO ITER_CLUSTER_MASTER(graph_code,cluster_id) VALUES ('GU1',191);
INSERT INTO ITER_CLUSTER_PROTEINS(graph_code,cluster_id,protein) VALUES ('GU1',191,'YJR014W');
INSERT INTO ITER_CLUSTER_MASTER(graph_code,cluster_id) VALUES ('GU1',191);
INSERT INTO ITER_CLUSTER_PROTEINS(graph_code,cluster_id,protein) VALUES ('GU1',191,'YOR028C');
INSERT INTO ITER_CLUSTER_MASTER(graph_code,cluster_id) VALUES ('GU1',192);
INSERT INTO ITER_CLUSTER_PROTEINS(graph_code,cluster_id,protein) VALUES ('GU1',192,'YLR175W');
INSERT INTO ITER_CLUSTER_MASTER(graph_code,cluster_id) VALUES ('GU1',192);
INSERT INTO ITER_CLUSTER_PROTEINS(graph_code,cluster_id,protein) VALUES ('GU1',192,'YPL009C');
INSERT INTO ITER_CLUSTER_MASTER(graph_code,cluster_id) VALUES ('GU1',192);
INSERT INTO ITER_CLUSTER_PROTEINS(graph_code,cluster_id,protein) VALUES ('GU1',192,'YDR113C');
INSERT INTO ITER_CLUSTER_MASTER(graph_code,cluster_id) VALUES ('GU1',192);
INSERT INTO ITER_CLUSTER_PROTEINS(graph_code,cluster_id,protein) VALUES ('GU1',192,'YNL227C');
INSERT INTO ITER_CLUSTER_MASTER(graph_code,cluster_id) VALUES ('GU1',193);
INSERT INTO ITER_CLUSTER_PROTEINS(graph_code,cluster_id,protein) VALUES ('GU1',193,'YLR249W');
INSERT INTO ITER_CLUSTER_MASTER(graph_code,cluster_id) VALUES ('GU1',193);
INSERT INTO ITER_CLUSTER_PROTEINS(graph_code,cluster_id,protein) VALUES ('GU1',193,'YLL026W');
INSERT INTO ITER_CLUSTER_MASTER(graph_code,cluster_id) VALUES ('GU1',193);
INSERT INTO ITER_CLUSTER_PROTEINS(graph_code,cluster_id,protein) VALUES ('GU1',193,'YLR072W');
INSERT INTO ITER_CLUSTER_MASTER(graph_code,cluster_id) VALUES ('GU1',193);
INSERT INTO ITER_CLUSTER_PROTEINS(graph_code,cluster_id,protein) VALUES ('GU1',193,'YOR091W');
INSERT INTO ITER_CLUSTER_MASTER(graph_code,cluster_id) VALUES ('GU1',194);
INSERT INTO ITER_CLUSTER_PROTEINS(graph_code,cluster_id,protein) VALUES ('GU1',194,'YGR084C');
INSERT INTO ITER_CLUSTER_MASTER(graph_code,cluster_id) VALUES ('GU1',194);
INSERT INTO ITER_CLUSTER_PROTEINS(graph_code,cluster_id,protein) VALUES ('GU1',194,'YCR089W');
INSERT INTO ITER_CLUSTER_MASTER(graph_code,cluster_id) VALUES ('GU1',194);
INSERT INTO ITER_CLUSTER_PROTEINS(graph_code,cluster_id,protein) VALUES ('GU1',194,'YHR061C');
INSERT INTO ITER_CLUSTER_MASTER(graph_code,cluster_id) VALUES ('GU1',194);
INSERT INTO ITER_CLUSTER_PROTEINS(graph_code,cluster_id,protein) VALUES ('GU1',194,'YIL067C');
INSERT INTO ITER_CLUSTER_MASTER(graph_code,cluster_id) VALUES ('GU1',195);
INSERT INTO ITER_CLUSTER_PROTEINS(graph_code,cluster_id,protein) VALUES ('GU1',195,'YMR106C');
INSERT INTO ITER_CLUSTER_MASTER(graph_code,cluster_id) VALUES ('GU1',195);
INSERT INTO ITER_CLUSTER_PROTEINS(graph_code,cluster_id,protein) VALUES ('GU1',195,'YMR284W');
INSERT INTO ITER_CLUSTER_MASTER(graph_code,cluster_id) VALUES ('GU1',195);
INSERT INTO ITER_CLUSTER_PROTEINS(graph_code,cluster_id,protein) VALUES ('GU1',195,'YGR052W');
INSERT INTO ITER_CLUSTER_MASTER(graph_code,cluster_id) VALUES ('GU1',195);
INSERT INTO ITER_CLUSTER_PROTEINS(graph_code,cluster_id,protein) VALUES ('GU1',195,'YIR019C');
INSERT INTO ITER_CLUSTER_MASTER(graph_code,cluster_id) VALUES ('GU1',196);
INSERT INTO ITER_CLUSTER_PROTEINS(graph_code,cluster_id,protein) VALUES ('GU1',196,'YLR197W');
INSERT INTO ITER_CLUSTER_MASTER(graph_code,cluster_id) VALUES ('GU1',196);
INSERT INTO ITER_CLUSTER_PROTEINS(graph_code,cluster_id,protein) VALUES ('GU1',196,'YIL159W');
INSERT INTO ITER_CLUSTER_MASTER(graph_code,cluster_id) VALUES ('GU1',196);
INSERT INTO ITER_CLUSTER_PROTEINS(graph_code,cluster_id,protein) VALUES ('GU1',196,'YJL010C');
INSERT INTO ITER_CLUSTER_MASTER(graph_code,cluster_id) VALUES ('GU1',196);
INSERT INTO ITER_CLUSTER_PROTEINS(graph_code,cluster_id,protein) VALUES ('GU1',196,'YJL162C');
INSERT INTO ITER_CLUSTER_MASTER(graph_code,cluster_id) VALUES ('GU1',197);
INSERT INTO ITER_CLUSTER_PROTEINS(graph_code,cluster_id,protein) VALUES ('GU1',197,'YDL019C');
INSERT INTO ITER_CLUSTER_MASTER(graph_code,cluster_id) VALUES ('GU1',197);
INSERT INTO ITER_CLUSTER_PROTEINS(graph_code,cluster_id,protein) VALUES ('GU1',197,'YER120W');
INSERT INTO ITER_CLUSTER_MASTER(graph_code,cluster_id) VALUES ('GU1',197);
INSERT INTO ITER_CLUSTER_PROTEINS(graph_code,cluster_id,protein) VALUES ('GU1',197,'YDR150W');
INSERT INTO ITER_CLUSTER_MASTER(graph_code,cluster_id) VALUES ('GU1',197);
INSERT INTO ITER_CLUSTER_PROTEINS(graph_code,cluster_id,protein) VALUES ('GU1',197,'YHL020C');
INSERT INTO ITER_CLUSTER_MASTER(graph_code,cluster_id) VALUES ('GU1',198);
INSERT INTO ITER_CLUSTER_PROTEINS(graph_code,cluster_id,protein) VALUES ('GU1',198,'YGR103W');
INSERT INTO ITER_CLUSTER_MASTER(graph_code,cluster_id) VALUES ('GU1',198);
INSERT INTO ITER_CLUSTER_PROTEINS(graph_code,cluster_id,protein) VALUES ('GU1',198,'YJL192C');
INSERT INTO ITER_CLUSTER_MASTER(graph_code,cluster_id) VALUES ('GU1',198);
INSERT INTO ITER_CLUSTER_PROTEINS(graph_code,cluster_id,protein) VALUES ('GU1',198,'YMR023C');
INSERT INTO ITER_CLUSTER_MASTER(graph_code,cluster_id) VALUES ('GU1',198);
INSERT INTO ITER_CLUSTER_PROTEINS(graph_code,cluster_id,protein) VALUES ('GU1',198,'YMR076C');
INSERT INTO ITER_CLUSTER_MASTER(graph_code,cluster_id) VALUES ('GU1',199);
INSERT INTO ITER_CLUSTER_PROTEINS(graph_code,cluster_id,protein) VALUES ('GU1',199,'YNL244C');
INSERT INTO ITER_CLUSTER_MASTER(graph_code,cluster_id) VALUES ('GU1',199);
INSERT INTO ITER_CLUSTER_PROTEINS(graph_code,cluster_id,protein) VALUES ('GU1',199,'YPL144W');
INSERT INTO ITER_CLUSTER_MASTER(graph_code,cluster_id) VALUES ('GU1',199);
INSERT INTO ITER_CLUSTER_PROTEINS(graph_code,cluster_id,protein) VALUES ('GU1',199,'YEL039C');
INSERT INTO ITER_CLUSTER_MASTER(graph_code,cluster_id) VALUES ('GU1',199);
INSERT INTO ITER_CLUSTER_PROTEINS(graph_code,cluster_id,protein) VALUES ('GU1',199,'YLR021W');
INSERT INTO ITER_CLUSTER_MASTER(graph_code,cluster_id) VALUES ('GU1',200);
INSERT INTO ITER_CLUSTER_PROTEINS(graph_code,cluster_id,protein) VALUES ('GU1',200,'YMR310C');
INSERT INTO ITER_CLUSTER_MASTER(graph_code,cluster_id) VALUES ('GU1',200);
INSERT INTO ITER_CLUSTER_PROTEINS(graph_code,cluster_id,protein) VALUES ('GU1',200,'YHR089C');
INSERT INTO ITER_CLUSTER_MASTER(graph_code,cluster_id) VALUES ('GU1',200);
INSERT INTO ITER_CLUSTER_PROTEINS(graph_code,cluster_id,protein) VALUES ('GU1',200,'YGR283C');
INSERT INTO ITER_CLUSTER_MASTER(graph_code,cluster_id) VALUES ('GU1',200);
INSERT INTO ITER_CLUSTER_PROTEINS(graph_code,cluster_id,protein) VALUES ('GU1',200,'YDR143C');
INSERT INTO ITER_CLUSTER_MASTER(graph_code,cluster_id) VALUES ('GU1',201);
INSERT INTO ITER_CLUSTER_PROTEINS(graph_code,cluster_id,protein) VALUES ('GU1',201,'YJL074C');
INSERT INTO ITER_CLUSTER_MASTER(graph_code,cluster_id) VALUES ('GU1',201);
INSERT INTO ITER_CLUSTER_PROTEINS(graph_code,cluster_id,protein) VALUES ('GU1',201,'YFL008W');
INSERT INTO ITER_CLUSTER_MASTER(graph_code,cluster_id) VALUES ('GU1',201);
INSERT INTO ITER_CLUSTER_PROTEINS(graph_code,cluster_id,protein) VALUES ('GU1',201,'YDL003W');
INSERT INTO ITER_CLUSTER_MASTER(graph_code,cluster_id) VALUES ('GU1',201);
INSERT INTO ITER_CLUSTER_PROTEINS(graph_code,cluster_id,protein) VALUES ('GU1',201,'YIL026C');
INSERT INTO ITER_CLUSTER_MASTER(graph_code,cluster_id) VALUES ('GU1',202);
INSERT INTO ITER_CLUSTER_PROTEINS(graph_code,cluster_id,protein) VALUES ('GU1',202,'YDR069C');
INSERT INTO ITER_CLUSTER_MASTER(graph_code,cluster_id) VALUES ('GU1',202);
INSERT INTO ITER_CLUSTER_PROTEINS(graph_code,cluster_id,protein) VALUES ('GU1',202,'YEL041W');
INSERT INTO ITER_CLUSTER_MASTER(graph_code,cluster_id) VALUES ('GU1',202);
INSERT INTO ITER_CLUSTER_PROTEINS(graph_code,cluster_id,protein) VALUES ('GU1',202,'YJR001W');
INSERT INTO ITER_CLUSTER_MASTER(graph_code,cluster_id) VALUES ('GU1',202);
INSERT INTO ITER_CLUSTER_PROTEINS(graph_code,cluster_id,protein) VALUES ('GU1',202,'YOR177C');
INSERT INTO ITER_CLUSTER_MASTER(graph_code,cluster_id) VALUES ('GU1',203);
INSERT INTO ITER_CLUSTER_PROTEINS(graph_code,cluster_id,protein) VALUES ('GU1',203,'YMR080C');
INSERT INTO ITER_CLUSTER_MASTER(graph_code,cluster_id) VALUES ('GU1',203);
INSERT INTO ITER_CLUSTER_PROTEINS(graph_code,cluster_id,protein) VALUES ('GU1',203,'YMR083W');
INSERT INTO ITER_CLUSTER_MASTER(graph_code,cluster_id) VALUES ('GU1',203);
INSERT INTO ITER_CLUSTER_PROTEINS(graph_code,cluster_id,protein) VALUES ('GU1',203,'YBR062C');
INSERT INTO ITER_CLUSTER_MASTER(graph_code,cluster_id) VALUES ('GU1',203);
INSERT INTO ITER_CLUSTER_PROTEINS(graph_code,cluster_id,protein) VALUES ('GU1',203,'YLR231C');
INSERT INTO ITER_CLUSTER_MASTER(graph_code,cluster_id) VALUES ('GU1',204);
INSERT INTO ITER_CLUSTER_PROTEINS(graph_code,cluster_id,protein) VALUES ('GU1',204,'YML102W');
INSERT INTO ITER_CLUSTER_MASTER(graph_code,cluster_id) VALUES ('GU1',204);
INSERT INTO ITER_CLUSTER_PROTEINS(graph_code,cluster_id,protein) VALUES ('GU1',204,'YBR195C');
INSERT INTO ITER_CLUSTER_MASTER(graph_code,cluster_id) VALUES ('GU1',204);
INSERT INTO ITER_CLUSTER_PROTEINS(graph_code,cluster_id,protein) VALUES ('GU1',204,'YPR018W');
INSERT INTO ITER_CLUSTER_MASTER(graph_code,cluster_id) VALUES ('GU1',204);
INSERT INTO ITER_CLUSTER_PROTEINS(graph_code,cluster_id,protein) VALUES ('GU1',204,'YFL041W');
INSERT INTO ITER_CLUSTER_MASTER(graph_code,cluster_id) VALUES ('GU1',205);
INSERT INTO ITER_CLUSTER_PROTEINS(graph_code,cluster_id,protein) VALUES ('GU1',205,'YER139C');
INSERT INTO ITER_CLUSTER_MASTER(graph_code,cluster_id) VALUES ('GU1',205);
INSERT INTO ITER_CLUSTER_PROTEINS(graph_code,cluster_id,protein) VALUES ('GU1',205,'YCL029C');
INSERT INTO ITER_CLUSTER_MASTER(graph_code,cluster_id) VALUES ('GU1',205);
INSERT INTO ITER_CLUSTER_PROTEINS(graph_code,cluster_id,protein) VALUES ('GU1',205,'YDR466W');
INSERT INTO ITER_CLUSTER_MASTER(graph_code,cluster_id) VALUES ('GU1',205);
INSERT INTO ITER_CLUSTER_PROTEINS(graph_code,cluster_id,protein) VALUES ('GU1',205,'YMR134W');
INSERT INTO ITER_CLUSTER_MASTER(graph_code,cluster_id) VALUES ('GU1',206);
INSERT INTO ITER_CLUSTER_PROTEINS(graph_code,cluster_id,protein) VALUES ('GU1',206,'YLR028C');
INSERT INTO ITER_CLUSTER_MASTER(graph_code,cluster_id) VALUES ('GU1',206);
INSERT INTO ITER_CLUSTER_PROTEINS(graph_code,cluster_id,protein) VALUES ('GU1',206,'YBR228W');
INSERT INTO ITER_CLUSTER_MASTER(graph_code,cluster_id) VALUES ('GU1',206);
INSERT INTO ITER_CLUSTER_PROTEINS(graph_code,cluster_id,protein) VALUES ('GU1',206,'YMR120C');
INSERT INTO ITER_CLUSTER_MASTER(graph_code,cluster_id) VALUES ('GU1',206);
INSERT INTO ITER_CLUSTER_PROTEINS(graph_code,cluster_id,protein) VALUES ('GU1',206,'YNR034W');
INSERT INTO ITER_CLUSTER_MASTER(graph_code,cluster_id) VALUES ('GU1',207);
INSERT INTO ITER_CLUSTER_PROTEINS(graph_code,cluster_id,protein) VALUES ('GU1',207,'YGR155W');
INSERT INTO ITER_CLUSTER_MASTER(graph_code,cluster_id) VALUES ('GU1',207);
INSERT INTO ITER_CLUSTER_PROTEINS(graph_code,cluster_id,protein) VALUES ('GU1',207,'YKL108W');
INSERT INTO ITER_CLUSTER_MASTER(graph_code,cluster_id) VALUES ('GU1',207);
INSERT INTO ITER_CLUSTER_PROTEINS(graph_code,cluster_id,protein) VALUES ('GU1',207,'YHR007C');
INSERT INTO ITER_CLUSTER_MASTER(graph_code,cluster_id) VALUES ('GU1',207);
INSERT INTO ITER_CLUSTER_PROTEINS(graph_code,cluster_id,protein) VALUES ('GU1',207,'YML076C');
INSERT INTO ITER_CLUSTER_MASTER(graph_code,cluster_id) VALUES ('GU1',208);
INSERT INTO ITER_CLUSTER_PROTEINS(graph_code,cluster_id,protein) VALUES ('GU1',208,'YPL207W');
INSERT INTO ITER_CLUSTER_MASTER(graph_code,cluster_id) VALUES ('GU1',208);
INSERT INTO ITER_CLUSTER_PROTEINS(graph_code,cluster_id,protein) VALUES ('GU1',208,'YJL070C');
INSERT INTO ITER_CLUSTER_MASTER(graph_code,cluster_id) VALUES ('GU1',208);
INSERT INTO ITER_CLUSTER_PROTEINS(graph_code,cluster_id,protein) VALUES ('GU1',208,'YML035C');
INSERT INTO ITER_CLUSTER_MASTER(graph_code,cluster_id) VALUES ('GU1',208);
INSERT INTO ITER_CLUSTER_PROTEINS(graph_code,cluster_id,protein) VALUES ('GU1',208,'YMR131C');
INSERT INTO ITER_CLUSTER_MASTER(graph_code,cluster_id) VALUES ('GU1',209);
INSERT INTO ITER_CLUSTER_PROTEINS(graph_code,cluster_id,protein) VALUES ('GU1',209,'YBR171W');
INSERT INTO ITER_CLUSTER_MASTER(graph_code,cluster_id) VALUES ('GU1',209);
INSERT INTO ITER_CLUSTER_PROTEINS(graph_code,cluster_id,protein) VALUES ('GU1',209,'YOR254C');
INSERT INTO ITER_CLUSTER_MASTER(graph_code,cluster_id) VALUES ('GU1',209);
INSERT INTO ITER_CLUSTER_PROTEINS(graph_code,cluster_id,protein) VALUES ('GU1',209,'YLR292C');
INSERT INTO ITER_CLUSTER_MASTER(graph_code,cluster_id) VALUES ('GU1',209);
INSERT INTO ITER_CLUSTER_PROTEINS(graph_code,cluster_id,protein) VALUES ('GU1',209,'YPL094C');
INSERT INTO ITER_CLUSTER_MASTER(graph_code,cluster_id) VALUES ('GU1',210);
INSERT INTO ITER_CLUSTER_PROTEINS(graph_code,cluster_id,protein) VALUES ('GU1',210,'YBR279W');
INSERT INTO ITER_CLUSTER_MASTER(graph_code,cluster_id) VALUES ('GU1',210);
INSERT INTO ITER_CLUSTER_PROTEINS(graph_code,cluster_id,protein) VALUES ('GU1',210,'YPL084W');
INSERT INTO ITER_CLUSTER_MASTER(graph_code,cluster_id) VALUES ('GU1',210);
INSERT INTO ITER_CLUSTER_PROTEINS(graph_code,cluster_id,protein) VALUES ('GU1',210,'YLL063C');
INSERT INTO ITER_CLUSTER_MASTER(graph_code,cluster_id) VALUES ('GU1',210);
INSERT INTO ITER_CLUSTER_PROTEINS(graph_code,cluster_id,protein) VALUES ('GU1',210,'YOR040W');
INSERT INTO ITER_CLUSTER_MASTER(graph_code,cluster_id) VALUES ('GU1',211);
INSERT INTO ITER_CLUSTER_PROTEINS(graph_code,cluster_id,protein) VALUES ('GU1',211,'YMR078C');
INSERT INTO ITER_CLUSTER_MASTER(graph_code,cluster_id) VALUES ('GU1',211);
INSERT INTO ITER_CLUSTER_PROTEINS(graph_code,cluster_id,protein) VALUES ('GU1',211,'YCL016C');
INSERT INTO ITER_CLUSTER_MASTER(graph_code,cluster_id) VALUES ('GU1',211);
INSERT INTO ITER_CLUSTER_PROTEINS(graph_code,cluster_id,protein) VALUES ('GU1',211,'YHR191C');
INSERT INTO ITER_CLUSTER_MASTER(graph_code,cluster_id) VALUES ('GU1',211);
INSERT INTO ITER_CLUSTER_PROTEINS(graph_code,cluster_id,protein) VALUES ('GU1',211,'YNL065W');
INSERT INTO ITER_CLUSTER_MASTER(graph_code,cluster_id) VALUES ('GU1',212);
INSERT INTO ITER_CLUSTER_PROTEINS(graph_code,cluster_id,protein) VALUES ('GU1',212,'YNR046W');
INSERT INTO ITER_CLUSTER_MASTER(graph_code,cluster_id) VALUES ('GU1',212);
INSERT INTO ITER_CLUSTER_PROTEINS(graph_code,cluster_id,protein) VALUES ('GU1',212,'YDR140W');
INSERT INTO ITER_CLUSTER_MASTER(graph_code,cluster_id) VALUES ('GU1',212);
INSERT INTO ITER_CLUSTER_PROTEINS(graph_code,cluster_id,protein) VALUES ('GU1',212,'YOL124C');
INSERT INTO ITER_CLUSTER_MASTER(graph_code,cluster_id) VALUES ('GU1',212);
INSERT INTO ITER_CLUSTER_PROTEINS(graph_code,cluster_id,protein) VALUES ('GU1',212,'YML014W');
INSERT INTO ITER_CLUSTER_MASTER(graph_code,cluster_id) VALUES ('GU1',213);
INSERT INTO ITER_CLUSTER_PROTEINS(graph_code,cluster_id,protein) VALUES ('GU1',213,'YDL015C');
INSERT INTO ITER_CLUSTER_MASTER(graph_code,cluster_id) VALUES ('GU1',213);
INSERT INTO ITER_CLUSTER_PROTEINS(graph_code,cluster_id,protein) VALUES ('GU1',213,'YLR060W');
INSERT INTO ITER_CLUSTER_MASTER(graph_code,cluster_id) VALUES ('GU1',213);
INSERT INTO ITER_CLUSTER_PROTEINS(graph_code,cluster_id,protein) VALUES ('GU1',213,'YFL022C');
INSERT INTO ITER_CLUSTER_MASTER(graph_code,cluster_id) VALUES ('GU1',213);
INSERT INTO ITER_CLUSTER_PROTEINS(graph_code,cluster_id,protein) VALUES ('GU1',213,'YOR355W');
INSERT INTO ITER_CLUSTER_MASTER(graph_code,cluster_id) VALUES ('GU1',214);
INSERT INTO ITER_CLUSTER_PROTEINS(graph_code,cluster_id,protein) VALUES ('GU1',214,'YEL002C');
INSERT INTO ITER_CLUSTER_MASTER(graph_code,cluster_id) VALUES ('GU1',214);
INSERT INTO ITER_CLUSTER_PROTEINS(graph_code,cluster_id,protein) VALUES ('GU1',214,'YMR149W');
INSERT INTO ITER_CLUSTER_MASTER(graph_code,cluster_id) VALUES ('GU1',214);
INSERT INTO ITER_CLUSTER_PROTEINS(graph_code,cluster_id,protein) VALUES ('GU1',214,'YGL022W');
INSERT INTO ITER_CLUSTER_MASTER(graph_code,cluster_id) VALUES ('GU1',214);
INSERT INTO ITER_CLUSTER_PROTEINS(graph_code,cluster_id,protein) VALUES ('GU1',214,'YJL002C');
INSERT INTO ITER_CLUSTER_MASTER(graph_code,cluster_id) VALUES ('GU1',215);
INSERT INTO ITER_CLUSTER_PROTEINS(graph_code,cluster_id,protein) VALUES ('GU1',215,'YOR153W');
INSERT INTO ITER_CLUSTER_MASTER(graph_code,cluster_id) VALUES ('GU1',215);
INSERT INTO ITER_CLUSTER_PROTEINS(graph_code,cluster_id,protein) VALUES ('GU1',215,'YMR048W');
INSERT INTO ITER_CLUSTER_MASTER(graph_code,cluster_id) VALUES ('GU1',215);
INSERT INTO ITER_CLUSTER_PROTEINS(graph_code,cluster_id,protein) VALUES ('GU1',215,'YOL154W');
INSERT INTO ITER_CLUSTER_MASTER(graph_code,cluster_id) VALUES ('GU1',215);
INSERT INTO ITER_CLUSTER_PROTEINS(graph_code,cluster_id,protein) VALUES ('GU1',215,'YJL066C');
INSERT INTO ITER_CLUSTER_MASTER(graph_code,cluster_id) VALUES ('GU1',216);
INSERT INTO ITER_CLUSTER_PROTEINS(graph_code,cluster_id,protein) VALUES ('GU1',216,'YMR239C');
INSERT INTO ITER_CLUSTER_MASTER(graph_code,cluster_id) VALUES ('GU1',216);
INSERT INTO ITER_CLUSTER_PROTEINS(graph_code,cluster_id,protein) VALUES ('GU1',216,'YDL141W');
INSERT INTO ITER_CLUSTER_MASTER(graph_code,cluster_id) VALUES ('GU1',216);
INSERT INTO ITER_CLUSTER_PROTEINS(graph_code,cluster_id,protein) VALUES ('GU1',216,'YOR049C');
INSERT INTO ITER_CLUSTER_MASTER(graph_code,cluster_id) VALUES ('GU1',216);
INSERT INTO ITER_CLUSTER_PROTEINS(graph_code,cluster_id,protein) VALUES ('GU1',216,'YOR127W');
INSERT INTO ITER_CLUSTER_MASTER(graph_code,cluster_id) VALUES ('GU1',217);
INSERT INTO ITER_CLUSTER_PROTEINS(graph_code,cluster_id,protein) VALUES ('GU1',217,'YPR171W');
INSERT INTO ITER_CLUSTER_MASTER(graph_code,cluster_id) VALUES ('GU1',217);
INSERT INTO ITER_CLUSTER_PROTEINS(graph_code,cluster_id,protein) VALUES ('GU1',217,'YMR079W');
INSERT INTO ITER_CLUSTER_MASTER(graph_code,cluster_id) VALUES ('GU1',217);
INSERT INTO ITER_CLUSTER_PROTEINS(graph_code,cluster_id,protein) VALUES ('GU1',217,'YHR076W');
INSERT INTO ITER_CLUSTER_MASTER(graph_code,cluster_id) VALUES ('GU1',217);
INSERT INTO ITER_CLUSTER_PROTEINS(graph_code,cluster_id,protein) VALUES ('GU1',217,'YKL091C');
INSERT INTO ITER_CLUSTER_MASTER(graph_code,cluster_id) VALUES ('GU1',218);
INSERT INTO ITER_CLUSTER_PROTEINS(graph_code,cluster_id,protein) VALUES ('GU1',218,'YAL051W');
INSERT INTO ITER_CLUSTER_MASTER(graph_code,cluster_id) VALUES ('GU1',218);
INSERT INTO ITER_CLUSTER_PROTEINS(graph_code,cluster_id,protein) VALUES ('GU1',218,'YDR412W');
INSERT INTO ITER_CLUSTER_MASTER(graph_code,cluster_id) VALUES ('GU1',218);
INSERT INTO ITER_CLUSTER_PROTEINS(graph_code,cluster_id,protein) VALUES ('GU1',218,'YPR169W');
INSERT INTO ITER_CLUSTER_MASTER(graph_code,cluster_id) VALUES ('GU1',218);
INSERT INTO ITER_CLUSTER_PROTEINS(graph_code,cluster_id,protein) VALUES ('GU1',218,'YBR187W');
INSERT INTO ITER_CLUSTER_MASTER(graph_code,cluster_id) VALUES ('GU1',219);
INSERT INTO ITER_CLUSTER_PROTEINS(graph_code,cluster_id,protein) VALUES ('GU1',219,'YBL016W');
INSERT INTO ITER_CLUSTER_MASTER(graph_code,cluster_id) VALUES ('GU1',219);
INSERT INTO ITER_CLUSTER_PROTEINS(graph_code,cluster_id,protein) VALUES ('GU1',219,'YNL246W');
INSERT INTO ITER_CLUSTER_MASTER(graph_code,cluster_id) VALUES ('GU1',219);
INSERT INTO ITER_CLUSTER_PROTEINS(graph_code,cluster_id,protein) VALUES ('GU1',219,'YLL002W');
INSERT INTO ITER_CLUSTER_MASTER(graph_code,cluster_id) VALUES ('GU1',219);
INSERT INTO ITER_CLUSTER_PROTEINS(graph_code,cluster_id,protein) VALUES ('GU1',219,'YMR020W');
INSERT INTO ITER_CLUSTER_MASTER(graph_code,cluster_id) VALUES ('GU1',220);
INSERT INTO ITER_CLUSTER_PROTEINS(graph_code,cluster_id,protein) VALUES ('GU1',220,'YPR052C');
INSERT INTO ITER_CLUSTER_MASTER(graph_code,cluster_id) VALUES ('GU1',220);
INSERT INTO ITER_CLUSTER_PROTEINS(graph_code,cluster_id,protein) VALUES ('GU1',220,'YML106W');
INSERT INTO ITER_CLUSTER_MASTER(graph_code,cluster_id) VALUES ('GU1',220);
INSERT INTO ITER_CLUSTER_PROTEINS(graph_code,cluster_id,protein) VALUES ('GU1',220,'YDR058C');
INSERT INTO ITER_CLUSTER_MASTER(graph_code,cluster_id) VALUES ('GU1',220);
INSERT INTO ITER_CLUSTER_PROTEINS(graph_code,cluster_id,protein) VALUES ('GU1',220,'YMR271C');
INSERT INTO ITER_CLUSTER_MASTER(graph_code,cluster_id) VALUES ('GU1',221);
INSERT INTO ITER_CLUSTER_PROTEINS(graph_code,cluster_id,protein) VALUES ('GU1',221,'YBR155W');
INSERT INTO ITER_CLUSTER_MASTER(graph_code,cluster_id) VALUES ('GU1',221);
INSERT INTO ITER_CLUSTER_PROTEINS(graph_code,cluster_id,protein) VALUES ('GU1',221,'YJR031C');
INSERT INTO ITER_CLUSTER_MASTER(graph_code,cluster_id) VALUES ('GU1',221);
INSERT INTO ITER_CLUSTER_PROTEINS(graph_code,cluster_id,protein) VALUES ('GU1',221,'YGL050W');
INSERT INTO ITER_CLUSTER_MASTER(graph_code,cluster_id) VALUES ('GU1',221);
INSERT INTO ITER_CLUSTER_PROTEINS(graph_code,cluster_id,protein) VALUES ('GU1',221,'YJL197W');
INSERT INTO ITER_CLUSTER_MASTER(graph_code,cluster_id) VALUES ('GU1',222);
INSERT INTO ITER_CLUSTER_PROTEINS(graph_code,cluster_id,protein) VALUES ('GU1',222,'YDL095W');
INSERT INTO ITER_CLUSTER_MASTER(graph_code,cluster_id) VALUES ('GU1',222);
INSERT INTO ITER_CLUSTER_PROTEINS(graph_code,cluster_id,protein) VALUES ('GU1',222,'YDL022W');
INSERT INTO ITER_CLUSTER_MASTER(graph_code,cluster_id) VALUES ('GU1',222);
INSERT INTO ITER_CLUSTER_PROTEINS(graph_code,cluster_id,protein) VALUES ('GU1',222,'YGR266W');
INSERT INTO ITER_CLUSTER_MASTER(graph_code,cluster_id) VALUES ('GU1',222);
INSERT INTO ITER_CLUSTER_PROTEINS(graph_code,cluster_id,protein) VALUES ('GU1',222,'YJL117W');
INSERT INTO ITER_CLUSTER_MASTER(graph_code,cluster_id) VALUES ('GU1',223);
INSERT INTO ITER_CLUSTER_PROTEINS(graph_code,cluster_id,protein) VALUES ('GU1',223,'YCR066W');
INSERT INTO ITER_CLUSTER_MASTER(graph_code,cluster_id) VALUES ('GU1',223);
INSERT INTO ITER_CLUSTER_PROTEINS(graph_code,cluster_id,protein) VALUES ('GU1',223,'YGL058W');
INSERT INTO ITER_CLUSTER_MASTER(graph_code,cluster_id) VALUES ('GU1',223);
INSERT INTO ITER_CLUSTER_PROTEINS(graph_code,cluster_id,protein) VALUES ('GU1',223,'YML101C');
INSERT INTO ITER_CLUSTER_MASTER(graph_code,cluster_id) VALUES ('GU1',223);
INSERT INTO ITER_CLUSTER_PROTEINS(graph_code,cluster_id,protein) VALUES ('GU1',223,'YMR100W');
INSERT INTO ITER_CLUSTER_MASTER(graph_code,cluster_id) VALUES ('GU1',224);
INSERT INTO ITER_CLUSTER_PROTEINS(graph_code,cluster_id,protein) VALUES ('GU1',224,'YDR227W');
INSERT INTO ITER_CLUSTER_MASTER(graph_code,cluster_id) VALUES ('GU1',224);
INSERT INTO ITER_CLUSTER_PROTEINS(graph_code,cluster_id,protein) VALUES ('GU1',224,'YGL121C');
INSERT INTO ITER_CLUSTER_MASTER(graph_code,cluster_id) VALUES ('GU1',224);
INSERT INTO ITER_CLUSTER_PROTEINS(graph_code,cluster_id,protein) VALUES ('GU1',224,'YLR278C');
INSERT INTO ITER_CLUSTER_MASTER(graph_code,cluster_id) VALUES ('GU1',224);
INSERT INTO ITER_CLUSTER_PROTEINS(graph_code,cluster_id,protein) VALUES ('GU1',224,'YLR442C');
INSERT INTO ITER_CLUSTER_MASTER(graph_code,cluster_id) VALUES ('GU1',225);
INSERT INTO ITER_CLUSTER_PROTEINS(graph_code,cluster_id,protein) VALUES ('GU1',225,'YDL105W');
INSERT INTO ITER_CLUSTER_MASTER(graph_code,cluster_id) VALUES ('GU1',225);
INSERT INTO ITER_CLUSTER_PROTEINS(graph_code,cluster_id,protein) VALUES ('GU1',225,'YDR288W');
INSERT INTO ITER_CLUSTER_MASTER(graph_code,cluster_id) VALUES ('GU1',225);
INSERT INTO ITER_CLUSTER_PROTEINS(graph_code,cluster_id,protein) VALUES ('GU1',225,'YEL019C');
INSERT INTO ITER_CLUSTER_MASTER(graph_code,cluster_id) VALUES ('GU1',225);
INSERT INTO ITER_CLUSTER_PROTEINS(graph_code,cluster_id,protein) VALUES ('GU1',225,'YOL034W');
INSERT INTO ITER_CLUSTER_MASTER(graph_code,cluster_id) VALUES ('GU1',226);
INSERT INTO ITER_CLUSTER_PROTEINS(graph_code,cluster_id,protein) VALUES ('GU1',226,'YMR067C');
INSERT INTO ITER_CLUSTER_MASTER(graph_code,cluster_id) VALUES ('GU1',226);
INSERT INTO ITER_CLUSTER_PROTEINS(graph_code,cluster_id,protein) VALUES ('GU1',226,'YPL216W');
INSERT INTO ITER_CLUSTER_MASTER(graph_code,cluster_id) VALUES ('GU1',226);
INSERT INTO ITER_CLUSTER_PROTEINS(graph_code,cluster_id,protein) VALUES ('GU1',226,'YLR407W');
INSERT INTO ITER_CLUSTER_MASTER(graph_code,cluster_id) VALUES ('GU1',226);
INSERT INTO ITER_CLUSTER_PROTEINS(graph_code,cluster_id,protein) VALUES ('GU1',226,'YOR188W');
INSERT INTO ITER_CLUSTER_MASTER(graph_code,cluster_id) VALUES ('GU1',227);
INSERT INTO ITER_CLUSTER_PROTEINS(graph_code,cluster_id,protein) VALUES ('GU1',227,'YDR092W');
INSERT INTO ITER_CLUSTER_MASTER(graph_code,cluster_id) VALUES ('GU1',227);
INSERT INTO ITER_CLUSTER_PROTEINS(graph_code,cluster_id,protein) VALUES ('GU1',227,'YGL087C');
INSERT INTO ITER_CLUSTER_MASTER(graph_code,cluster_id) VALUES ('GU1',227);
INSERT INTO ITER_CLUSTER_PROTEINS(graph_code,cluster_id,protein) VALUES ('GU1',227,'YMR140W');
INSERT INTO ITER_CLUSTER_MASTER(graph_code,cluster_id) VALUES ('GU1',227);
INSERT INTO ITER_CLUSTER_PROTEINS(graph_code,cluster_id,protein) VALUES ('GU1',227,'YMR323W');
INSERT INTO ITER_CLUSTER_MASTER(graph_code,cluster_id) VALUES ('GU1',228);
INSERT INTO ITER_CLUSTER_PROTEINS(graph_code,cluster_id,protein) VALUES ('GU1',228,'YDR120C');
INSERT INTO ITER_CLUSTER_MASTER(graph_code,cluster_id) VALUES ('GU1',228);
INSERT INTO ITER_CLUSTER_PROTEINS(graph_code,cluster_id,protein) VALUES ('GU1',228,'YLR309C');
INSERT INTO ITER_CLUSTER_MASTER(graph_code,cluster_id) VALUES ('GU1',228);
INSERT INTO ITER_CLUSTER_PROTEINS(graph_code,cluster_id,protein) VALUES ('GU1',228,'YER049W');
INSERT INTO ITER_CLUSTER_MASTER(graph_code,cluster_id) VALUES ('GU1',228);
INSERT INTO ITER_CLUSTER_PROTEINS(graph_code,cluster_id,protein) VALUES ('GU1',228,'YOR051C');
INSERT INTO ITER_CLUSTER_MASTER(graph_code,cluster_id) VALUES ('GU1',229);
INSERT INTO ITER_CLUSTER_PROTEINS(graph_code,cluster_id,protein) VALUES ('GU1',229,'YDR152W');
INSERT INTO ITER_CLUSTER_MASTER(graph_code,cluster_id) VALUES ('GU1',229);
INSERT INTO ITER_CLUSTER_PROTEINS(graph_code,cluster_id,protein) VALUES ('GU1',229,'YGR173W');
INSERT INTO ITER_CLUSTER_MASTER(graph_code,cluster_id) VALUES ('GU1',229);
INSERT INTO ITER_CLUSTER_PROTEINS(graph_code,cluster_id,protein) VALUES ('GU1',229,'YIL152W');
INSERT INTO ITER_CLUSTER_MASTER(graph_code,cluster_id) VALUES ('GU1',229);
INSERT INTO ITER_CLUSTER_PROTEINS(graph_code,cluster_id,protein) VALUES ('GU1',229,'YOL061W');
INSERT INTO ITER_CLUSTER_MASTER(graph_code,cluster_id) VALUES ('GU1',230);
INSERT INTO ITER_CLUSTER_PROTEINS(graph_code,cluster_id,protein) VALUES ('GU1',230,'YDR272W');
INSERT INTO ITER_CLUSTER_MASTER(graph_code,cluster_id) VALUES ('GU1',230);
INSERT INTO ITER_CLUSTER_PROTEINS(graph_code,cluster_id,protein) VALUES ('GU1',230,'YLR043C');
INSERT INTO ITER_CLUSTER_MASTER(graph_code,cluster_id) VALUES ('GU1',230);
INSERT INTO ITER_CLUSTER_PROTEINS(graph_code,cluster_id,protein) VALUES ('GU1',230,'YEL040W');
INSERT INTO ITER_CLUSTER_MASTER(graph_code,cluster_id) VALUES ('GU1',230);
INSERT INTO ITER_CLUSTER_PROTEINS(graph_code,cluster_id,protein) VALUES ('GU1',230,'YOR081C');
INSERT INTO ITER_CLUSTER_MASTER(graph_code,cluster_id) VALUES ('GU1',231);
INSERT INTO ITER_CLUSTER_PROTEINS(graph_code,cluster_id,protein) VALUES ('GU1',231,'YNL307C');
INSERT INTO ITER_CLUSTER_MASTER(graph_code,cluster_id) VALUES ('GU1',231);
INSERT INTO ITER_CLUSTER_PROTEINS(graph_code,cluster_id,protein) VALUES ('GU1',231,'YJR036C');
INSERT INTO ITER_CLUSTER_MASTER(graph_code,cluster_id) VALUES ('GU1',231);
INSERT INTO ITER_CLUSTER_PROTEINS(graph_code,cluster_id,protein) VALUES ('GU1',231,'YCL057W');
INSERT INTO ITER_CLUSTER_MASTER(graph_code,cluster_id) VALUES ('GU1',231);
INSERT INTO ITER_CLUSTER_PROTEINS(graph_code,cluster_id,protein) VALUES ('GU1',231,'YGR012W');
INSERT INTO ITER_CLUSTER_MASTER(graph_code,cluster_id) VALUES ('GU1',232);
INSERT INTO ITER_CLUSTER_PROTEINS(graph_code,cluster_id,protein) VALUES ('GU1',232,'YOL088C');
INSERT INTO ITER_CLUSTER_MASTER(graph_code,cluster_id) VALUES ('GU1',232);
INSERT INTO ITER_CLUSTER_PROTEINS(graph_code,cluster_id,protein) VALUES ('GU1',232,'YHR124W');
INSERT INTO ITER_CLUSTER_MASTER(graph_code,cluster_id) VALUES ('GU1',232);
INSERT INTO ITER_CLUSTER_PROTEINS(graph_code,cluster_id,protein) VALUES ('GU1',232,'YIL156W');
INSERT INTO ITER_CLUSTER_MASTER(graph_code,cluster_id) VALUES ('GU1',232);
INSERT INTO ITER_CLUSTER_PROTEINS(graph_code,cluster_id,protein) VALUES ('GU1',232,'YPR117W');
INSERT INTO ITER_CLUSTER_MASTER(graph_code,cluster_id) VALUES ('GU1',233);
INSERT INTO ITER_CLUSTER_PROTEINS(graph_code,cluster_id,protein) VALUES ('GU1',233,'YER088C');
INSERT INTO ITER_CLUSTER_MASTER(graph_code,cluster_id) VALUES ('GU1',233);
INSERT INTO ITER_CLUSTER_PROTEINS(graph_code,cluster_id,protein) VALUES ('GU1',233,'YNL091W');
INSERT INTO ITER_CLUSTER_MASTER(graph_code,cluster_id) VALUES ('GU1',233);
INSERT INTO ITER_CLUSTER_PROTEINS(graph_code,cluster_id,protein) VALUES ('GU1',233,'YKL075C');
INSERT INTO ITER_CLUSTER_MASTER(graph_code,cluster_id) VALUES ('GU1',233);
INSERT INTO ITER_CLUSTER_PROTEINS(graph_code,cluster_id,protein) VALUES ('GU1',233,'YOL159C-A');
INSERT INTO ITER_CLUSTER_MASTER(graph_code,cluster_id) VALUES ('GU1',234);
INSERT INTO ITER_CLUSTER_PROTEINS(graph_code,cluster_id,protein) VALUES ('GU1',234,'YER174C');
INSERT INTO ITER_CLUSTER_MASTER(graph_code,cluster_id) VALUES ('GU1',234);
INSERT INTO ITER_CLUSTER_PROTEINS(graph_code,cluster_id,protein) VALUES ('GU1',234,'YGL220W');
INSERT INTO ITER_CLUSTER_MASTER(graph_code,cluster_id) VALUES ('GU1',234);
INSERT INTO ITER_CLUSTER_PROTEINS(graph_code,cluster_id,protein) VALUES ('GU1',234,'YDR098C');
INSERT INTO ITER_CLUSTER_MASTER(graph_code,cluster_id) VALUES ('GU1',234);
INSERT INTO ITER_CLUSTER_PROTEINS(graph_code,cluster_id,protein) VALUES ('GU1',234,'YGR262C');
INSERT INTO ITER_CLUSTER_MASTER(graph_code,cluster_id) VALUES ('GU1',235);
INSERT INTO ITER_CLUSTER_PROTEINS(graph_code,cluster_id,protein) VALUES ('GU1',235,'YGR206W');
INSERT INTO ITER_CLUSTER_MASTER(graph_code,cluster_id) VALUES ('GU1',235);
INSERT INTO ITER_CLUSTER_PROTEINS(graph_code,cluster_id,protein) VALUES ('GU1',235,'YCL008C');
INSERT INTO ITER_CLUSTER_MASTER(graph_code,cluster_id) VALUES ('GU1',235);
INSERT INTO ITER_CLUSTER_PROTEINS(graph_code,cluster_id,protein) VALUES ('GU1',235,'YLR119W');
INSERT INTO ITER_CLUSTER_MASTER(graph_code,cluster_id) VALUES ('GU1',235);
INSERT INTO ITER_CLUSTER_PROTEINS(graph_code,cluster_id,protein) VALUES ('GU1',235,'YPL065W');
INSERT INTO ITER_CLUSTER_MASTER(graph_code,cluster_id) VALUES ('GU1',236);
INSERT INTO ITER_CLUSTER_PROTEINS(graph_code,cluster_id,protein) VALUES ('GU1',236,'YIL108W');
INSERT INTO ITER_CLUSTER_MASTER(graph_code,cluster_id) VALUES ('GU1',236);
INSERT INTO ITER_CLUSTER_PROTEINS(graph_code,cluster_id,protein) VALUES ('GU1',236,'YNL254C');
INSERT INTO ITER_CLUSTER_MASTER(graph_code,cluster_id) VALUES ('GU1',236);
INSERT INTO ITER_CLUSTER_PROTEINS(graph_code,cluster_id,protein) VALUES ('GU1',236,'YLR131C');
INSERT INTO ITER_CLUSTER_MASTER(graph_code,cluster_id) VALUES ('GU1',236);
INSERT INTO ITER_CLUSTER_PROTEINS(graph_code,cluster_id,protein) VALUES ('GU1',236,'YNL068C');
INSERT INTO ITER_CLUSTER_MASTER(graph_code,cluster_id) VALUES ('GU1',237);
INSERT INTO ITER_CLUSTER_PROTEINS(graph_code,cluster_id,protein) VALUES ('GU1',237,'YDR332W');
INSERT INTO ITER_CLUSTER_MASTER(graph_code,cluster_id) VALUES ('GU1',237);
INSERT INTO ITER_CLUSTER_PROTEINS(graph_code,cluster_id,protein) VALUES ('GU1',237,'YJL107C');
INSERT INTO ITER_CLUSTER_MASTER(graph_code,cluster_id) VALUES ('GU1',237);
INSERT INTO ITER_CLUSTER_PROTEINS(graph_code,cluster_id,protein) VALUES ('GU1',237,'YJR091C');
INSERT INTO ITER_CLUSTER_MASTER(graph_code,cluster_id) VALUES ('GU1',237);
INSERT INTO ITER_CLUSTER_PROTEINS(graph_code,cluster_id,protein) VALUES ('GU1',237,'YOR265W');
INSERT INTO ITER_CLUSTER_MASTER(graph_code,cluster_id) VALUES ('GU1',238);
INSERT INTO ITER_CLUSTER_PROTEINS(graph_code,cluster_id,protein) VALUES ('GU1',238,'YPR047W');
INSERT INTO ITER_CLUSTER_MASTER(graph_code,cluster_id) VALUES ('GU1',238);
INSERT INTO ITER_CLUSTER_PROTEINS(graph_code,cluster_id,protein) VALUES ('GU1',238,'YGL116W');
INSERT INTO ITER_CLUSTER_MASTER(graph_code,cluster_id) VALUES ('GU1',238);
INSERT INTO ITER_CLUSTER_PROTEINS(graph_code,cluster_id,protein) VALUES ('GU1',238,'YNL024C');
INSERT INTO ITER_CLUSTER_MASTER(graph_code,cluster_id) VALUES ('GU1',238);
INSERT INTO ITER_CLUSTER_PROTEINS(graph_code,cluster_id,protein) VALUES ('GU1',238,'YOR252W');
INSERT INTO ITER_CLUSTER_MASTER(graph_code,cluster_id) VALUES ('GU1',239);
INSERT INTO ITER_CLUSTER_PROTEINS(graph_code,cluster_id,protein) VALUES ('GU1',239,'YDL085W');
INSERT INTO ITER_CLUSTER_MASTER(graph_code,cluster_id) VALUES ('GU1',239);
INSERT INTO ITER_CLUSTER_PROTEINS(graph_code,cluster_id,protein) VALUES ('GU1',239,'YKL093W');
INSERT INTO ITER_CLUSTER_MASTER(graph_code,cluster_id) VALUES ('GU1',239);
INSERT INTO ITER_CLUSTER_PROTEINS(graph_code,cluster_id,protein) VALUES ('GU1',239,'YJL118W');
INSERT INTO ITER_CLUSTER_MASTER(graph_code,cluster_id) VALUES ('GU1',239);
INSERT INTO ITER_CLUSTER_PROTEINS(graph_code,cluster_id,protein) VALUES ('GU1',239,'YLR273C');
INSERT INTO ITER_CLUSTER_MASTER(graph_code,cluster_id) VALUES ('GU1',240);
INSERT INTO ITER_CLUSTER_PROTEINS(graph_code,cluster_id,protein) VALUES ('GU1',240,'YJR089W');
INSERT INTO ITER_CLUSTER_MASTER(graph_code,cluster_id) VALUES ('GU1',240);
INSERT INTO ITER_CLUSTER_PROTEINS(graph_code,cluster_id,protein) VALUES ('GU1',240,'YGR031W');
INSERT INTO ITER_CLUSTER_MASTER(graph_code,cluster_id) VALUES ('GU1',240);
INSERT INTO ITER_CLUSTER_PROTEINS(graph_code,cluster_id,protein) VALUES ('GU1',240,'YIL107C');
INSERT INTO ITER_CLUSTER_MASTER(graph_code,cluster_id) VALUES ('GU1',240);
INSERT INTO ITER_CLUSTER_PROTEINS(graph_code,cluster_id,protein) VALUES ('GU1',240,'YLR089C');
INSERT INTO ITER_CLUSTER_MASTER(graph_code,cluster_id) VALUES ('GU1',241);
INSERT INTO ITER_CLUSTER_PROTEINS(graph_code,cluster_id,protein) VALUES ('GU1',241,'YKL005C');
INSERT INTO ITER_CLUSTER_MASTER(graph_code,cluster_id) VALUES ('GU1',241);
INSERT INTO ITER_CLUSTER_PROTEINS(graph_code,cluster_id,protein) VALUES ('GU1',241,'YBR275C');
INSERT INTO ITER_CLUSTER_MASTER(graph_code,cluster_id) VALUES ('GU1',241);
INSERT INTO ITER_CLUSTER_PROTEINS(graph_code,cluster_id,protein) VALUES ('GU1',241,'YLR382C');
INSERT INTO ITER_CLUSTER_MASTER(graph_code,cluster_id) VALUES ('GU1',241);
INSERT INTO ITER_CLUSTER_PROTEINS(graph_code,cluster_id,protein) VALUES ('GU1',241,'YDL173W');
INSERT INTO ITER_CLUSTER_MASTER(graph_code,cluster_id) VALUES ('GU1',242);
INSERT INTO ITER_CLUSTER_PROTEINS(graph_code,cluster_id,protein) VALUES ('GU1',242,'YKR072C');
INSERT INTO ITER_CLUSTER_MASTER(graph_code,cluster_id) VALUES ('GU1',242);
INSERT INTO ITER_CLUSTER_PROTEINS(graph_code,cluster_id,protein) VALUES ('GU1',242,'YBR073W');
INSERT INTO ITER_CLUSTER_MASTER(graph_code,cluster_id) VALUES ('GU1',242);
INSERT INTO ITER_CLUSTER_PROTEINS(graph_code,cluster_id,protein) VALUES ('GU1',242,'YJR131W');
INSERT INTO ITER_CLUSTER_MASTER(graph_code,cluster_id) VALUES ('GU1',242);
INSERT INTO ITER_CLUSTER_PROTEINS(graph_code,cluster_id,protein) VALUES ('GU1',242,'YKR056W');
INSERT INTO ITER_CLUSTER_MASTER(graph_code,cluster_id) VALUES ('GU1',243);
INSERT INTO ITER_CLUSTER_PROTEINS(graph_code,cluster_id,protein) VALUES ('GU1',243,'YLR143W');
INSERT INTO ITER_CLUSTER_MASTER(graph_code,cluster_id) VALUES ('GU1',243);
INSERT INTO ITER_CLUSTER_PROTEINS(graph_code,cluster_id,protein) VALUES ('GU1',243,'YMR170C');
INSERT INTO ITER_CLUSTER_MASTER(graph_code,cluster_id) VALUES ('GU1',243);
INSERT INTO ITER_CLUSTER_PROTEINS(graph_code,cluster_id,protein) VALUES ('GU1',243,'YMR169C');
INSERT INTO ITER_CLUSTER_MASTER(graph_code,cluster_id) VALUES ('GU1',243);
INSERT INTO ITER_CLUSTER_PROTEINS(graph_code,cluster_id,protein) VALUES ('GU1',243,'YKL100C');
INSERT INTO ITER_CLUSTER_MASTER(graph_code,cluster_id) VALUES ('GU1',244);
INSERT INTO ITER_CLUSTER_PROTEINS(graph_code,cluster_id,protein) VALUES ('GU1',244,'YMR259C');
INSERT INTO ITER_CLUSTER_MASTER(graph_code,cluster_id) VALUES ('GU1',244);
INSERT INTO ITER_CLUSTER_PROTEINS(graph_code,cluster_id,protein) VALUES ('GU1',244,'YBR061C');
INSERT INTO ITER_CLUSTER_MASTER(graph_code,cluster_id) VALUES ('GU1',244);
INSERT INTO ITER_CLUSTER_PROTEINS(graph_code,cluster_id,protein) VALUES ('GU1',244,'YGR108W');
INSERT INTO ITER_CLUSTER_MASTER(graph_code,cluster_id) VALUES ('GU1',244);
INSERT INTO ITER_CLUSTER_PROTEINS(graph_code,cluster_id,protein) VALUES ('GU1',244,'YPL183C');
INSERT INTO ITER_CLUSTER_MASTER(graph_code,cluster_id) VALUES ('GU1',245);
INSERT INTO ITER_CLUSTER_PROTEINS(graph_code,cluster_id,protein) VALUES ('GU1',245,'YPL141C');
INSERT INTO ITER_CLUSTER_MASTER(graph_code,cluster_id) VALUES ('GU1',245);
INSERT INTO ITER_CLUSTER_PROTEINS(graph_code,cluster_id,protein) VALUES ('GU1',245,'YJL087C');
INSERT INTO ITER_CLUSTER_MASTER(graph_code,cluster_id) VALUES ('GU1',245);
INSERT INTO ITER_CLUSTER_PROTEINS(graph_code,cluster_id,protein) VALUES ('GU1',245,'YJR004C');
INSERT INTO ITER_CLUSTER_MASTER(graph_code,cluster_id) VALUES ('GU1',245);
INSERT INTO ITER_CLUSTER_PROTEINS(graph_code,cluster_id,protein) VALUES ('GU1',245,'YJR124C');
INSERT INTO ITER_CLUSTER_MASTER(graph_code,cluster_id) VALUES ('GU1',246);
INSERT INTO ITER_CLUSTER_PROTEINS(graph_code,cluster_id,protein) VALUES ('GU1',246,'YGL094C');
INSERT INTO ITER_CLUSTER_MASTER(graph_code,cluster_id) VALUES ('GU1',246);
INSERT INTO ITER_CLUSTER_PROTEINS(graph_code,cluster_id,protein) VALUES ('GU1',246,'YKL025C');
INSERT INTO ITER_CLUSTER_MASTER(graph_code,cluster_id) VALUES ('GU1',246);
INSERT INTO ITER_CLUSTER_PROTEINS(graph_code,cluster_id,protein) VALUES ('GU1',246,'YJL020C');
INSERT INTO ITER_CLUSTER_MASTER(graph_code,cluster_id) VALUES ('GU1',247);
INSERT INTO ITER_CLUSTER_PROTEINS(graph_code,cluster_id,protein) VALUES ('GU1',247,'YGL238W');
INSERT INTO ITER_CLUSTER_MASTER(graph_code,cluster_id) VALUES ('GU1',247);
INSERT INTO ITER_CLUSTER_PROTEINS(graph_code,cluster_id,protein) VALUES ('GU1',247,'YDR170C');
INSERT INTO ITER_CLUSTER_MASTER(graph_code,cluster_id) VALUES ('GU1',247);
INSERT INTO ITER_CLUSTER_PROTEINS(graph_code,cluster_id,protein) VALUES ('GU1',247,'YHR201C');
INSERT INTO ITER_CLUSTER_MASTER(graph_code,cluster_id) VALUES ('GU1',248);
INSERT INTO ITER_CLUSTER_PROTEINS(graph_code,cluster_id,protein) VALUES ('GU1',248,'YGR214W');
INSERT INTO ITER_CLUSTER_MASTER(graph_code,cluster_id) VALUES ('GU1',248);
INSERT INTO ITER_CLUSTER_PROTEINS(graph_code,cluster_id,protein) VALUES ('GU1',248,'YGL031C');
INSERT INTO ITER_CLUSTER_MASTER(graph_code,cluster_id) VALUES ('GU1',248);
INSERT INTO ITER_CLUSTER_PROTEINS(graph_code,cluster_id,protein) VALUES ('GU1',248,'YIL022W');
INSERT INTO ITER_CLUSTER_MASTER(graph_code,cluster_id) VALUES ('GU1',249);
INSERT INTO ITER_CLUSTER_PROTEINS(graph_code,cluster_id,protein) VALUES ('GU1',249,'YIR001C');
INSERT INTO ITER_CLUSTER_MASTER(graph_code,cluster_id) VALUES ('GU1',249);
INSERT INTO ITER_CLUSTER_PROTEINS(graph_code,cluster_id,protein) VALUES ('GU1',249,'YER003C');
INSERT INTO ITER_CLUSTER_MASTER(graph_code,cluster_id) VALUES ('GU1',249);
INSERT INTO ITER_CLUSTER_PROTEINS(graph_code,cluster_id,protein) VALUES ('GU1',249,'YMR198W');
INSERT INTO ITER_CLUSTER_MASTER(graph_code,cluster_id) VALUES ('GU1',250);
INSERT INTO ITER_CLUSTER_PROTEINS(graph_code,cluster_id,protein) VALUES ('GU1',250,'YGR192C');
INSERT INTO ITER_CLUSTER_MASTER(graph_code,cluster_id) VALUES ('GU1',250);
INSERT INTO ITER_CLUSTER_PROTEINS(graph_code,cluster_id,protein) VALUES ('GU1',250,'YKL039W');
INSERT INTO ITER_CLUSTER_MASTER(graph_code,cluster_id) VALUES ('GU1',250);
INSERT INTO ITER_CLUSTER_PROTEINS(graph_code,cluster_id,protein) VALUES ('GU1',250,'YDR434W');
INSERT INTO ITER_CLUSTER_MASTER(graph_code,cluster_id) VALUES ('GU1',251);
INSERT INTO ITER_CLUSTER_PROTEINS(graph_code,cluster_id,protein) VALUES ('GU1',251,'YCR012W');
INSERT INTO ITER_CLUSTER_MASTER(graph_code,cluster_id) VALUES ('GU1',251);
INSERT INTO ITER_CLUSTER_PROTEINS(graph_code,cluster_id,protein) VALUES ('GU1',251,'YHR174W');
INSERT INTO ITER_CLUSTER_MASTER(graph_code,cluster_id) VALUES ('GU1',251);
INSERT INTO ITER_CLUSTER_PROTEINS(graph_code,cluster_id,protein) VALUES ('GU1',251,'YNL192W');
INSERT INTO ITER_CLUSTER_MASTER(graph_code,cluster_id) VALUES ('GU1',252);
INSERT INTO ITER_CLUSTER_PROTEINS(graph_code,cluster_id,protein) VALUES ('GU1',252,'YLR340W');
INSERT INTO ITER_CLUSTER_MASTER(graph_code,cluster_id) VALUES ('GU1',252);
INSERT INTO ITER_CLUSTER_PROTEINS(graph_code,cluster_id,protein) VALUES ('GU1',252,'YBR031W');
INSERT INTO ITER_CLUSTER_MASTER(graph_code,cluster_id) VALUES ('GU1',252);
INSERT INTO ITER_CLUSTER_PROTEINS(graph_code,cluster_id,protein) VALUES ('GU1',252,'YBL022C');
INSERT INTO ITER_CLUSTER_MASTER(graph_code,cluster_id) VALUES ('GU1',253);
INSERT INTO ITER_CLUSTER_PROTEINS(graph_code,cluster_id,protein) VALUES ('GU1',253,'YMR012W');
INSERT INTO ITER_CLUSTER_MASTER(graph_code,cluster_id) VALUES ('GU1',253);
INSERT INTO ITER_CLUSTER_PROTEINS(graph_code,cluster_id,protein) VALUES ('GU1',253,'YJL144W');
INSERT INTO ITER_CLUSTER_MASTER(graph_code,cluster_id) VALUES ('GU1',253);
INSERT INTO ITER_CLUSTER_PROTEINS(graph_code,cluster_id,protein) VALUES ('GU1',253,'YNL234W');
INSERT INTO ITER_CLUSTER_MASTER(graph_code,cluster_id) VALUES ('GU1',254);
INSERT INTO ITER_CLUSTER_PROTEINS(graph_code,cluster_id,protein) VALUES ('GU1',254,'YOL006C');
INSERT INTO ITER_CLUSTER_MASTER(graph_code,cluster_id) VALUES ('GU1',254);
INSERT INTO ITER_CLUSTER_PROTEINS(graph_code,cluster_id,protein) VALUES ('GU1',254,'YOR009W');
INSERT INTO ITER_CLUSTER_MASTER(graph_code,cluster_id) VALUES ('GU1',254);
INSERT INTO ITER_CLUSTER_PROTEINS(graph_code,cluster_id,protein) VALUES ('GU1',254,'YGR211W');
INSERT INTO ITER_CLUSTER_MASTER(graph_code,cluster_id) VALUES ('GU1',255);
INSERT INTO ITER_CLUSTER_PROTEINS(graph_code,cluster_id,protein) VALUES ('GU1',255,'YDR174W');
INSERT INTO ITER_CLUSTER_MASTER(graph_code,cluster_id) VALUES ('GU1',255);
INSERT INTO ITER_CLUSTER_PROTEINS(graph_code,cluster_id,protein) VALUES ('GU1',255,'YIL150C');
INSERT INTO ITER_CLUSTER_MASTER(graph_code,cluster_id) VALUES ('GU1',255);
INSERT INTO ITER_CLUSTER_PROTEINS(graph_code,cluster_id,protein) VALUES ('GU1',255,'YOR172W');
INSERT INTO ITER_CLUSTER_MASTER(graph_code,cluster_id) VALUES ('GU1',256);
INSERT INTO ITER_CLUSTER_PROTEINS(graph_code,cluster_id,protein) VALUES ('GU1',256,'YJL076W');
INSERT INTO ITER_CLUSTER_MASTER(graph_code,cluster_id) VALUES ('GU1',256);
INSERT INTO ITER_CLUSTER_PROTEINS(graph_code,cluster_id,protein) VALUES ('GU1',256,'YDL042C');
INSERT INTO ITER_CLUSTER_MASTER(graph_code,cluster_id) VALUES ('GU1',256);
INSERT INTO ITER_CLUSTER_PROTEINS(graph_code,cluster_id,protein) VALUES ('GU1',256,'YPL110C');
INSERT INTO ITER_CLUSTER_MASTER(graph_code,cluster_id) VALUES ('GU1',257);
INSERT INTO ITER_CLUSTER_PROTEINS(graph_code,cluster_id,protein) VALUES ('GU1',257,'YER148W');
INSERT INTO ITER_CLUSTER_MASTER(graph_code,cluster_id) VALUES ('GU1',257);
INSERT INTO ITER_CLUSTER_PROTEINS(graph_code,cluster_id,protein) VALUES ('GU1',257,'YGR246C');
INSERT INTO ITER_CLUSTER_MASTER(graph_code,cluster_id) VALUES ('GU1',257);
INSERT INTO ITER_CLUSTER_PROTEINS(graph_code,cluster_id,protein) VALUES ('GU1',257,'YHR036W');
INSERT INTO ITER_CLUSTER_MASTER(graph_code,cluster_id) VALUES ('GU1',258);
INSERT INTO ITER_CLUSTER_PROTEINS(graph_code,cluster_id,protein) VALUES ('GU1',258,'YGL013C');
INSERT INTO ITER_CLUSTER_MASTER(graph_code,cluster_id) VALUES ('GU1',258);
INSERT INTO ITER_CLUSTER_PROTEINS(graph_code,cluster_id,protein) VALUES ('GU1',258,'YMR297W');
INSERT INTO ITER_CLUSTER_MASTER(graph_code,cluster_id) VALUES ('GU1',258);
INSERT INTO ITER_CLUSTER_PROTEINS(graph_code,cluster_id,protein) VALUES ('GU1',258,'YOR137C');
INSERT INTO ITER_CLUSTER_MASTER(graph_code,cluster_id) VALUES ('GU1',259);
INSERT INTO ITER_CLUSTER_PROTEINS(graph_code,cluster_id,protein) VALUES ('GU1',259,'YKR038C');
INSERT INTO ITER_CLUSTER_MASTER(graph_code,cluster_id) VALUES ('GU1',259);
INSERT INTO ITER_CLUSTER_PROTEINS(graph_code,cluster_id,protein) VALUES ('GU1',259,'YJL184W');
INSERT INTO ITER_CLUSTER_MASTER(graph_code,cluster_id) VALUES ('GU1',259);
INSERT INTO ITER_CLUSTER_PROTEINS(graph_code,cluster_id,protein) VALUES ('GU1',259,'YML036W');
INSERT INTO ITER_CLUSTER_MASTER(graph_code,cluster_id) VALUES ('GU1',260);
INSERT INTO ITER_CLUSTER_PROTEINS(graph_code,cluster_id,protein) VALUES ('GU1',260,'YKL157W');
INSERT INTO ITER_CLUSTER_MASTER(graph_code,cluster_id) VALUES ('GU1',260);
INSERT INTO ITER_CLUSTER_PROTEINS(graph_code,cluster_id,protein) VALUES ('GU1',260,'YKL085W');
INSERT INTO ITER_CLUSTER_MASTER(graph_code,cluster_id) VALUES ('GU1',260);
INSERT INTO ITER_CLUSTER_PROTEINS(graph_code,cluster_id,protein) VALUES ('GU1',260,'YDL241W');
INSERT INTO ITER_CLUSTER_MASTER(graph_code,cluster_id) VALUES ('GU1',261);
INSERT INTO ITER_CLUSTER_PROTEINS(graph_code,cluster_id,protein) VALUES ('GU1',261,'YDL058W');
INSERT INTO ITER_CLUSTER_MASTER(graph_code,cluster_id) VALUES ('GU1',261);
INSERT INTO ITER_CLUSTER_PROTEINS(graph_code,cluster_id,protein) VALUES ('GU1',261,'YIL129C');
INSERT INTO ITER_CLUSTER_MASTER(graph_code,cluster_id) VALUES ('GU1',261);
INSERT INTO ITER_CLUSTER_PROTEINS(graph_code,cluster_id,protein) VALUES ('GU1',261,'YBR143C');
INSERT INTO ITER_CLUSTER_MASTER(graph_code,cluster_id) VALUES ('GU1',262);
INSERT INTO ITER_CLUSTER_PROTEINS(graph_code,cluster_id,protein) VALUES ('GU1',262,'YDR087C');
INSERT INTO ITER_CLUSTER_MASTER(graph_code,cluster_id) VALUES ('GU1',262);
INSERT INTO ITER_CLUSTER_PROTEINS(graph_code,cluster_id,protein) VALUES ('GU1',262,'YDR111C');
INSERT INTO ITER_CLUSTER_MASTER(graph_code,cluster_id) VALUES ('GU1',262);
INSERT INTO ITER_CLUSTER_PROTEINS(graph_code,cluster_id,protein) VALUES ('GU1',262,'YGR068C');
INSERT INTO ITER_CLUSTER_MASTER(graph_code,cluster_id) VALUES ('GU1',263);
INSERT INTO ITER_CLUSTER_PROTEINS(graph_code,cluster_id,protein) VALUES ('GU1',263,'YKL081W');
INSERT INTO ITER_CLUSTER_MASTER(graph_code,cluster_id) VALUES ('GU1',263);
INSERT INTO ITER_CLUSTER_PROTEINS(graph_code,cluster_id,protein) VALUES ('GU1',263,'YPL048W');
INSERT INTO ITER_CLUSTER_MASTER(graph_code,cluster_id) VALUES ('GU1',263);
INSERT INTO ITER_CLUSTER_PROTEINS(graph_code,cluster_id,protein) VALUES ('GU1',263,'YHR155W');
INSERT INTO ITER_CLUSTER_MASTER(graph_code,cluster_id) VALUES ('GU1',264);
INSERT INTO ITER_CLUSTER_PROTEINS(graph_code,cluster_id,protein) VALUES ('GU1',264,'YML028W');
INSERT INTO ITER_CLUSTER_MASTER(graph_code,cluster_id) VALUES ('GU1',264);
INSERT INTO ITER_CLUSTER_PROTEINS(graph_code,cluster_id,protein) VALUES ('GU1',264,'YNL249C');
INSERT INTO ITER_CLUSTER_MASTER(graph_code,cluster_id) VALUES ('GU1',264);
INSERT INTO ITER_CLUSTER_PROTEINS(graph_code,cluster_id,protein) VALUES ('GU1',264,'YNR033W');
INSERT INTO ITER_CLUSTER_MASTER(graph_code,cluster_id) VALUES ('GU1',265);
INSERT INTO ITER_CLUSTER_PROTEINS(graph_code,cluster_id,protein) VALUES ('GU1',265,'YBR205W');
INSERT INTO ITER_CLUSTER_MASTER(graph_code,cluster_id) VALUES ('GU1',265);
INSERT INTO ITER_CLUSTER_PROTEINS(graph_code,cluster_id,protein) VALUES ('GU1',265,'YDR346C');
INSERT INTO ITER_CLUSTER_MASTER(graph_code,cluster_id) VALUES ('GU1',265);
INSERT INTO ITER_CLUSTER_PROTEINS(graph_code,cluster_id,protein) VALUES ('GU1',265,'YPL111W');
INSERT INTO ITER_CLUSTER_MASTER(graph_code,cluster_id) VALUES ('GU1',266);
INSERT INTO ITER_CLUSTER_PROTEINS(graph_code,cluster_id,protein) VALUES ('GU1',266,'YDR091C');
INSERT INTO ITER_CLUSTER_MASTER(graph_code,cluster_id) VALUES ('GU1',266);
INSERT INTO ITER_CLUSTER_PROTEINS(graph_code,cluster_id,protein) VALUES ('GU1',266,'YJR067C');
INSERT INTO ITER_CLUSTER_MASTER(graph_code,cluster_id) VALUES ('GU1',266);
INSERT INTO ITER_CLUSTER_PROTEINS(graph_code,cluster_id,protein) VALUES ('GU1',266,'YNL260C');
INSERT INTO ITER_CLUSTER_MASTER(graph_code,cluster_id) VALUES ('GU1',267);
INSERT INTO ITER_CLUSTER_PROTEINS(graph_code,cluster_id,protein) VALUES ('GU1',267,'YNL112W');
INSERT INTO ITER_CLUSTER_MASTER(graph_code,cluster_id) VALUES ('GU1',267);
INSERT INTO ITER_CLUSTER_PROTEINS(graph_code,cluster_id,protein) VALUES ('GU1',267,'YNL209W');
INSERT INTO ITER_CLUSTER_MASTER(graph_code,cluster_id) VALUES ('GU1',267);
INSERT INTO ITER_CLUSTER_PROTEINS(graph_code,cluster_id,protein) VALUES ('GU1',267,'YCL014W');
INSERT INTO ITER_CLUSTER_MASTER(graph_code,cluster_id) VALUES ('GU1',268);
INSERT INTO ITER_CLUSTER_PROTEINS(graph_code,cluster_id,protein) VALUES ('GU1',268,'YBR196C');
INSERT INTO ITER_CLUSTER_MASTER(graph_code,cluster_id) VALUES ('GU1',268);
INSERT INTO ITER_CLUSTER_PROTEINS(graph_code,cluster_id,protein) VALUES ('GU1',268,'YDR164C');
INSERT INTO ITER_CLUSTER_MASTER(graph_code,cluster_id) VALUES ('GU1',268);
INSERT INTO ITER_CLUSTER_PROTEINS(graph_code,cluster_id,protein) VALUES ('GU1',268,'YJL062W-A');
INSERT INTO ITER_CLUSTER_MASTER(graph_code,cluster_id) VALUES ('GU1',269);
INSERT INTO ITER_CLUSTER_PROTEINS(graph_code,cluster_id,protein) VALUES ('GU1',269,'YMR128W');
INSERT INTO ITER_CLUSTER_MASTER(graph_code,cluster_id) VALUES ('GU1',269);
INSERT INTO ITER_CLUSTER_PROTEINS(graph_code,cluster_id,protein) VALUES ('GU1',269,'YCR047C');
INSERT INTO ITER_CLUSTER_MASTER(graph_code,cluster_id) VALUES ('GU1',269);
INSERT INTO ITER_CLUSTER_PROTEINS(graph_code,cluster_id,protein) VALUES ('GU1',269,'YDL197C');
INSERT INTO ITER_CLUSTER_MASTER(graph_code,cluster_id) VALUES ('GU1',270);
INSERT INTO ITER_CLUSTER_PROTEINS(graph_code,cluster_id,protein) VALUES ('GU1',270,'YPR112C');
INSERT INTO ITER_CLUSTER_MASTER(graph_code,cluster_id) VALUES ('GU1',270);
INSERT INTO ITER_CLUSTER_PROTEINS(graph_code,cluster_id,protein) VALUES ('GU1',270,'YDL165W');
INSERT INTO ITER_CLUSTER_MASTER(graph_code,cluster_id) VALUES ('GU1',270);
INSERT INTO ITER_CLUSTER_PROTEINS(graph_code,cluster_id,protein) VALUES ('GU1',270,'YPR072W');
INSERT INTO ITER_CLUSTER_MASTER(graph_code,cluster_id) VALUES ('GU1',271);
INSERT INTO ITER_CLUSTER_PROTEINS(graph_code,cluster_id,protein) VALUES ('GU1',271,'YDL066W');
INSERT INTO ITER_CLUSTER_MASTER(graph_code,cluster_id) VALUES ('GU1',271);
INSERT INTO ITER_CLUSTER_PROTEINS(graph_code,cluster_id,protein) VALUES ('GU1',271,'YER151C');
INSERT INTO ITER_CLUSTER_MASTER(graph_code,cluster_id) VALUES ('GU1',271);
INSERT INTO ITER_CLUSTER_PROTEINS(graph_code,cluster_id,protein) VALUES ('GU1',271,'YBR067C');
INSERT INTO ITER_CLUSTER_MASTER(graph_code,cluster_id) VALUES ('GU1',272);
INSERT INTO ITER_CLUSTER_PROTEINS(graph_code,cluster_id,protein) VALUES ('GU1',272,'YIL103W');
INSERT INTO ITER_CLUSTER_MASTER(graph_code,cluster_id) VALUES ('GU1',272);
INSERT INTO ITER_CLUSTER_PROTEINS(graph_code,cluster_id,protein) VALUES ('GU1',272,'YKL191W');
INSERT INTO ITER_CLUSTER_MASTER(graph_code,cluster_id) VALUES ('GU1',272);
INSERT INTO ITER_CLUSTER_PROTEINS(graph_code,cluster_id,protein) VALUES ('GU1',272,'YER001W');
INSERT INTO ITER_CLUSTER_MASTER(graph_code,cluster_id) VALUES ('GU1',273);
INSERT INTO ITER_CLUSTER_PROTEINS(graph_code,cluster_id,protein) VALUES ('GU1',273,'YDR379W');
INSERT INTO ITER_CLUSTER_MASTER(graph_code,cluster_id) VALUES ('GU1',273);
INSERT INTO ITER_CLUSTER_PROTEINS(graph_code,cluster_id,protein) VALUES ('GU1',273,'YKR009C');
INSERT INTO ITER_CLUSTER_MASTER(graph_code,cluster_id) VALUES ('GU1',273);
INSERT INTO ITER_CLUSTER_PROTEINS(graph_code,cluster_id,protein) VALUES ('GU1',273,'YDL117W');
INSERT INTO ITER_CLUSTER_MASTER(graph_code,cluster_id) VALUES ('GU1',274);
INSERT INTO ITER_CLUSTER_PROTEINS(graph_code,cluster_id,protein) VALUES ('GU1',274,'YBR017C');
INSERT INTO ITER_CLUSTER_MASTER(graph_code,cluster_id) VALUES ('GU1',274);
INSERT INTO ITER_CLUSTER_PROTEINS(graph_code,cluster_id,protein) VALUES ('GU1',274,'YOR374W');
INSERT INTO ITER_CLUSTER_MASTER(graph_code,cluster_id) VALUES ('GU1',274);
INSERT INTO ITER_CLUSTER_PROTEINS(graph_code,cluster_id,protein) VALUES ('GU1',274,'YLR426W');
INSERT INTO ITER_CLUSTER_MASTER(graph_code,cluster_id) VALUES ('GU1',275);
INSERT INTO ITER_CLUSTER_PROTEINS(graph_code,cluster_id,protein) VALUES ('GU1',275,'YJL052W');
INSERT INTO ITER_CLUSTER_MASTER(graph_code,cluster_id) VALUES ('GU1',275);
INSERT INTO ITER_CLUSTER_PROTEINS(graph_code,cluster_id,protein) VALUES ('GU1',275,'YDL130W');
INSERT INTO ITER_CLUSTER_MASTER(graph_code,cluster_id) VALUES ('GU1',275);
INSERT INTO ITER_CLUSTER_PROTEINS(graph_code,cluster_id,protein) VALUES ('GU1',275,'YDR251W');
INSERT INTO ITER_CLUSTER_MASTER(graph_code,cluster_id) VALUES ('GU1',276);
INSERT INTO ITER_CLUSTER_PROTEINS(graph_code,cluster_id,protein) VALUES ('GU1',276,'YDR361C');
INSERT INTO ITER_CLUSTER_MASTER(graph_code,cluster_id) VALUES ('GU1',276);
INSERT INTO ITER_CLUSTER_PROTEINS(graph_code,cluster_id,protein) VALUES ('GU1',276,'YPL208W');
INSERT INTO ITER_CLUSTER_MASTER(graph_code,cluster_id) VALUES ('GU1',276);
INSERT INTO ITER_CLUSTER_PROTEINS(graph_code,cluster_id,protein) VALUES ('GU1',276,'YJR110W');
INSERT INTO ITER_CLUSTER_MASTER(graph_code,cluster_id) VALUES ('GU1',277);
INSERT INTO ITER_CLUSTER_PROTEINS(graph_code,cluster_id,protein) VALUES ('GU1',277,'YHR020W');
INSERT INTO ITER_CLUSTER_MASTER(graph_code,cluster_id) VALUES ('GU1',277);
INSERT INTO ITER_CLUSTER_PROTEINS(graph_code,cluster_id,protein) VALUES ('GU1',277,'YNL272C');
INSERT INTO ITER_CLUSTER_MASTER(graph_code,cluster_id) VALUES ('GU1',277);
INSERT INTO ITER_CLUSTER_PROTEINS(graph_code,cluster_id,protein) VALUES ('GU1',277,'YGR175C');
INSERT INTO ITER_CLUSTER_MASTER(graph_code,cluster_id) VALUES ('GU1',278);
INSERT INTO ITER_CLUSTER_PROTEINS(graph_code,cluster_id,protein) VALUES ('GU1',278,'YNL186W');
INSERT INTO ITER_CLUSTER_MASTER(graph_code,cluster_id) VALUES ('GU1',278);
INSERT INTO ITER_CLUSTER_PROTEINS(graph_code,cluster_id,protein) VALUES ('GU1',278,'YGR251W');
INSERT INTO ITER_CLUSTER_MASTER(graph_code,cluster_id) VALUES ('GU1',278);
INSERT INTO ITER_CLUSTER_PROTEINS(graph_code,cluster_id,protein) VALUES ('GU1',278,'YKL078W');
INSERT INTO ITER_CLUSTER_MASTER(graph_code,cluster_id) VALUES ('GU1',279);
INSERT INTO ITER_CLUSTER_PROTEINS(graph_code,cluster_id,protein) VALUES ('GU1',279,'YNL069C');
INSERT INTO ITER_CLUSTER_MASTER(graph_code,cluster_id) VALUES ('GU1',279);
INSERT INTO ITER_CLUSTER_PROTEINS(graph_code,cluster_id,protein) VALUES ('GU1',279,'YPR102C');
INSERT INTO ITER_CLUSTER_MASTER(graph_code,cluster_id) VALUES ('GU1',279);
INSERT INTO ITER_CLUSTER_PROTEINS(graph_code,cluster_id,protein) VALUES ('GU1',279,'YDR395W');
INSERT INTO ITER_CLUSTER_MASTER(graph_code,cluster_id) VALUES ('GU1',280);
INSERT INTO ITER_CLUSTER_PROTEINS(graph_code,cluster_id,protein) VALUES ('GU1',280,'YAL024C');
INSERT INTO ITER_CLUSTER_MASTER(graph_code,cluster_id) VALUES ('GU1',280);
INSERT INTO ITER_CLUSTER_PROTEINS(graph_code,cluster_id,protein) VALUES ('GU1',280,'YPR140W');
INSERT INTO ITER_CLUSTER_MASTER(graph_code,cluster_id) VALUES ('GU1',280);
INSERT INTO ITER_CLUSTER_PROTEINS(graph_code,cluster_id,protein) VALUES ('GU1',280,'Q0050');
INSERT INTO ITER_CLUSTER_MASTER(graph_code,cluster_id) VALUES ('GU1',281);
INSERT INTO ITER_CLUSTER_PROTEINS(graph_code,cluster_id,protein) VALUES ('GU1',281,'YDR071C');
INSERT INTO ITER_CLUSTER_MASTER(graph_code,cluster_id) VALUES ('GU1',281);
INSERT INTO ITER_CLUSTER_PROTEINS(graph_code,cluster_id,protein) VALUES ('GU1',281,'YER089C');
INSERT INTO ITER_CLUSTER_MASTER(graph_code,cluster_id) VALUES ('GU1',281);
INSERT INTO ITER_CLUSTER_PROTEINS(graph_code,cluster_id,protein) VALUES ('GU1',281,'YIL104C');
INSERT INTO ITER_CLUSTER_MASTER(graph_code,cluster_id) VALUES ('GU1',282);
INSERT INTO ITER_CLUSTER_PROTEINS(graph_code,cluster_id,protein) VALUES ('GU1',282,'YBR125C');
INSERT INTO ITER_CLUSTER_MASTER(graph_code,cluster_id) VALUES ('GU1',282);
INSERT INTO ITER_CLUSTER_PROTEINS(graph_code,cluster_id,protein) VALUES ('GU1',282,'YDL229W');
INSERT INTO ITER_CLUSTER_MASTER(graph_code,cluster_id) VALUES ('GU1',282);
INSERT INTO ITER_CLUSTER_PROTEINS(graph_code,cluster_id,protein) VALUES ('GU1',282,'YDR186C');
INSERT INTO ITER_CLUSTER_MASTER(graph_code,cluster_id) VALUES ('GU1',283);
INSERT INTO ITER_CLUSTER_PROTEINS(graph_code,cluster_id,protein) VALUES ('GU1',283,'YAL041W');
INSERT INTO ITER_CLUSTER_MASTER(graph_code,cluster_id) VALUES ('GU1',283);
INSERT INTO ITER_CLUSTER_PROTEINS(graph_code,cluster_id,protein) VALUES ('GU1',283,'YER114C');
INSERT INTO ITER_CLUSTER_MASTER(graph_code,cluster_id) VALUES ('GU1',283);
INSERT INTO ITER_CLUSTER_PROTEINS(graph_code,cluster_id,protein) VALUES ('GU1',283,'YJL177W');
INSERT INTO ITER_CLUSTER_MASTER(graph_code,cluster_id) VALUES ('GU1',284);
INSERT INTO ITER_CLUSTER_PROTEINS(graph_code,cluster_id,protein) VALUES ('GU1',284,'YLR436C');
INSERT INTO ITER_CLUSTER_MASTER(graph_code,cluster_id) VALUES ('GU1',284);
INSERT INTO ITER_CLUSTER_PROTEINS(graph_code,cluster_id,protein) VALUES ('GU1',284,'YMR304W');
INSERT INTO ITER_CLUSTER_MASTER(graph_code,cluster_id) VALUES ('GU1',284);
INSERT INTO ITER_CLUSTER_PROTEINS(graph_code,cluster_id,protein) VALUES ('GU1',284,'YDR538W');
INSERT INTO ITER_CLUSTER_MASTER(graph_code,cluster_id) VALUES ('GU1',285);
INSERT INTO ITER_CLUSTER_PROTEINS(graph_code,cluster_id,protein) VALUES ('GU1',285,'YLR039C');
INSERT INTO ITER_CLUSTER_MASTER(graph_code,cluster_id) VALUES ('GU1',285);
INSERT INTO ITER_CLUSTER_PROTEINS(graph_code,cluster_id,protein) VALUES ('GU1',285,'YGR209C');
INSERT INTO ITER_CLUSTER_MASTER(graph_code,cluster_id) VALUES ('GU1',285);
INSERT INTO ITER_CLUSTER_PROTEINS(graph_code,cluster_id,protein) VALUES ('GU1',285,'YIL047C');
INSERT INTO ITER_CLUSTER_MASTER(graph_code,cluster_id) VALUES ('GU1',286);
INSERT INTO ITER_CLUSTER_PROTEINS(graph_code,cluster_id,protein) VALUES ('GU1',286,'YNL238W');
INSERT INTO ITER_CLUSTER_MASTER(graph_code,cluster_id) VALUES ('GU1',286);
INSERT INTO ITER_CLUSTER_PROTEINS(graph_code,cluster_id,protein) VALUES ('GU1',286,'YOL031C');
INSERT INTO ITER_CLUSTER_MASTER(graph_code,cluster_id) VALUES ('GU1',286);
INSERT INTO ITER_CLUSTER_PROTEINS(graph_code,cluster_id,protein) VALUES ('GU1',286,'YLL048C');
INSERT INTO ITER_CLUSTER_MASTER(graph_code,cluster_id) VALUES ('GU1',287);
INSERT INTO ITER_CLUSTER_PROTEINS(graph_code,cluster_id,protein) VALUES ('GU1',287,'YIL128W');
INSERT INTO ITER_CLUSTER_MASTER(graph_code,cluster_id) VALUES ('GU1',287);
INSERT INTO ITER_CLUSTER_PROTEINS(graph_code,cluster_id,protein) VALUES ('GU1',287,'YHR122W');
INSERT INTO ITER_CLUSTER_MASTER(graph_code,cluster_id) VALUES ('GU1',287);
INSERT INTO ITER_CLUSTER_PROTEINS(graph_code,cluster_id,protein) VALUES ('GU1',287,'YDR267C');
INSERT INTO ITER_CLUSTER_MASTER(graph_code,cluster_id) VALUES ('GU1',288);
INSERT INTO ITER_CLUSTER_PROTEINS(graph_code,cluster_id,protein) VALUES ('GU1',288,'YBR115C');
INSERT INTO ITER_CLUSTER_MASTER(graph_code,cluster_id) VALUES ('GU1',288);
INSERT INTO ITER_CLUSTER_PROTEINS(graph_code,cluster_id,protein) VALUES ('GU1',288,'YGL154C');
INSERT INTO ITER_CLUSTER_MASTER(graph_code,cluster_id) VALUES ('GU1',288);
INSERT INTO ITER_CLUSTER_PROTEINS(graph_code,cluster_id,protein) VALUES ('GU1',288,'YBR101C');
INSERT INTO ITER_CLUSTER_MASTER(graph_code,cluster_id) VALUES ('GU1',289);
INSERT INTO ITER_CLUSTER_PROTEINS(graph_code,cluster_id,protein) VALUES ('GU1',289,'YIL161W');
INSERT INTO ITER_CLUSTER_MASTER(graph_code,cluster_id) VALUES ('GU1',289);
INSERT INTO ITER_CLUSTER_PROTEINS(graph_code,cluster_id,protein) VALUES ('GU1',289,'YNL135C');
INSERT INTO ITER_CLUSTER_MASTER(graph_code,cluster_id) VALUES ('GU1',289);
INSERT INTO ITER_CLUSTER_PROTEINS(graph_code,cluster_id,protein) VALUES ('GU1',289,'YPR166C');
INSERT INTO ITER_CLUSTER_MASTER(graph_code,cluster_id) VALUES ('GU1',290);
INSERT INTO ITER_CLUSTER_PROTEINS(graph_code,cluster_id,protein) VALUES ('GU1',290,'YDR328C');
INSERT INTO ITER_CLUSTER_MASTER(graph_code,cluster_id) VALUES ('GU1',290);
INSERT INTO ITER_CLUSTER_PROTEINS(graph_code,cluster_id,protein) VALUES ('GU1',290,'YKR014C');
INSERT INTO ITER_CLUSTER_MASTER(graph_code,cluster_id) VALUES ('GU1',290);
INSERT INTO ITER_CLUSTER_PROTEINS(graph_code,cluster_id,protein) VALUES ('GU1',290,'YMR258C');
INSERT INTO ITER_CLUSTER_MASTER(graph_code,cluster_id) VALUES ('GU1',291);
INSERT INTO ITER_CLUSTER_PROTEINS(graph_code,cluster_id,protein) VALUES ('GU1',291,'YOR375C');
INSERT INTO ITER_CLUSTER_MASTER(graph_code,cluster_id) VALUES ('GU1',291);
INSERT INTO ITER_CLUSTER_PROTEINS(graph_code,cluster_id,protein) VALUES ('GU1',291,'YGL130W');
INSERT INTO ITER_CLUSTER_MASTER(graph_code,cluster_id) VALUES ('GU1',291);
INSERT INTO ITER_CLUSTER_PROTEINS(graph_code,cluster_id,protein) VALUES ('GU1',291,'YPL228W');
INSERT INTO ITER_CLUSTER_MASTER(graph_code,cluster_id) VALUES ('GU1',292);
INSERT INTO ITER_CLUSTER_PROTEINS(graph_code,cluster_id,protein) VALUES ('GU1',292,'YDL044C');
INSERT INTO ITER_CLUSTER_MASTER(graph_code,cluster_id) VALUES ('GU1',292);
INSERT INTO ITER_CLUSTER_PROTEINS(graph_code,cluster_id,protein) VALUES ('GU1',292,'YLR139C');
INSERT INTO ITER_CLUSTER_MASTER(graph_code,cluster_id) VALUES ('GU1',292);
INSERT INTO ITER_CLUSTER_PROTEINS(graph_code,cluster_id,protein) VALUES ('GU1',292,'YDR400W');
INSERT INTO ITER_CLUSTER_MASTER(graph_code,cluster_id) VALUES ('GU1',293);
INSERT INTO ITER_CLUSTER_PROTEINS(graph_code,cluster_id,protein) VALUES ('GU1',293,'YGL213C');
INSERT INTO ITER_CLUSTER_MASTER(graph_code,cluster_id) VALUES ('GU1',293);
INSERT INTO ITER_CLUSTER_PROTEINS(graph_code,cluster_id,protein) VALUES ('GU1',293,'YLR398C');
INSERT INTO ITER_CLUSTER_MASTER(graph_code,cluster_id) VALUES ('GU1',293);
INSERT INTO ITER_CLUSTER_PROTEINS(graph_code,cluster_id,protein) VALUES ('GU1',293,'YDR153C');
INSERT INTO ITER_CLUSTER_MASTER(graph_code,cluster_id) VALUES ('GU1',294);
INSERT INTO ITER_CLUSTER_PROTEINS(graph_code,cluster_id,protein) VALUES ('GU1',294,'YIR035C');
INSERT INTO ITER_CLUSTER_MASTER(graph_code,cluster_id) VALUES ('GU1',294);
INSERT INTO ITER_CLUSTER_PROTEINS(graph_code,cluster_id,protein) VALUES ('GU1',294,'YLR401C');
INSERT INTO ITER_CLUSTER_MASTER(graph_code,cluster_id) VALUES ('GU1',294);
INSERT INTO ITER_CLUSTER_PROTEINS(graph_code,cluster_id,protein) VALUES ('GU1',294,'YBR248C');
INSERT INTO ITER_CLUSTER_MASTER(graph_code,cluster_id) VALUES ('GU1',295);
INSERT INTO ITER_CLUSTER_PROTEINS(graph_code,cluster_id,protein) VALUES ('GU1',295,'YLR345W');
INSERT INTO ITER_CLUSTER_MASTER(graph_code,cluster_id) VALUES ('GU1',295);
INSERT INTO ITER_CLUSTER_PROTEINS(graph_code,cluster_id,protein) VALUES ('GU1',295,'YJL155C');
INSERT INTO ITER_CLUSTER_MASTER(graph_code,cluster_id) VALUES ('GU1',295);
INSERT INTO ITER_CLUSTER_PROTEINS(graph_code,cluster_id,protein) VALUES ('GU1',295,'YOR219C');
INSERT INTO ITER_CLUSTER_MASTER(graph_code,cluster_id) VALUES ('GU1',296);
INSERT INTO ITER_CLUSTER_PROTEINS(graph_code,cluster_id,protein) VALUES ('GU1',296,'YBL075C');
INSERT INTO ITER_CLUSTER_MASTER(graph_code,cluster_id) VALUES ('GU1',296);
INSERT INTO ITER_CLUSTER_PROTEINS(graph_code,cluster_id,protein) VALUES ('GU1',296,'YOR093C');
INSERT INTO ITER_CLUSTER_MASTER(graph_code,cluster_id) VALUES ('GU1',296);
INSERT INTO ITER_CLUSTER_PROTEINS(graph_code,cluster_id,protein) VALUES ('GU1',296,'YDR128W');
INSERT INTO ITER_CLUSTER_MASTER(graph_code,cluster_id) VALUES ('GU1',297);
INSERT INTO ITER_CLUSTER_PROTEINS(graph_code,cluster_id,protein) VALUES ('GU1',297,'YPR074C');
INSERT INTO ITER_CLUSTER_MASTER(graph_code,cluster_id) VALUES ('GU1',297);
INSERT INTO ITER_CLUSTER_PROTEINS(graph_code,cluster_id,protein) VALUES ('GU1',297,'YBR117C');
[truncated: 100,669 more chars]
