# Supplementary material for: MCL-CAw: a refinement of MCL for detecting yeast complexes from weighted PPI networks by incorporating core-attachment structure
Source: BMC Bioinformatics. 2010 Oct 12;11:504. doi: 10.1186/1471-2105-11-504 (PMC2965181; doi:10.1186/1471-2105-11-504)
Supplement: Additional files 2 — The MCL-CAw software package: The source code and installation details for the MCL-CAw software. [file 1471-2105-11-504-S2.ZIP › Additional_files_2/ins_Mips_complexes.sql]

INSERT INTO MIPS_COMPLEX_CATALOGUE(COMPLEX_ID,ORF_PROTEIN) VALUES('100','YKL190W');
INSERT INTO MIPS_COMPLEX_CATALOGUE(COMPLEX_ID,ORF_PROTEIN) VALUES('100','YLR433C');
INSERT INTO MIPS_COMPLEX_CATALOGUE(COMPLEX_ID,ORF_PROTEIN) VALUES('100','YML057W');
INSERT INTO MIPS_COMPLEX_CATALOGUE(COMPLEX_ID,ORF_PROTEIN) VALUES('110','YIL033C');
INSERT INTO MIPS_COMPLEX_CATALOGUE(COMPLEX_ID,ORF_PROTEIN) VALUES('110','YJL164C');
INSERT INTO MIPS_COMPLEX_CATALOGUE(COMPLEX_ID,ORF_PROTEIN) VALUES('110','YKL166C');
INSERT INTO MIPS_COMPLEX_CATALOGUE(COMPLEX_ID,ORF_PROTEIN) VALUES('110','YPL203W');
INSERT INTO MIPS_COMPLEX_CATALOGUE(COMPLEX_ID,ORF_PROTEIN) VALUES('120','YER123W');
INSERT INTO MIPS_COMPLEX_CATALOGUE(COMPLEX_ID,ORF_PROTEIN) VALUES('120','YGL019W');
INSERT INTO MIPS_COMPLEX_CATALOGUE(COMPLEX_ID,ORF_PROTEIN) VALUES('120','YHR135C');
INSERT INTO MIPS_COMPLEX_CATALOGUE(COMPLEX_ID,ORF_PROTEIN) VALUES('120','YIL035C');
INSERT INTO MIPS_COMPLEX_CATALOGUE(COMPLEX_ID,ORF_PROTEIN) VALUES('120','YNL154C');
INSERT INTO MIPS_COMPLEX_CATALOGUE(COMPLEX_ID,ORF_PROTEIN) VALUES('120','YOR039W');
INSERT INTO MIPS_COMPLEX_CATALOGUE(COMPLEX_ID,ORF_PROTEIN) VALUES('120','YOR061W');
INSERT INTO MIPS_COMPLEX_CATALOGUE(COMPLEX_ID,ORF_PROTEIN) VALUES('120','YPL204W');
INSERT INTO MIPS_COMPLEX_CATALOGUE(COMPLEX_ID,ORF_PROTEIN) VALUES('120.10','YER123W');
INSERT INTO MIPS_COMPLEX_CATALOGUE(COMPLEX_ID,ORF_PROTEIN) VALUES('120.10','YHR135C');
INSERT INTO MIPS_COMPLEX_CATALOGUE(COMPLEX_ID,ORF_PROTEIN) VALUES('120.10','YNL154C');
INSERT INTO MIPS_COMPLEX_CATALOGUE(COMPLEX_ID,ORF_PROTEIN) VALUES('120.10','YPL204W');
INSERT INTO MIPS_COMPLEX_CATALOGUE(COMPLEX_ID,ORF_PROTEIN) VALUES('120.20','YGL019W');
INSERT INTO MIPS_COMPLEX_CATALOGUE(COMPLEX_ID,ORF_PROTEIN) VALUES('120.20','YIL035C');
INSERT INTO MIPS_COMPLEX_CATALOGUE(COMPLEX_ID,ORF_PROTEIN) VALUES('120.20','YOR039W');
INSERT INTO MIPS_COMPLEX_CATALOGUE(COMPLEX_ID,ORF_PROTEIN) VALUES('120.20','YOR061W');
INSERT INTO MIPS_COMPLEX_CATALOGUE(COMPLEX_ID,ORF_PROTEIN) VALUES('123','YDR256C');
INSERT INTO MIPS_COMPLEX_CATALOGUE(COMPLEX_ID,ORF_PROTEIN) VALUES('123','YGR088W');
INSERT INTO MIPS_COMPLEX_CATALOGUE(COMPLEX_ID,ORF_PROTEIN) VALUES('123.10','YDR256C');
INSERT INTO MIPS_COMPLEX_CATALOGUE(COMPLEX_ID,ORF_PROTEIN) VALUES('123.20','YGR088W');
INSERT INTO MIPS_COMPLEX_CATALOGUE(COMPLEX_ID,ORF_PROTEIN) VALUES('125','YLR288C');
INSERT INTO MIPS_COMPLEX_CATALOGUE(COMPLEX_ID,ORF_PROTEIN) VALUES('125','YPL194W');
INSERT INTO MIPS_COMPLEX_CATALOGUE(COMPLEX_ID,ORF_PROTEIN) VALUES('125.10','YLR288C');
INSERT INTO MIPS_COMPLEX_CATALOGUE(COMPLEX_ID,ORF_PROTEIN) VALUES('125.10','YPL194W');
INSERT INTO MIPS_COMPLEX_CATALOGUE(COMPLEX_ID,ORF_PROTEIN) VALUES('125.10.10','YLR288C');
INSERT INTO MIPS_COMPLEX_CATALOGUE(COMPLEX_ID,ORF_PROTEIN) VALUES('125.10.10','YPL194W');
INSERT INTO MIPS_COMPLEX_CATALOGUE(COMPLEX_ID,ORF_PROTEIN) VALUES('130','YDL143W');
INSERT INTO MIPS_COMPLEX_CATALOGUE(COMPLEX_ID,ORF_PROTEIN) VALUES('130','YDR188W');
INSERT INTO MIPS_COMPLEX_CATALOGUE(COMPLEX_ID,ORF_PROTEIN) VALUES('130','YDR212W');
INSERT INTO MIPS_COMPLEX_CATALOGUE(COMPLEX_ID,ORF_PROTEIN) VALUES('130','YIL142W');
INSERT INTO MIPS_COMPLEX_CATALOGUE(COMPLEX_ID,ORF_PROTEIN) VALUES('130','YJL008C');
INSERT INTO MIPS_COMPLEX_CATALOGUE(COMPLEX_ID,ORF_PROTEIN) VALUES('130','YJL014W');
INSERT INTO MIPS_COMPLEX_CATALOGUE(COMPLEX_ID,ORF_PROTEIN) VALUES('130','YJL111W');
INSERT INTO MIPS_COMPLEX_CATALOGUE(COMPLEX_ID,ORF_PROTEIN) VALUES('130','YJR064W');
INSERT INTO MIPS_COMPLEX_CATALOGUE(COMPLEX_ID,ORF_PROTEIN) VALUES('132','YBL039C');
INSERT INTO MIPS_COMPLEX_CATALOGUE(COMPLEX_ID,ORF_PROTEIN) VALUES('133','YAL040C');
INSERT INTO MIPS_COMPLEX_CATALOGUE(COMPLEX_ID,ORF_PROTEIN) VALUES('133','YBR160W');
INSERT INTO MIPS_COMPLEX_CATALOGUE(COMPLEX_ID,ORF_PROTEIN) VALUES('133','YCR081W');
INSERT INTO MIPS_COMPLEX_CATALOGUE(COMPLEX_ID,ORF_PROTEIN) VALUES('133','YDL108W');
INSERT INTO MIPS_COMPLEX_CATALOGUE(COMPLEX_ID,ORF_PROTEIN) VALUES('133','YDL127W');
INSERT INTO MIPS_COMPLEX_CATALOGUE(COMPLEX_ID,ORF_PROTEIN) VALUES('133','YDL155W');
INSERT INTO MIPS_COMPLEX_CATALOGUE(COMPLEX_ID,ORF_PROTEIN) VALUES('133','YDR443C');
INSERT INTO MIPS_COMPLEX_CATALOGUE(COMPLEX_ID,ORF_PROTEIN) VALUES('133','YGL134W');
INSERT INTO MIPS_COMPLEX_CATALOGUE(COMPLEX_ID,ORF_PROTEIN) VALUES('133','YGR108W');
INSERT INTO MIPS_COMPLEX_CATALOGUE(COMPLEX_ID,ORF_PROTEIN) VALUES('133','YGR109C');
INSERT INTO MIPS_COMPLEX_CATALOGUE(COMPLEX_ID,ORF_PROTEIN) VALUES('133','YJL006C');
INSERT INTO MIPS_COMPLEX_CATALOGUE(COMPLEX_ID,ORF_PROTEIN) VALUES('133','YKL139W');
INSERT INTO MIPS_COMPLEX_CATALOGUE(COMPLEX_ID,ORF_PROTEIN) VALUES('133','YLR210W');
INSERT INTO MIPS_COMPLEX_CATALOGUE(COMPLEX_ID,ORF_PROTEIN) VALUES('133','YML112W');
INSERT INTO MIPS_COMPLEX_CATALOGUE(COMPLEX_ID,ORF_PROTEIN) VALUES('133','YMR199W');
INSERT INTO MIPS_COMPLEX_CATALOGUE(COMPLEX_ID,ORF_PROTEIN) VALUES('133','YNL025C');
INSERT INTO MIPS_COMPLEX_CATALOGUE(COMPLEX_ID,ORF_PROTEIN) VALUES('133','YNL289W');
INSERT INTO MIPS_COMPLEX_CATALOGUE(COMPLEX_ID,ORF_PROTEIN) VALUES('133','YOL001W');
INSERT INTO MIPS_COMPLEX_CATALOGUE(COMPLEX_ID,ORF_PROTEIN) VALUES('133','YPL031C');
INSERT INTO MIPS_COMPLEX_CATALOGUE(COMPLEX_ID,ORF_PROTEIN) VALUES('133','YPL042C');
INSERT INTO MIPS_COMPLEX_CATALOGUE(COMPLEX_ID,ORF_PROTEIN) VALUES('133','YPL219W');
INSERT INTO MIPS_COMPLEX_CATALOGUE(COMPLEX_ID,ORF_PROTEIN) VALUES('133','YPL256C');
INSERT INTO MIPS_COMPLEX_CATALOGUE(COMPLEX_ID,ORF_PROTEIN) VALUES('133','YPR025C');
INSERT INTO MIPS_COMPLEX_CATALOGUE(COMPLEX_ID,ORF_PROTEIN) VALUES('133','YPR119W');
INSERT INTO MIPS_COMPLEX_CATALOGUE(COMPLEX_ID,ORF_PROTEIN) VALUES('133','YPR120C');
INSERT INTO MIPS_COMPLEX_CATALOGUE(COMPLEX_ID,ORF_PROTEIN) VALUES('133.10','YAL040C');
INSERT INTO MIPS_COMPLEX_CATALOGUE(COMPLEX_ID,ORF_PROTEIN) VALUES('133.10','YBR160W');
INSERT INTO MIPS_COMPLEX_CATALOGUE(COMPLEX_ID,ORF_PROTEIN) VALUES('133.10','YDL155W');
INSERT INTO MIPS_COMPLEX_CATALOGUE(COMPLEX_ID,ORF_PROTEIN) VALUES('133.10','YGR108W');
INSERT INTO MIPS_COMPLEX_CATALOGUE(COMPLEX_ID,ORF_PROTEIN) VALUES('133.10','YGR109C');
INSERT INTO MIPS_COMPLEX_CATALOGUE(COMPLEX_ID,ORF_PROTEIN) VALUES('133.10','YLR210W');
INSERT INTO MIPS_COMPLEX_CATALOGUE(COMPLEX_ID,ORF_PROTEIN) VALUES('133.10','YMR199W');
INSERT INTO MIPS_COMPLEX_CATALOGUE(COMPLEX_ID,ORF_PROTEIN) VALUES('133.10','YPL256C');
INSERT INTO MIPS_COMPLEX_CATALOGUE(COMPLEX_ID,ORF_PROTEIN) VALUES('133.10','YPR119W');
INSERT INTO MIPS_COMPLEX_CATALOGUE(COMPLEX_ID,ORF_PROTEIN) VALUES('133.10','YPR120C');
INSERT INTO MIPS_COMPLEX_CATALOGUE(COMPLEX_ID,ORF_PROTEIN) VALUES('133.20','YDL127W');
INSERT INTO MIPS_COMPLEX_CATALOGUE(COMPLEX_ID,ORF_PROTEIN) VALUES('133.20','YGL134W');
INSERT INTO MIPS_COMPLEX_CATALOGUE(COMPLEX_ID,ORF_PROTEIN) VALUES('133.20','YNL289W');
INSERT INTO MIPS_COMPLEX_CATALOGUE(COMPLEX_ID,ORF_PROTEIN) VALUES('133.20','YOL001W');
INSERT INTO MIPS_COMPLEX_CATALOGUE(COMPLEX_ID,ORF_PROTEIN) VALUES('133.20','YPL031C');
INSERT INTO MIPS_COMPLEX_CATALOGUE(COMPLEX_ID,ORF_PROTEIN) VALUES('133.20','YPL219W');
INSERT INTO MIPS_COMPLEX_CATALOGUE(COMPLEX_ID,ORF_PROTEIN) VALUES('133.30','YDL108W');
INSERT INTO MIPS_COMPLEX_CATALOGUE(COMPLEX_ID,ORF_PROTEIN) VALUES('133.30','YPR025C');
INSERT INTO MIPS_COMPLEX_CATALOGUE(COMPLEX_ID,ORF_PROTEIN) VALUES('133.40','YCR081W');
INSERT INTO MIPS_COMPLEX_CATALOGUE(COMPLEX_ID,ORF_PROTEIN) VALUES('133.40','YDR443C');
INSERT INTO MIPS_COMPLEX_CATALOGUE(COMPLEX_ID,ORF_PROTEIN) VALUES('133.40','YNL025C');
INSERT INTO MIPS_COMPLEX_CATALOGUE(COMPLEX_ID,ORF_PROTEIN) VALUES('133.40','YPL042C');
INSERT INTO MIPS_COMPLEX_CATALOGUE(COMPLEX_ID,ORF_PROTEIN) VALUES('133.50','YJL006C');
INSERT INTO MIPS_COMPLEX_CATALOGUE(COMPLEX_ID,ORF_PROTEIN) VALUES('133.50','YKL139W');
INSERT INTO MIPS_COMPLEX_CATALOGUE(COMPLEX_ID,ORF_PROTEIN) VALUES('133.50','YML112W');
INSERT INTO MIPS_COMPLEX_CATALOGUE(COMPLEX_ID,ORF_PROTEIN) VALUES('140','YAL029C');
INSERT INTO MIPS_COMPLEX_CATALOGUE(COMPLEX_ID,ORF_PROTEIN) VALUES('140','YBL007C');
INSERT INTO MIPS_COMPLEX_CATALOGUE(COMPLEX_ID,ORF_PROTEIN) VALUES('140','YBL034C');
INSERT INTO MIPS_COMPLEX_CATALOGUE(COMPLEX_ID,ORF_PROTEIN) VALUES('140','YBL063W');
INSERT INTO MIPS_COMPLEX_CATALOGUE(COMPLEX_ID,ORF_PROTEIN) VALUES('140','YBL078C');
INSERT INTO MIPS_COMPLEX_CATALOGUE(COMPLEX_ID,ORF_PROTEIN) VALUES('140','YBR172C');
INSERT INTO MIPS_COMPLEX_CATALOGUE(COMPLEX_ID,ORF_PROTEIN) VALUES('140','YBR200W');
INSERT INTO MIPS_COMPLEX_CATALOGUE(COMPLEX_ID,ORF_PROTEIN) VALUES('140','YBR234C');
INSERT INTO MIPS_COMPLEX_CATALOGUE(COMPLEX_ID,ORF_PROTEIN) VALUES('140','YCL029C');
INSERT INTO MIPS_COMPLEX_CATALOGUE(COMPLEX_ID,ORF_PROTEIN) VALUES('140','YCL040W');
INSERT INTO MIPS_COMPLEX_CATALOGUE(COMPLEX_ID,ORF_PROTEIN) VALUES('140','YCR002C');
INSERT INTO MIPS_COMPLEX_CATALOGUE(COMPLEX_ID,ORF_PROTEIN) VALUES('140','YCR088W');
INSERT INTO MIPS_COMPLEX_CATALOGUE(COMPLEX_ID,ORF_PROTEIN) VALUES('140','YDL029W');
INSERT INTO MIPS_COMPLEX_CATALOGUE(COMPLEX_ID,ORF_PROTEIN) VALUES('140','YDL178W');
INSERT INTO MIPS_COMPLEX_CATALOGUE(COMPLEX_ID,ORF_PROTEIN) VALUES('140','YDL225W');
INSERT INTO MIPS_COMPLEX_CATALOGUE(COMPLEX_ID,ORF_PROTEIN) VALUES('140','YDR129C');
INSERT INTO MIPS_COMPLEX_CATALOGUE(COMPLEX_ID,ORF_PROTEIN) VALUES('140','YDR218C');
INSERT INTO MIPS_COMPLEX_CATALOGUE(COMPLEX_ID,ORF_PROTEIN) VALUES('140','YDR388W');
INSERT INTO MIPS_COMPLEX_CATALOGUE(COMPLEX_ID,ORF_PROTEIN) VALUES('140','YDR424C');
INSERT INTO MIPS_COMPLEX_CATALOGUE(COMPLEX_ID,ORF_PROTEIN) VALUES('140','YDR488C');
INSERT INTO MIPS_COMPLEX_CATALOGUE(COMPLEX_ID,ORF_PROTEIN) VALUES('140','YEL061C');
INSERT INTO MIPS_COMPLEX_CATALOGUE(COMPLEX_ID,ORF_PROTEIN) VALUES('140','YER016W');
INSERT INTO MIPS_COMPLEX_CATALOGUE(COMPLEX_ID,ORF_PROTEIN) VALUES('140','YFL037W');
INSERT INTO MIPS_COMPLEX_CATALOGUE(COMPLEX_ID,ORF_PROTEIN) VALUES('140','YFL039C');
INSERT INTO MIPS_COMPLEX_CATALOGUE(COMPLEX_ID,ORF_PROTEIN) VALUES('140','YGL005C');
INSERT INTO MIPS_COMPLEX_CATALOGUE(COMPLEX_ID,ORF_PROTEIN) VALUES('140','YGL216W');
INSERT INTO MIPS_COMPLEX_CATALOGUE(COMPLEX_ID,ORF_PROTEIN) VALUES('140','YGR059W');
INSERT INTO MIPS_COMPLEX_CATALOGUE(COMPLEX_ID,ORF_PROTEIN) VALUES('140','YGR080W');
INSERT INTO MIPS_COMPLEX_CATALOGUE(COMPLEX_ID,ORF_PROTEIN) VALUES('140','YHR023W');
INSERT INTO MIPS_COMPLEX_CATALOGUE(COMPLEX_ID,ORF_PROTEIN) VALUES('140','YHR107C');
INSERT INTO MIPS_COMPLEX_CATALOGUE(COMPLEX_ID,ORF_PROTEIN) VALUES('140','YHR129C');
INSERT INTO MIPS_COMPLEX_CATALOGUE(COMPLEX_ID,ORF_PROTEIN) VALUES('140','YHR156C');
INSERT INTO MIPS_COMPLEX_CATALOGUE(COMPLEX_ID,ORF_PROTEIN) VALUES('140','YHR179W');
INSERT INTO MIPS_COMPLEX_CATALOGUE(COMPLEX_ID,ORF_PROTEIN) VALUES('140','YIL034C');
INSERT INTO MIPS_COMPLEX_CATALOGUE(COMPLEX_ID,ORF_PROTEIN) VALUES('140','YIL138C');
INSERT INTO MIPS_COMPLEX_CATALOGUE(COMPLEX_ID,ORF_PROTEIN) VALUES('140','YIR006C');
INSERT INTO MIPS_COMPLEX_CATALOGUE(COMPLEX_ID,ORF_PROTEIN) VALUES('140','YJL042W');
INSERT INTO MIPS_COMPLEX_CATALOGUE(COMPLEX_ID,ORF_PROTEIN) VALUES('140','YJR076C');
INSERT INTO MIPS_COMPLEX_CATALOGUE(COMPLEX_ID,ORF_PROTEIN) VALUES('140','YKL007W');
INSERT INTO MIPS_COMPLEX_CATALOGUE(COMPLEX_ID,ORF_PROTEIN) VALUES('140','YKL079W');
INSERT INTO MIPS_COMPLEX_CATALOGUE(COMPLEX_ID,ORF_PROTEIN) VALUES('140','YKL129C');
INSERT INTO MIPS_COMPLEX_CATALOGUE(COMPLEX_ID,ORF_PROTEIN) VALUES('140','YKR054C');
INSERT INTO MIPS_COMPLEX_CATALOGUE(COMPLEX_ID,ORF_PROTEIN) VALUES('140','YLL050C');
INSERT INTO MIPS_COMPLEX_CATALOGUE(COMPLEX_ID,ORF_PROTEIN) VALUES('140','YLR045C');
INSERT INTO MIPS_COMPLEX_CATALOGUE(COMPLEX_ID,ORF_PROTEIN) VALUES('140','YLR175W');
INSERT INTO MIPS_COMPLEX_CATALOGUE(COMPLEX_ID,ORF_PROTEIN) VALUES('140','YLR212C');
INSERT INTO MIPS_COMPLEX_CATALOGUE(COMPLEX_ID,ORF_PROTEIN) VALUES('140','YLR314C');
INSERT INTO MIPS_COMPLEX_CATALOGUE(COMPLEX_ID,ORF_PROTEIN) VALUES('140','YLR319C');
INSERT INTO MIPS_COMPLEX_CATALOGUE(COMPLEX_ID,ORF_PROTEIN) VALUES('140','YLR337C');
INSERT INTO MIPS_COMPLEX_CATALOGUE(COMPLEX_ID,ORF_PROTEIN) VALUES('140','YLR429W');
INSERT INTO MIPS_COMPLEX_CATALOGUE(COMPLEX_ID,ORF_PROTEIN) VALUES('140','YML085C');
INSERT INTO MIPS_COMPLEX_CATALOGUE(COMPLEX_ID,ORF_PROTEIN) VALUES('140','YML104C');
INSERT INTO MIPS_COMPLEX_CATALOGUE(COMPLEX_ID,ORF_PROTEIN) VALUES('140','YML124C');
INSERT INTO MIPS_COMPLEX_CATALOGUE(COMPLEX_ID,ORF_PROTEIN) VALUES('140','YMR092C');
INSERT INTO MIPS_COMPLEX_CATALOGUE(COMPLEX_ID,ORF_PROTEIN) VALUES('140','YMR109W');
INSERT INTO MIPS_COMPLEX_CATALOGUE(COMPLEX_ID,ORF_PROTEIN) VALUES('140','YMR138W');
INSERT INTO MIPS_COMPLEX_CATALOGUE(COMPLEX_ID,ORF_PROTEIN) VALUES('140','YMR198W');
INSERT INTO MIPS_COMPLEX_CATALOGUE(COMPLEX_ID,ORF_PROTEIN) VALUES('140','YMR294W');
INSERT INTO MIPS_COMPLEX_CATALOGUE(COMPLEX_ID,ORF_PROTEIN) VALUES('140','YNL079C');
INSERT INTO MIPS_COMPLEX_CATALOGUE(COMPLEX_ID,ORF_PROTEIN) VALUES('140','YNL126W');
INSERT INTO MIPS_COMPLEX_CATALOGUE(COMPLEX_ID,ORF_PROTEIN) VALUES('140','YNL138W');
INSERT INTO MIPS_COMPLEX_CATALOGUE(COMPLEX_ID,ORF_PROTEIN) VALUES('140','YNL223W');
INSERT INTO MIPS_COMPLEX_CATALOGUE(COMPLEX_ID,ORF_PROTEIN) VALUES('140','YNL243W');
INSERT INTO MIPS_COMPLEX_CATALOGUE(COMPLEX_ID,ORF_PROTEIN) VALUES('140','YOR058C');
INSERT INTO MIPS_COMPLEX_CATALOGUE(COMPLEX_ID,ORF_PROTEIN) VALUES('140','YOR122C');
INSERT INTO MIPS_COMPLEX_CATALOGUE(COMPLEX_ID,ORF_PROTEIN) VALUES('140','YOR181W');
INSERT INTO MIPS_COMPLEX_CATALOGUE(COMPLEX_ID,ORF_PROTEIN) VALUES('140','YOR265W');
INSERT INTO MIPS_COMPLEX_CATALOGUE(COMPLEX_ID,ORF_PROTEIN) VALUES('140','YOR272W');
INSERT INTO MIPS_COMPLEX_CATALOGUE(COMPLEX_ID,ORF_PROTEIN) VALUES('140','YOR326W');
INSERT INTO MIPS_COMPLEX_CATALOGUE(COMPLEX_ID,ORF_PROTEIN) VALUES('140','YPL155C');
INSERT INTO MIPS_COMPLEX_CATALOGUE(COMPLEX_ID,ORF_PROTEIN) VALUES('140','YPL174C');
INSERT INTO MIPS_COMPLEX_CATALOGUE(COMPLEX_ID,ORF_PROTEIN) VALUES('140','YPL241C');
INSERT INTO MIPS_COMPLEX_CATALOGUE(COMPLEX_ID,ORF_PROTEIN) VALUES('140','YPR141C');
INSERT INTO MIPS_COMPLEX_CATALOGUE(COMPLEX_ID,ORF_PROTEIN) VALUES('140.10','YCR002C');
INSERT INTO MIPS_COMPLEX_CATALOGUE(COMPLEX_ID,ORF_PROTEIN) VALUES('140.10','YDL225W');
INSERT INTO MIPS_COMPLEX_CATALOGUE(COMPLEX_ID,ORF_PROTEIN) VALUES('140.10','YDR218C');
INSERT INTO MIPS_COMPLEX_CATALOGUE(COMPLEX_ID,ORF_PROTEIN) VALUES('140.10','YGR059W');
INSERT INTO MIPS_COMPLEX_CATALOGUE(COMPLEX_ID,ORF_PROTEIN) VALUES('140.10','YHR107C');
INSERT INTO MIPS_COMPLEX_CATALOGUE(COMPLEX_ID,ORF_PROTEIN) VALUES('140.10','YJR076C');
INSERT INTO MIPS_COMPLEX_CATALOGUE(COMPLEX_ID,ORF_PROTEIN) VALUES('140.10','YLR314C');
INSERT INTO MIPS_COMPLEX_CATALOGUE(COMPLEX_ID,ORF_PROTEIN) VALUES('140.10','YML104C');
INSERT INTO MIPS_COMPLEX_CATALOGUE(COMPLEX_ID,ORF_PROTEIN) VALUES('140.10.10','YML104C');
INSERT INTO MIPS_COMPLEX_CATALOGUE(COMPLEX_ID,ORF_PROTEIN) VALUES('140.10.20','YCR002C');
INSERT INTO MIPS_COMPLEX_CATALOGUE(COMPLEX_ID,ORF_PROTEIN) VALUES('140.10.20','YDL225W');
INSERT INTO MIPS_COMPLEX_CATALOGUE(COMPLEX_ID,ORF_PROTEIN) VALUES('140.10.20','YDR218C');
INSERT INTO MIPS_COMPLEX_CATALOGUE(COMPLEX_ID,ORF_PROTEIN) VALUES('140.10.20','YGR059W');
INSERT INTO MIPS_COMPLEX_CATALOGUE(COMPLEX_ID,ORF_PROTEIN) VALUES('140.10.20','YHR107C');
INSERT INTO MIPS_COMPLEX_CATALOGUE(COMPLEX_ID,ORF_PROTEIN) VALUES('140.10.20','YJR076C');
INSERT INTO MIPS_COMPLEX_CATALOGUE(COMPLEX_ID,ORF_PROTEIN) VALUES('140.10.20','YLR314C');
INSERT INTO MIPS_COMPLEX_CATALOGUE(COMPLEX_ID,ORF_PROTEIN) VALUES('140.20','YAL029C');
INSERT INTO MIPS_COMPLEX_CATALOGUE(COMPLEX_ID,ORF_PROTEIN) VALUES('140.20','YBL007C');
INSERT INTO MIPS_COMPLEX_CATALOGUE(COMPLEX_ID,ORF_PROTEIN) VALUES('140.20','YBR172C');
INSERT INTO MIPS_COMPLEX_CATALOGUE(COMPLEX_ID,ORF_PROTEIN) VALUES('140.20','YBR200W');
INSERT INTO MIPS_COMPLEX_CATALOGUE(COMPLEX_ID,ORF_PROTEIN) VALUES('140.20','YBR234C');
INSERT INTO MIPS_COMPLEX_CATALOGUE(COMPLEX_ID,ORF_PROTEIN) VALUES('140.20','YCL040W');
INSERT INTO MIPS_COMPLEX_CATALOGUE(COMPLEX_ID,ORF_PROTEIN) VALUES('140.20','YCR088W');
INSERT INTO MIPS_COMPLEX_CATALOGUE(COMPLEX_ID,ORF_PROTEIN) VALUES('140.20','YDL029W');
INSERT INTO MIPS_COMPLEX_CATALOGUE(COMPLEX_ID,ORF_PROTEIN) VALUES('140.20','YDL178W');
INSERT INTO MIPS_COMPLEX_CATALOGUE(COMPLEX_ID,ORF_PROTEIN) VALUES('140.20','YDR129C');
INSERT INTO MIPS_COMPLEX_CATALOGUE(COMPLEX_ID,ORF_PROTEIN) VALUES('140.20','YDR388W');
INSERT INTO MIPS_COMPLEX_CATALOGUE(COMPLEX_ID,ORF_PROTEIN) VALUES('140.20','YFL039C');
INSERT INTO MIPS_COMPLEX_CATALOGUE(COMPLEX_ID,ORF_PROTEIN) VALUES('140.20','YGR080W');
INSERT INTO MIPS_COMPLEX_CATALOGUE(COMPLEX_ID,ORF_PROTEIN) VALUES('140.20','YHR023W');
INSERT INTO MIPS_COMPLEX_CATALOGUE(COMPLEX_ID,ORF_PROTEIN) VALUES('140.20','YHR179W');
INSERT INTO MIPS_COMPLEX_CATALOGUE(COMPLEX_ID,ORF_PROTEIN) VALUES('140.20','YIL034C');
INSERT INTO MIPS_COMPLEX_CATALOGUE(COMPLEX_ID,ORF_PROTEIN) VALUES('140.20','YIL138C');
INSERT INTO MIPS_COMPLEX_CATALOGUE(COMPLEX_ID,ORF_PROTEIN) VALUES('140.20','YIR006C');
INSERT INTO MIPS_COMPLEX_CATALOGUE(COMPLEX_ID,ORF_PROTEIN) VALUES('140.20','YKL007W');
INSERT INTO MIPS_COMPLEX_CATALOGUE(COMPLEX_ID,ORF_PROTEIN) VALUES('140.20','YKL079W');
INSERT INTO MIPS_COMPLEX_CATALOGUE(COMPLEX_ID,ORF_PROTEIN) VALUES('140.20','YKL129C');
INSERT INTO MIPS_COMPLEX_CATALOGUE(COMPLEX_ID,ORF_PROTEIN) VALUES('140.20','YLL050C');
INSERT INTO MIPS_COMPLEX_CATALOGUE(COMPLEX_ID,ORF_PROTEIN) VALUES('140.20','YLR319C');
INSERT INTO MIPS_COMPLEX_CATALOGUE(COMPLEX_ID,ORF_PROTEIN) VALUES('140.20','YLR337C');
INSERT INTO MIPS_COMPLEX_CATALOGUE(COMPLEX_ID,ORF_PROTEIN) VALUES('140.20','YLR429W');
INSERT INTO MIPS_COMPLEX_CATALOGUE(COMPLEX_ID,ORF_PROTEIN) VALUES('140.20','YMR092C');
INSERT INTO MIPS_COMPLEX_CATALOGUE(COMPLEX_ID,ORF_PROTEIN) VALUES('140.20','YMR109W');
INSERT INTO MIPS_COMPLEX_CATALOGUE(COMPLEX_ID,ORF_PROTEIN) VALUES('140.20','YNL079C');
INSERT INTO MIPS_COMPLEX_CATALOGUE(COMPLEX_ID,ORF_PROTEIN) VALUES('140.20','YNL138W');
INSERT INTO MIPS_COMPLEX_CATALOGUE(COMPLEX_ID,ORF_PROTEIN) VALUES('140.20','YNL243W');
INSERT INTO MIPS_COMPLEX_CATALOGUE(COMPLEX_ID,ORF_PROTEIN) VALUES('140.20','YOR122C');
INSERT INTO MIPS_COMPLEX_CATALOGUE(COMPLEX_ID,ORF_PROTEIN) VALUES('140.20','YOR181W');
INSERT INTO MIPS_COMPLEX_CATALOGUE(COMPLEX_ID,ORF_PROTEIN) VALUES('140.20','YOR326W');
INSERT INTO MIPS_COMPLEX_CATALOGUE(COMPLEX_ID,ORF_PROTEIN) VALUES('140.20.10','YFL039C');
INSERT INTO MIPS_COMPLEX_CATALOGUE(COMPLEX_ID,ORF_PROTEIN) VALUES('140.20.20','YBL007C');
INSERT INTO MIPS_COMPLEX_CATALOGUE(COMPLEX_ID,ORF_PROTEIN) VALUES('140.20.20','YBR200W');
INSERT INTO MIPS_COMPLEX_CATALOGUE(COMPLEX_ID,ORF_PROTEIN) VALUES('140.20.20','YBR234C');
INSERT INTO MIPS_COMPLEX_CATALOGUE(COMPLEX_ID,ORF_PROTEIN) VALUES('140.20.20','YCL040W');
INSERT INTO MIPS_COMPLEX_CATALOGUE(COMPLEX_ID,ORF_PROTEIN) VALUES('140.20.20','YCR088W');
INSERT INTO MIPS_COMPLEX_CATALOGUE(COMPLEX_ID,ORF_PROTEIN) VALUES('140.20.20','YDL029W');
INSERT INTO MIPS_COMPLEX_CATALOGUE(COMPLEX_ID,ORF_PROTEIN) VALUES('140.20.20','YDL178W');
INSERT INTO MIPS_COMPLEX_CATALOGUE(COMPLEX_ID,ORF_PROTEIN) VALUES('140.20.20','YDR129C');
INSERT INTO MIPS_COMPLEX_CATALOGUE(COMPLEX_ID,ORF_PROTEIN) VALUES('140.20.20','YDR388W');
INSERT INTO MIPS_COMPLEX_CATALOGUE(COMPLEX_ID,ORF_PROTEIN) VALUES('140.20.20','YGR080W');
INSERT INTO MIPS_COMPLEX_CATALOGUE(COMPLEX_ID,ORF_PROTEIN) VALUES('140.20.20','YHR179W');
INSERT INTO MIPS_COMPLEX_CATALOGUE(COMPLEX_ID,ORF_PROTEIN) VALUES('140.20.20','YIL034C');
INSERT INTO MIPS_COMPLEX_CATALOGUE(COMPLEX_ID,ORF_PROTEIN) VALUES('140.20.20','YIL138C');
INSERT INTO MIPS_COMPLEX_CATALOGUE(COMPLEX_ID,ORF_PROTEIN) VALUES('140.20.20','YIR006C');
INSERT INTO MIPS_COMPLEX_CATALOGUE(COMPLEX_ID,ORF_PROTEIN) VALUES('140.20.20','YKL007W');
INSERT INTO MIPS_COMPLEX_CATALOGUE(COMPLEX_ID,ORF_PROTEIN) VALUES('140.20.20','YLL050C');
INSERT INTO MIPS_COMPLEX_CATALOGUE(COMPLEX_ID,ORF_PROTEIN) VALUES('140.20.20','YLR319C');
INSERT INTO MIPS_COMPLEX_CATALOGUE(COMPLEX_ID,ORF_PROTEIN) VALUES('140.20.20','YLR337C');
INSERT INTO MIPS_COMPLEX_CATALOGUE(COMPLEX_ID,ORF_PROTEIN) VALUES('140.20.20','YLR429W');
INSERT INTO MIPS_COMPLEX_CATALOGUE(COMPLEX_ID,ORF_PROTEIN) VALUES('140.20.20','YMR092C');
INSERT INTO MIPS_COMPLEX_CATALOGUE(COMPLEX_ID,ORF_PROTEIN) VALUES('140.20.20','YNL079C');
INSERT INTO MIPS_COMPLEX_CATALOGUE(COMPLEX_ID,ORF_PROTEIN) VALUES('140.20.20','YNL138W');
INSERT INTO MIPS_COMPLEX_CATALOGUE(COMPLEX_ID,ORF_PROTEIN) VALUES('140.20.20','YNL243W');
INSERT INTO MIPS_COMPLEX_CATALOGUE(COMPLEX_ID,ORF_PROTEIN) VALUES('140.20.20','YOR122C');
INSERT INTO MIPS_COMPLEX_CATALOGUE(COMPLEX_ID,ORF_PROTEIN) VALUES('140.20.20','YOR181W');
INSERT INTO MIPS_COMPLEX_CATALOGUE(COMPLEX_ID,ORF_PROTEIN) VALUES('140.20.30','YAL029C');
INSERT INTO MIPS_COMPLEX_CATALOGUE(COMPLEX_ID,ORF_PROTEIN) VALUES('140.20.30','YBR172C');
INSERT INTO MIPS_COMPLEX_CATALOGUE(COMPLEX_ID,ORF_PROTEIN) VALUES('140.20.30','YHR023W');
INSERT INTO MIPS_COMPLEX_CATALOGUE(COMPLEX_ID,ORF_PROTEIN) VALUES('140.20.30','YKL079W');
INSERT INTO MIPS_COMPLEX_CATALOGUE(COMPLEX_ID,ORF_PROTEIN) VALUES('140.20.30','YKL129C');
INSERT INTO MIPS_COMPLEX_CATALOGUE(COMPLEX_ID,ORF_PROTEIN) VALUES('140.20.30','YMR109W');
INSERT INTO MIPS_COMPLEX_CATALOGUE(COMPLEX_ID,ORF_PROTEIN) VALUES('140.20.30','YOR326W');
INSERT INTO MIPS_COMPLEX_CATALOGUE(COMPLEX_ID,ORF_PROTEIN) VALUES('140.30','YBL034C');
INSERT INTO MIPS_COMPLEX_CATALOGUE(COMPLEX_ID,ORF_PROTEIN) VALUES('140.30','YBL063W');
INSERT INTO MIPS_COMPLEX_CATALOGUE(COMPLEX_ID,ORF_PROTEIN) VALUES('140.30','YBL078C');
INSERT INTO MIPS_COMPLEX_CATALOGUE(COMPLEX_ID,ORF_PROTEIN) VALUES('140.30','YCL029C');
INSERT INTO MIPS_COMPLEX_CATALOGUE(COMPLEX_ID,ORF_PROTEIN) VALUES('140.30','YDR424C');
INSERT INTO MIPS_COMPLEX_CATALOGUE(COMPLEX_ID,ORF_PROTEIN) VALUES('140.30','YDR488C');
INSERT INTO MIPS_COMPLEX_CATALOGUE(COMPLEX_ID,ORF_PROTEIN) VALUES('140.30','YEL061C');
INSERT INTO MIPS_COMPLEX_CATALOGUE(COMPLEX_ID,ORF_PROTEIN) VALUES('140.30','YER016W');
INSERT INTO MIPS_COMPLEX_CATALOGUE(COMPLEX_ID,ORF_PROTEIN) VALUES('140.30','YFL037W');
INSERT INTO MIPS_COMPLEX_CATALOGUE(COMPLEX_ID,ORF_PROTEIN) VALUES('140.30','YGL005C');
INSERT INTO MIPS_COMPLEX_CATALOGUE(COMPLEX_ID,ORF_PROTEIN) VALUES('140.30','YGL216W');
INSERT INTO MIPS_COMPLEX_CATALOGUE(COMPLEX_ID,ORF_PROTEIN) VALUES('140.30','YHR129C');
INSERT INTO MIPS_COMPLEX_CATALOGUE(COMPLEX_ID,ORF_PROTEIN) VALUES('140.30','YHR156C');
INSERT INTO MIPS_COMPLEX_CATALOGUE(COMPLEX_ID,ORF_PROTEIN) VALUES('140.30','YJL042W');
INSERT INTO MIPS_COMPLEX_CATALOGUE(COMPLEX_ID,ORF_PROTEIN) VALUES('140.30','YKR054C');
INSERT INTO MIPS_COMPLEX_CATALOGUE(COMPLEX_ID,ORF_PROTEIN) VALUES('140.30','YLR045C');
INSERT INTO MIPS_COMPLEX_CATALOGUE(COMPLEX_ID,ORF_PROTEIN) VALUES('140.30','YLR175W');
INSERT INTO MIPS_COMPLEX_CATALOGUE(COMPLEX_ID,ORF_PROTEIN) VALUES('140.30','YLR212C');
INSERT INTO MIPS_COMPLEX_CATALOGUE(COMPLEX_ID,ORF_PROTEIN) VALUES('140.30','YML085C');
INSERT INTO MIPS_COMPLEX_CATALOGUE(COMPLEX_ID,ORF_PROTEIN) VALUES('140.30','YML124C');
INSERT INTO MIPS_COMPLEX_CATALOGUE(COMPLEX_ID,ORF_PROTEIN) VALUES('140.30','YMR138W');
INSERT INTO MIPS_COMPLEX_CATALOGUE(COMPLEX_ID,ORF_PROTEIN) VALUES('140.30','YMR198W');
INSERT INTO MIPS_COMPLEX_CATALOGUE(COMPLEX_ID,ORF_PROTEIN) VALUES('140.30','YMR294W');
INSERT INTO MIPS_COMPLEX_CATALOGUE(COMPLEX_ID,ORF_PROTEIN) VALUES('140.30','YNL126W');
INSERT INTO MIPS_COMPLEX_CATALOGUE(COMPLEX_ID,ORF_PROTEIN) VALUES('140.30','YNL223W');
INSERT INTO MIPS_COMPLEX_CATALOGUE(COMPLEX_ID,ORF_PROTEIN) VALUES('140.30','YOR058C');
INSERT INTO MIPS_COMPLEX_CATALOGUE(COMPLEX_ID,ORF_PROTEIN) VALUES('140.30','YOR265W');
INSERT INTO MIPS_COMPLEX_CATALOGUE(COMPLEX_ID,ORF_PROTEIN) VALUES('140.30','YOR272W');
INSERT INTO MIPS_COMPLEX_CATALOGUE(COMPLEX_ID,ORF_PROTEIN) VALUES('140.30','YPL155C');
INSERT INTO MIPS_COMPLEX_CATALOGUE(COMPLEX_ID,ORF_PROTEIN) VALUES('140.30','YPL174C');
INSERT INTO MIPS_COMPLEX_CATALOGUE(COMPLEX_ID,ORF_PROTEIN) VALUES('140.30','YPL241C');
INSERT INTO MIPS_COMPLEX_CATALOGUE(COMPLEX_ID,ORF_PROTEIN) VALUES('140.30','YPR141C');
INSERT INTO MIPS_COMPLEX_CATALOGUE(COMPLEX_ID,ORF_PROTEIN) VALUES('140.30.10','YFL037W');
INSERT INTO MIPS_COMPLEX_CATALOGUE(COMPLEX_ID,ORF_PROTEIN) VALUES('140.30.10','YLR212C');
INSERT INTO MIPS_COMPLEX_CATALOGUE(COMPLEX_ID,ORF_PROTEIN) VALUES('140.30.10','YML085C');
INSERT INTO MIPS_COMPLEX_CATALOGUE(COMPLEX_ID,ORF_PROTEIN) VALUES('140.30.10','YML124C');
INSERT INTO MIPS_COMPLEX_CATALOGUE(COMPLEX_ID,ORF_PROTEIN) VALUES('140.30.20','YBL034C');
INSERT INTO MIPS_COMPLEX_CATALOGUE(COMPLEX_ID,ORF_PROTEIN) VALUES('140.30.20','YBL078C');
INSERT INTO MIPS_COMPLEX_CATALOGUE(COMPLEX_ID,ORF_PROTEIN) VALUES('140.30.20','YCL029C');
INSERT INTO MIPS_COMPLEX_CATALOGUE(COMPLEX_ID,ORF_PROTEIN) VALUES('140.30.20','YER016W');
INSERT INTO MIPS_COMPLEX_CATALOGUE(COMPLEX_ID,ORF_PROTEIN) VALUES('140.30.20','YJL042W');
INSERT INTO MIPS_COMPLEX_CATALOGUE(COMPLEX_ID,ORF_PROTEIN) VALUES('140.30.20','YLR045C');
INSERT INTO MIPS_COMPLEX_CATALOGUE(COMPLEX_ID,ORF_PROTEIN) VALUES('140.30.20','YLR175W');
INSERT INTO MIPS_COMPLEX_CATALOGUE(COMPLEX_ID,ORF_PROTEIN) VALUES('140.30.20','YMR138W');
INSERT INTO MIPS_COMPLEX_CATALOGUE(COMPLEX_ID,ORF_PROTEIN) VALUES('140.30.20','YNL126W');
INSERT INTO MIPS_COMPLEX_CATALOGUE(COMPLEX_ID,ORF_PROTEIN) VALUES('140.30.20','YNL223W');
INSERT INTO MIPS_COMPLEX_CATALOGUE(COMPLEX_ID,ORF_PROTEIN) VALUES('140.30.20','YOR058C');
INSERT INTO MIPS_COMPLEX_CATALOGUE(COMPLEX_ID,ORF_PROTEIN) VALUES('140.30.20','YOR265W');
INSERT INTO MIPS_COMPLEX_CATALOGUE(COMPLEX_ID,ORF_PROTEIN) VALUES('140.30.20','YOR272W');
INSERT INTO MIPS_COMPLEX_CATALOGUE(COMPLEX_ID,ORF_PROTEIN) VALUES('140.30.20','YPL241C');
INSERT INTO MIPS_COMPLEX_CATALOGUE(COMPLEX_ID,ORF_PROTEIN) VALUES('140.30.30','YBL063W');
INSERT INTO MIPS_COMPLEX_CATALOGUE(COMPLEX_ID,ORF_PROTEIN) VALUES('140.30.30','YDR424C');
INSERT INTO MIPS_COMPLEX_CATALOGUE(COMPLEX_ID,ORF_PROTEIN) VALUES('140.30.30','YDR488C');
INSERT INTO MIPS_COMPLEX_CATALOGUE(COMPLEX_ID,ORF_PROTEIN) VALUES('140.30.30','YEL061C');
INSERT INTO MIPS_COMPLEX_CATALOGUE(COMPLEX_ID,ORF_PROTEIN) VALUES('140.30.30','YGL005C');
INSERT INTO MIPS_COMPLEX_CATALOGUE(COMPLEX_ID,ORF_PROTEIN) VALUES('140.30.30','YGL216W');
INSERT INTO MIPS_COMPLEX_CATALOGUE(COMPLEX_ID,ORF_PROTEIN) VALUES('140.30.30','YHR129C');
INSERT INTO MIPS_COMPLEX_CATALOGUE(COMPLEX_ID,ORF_PROTEIN) VALUES('140.30.30','YHR156C');
INSERT INTO MIPS_COMPLEX_CATALOGUE(COMPLEX_ID,ORF_PROTEIN) VALUES('140.30.30','YKR054C');
INSERT INTO MIPS_COMPLEX_CATALOGUE(COMPLEX_ID,ORF_PROTEIN) VALUES('140.30.30','YMR198W');
INSERT INTO MIPS_COMPLEX_CATALOGUE(COMPLEX_ID,ORF_PROTEIN) VALUES('140.30.30','YMR294W');
INSERT INTO MIPS_COMPLEX_CATALOGUE(COMPLEX_ID,ORF_PROTEIN) VALUES('140.30.30','YPL155C');
INSERT INTO MIPS_COMPLEX_CATALOGUE(COMPLEX_ID,ORF_PROTEIN) VALUES('140.30.30','YPL174C');
INSERT INTO MIPS_COMPLEX_CATALOGUE(COMPLEX_ID,ORF_PROTEIN) VALUES('140.30.30','YPR141C');
INSERT INTO MIPS_COMPLEX_CATALOGUE(COMPLEX_ID,ORF_PROTEIN) VALUES('140.30.30.10','YBL063W');
INSERT INTO MIPS_COMPLEX_CATALOGUE(COMPLEX_ID,ORF_PROTEIN) VALUES('140.30.30.10','YEL061C');
INSERT INTO MIPS_COMPLEX_CATALOGUE(COMPLEX_ID,ORF_PROTEIN) VALUES('140.30.30.10','YGL005C');
INSERT INTO MIPS_COMPLEX_CATALOGUE(COMPLEX_ID,ORF_PROTEIN) VALUES('140.30.30.10','YGL216W');
INSERT INTO MIPS_COMPLEX_CATALOGUE(COMPLEX_ID,ORF_PROTEIN) VALUES('140.30.30.10','YHR156C');
INSERT INTO MIPS_COMPLEX_CATALOGUE(COMPLEX_ID,ORF_PROTEIN) VALUES('140.30.30.10','YMR198W');
INSERT INTO MIPS_COMPLEX_CATALOGUE(COMPLEX_ID,ORF_PROTEIN) VALUES('140.30.30.10','YPL155C');
INSERT INTO MIPS_COMPLEX_CATALOGUE(COMPLEX_ID,ORF_PROTEIN) VALUES('140.30.30.10','YPR141C');
INSERT INTO MIPS_COMPLEX_CATALOGUE(COMPLEX_ID,ORF_PROTEIN) VALUES('140.30.30.20','YDR424C');
INSERT INTO MIPS_COMPLEX_CATALOGUE(COMPLEX_ID,ORF_PROTEIN) VALUES('140.30.30.20','YDR488C');
INSERT INTO MIPS_COMPLEX_CATALOGUE(COMPLEX_ID,ORF_PROTEIN) VALUES('140.30.30.20','YKR054C');
INSERT INTO MIPS_COMPLEX_CATALOGUE(COMPLEX_ID,ORF_PROTEIN) VALUES('140.30.30.30','YHR129C');
INSERT INTO MIPS_COMPLEX_CATALOGUE(COMPLEX_ID,ORF_PROTEIN) VALUES('140.30.30.30','YMR294W');
INSERT INTO MIPS_COMPLEX_CATALOGUE(COMPLEX_ID,ORF_PROTEIN) VALUES('140.30.30.30','YPL174C');
INSERT INTO MIPS_COMPLEX_CATALOGUE(COMPLEX_ID,ORF_PROTEIN) VALUES('143','YBR149W');
INSERT INTO MIPS_COMPLEX_CATALOGUE(COMPLEX_ID,ORF_PROTEIN) VALUES('145','YLR284C');
INSERT INTO MIPS_COMPLEX_CATALOGUE(COMPLEX_ID,ORF_PROTEIN) VALUES('150','YJR045C');
INSERT INTO MIPS_COMPLEX_CATALOGUE(COMPLEX_ID,ORF_PROTEIN) VALUES('160','YDR166C');
INSERT INTO MIPS_COMPLEX_CATALOGUE(COMPLEX_ID,ORF_PROTEIN) VALUES('160','YER008C');
INSERT INTO MIPS_COMPLEX_CATALOGUE(COMPLEX_ID,ORF_PROTEIN) VALUES('160','YGL233W');
INSERT INTO MIPS_COMPLEX_CATALOGUE(COMPLEX_ID,ORF_PROTEIN) VALUES('160','YIL068C');
INSERT INTO MIPS_COMPLEX_CATALOGUE(COMPLEX_ID,ORF_PROTEIN) VALUES('160','YJL085W');
INSERT INTO MIPS_COMPLEX_CATALOGUE(COMPLEX_ID,ORF_PROTEIN) VALUES('160','YLR166C');
INSERT INTO MIPS_COMPLEX_CATALOGUE(COMPLEX_ID,ORF_PROTEIN) VALUES('160','YPR055W');
INSERT INTO MIPS_COMPLEX_CATALOGUE(COMPLEX_ID,ORF_PROTEIN) VALUES('170','YKL182W');
INSERT INTO MIPS_COMPLEX_CATALOGUE(COMPLEX_ID,ORF_PROTEIN) VALUES('170','YPL231W');
INSERT INTO MIPS_COMPLEX_CATALOGUE(COMPLEX_ID,ORF_PROTEIN) VALUES('172','YOR221C');
INSERT INTO MIPS_COMPLEX_CATALOGUE(COMPLEX_ID,ORF_PROTEIN) VALUES('177','YEL003W');
INSERT INTO MIPS_COMPLEX_CATALOGUE(COMPLEX_ID,ORF_PROTEIN) VALUES('177','YGR078C');
INSERT INTO MIPS_COMPLEX_CATALOGUE(COMPLEX_ID,ORF_PROTEIN) VALUES('177','YLR200W');
INSERT INTO MIPS_COMPLEX_CATALOGUE(COMPLEX_ID,ORF_PROTEIN) VALUES('177','YML094W');
INSERT INTO MIPS_COMPLEX_CATALOGUE(COMPLEX_ID,ORF_PROTEIN) VALUES('177','YNL153C');
INSERT INTO MIPS_COMPLEX_CATALOGUE(COMPLEX_ID,ORF_PROTEIN) VALUES('180','YDL090C');
INSERT INTO MIPS_COMPLEX_CATALOGUE(COMPLEX_ID,ORF_PROTEIN) VALUES('180','YGL155W');
INSERT INTO MIPS_COMPLEX_CATALOGUE(COMPLEX_ID,ORF_PROTEIN) VALUES('180','YJL031C');
INSERT INTO MIPS_COMPLEX_CATALOGUE(COMPLEX_ID,ORF_PROTEIN) VALUES('180','YKL019W');
INSERT INTO MIPS_COMPLEX_CATALOGUE(COMPLEX_ID,ORF_PROTEIN) VALUES('180','YOR370C');
INSERT INTO MIPS_COMPLEX_CATALOGUE(COMPLEX_ID,ORF_PROTEIN) VALUES('180','YPR176C');
INSERT INTO MIPS_COMPLEX_CATALOGUE(COMPLEX_ID,ORF_PROTEIN) VALUES('180.10','YDL090C');
INSERT INTO MIPS_COMPLEX_CATALOGUE(COMPLEX_ID,ORF_PROTEIN) VALUES('180.10','YKL019W');
INSERT INTO MIPS_COMPLEX_CATALOGUE(COMPLEX_ID,ORF_PROTEIN) VALUES('180.20','YGL155W');
INSERT INTO MIPS_COMPLEX_CATALOGUE(COMPLEX_ID,ORF_PROTEIN) VALUES('180.20','YKL019W');
INSERT INTO MIPS_COMPLEX_CATALOGUE(COMPLEX_ID,ORF_PROTEIN) VALUES('180.30','YJL031C');
INSERT INTO MIPS_COMPLEX_CATALOGUE(COMPLEX_ID,ORF_PROTEIN) VALUES('180.30','YOR370C');
INSERT INTO MIPS_COMPLEX_CATALOGUE(COMPLEX_ID,ORF_PROTEIN) VALUES('180.30','YPR176C');
INSERT INTO MIPS_COMPLEX_CATALOGUE(COMPLEX_ID,ORF_PROTEIN) VALUES('190','YCR034W');
INSERT INTO MIPS_COMPLEX_CATALOGUE(COMPLEX_ID,ORF_PROTEIN) VALUES('190','YGR032W');
INSERT INTO MIPS_COMPLEX_CATALOGUE(COMPLEX_ID,ORF_PROTEIN) VALUES('190','YGR143W');
INSERT INTO MIPS_COMPLEX_CATALOGUE(COMPLEX_ID,ORF_PROTEIN) VALUES('190','YLR342W');
INSERT INTO MIPS_COMPLEX_CATALOGUE(COMPLEX_ID,ORF_PROTEIN) VALUES('190','YPR159W');
INSERT INTO MIPS_COMPLEX_CATALOGUE(COMPLEX_ID,ORF_PROTEIN) VALUES('190.10','YCR034W');
INSERT INTO MIPS_COMPLEX_CATALOGUE(COMPLEX_ID,ORF_PROTEIN) VALUES('190.10','YGR032W');
INSERT INTO MIPS_COMPLEX_CATALOGUE(COMPLEX_ID,ORF_PROTEIN) VALUES('190.10','YLR342W');
INSERT INTO MIPS_COMPLEX_CATALOGUE(COMPLEX_ID,ORF_PROTEIN) VALUES('190.20','YGR143W');
INSERT INTO MIPS_COMPLEX_CATALOGUE(COMPLEX_ID,ORF_PROTEIN) VALUES('190.20','YPR159W');
INSERT INTO MIPS_COMPLEX_CATALOGUE(COMPLEX_ID,ORF_PROTEIN) VALUES('20','YDR148C');
INSERT INTO MIPS_COMPLEX_CATALOGUE(COMPLEX_ID,ORF_PROTEIN) VALUES('20','YFL018C');
INSERT INTO MIPS_COMPLEX_CATALOGUE(COMPLEX_ID,ORF_PROTEIN) VALUES('20','YIL125W');
INSERT INTO MIPS_COMPLEX_CATALOGUE(COMPLEX_ID,ORF_PROTEIN) VALUES('200','YAL044C');
INSERT INTO MIPS_COMPLEX_CATALOGUE(COMPLEX_ID,ORF_PROTEIN) VALUES('200','YDR019C');
INSERT INTO MIPS_COMPLEX_CATALOGUE(COMPLEX_ID,ORF_PROTEIN) VALUES('200','YFL018C');
INSERT INTO MIPS_COMPLEX_CATALOGUE(COMPLEX_ID,ORF_PROTEIN) VALUES('200','YMR189W');
INSERT INTO MIPS_COMPLEX_CATALOGUE(COMPLEX_ID,ORF_PROTEIN) VALUES('210','YCR024C-A');
INSERT INTO MIPS_COMPLEX_CATALOGUE(COMPLEX_ID,ORF_PROTEIN) VALUES('210','YEL017C-A');
INSERT INTO MIPS_COMPLEX_CATALOGUE(COMPLEX_ID,ORF_PROTEIN) VALUES('210','YGL008C');
INSERT INTO MIPS_COMPLEX_CATALOGUE(COMPLEX_ID,ORF_PROTEIN) VALUES('210','YPL036W');
INSERT INTO MIPS_COMPLEX_CATALOGUE(COMPLEX_ID,ORF_PROTEIN) VALUES('220','YBR127C');
INSERT INTO MIPS_COMPLEX_CATALOGUE(COMPLEX_ID,ORF_PROTEIN) VALUES('220','YDL185W');
INSERT INTO MIPS_COMPLEX_CATALOGUE(COMPLEX_ID,ORF_PROTEIN) VALUES('220','YDL185W1');
INSERT INTO MIPS_COMPLEX_CATALOGUE(COMPLEX_ID,ORF_PROTEIN) VALUES('220','YEL027W');
INSERT INTO MIPS_COMPLEX_CATALOGUE(COMPLEX_ID,ORF_PROTEIN) VALUES('220','YEL051W');
INSERT INTO MIPS_COMPLEX_CATALOGUE(COMPLEX_ID,ORF_PROTEIN) VALUES('220','YGR020C');
INSERT INTO MIPS_COMPLEX_CATALOGUE(COMPLEX_ID,ORF_PROTEIN) VALUES('220','YHR026W');
INSERT INTO MIPS_COMPLEX_CATALOGUE(COMPLEX_ID,ORF_PROTEIN) VALUES('220','YHR039C-A');
INSERT INTO MIPS_COMPLEX_CATALOGUE(COMPLEX_ID,ORF_PROTEIN) VALUES('220','YKL080W');
INSERT INTO MIPS_COMPLEX_CATALOGUE(COMPLEX_ID,ORF_PROTEIN) VALUES('220','YLR447C');
INSERT INTO MIPS_COMPLEX_CATALOGUE(COMPLEX_ID,ORF_PROTEIN) VALUES('220','YMR054W');
INSERT INTO MIPS_COMPLEX_CATALOGUE(COMPLEX_ID,ORF_PROTEIN) VALUES('220','YOR270C');
INSERT INTO MIPS_COMPLEX_CATALOGUE(COMPLEX_ID,ORF_PROTEIN) VALUES('220','YOR332W');
INSERT INTO MIPS_COMPLEX_CATALOGUE(COMPLEX_ID,ORF_PROTEIN) VALUES('220','YPL234C');
INSERT INTO MIPS_COMPLEX_CATALOGUE(COMPLEX_ID,ORF_PROTEIN) VALUES('220','YPR036W');
INSERT INTO MIPS_COMPLEX_CATALOGUE(COMPLEX_ID,ORF_PROTEIN) VALUES('225','YGL253W');
INSERT INTO MIPS_COMPLEX_CATALOGUE(COMPLEX_ID,ORF_PROTEIN) VALUES('230','YBR081C');
INSERT INTO MIPS_COMPLEX_CATALOGUE(COMPLEX_ID,ORF_PROTEIN) VALUES('230','YBR198C');
INSERT INTO MIPS_COMPLEX_CATALOGUE(COMPLEX_ID,ORF_PROTEIN) VALUES('230','YCL010C');
INSERT INTO MIPS_COMPLEX_CATALOGUE(COMPLEX_ID,ORF_PROTEIN) VALUES('230','YDR145W');
INSERT INTO MIPS_COMPLEX_CATALOGUE(COMPLEX_ID,ORF_PROTEIN) VALUES('230','YDR167W');
INSERT INTO MIPS_COMPLEX_CATALOGUE(COMPLEX_ID,ORF_PROTEIN) VALUES('230','YDR176W');
INSERT INTO MIPS_COMPLEX_CATALOGUE(COMPLEX_ID,ORF_PROTEIN) VALUES('230','YDR392W');
INSERT INTO MIPS_COMPLEX_CATALOGUE(COMPLEX_ID,ORF_PROTEIN) VALUES('230','YDR448W');
INSERT INTO MIPS_COMPLEX_CATALOGUE(COMPLEX_ID,ORF_PROTEIN) VALUES('230','YEL056W');
INSERT INTO MIPS_COMPLEX_CATALOGUE(COMPLEX_ID,ORF_PROTEIN) VALUES('230','YGL066W');
INSERT INTO MIPS_COMPLEX_CATALOGUE(COMPLEX_ID,ORF_PROTEIN) VALUES('230','YGL112C');
INSERT INTO MIPS_COMPLEX_CATALOGUE(COMPLEX_ID,ORF_PROTEIN) VALUES('230','YGR252W');
INSERT INTO MIPS_COMPLEX_CATALOGUE(COMPLEX_ID,ORF_PROTEIN) VALUES('230','YHR099W');
INSERT INTO MIPS_COMPLEX_CATALOGUE(COMPLEX_ID,ORF_PROTEIN) VALUES('230','YLR055C');
INSERT INTO MIPS_COMPLEX_CATALOGUE(COMPLEX_ID,ORF_PROTEIN) VALUES('230','YMR236W');
INSERT INTO MIPS_COMPLEX_CATALOGUE(COMPLEX_ID,ORF_PROTEIN) VALUES('230','YOL148C');
INSERT INTO MIPS_COMPLEX_CATALOGUE(COMPLEX_ID,ORF_PROTEIN) VALUES('230','YOR244W');
INSERT INTO MIPS_COMPLEX_CATALOGUE(COMPLEX_ID,ORF_PROTEIN) VALUES('230','YPL001W');
INSERT INTO MIPS_COMPLEX_CATALOGUE(COMPLEX_ID,ORF_PROTEIN) VALUES('230','YPL254W');
INSERT INTO MIPS_COMPLEX_CATALOGUE(COMPLEX_ID,ORF_PROTEIN) VALUES('230.10','YEL056W');
INSERT INTO MIPS_COMPLEX_CATALOGUE(COMPLEX_ID,ORF_PROTEIN) VALUES('230.10','YPL001W');
INSERT INTO MIPS_COMPLEX_CATALOGUE(COMPLEX_ID,ORF_PROTEIN) VALUES('230.20','YBR081C');
INSERT INTO MIPS_COMPLEX_CATALOGUE(COMPLEX_ID,ORF_PROTEIN) VALUES('230.20','YBR198C');
INSERT INTO MIPS_COMPLEX_CATALOGUE(COMPLEX_ID,ORF_PROTEIN) VALUES('230.20','YCL010C');
INSERT INTO MIPS_COMPLEX_CATALOGUE(COMPLEX_ID,ORF_PROTEIN) VALUES('230.20','YDR145W');
INSERT INTO MIPS_COMPLEX_CATALOGUE(COMPLEX_ID,ORF_PROTEIN) VALUES('230.20','YDR167W');
INSERT INTO MIPS_COMPLEX_CATALOGUE(COMPLEX_ID,ORF_PROTEIN) VALUES('230.20','YDR176W');
INSERT INTO MIPS_COMPLEX_CATALOGUE(COMPLEX_ID,ORF_PROTEIN) VALUES('230.20','YDR392W');
INSERT INTO MIPS_COMPLEX_CATALOGUE(COMPLEX_ID,ORF_PROTEIN) VALUES('230.20','YDR448W');
INSERT INTO MIPS_COMPLEX_CATALOGUE(COMPLEX_ID,ORF_PROTEIN) VALUES('230.20','YGL066W');
INSERT INTO MIPS_COMPLEX_CATALOGUE(COMPLEX_ID,ORF_PROTEIN) VALUES('230.20','YGL112C');
INSERT INTO MIPS_COMPLEX_CATALOGUE(COMPLEX_ID,ORF_PROTEIN) VALUES('230.20','YGR252W');
INSERT INTO MIPS_COMPLEX_CATALOGUE(COMPLEX_ID,ORF_PROTEIN) VALUES('230.20','YHR099W');
INSERT INTO MIPS_COMPLEX_CATALOGUE(COMPLEX_ID,ORF_PROTEIN) VALUES('230.20','YLR055C');
INSERT INTO MIPS_COMPLEX_CATALOGUE(COMPLEX_ID,ORF_PROTEIN) VALUES('230.20','YMR236W');
INSERT INTO MIPS_COMPLEX_CATALOGUE(COMPLEX_ID,ORF_PROTEIN) VALUES('230.20','YOL148C');
INSERT INTO MIPS_COMPLEX_CATALOGUE(COMPLEX_ID,ORF_PROTEIN) VALUES('230.20','YOR244W');
INSERT INTO MIPS_COMPLEX_CATALOGUE(COMPLEX_ID,ORF_PROTEIN) VALUES('230.20','YPL254W');
INSERT INTO MIPS_COMPLEX_CATALOGUE(COMPLEX_ID,ORF_PROTEIN) VALUES('230.20.10','YDR176W');
INSERT INTO MIPS_COMPLEX_CATALOGUE(COMPLEX_ID,ORF_PROTEIN) VALUES('230.20.10','YDR448W');
INSERT INTO MIPS_COMPLEX_CATALOGUE(COMPLEX_ID,ORF_PROTEIN) VALUES('230.20.10','YGR252W');
INSERT INTO MIPS_COMPLEX_CATALOGUE(COMPLEX_ID,ORF_PROTEIN) VALUES('230.20.10','YHR099W');
INSERT INTO MIPS_COMPLEX_CATALOGUE(COMPLEX_ID,ORF_PROTEIN) VALUES('230.20.10','YOL148C');
INSERT INTO MIPS_COMPLEX_CATALOGUE(COMPLEX_ID,ORF_PROTEIN) VALUES('230.20.10','YPL254W');
INSERT INTO MIPS_COMPLEX_CATALOGUE(COMPLEX_ID,ORF_PROTEIN) VALUES('230.20.20','YBR081C');
INSERT INTO MIPS_COMPLEX_CATALOGUE(COMPLEX_ID,ORF_PROTEIN) VALUES('230.20.20','YBR198C');
INSERT INTO MIPS_COMPLEX_CATALOGUE(COMPLEX_ID,ORF_PROTEIN) VALUES('230.20.20','YCL010C');
INSERT INTO MIPS_COMPLEX_CATALOGUE(COMPLEX_ID,ORF_PROTEIN) VALUES('230.20.20','YDR145W');
INSERT INTO MIPS_COMPLEX_CATALOGUE(COMPLEX_ID,ORF_PROTEIN) VALUES('230.20.20','YDR167W');
INSERT INTO MIPS_COMPLEX_CATALOGUE(COMPLEX_ID,ORF_PROTEIN) VALUES('230.20.20','YDR176W');
INSERT INTO MIPS_COMPLEX_CATALOGUE(COMPLEX_ID,ORF_PROTEIN) VALUES('230.20.20','YDR392W');
INSERT INTO MIPS_COMPLEX_CATALOGUE(COMPLEX_ID,ORF_PROTEIN) VALUES('230.20.20','YDR448W');
INSERT INTO MIPS_COMPLEX_CATALOGUE(COMPLEX_ID,ORF_PROTEIN) VALUES('230.20.20','YGL066W');
INSERT INTO MIPS_COMPLEX_CATALOGUE(COMPLEX_ID,ORF_PROTEIN) VALUES('230.20.20','YGL112C');
INSERT INTO MIPS_COMPLEX_CATALOGUE(COMPLEX_ID,ORF_PROTEIN) VALUES('230.20.20','YGR252W');
INSERT INTO MIPS_COMPLEX_CATALOGUE(COMPLEX_ID,ORF_PROTEIN) VALUES('230.20.20','YHR099W');
INSERT INTO MIPS_COMPLEX_CATALOGUE(COMPLEX_ID,ORF_PROTEIN) VALUES('230.20.20','YLR055C');
INSERT INTO MIPS_COMPLEX_CATALOGUE(COMPLEX_ID,ORF_PROTEIN) VALUES('230.20.20','YMR236W');
INSERT INTO MIPS_COMPLEX_CATALOGUE(COMPLEX_ID,ORF_PROTEIN) VALUES('230.20.20','YOL148C');
INSERT INTO MIPS_COMPLEX_CATALOGUE(COMPLEX_ID,ORF_PROTEIN) VALUES('230.20.20','YPL254W');
INSERT INTO MIPS_COMPLEX_CATALOGUE(COMPLEX_ID,ORF_PROTEIN) VALUES('230.20.40','YHR099W');
INSERT INTO MIPS_COMPLEX_CATALOGUE(COMPLEX_ID,ORF_PROTEIN) VALUES('230.20.40','YOR244W');
INSERT INTO MIPS_COMPLEX_CATALOGUE(COMPLEX_ID,ORF_PROTEIN) VALUES('240','YCR033W');
INSERT INTO MIPS_COMPLEX_CATALOGUE(COMPLEX_ID,ORF_PROTEIN) VALUES('240','YMR263W');
INSERT INTO MIPS_COMPLEX_CATALOGUE(COMPLEX_ID,ORF_PROTEIN) VALUES('240','YNL021W');
INSERT INTO MIPS_COMPLEX_CATALOGUE(COMPLEX_ID,ORF_PROTEIN) VALUES('240','YNL330C');
INSERT INTO MIPS_COMPLEX_CATALOGUE(COMPLEX_ID,ORF_PROTEIN) VALUES('240','YOL004W');
INSERT INTO MIPS_COMPLEX_CATALOGUE(COMPLEX_ID,ORF_PROTEIN) VALUES('240.10','YNL021W');
INSERT INTO MIPS_COMPLEX_CATALOGUE(COMPLEX_ID,ORF_PROTEIN) VALUES('240.20','YMR263W');
INSERT INTO MIPS_COMPLEX_CATALOGUE(COMPLEX_ID,ORF_PROTEIN) VALUES('240.20','YNL330C');
INSERT INTO MIPS_COMPLEX_CATALOGUE(COMPLEX_ID,ORF_PROTEIN) VALUES('240.20','YOL004W');
INSERT INTO MIPS_COMPLEX_CATALOGUE(COMPLEX_ID,ORF_PROTEIN) VALUES('250','YNL037C');
INSERT INTO MIPS_COMPLEX_CATALOGUE(COMPLEX_ID,ORF_PROTEIN) VALUES('250','YOR136W');
INSERT INTO MIPS_COMPLEX_CATALOGUE(COMPLEX_ID,ORF_PROTEIN) VALUES('253','YER065C');
INSERT INTO MIPS_COMPLEX_CATALOGUE(COMPLEX_ID,ORF_PROTEIN) VALUES('260','YAL007C');
INSERT INTO MIPS_COMPLEX_CATALOGUE(COMPLEX_ID,ORF_PROTEIN) VALUES('260','YAL030W');
INSERT INTO MIPS_COMPLEX_CATALOGUE(COMPLEX_ID,ORF_PROTEIN) VALUES('260','YAL042W');
INSERT INTO MIPS_COMPLEX_CATALOGUE(COMPLEX_ID,ORF_PROTEIN) VALUES('260','YAR002C-A');
INSERT INTO MIPS_COMPLEX_CATALOGUE(COMPLEX_ID,ORF_PROTEIN) VALUES('260','YBL037W');
INSERT INTO MIPS_COMPLEX_CATALOGUE(COMPLEX_ID,ORF_PROTEIN) VALUES('260','YBL050W');
INSERT INTO MIPS_COMPLEX_CATALOGUE(COMPLEX_ID,ORF_PROTEIN) VALUES('260','YBL078C');
INSERT INTO MIPS_COMPLEX_CATALOGUE(COMPLEX_ID,ORF_PROTEIN) VALUES('260','YBR080C');
INSERT INTO MIPS_COMPLEX_CATALOGUE(COMPLEX_ID,ORF_PROTEIN) VALUES('260','YBR097W');
INSERT INTO MIPS_COMPLEX_CATALOGUE(COMPLEX_ID,ORF_PROTEIN) VALUES('260','YBR254C');
INSERT INTO MIPS_COMPLEX_CATALOGUE(COMPLEX_ID,ORF_PROTEIN) VALUES('260','YBR288C');
INSERT INTO MIPS_COMPLEX_CATALOGUE(COMPLEX_ID,ORF_PROTEIN) VALUES('260','YDL029W');
INSERT INTO MIPS_COMPLEX_CATALOGUE(COMPLEX_ID,ORF_PROTEIN) VALUES('260','YDL145C');
INSERT INTO MIPS_COMPLEX_CATALOGUE(COMPLEX_ID,ORF_PROTEIN) VALUES('260','YDL192W');
INSERT INTO MIPS_COMPLEX_CATALOGUE(COMPLEX_ID,ORF_PROTEIN) VALUES('260','YDL195W');
INSERT INTO MIPS_COMPLEX_CATALOGUE(COMPLEX_ID,ORF_PROTEIN) VALUES('260','YDR108W');
INSERT INTO MIPS_COMPLEX_CATALOGUE(COMPLEX_ID,ORF_PROTEIN) VALUES('260','YDR170C');
INSERT INTO MIPS_COMPLEX_CATALOGUE(COMPLEX_ID,ORF_PROTEIN) VALUES('260','YDR238C');
INSERT INTO MIPS_COMPLEX_CATALOGUE(COMPLEX_ID,ORF_PROTEIN) VALUES('260','YDR246W');
INSERT INTO MIPS_COMPLEX_CATALOGUE(COMPLEX_ID,ORF_PROTEIN) VALUES('260','YDR407C');
INSERT INTO MIPS_COMPLEX_CATALOGUE(COMPLEX_ID,ORF_PROTEIN) VALUES('260','YDR468C');
INSERT INTO MIPS_COMPLEX_CATALOGUE(COMPLEX_ID,ORF_PROTEIN) VALUES('260','YDR472W');
INSERT INTO MIPS_COMPLEX_CATALOGUE(COMPLEX_ID,ORF_PROTEIN) VALUES('260','YDR498C');
INSERT INTO MIPS_COMPLEX_CATALOGUE(COMPLEX_ID,ORF_PROTEIN) VALUES('260','YER157W');
INSERT INTO MIPS_COMPLEX_CATALOGUE(COMPLEX_ID,ORF_PROTEIN) VALUES('260','YFR051C');
INSERT INTO MIPS_COMPLEX_CATALOGUE(COMPLEX_ID,ORF_PROTEIN) VALUES('260','YGL005C');
INSERT INTO MIPS_COMPLEX_CATALOGUE(COMPLEX_ID,ORF_PROTEIN) VALUES('260','YGL137W');
INSERT INTO MIPS_COMPLEX_CATALOGUE(COMPLEX_ID,ORF_PROTEIN) VALUES('260','YGL200C');
INSERT INTO MIPS_COMPLEX_CATALOGUE(COMPLEX_ID,ORF_PROTEIN) VALUES('260','YGL206C');
INSERT INTO MIPS_COMPLEX_CATALOGUE(COMPLEX_ID,ORF_PROTEIN) VALUES('260','YGL212W');
INSERT INTO MIPS_COMPLEX_CATALOGUE(COMPLEX_ID,ORF_PROTEIN) VALUES('260','YGL223C');
INSERT INTO MIPS_COMPLEX_CATALOGUE(COMPLEX_ID,ORF_PROTEIN) VALUES('260','YGR120C');
INSERT INTO MIPS_COMPLEX_CATALOGUE(COMPLEX_ID,ORF_PROTEIN) VALUES('260','YGR166W');
INSERT INTO MIPS_COMPLEX_CATALOGUE(COMPLEX_ID,ORF_PROTEIN) VALUES('260','YGR167W');
INSERT INTO MIPS_COMPLEX_CATALOGUE(COMPLEX_ID,ORF_PROTEIN) VALUES('260','YGR261C');
INSERT INTO MIPS_COMPLEX_CATALOGUE(COMPLEX_ID,ORF_PROTEIN) VALUES('260','YHL019C');
INSERT INTO MIPS_COMPLEX_CATALOGUE(COMPLEX_ID,ORF_PROTEIN) VALUES('260','YHL031C');
INSERT INTO MIPS_COMPLEX_CATALOGUE(COMPLEX_ID,ORF_PROTEIN) VALUES('260','YHR012W');
INSERT INTO MIPS_COMPLEX_CATALOGUE(COMPLEX_ID,ORF_PROTEIN) VALUES('260','YIL004C');
INSERT INTO MIPS_COMPLEX_CATALOGUE(COMPLEX_ID,ORF_PROTEIN) VALUES('260','YIL062C');
INSERT INTO MIPS_COMPLEX_CATALOGUE(COMPLEX_ID,ORF_PROTEIN) VALUES('260','YIL076W');
INSERT INTO MIPS_COMPLEX_CATALOGUE(COMPLEX_ID,ORF_PROTEIN) VALUES('260','YIL109C');
INSERT INTO MIPS_COMPLEX_CATALOGUE(COMPLEX_ID,ORF_PROTEIN) VALUES('260','YJL024C');
INSERT INTO MIPS_COMPLEX_CATALOGUE(COMPLEX_ID,ORF_PROTEIN) VALUES('260','YJL053W');
INSERT INTO MIPS_COMPLEX_CATALOGUE(COMPLEX_ID,ORF_PROTEIN) VALUES('260','YJL154C');
INSERT INTO MIPS_COMPLEX_CATALOGUE(COMPLEX_ID,ORF_PROTEIN) VALUES('260','YJR005W');
INSERT INTO MIPS_COMPLEX_CATALOGUE(COMPLEX_ID,ORF_PROTEIN) VALUES('260','YJR058C');
INSERT INTO MIPS_COMPLEX_CATALOGUE(COMPLEX_ID,ORF_PROTEIN) VALUES('260','YJR065C');
INSERT INTO MIPS_COMPLEX_CATALOGUE(COMPLEX_ID,ORF_PROTEIN) VALUES('260','YKL013C');
INSERT INTO MIPS_COMPLEX_CATALOGUE(COMPLEX_ID,ORF_PROTEIN) VALUES('260','YKL041W');
INSERT INTO MIPS_COMPLEX_CATALOGUE(COMPLEX_ID,ORF_PROTEIN) VALUES('260','YKL135C');
INSERT INTO MIPS_COMPLEX_CATALOGUE(COMPLEX_ID,ORF_PROTEIN) VALUES('260','YKL196C');
INSERT INTO MIPS_COMPLEX_CATALOGUE(COMPLEX_ID,ORF_PROTEIN) VALUES('260','YKR068C');
INSERT INTO MIPS_COMPLEX_CATALOGUE(COMPLEX_ID,ORF_PROTEIN) VALUES('260','YLR025W');
INSERT INTO MIPS_COMPLEX_CATALOGUE(COMPLEX_ID,ORF_PROTEIN) VALUES('260','YLR026C');
INSERT INTO MIPS_COMPLEX_CATALOGUE(COMPLEX_ID,ORF_PROTEIN) VALUES('260','YLR078C');
INSERT INTO MIPS_COMPLEX_CATALOGUE(COMPLEX_ID,ORF_PROTEIN) VALUES('260','YLR093C');
INSERT INTO MIPS_COMPLEX_CATALOGUE(COMPLEX_ID,ORF_PROTEIN) VALUES('260','YLR148W');
INSERT INTO MIPS_COMPLEX_CATALOGUE(COMPLEX_ID,ORF_PROTEIN) VALUES('260','YLR170C');
INSERT INTO MIPS_COMPLEX_CATALOGUE(COMPLEX_ID,ORF_PROTEIN) VALUES('260','YLR208W');
INSERT INTO MIPS_COMPLEX_CATALOGUE(COMPLEX_ID,ORF_PROTEIN) VALUES('260','YLR268W');
INSERT INTO MIPS_COMPLEX_CATALOGUE(COMPLEX_ID,ORF_PROTEIN) VALUES('260','YLR370C');
INSERT INTO MIPS_COMPLEX_CATALOGUE(COMPLEX_ID,ORF_PROTEIN) VALUES('260','YLR396C');
INSERT INTO MIPS_COMPLEX_CATALOGUE(COMPLEX_ID,ORF_PROTEIN) VALUES('260','YML012W');
INSERT INTO MIPS_COMPLEX_CATALOGUE(COMPLEX_ID,ORF_PROTEIN) VALUES('260','YML071C');
INSERT INTO MIPS_COMPLEX_CATALOGUE(COMPLEX_ID,ORF_PROTEIN) VALUES('260','YML077W');
INSERT INTO MIPS_COMPLEX_CATALOGUE(COMPLEX_ID,ORF_PROTEIN) VALUES('260','YMR183C');
INSERT INTO MIPS_COMPLEX_CATALOGUE(COMPLEX_ID,ORF_PROTEIN) VALUES('260','YMR197C');
INSERT INTO MIPS_COMPLEX_CATALOGUE(COMPLEX_ID,ORF_PROTEIN) VALUES('260','YMR218C');
INSERT INTO MIPS_COMPLEX_CATALOGUE(COMPLEX_ID,ORF_PROTEIN) VALUES('260','YMR231W');
INSERT INTO MIPS_COMPLEX_CATALOGUE(COMPLEX_ID,ORF_PROTEIN) VALUES('260','YNL041C');
INSERT INTO MIPS_COMPLEX_CATALOGUE(COMPLEX_ID,ORF_PROTEIN) VALUES('260','YNL051W');
INSERT INTO MIPS_COMPLEX_CATALOGUE(COMPLEX_ID,ORF_PROTEIN) VALUES('260','YNL223W');
INSERT INTO MIPS_COMPLEX_CATALOGUE(COMPLEX_ID,ORF_PROTEIN) VALUES('260','YNL287W');
INSERT INTO MIPS_COMPLEX_CATALOGUE(COMPLEX_ID,ORF_PROTEIN) VALUES('260','YNR035C');
INSERT INTO MIPS_COMPLEX_CATALOGUE(COMPLEX_ID,ORF_PROTEIN) VALUES('260','YOL018C');
INSERT INTO MIPS_COMPLEX_CATALOGUE(COMPLEX_ID,ORF_PROTEIN) VALUES('260','YOL062C');
INSERT INTO MIPS_COMPLEX_CATALOGUE(COMPLEX_ID,ORF_PROTEIN) VALUES('260','YOR036W');
INSERT INTO MIPS_COMPLEX_CATALOGUE(COMPLEX_ID,ORF_PROTEIN) VALUES('260','YOR069W');
INSERT INTO MIPS_COMPLEX_CATALOGUE(COMPLEX_ID,ORF_PROTEIN) VALUES('260','YOR075W');
INSERT INTO MIPS_COMPLEX_CATALOGUE(COMPLEX_ID,ORF_PROTEIN) VALUES('260','YOR106W');
INSERT INTO MIPS_COMPLEX_CATALOGUE(COMPLEX_ID,ORF_PROTEIN) VALUES('260','YOR115C');
INSERT INTO MIPS_COMPLEX_CATALOGUE(COMPLEX_ID,ORF_PROTEIN) VALUES('260','YOR132W');
INSERT INTO MIPS_COMPLEX_CATALOGUE(COMPLEX_ID,ORF_PROTEIN) VALUES('260','YOR327C');
INSERT INTO MIPS_COMPLEX_CATALOGUE(COMPLEX_ID,ORF_PROTEIN) VALUES('260','YPL010W');
INSERT INTO MIPS_COMPLEX_CATALOGUE(COMPLEX_ID,ORF_PROTEIN) VALUES('260','YPL045W');
INSERT INTO MIPS_COMPLEX_CATALOGUE(COMPLEX_ID,ORF_PROTEIN) VALUES('260','YPL085W');
INSERT INTO MIPS_COMPLEX_CATALOGUE(COMPLEX_ID,ORF_PROTEIN) VALUES('260','YPL195W');
INSERT INTO MIPS_COMPLEX_CATALOGUE(COMPLEX_ID,ORF_PROTEIN) VALUES('260','YPL218W');
INSERT INTO MIPS_COMPLEX_CATALOGUE(COMPLEX_ID,ORF_PROTEIN) VALUES('260','YPL232W');
INSERT INTO MIPS_COMPLEX_CATALOGUE(COMPLEX_ID,ORF_PROTEIN) VALUES('260','YPL259C');
INSERT INTO MIPS_COMPLEX_CATALOGUE(COMPLEX_ID,ORF_PROTEIN) VALUES('260','YPR029C');
INSERT INTO MIPS_COMPLEX_CATALOGUE(COMPLEX_ID,ORF_PROTEIN) VALUES('260','YPR105C');
INSERT INTO MIPS_COMPLEX_CATALOGUE(COMPLEX_ID,ORF_PROTEIN) VALUES('260','YPR173C');
INSERT INTO MIPS_COMPLEX_CATALOGUE(COMPLEX_ID,ORF_PROTEIN) VALUES('260','YPR181C');
INSERT INTO MIPS_COMPLEX_CATALOGUE(COMPLEX_ID,ORF_PROTEIN) VALUES('260.10','YGL206C');
INSERT INTO MIPS_COMPLEX_CATALOGUE(COMPLEX_ID,ORF_PROTEIN) VALUES('260.10','YGR167W');
INSERT INTO MIPS_COMPLEX_CATALOGUE(COMPLEX_ID,ORF_PROTEIN) VALUES('260.100','YBL078C');
INSERT INTO MIPS_COMPLEX_CATALOGUE(COMPLEX_ID,ORF_PROTEIN) VALUES('260.100','YNL223W');
INSERT INTO MIPS_COMPLEX_CATALOGUE(COMPLEX_ID,ORF_PROTEIN) VALUES('260.20','YBL037W');
INSERT INTO MIPS_COMPLEX_CATALOGUE(COMPLEX_ID,ORF_PROTEIN) VALUES('260.20','YBR288C');
INSERT INTO MIPS_COMPLEX_CATALOGUE(COMPLEX_ID,ORF_PROTEIN) VALUES('260.20','YER157W');
INSERT INTO MIPS_COMPLEX_CATALOGUE(COMPLEX_ID,ORF_PROTEIN) VALUES('260.20','YGL005C');
INSERT INTO MIPS_COMPLEX_CATALOGUE(COMPLEX_ID,ORF_PROTEIN) VALUES('260.20','YGL223C');
INSERT INTO MIPS_COMPLEX_CATALOGUE(COMPLEX_ID,ORF_PROTEIN) VALUES('260.20','YGR120C');
INSERT INTO MIPS_COMPLEX_CATALOGUE(COMPLEX_ID,ORF_PROTEIN) VALUES('260.20','YGR261C');
INSERT INTO MIPS_COMPLEX_CATALOGUE(COMPLEX_ID,ORF_PROTEIN) VALUES('260.20','YHL019C');
INSERT INTO MIPS_COMPLEX_CATALOGUE(COMPLEX_ID,ORF_PROTEIN) VALUES('260.20','YJL024C');
INSERT INTO MIPS_COMPLEX_CATALOGUE(COMPLEX_ID,ORF_PROTEIN) VALUES('260.20','YJR005W');
INSERT INTO MIPS_COMPLEX_CATALOGUE(COMPLEX_ID,ORF_PROTEIN) VALUES('260.20','YJR058C');
INSERT INTO MIPS_COMPLEX_CATALOGUE(COMPLEX_ID,ORF_PROTEIN) VALUES('260.20','YKL135C');
INSERT INTO MIPS_COMPLEX_CATALOGUE(COMPLEX_ID,ORF_PROTEIN) VALUES('260.20','YLR170C');
INSERT INTO MIPS_COMPLEX_CATALOGUE(COMPLEX_ID,ORF_PROTEIN) VALUES('260.20','YML071C');
INSERT INTO MIPS_COMPLEX_CATALOGUE(COMPLEX_ID,ORF_PROTEIN) VALUES('260.20','YNL041C');
INSERT INTO MIPS_COMPLEX_CATALOGUE(COMPLEX_ID,ORF_PROTEIN) VALUES('260.20','YNL051W');
INSERT INTO MIPS_COMPLEX_CATALOGUE(COMPLEX_ID,ORF_PROTEIN) VALUES('260.20','YOL062C');
INSERT INTO MIPS_COMPLEX_CATALOGUE(COMPLEX_ID,ORF_PROTEIN) VALUES('260.20','YPL195W');
INSERT INTO MIPS_COMPLEX_CATALOGUE(COMPLEX_ID,ORF_PROTEIN) VALUES('260.20','YPL259C');
INSERT INTO MIPS_COMPLEX_CATALOGUE(COMPLEX_ID,ORF_PROTEIN) VALUES('260.20','YPR029C');
INSERT INTO MIPS_COMPLEX_CATALOGUE(COMPLEX_ID,ORF_PROTEIN) VALUES('260.20','YPR105C');
INSERT INTO MIPS_COMPLEX_CATALOGUE(COMPLEX_ID,ORF_PROTEIN) VALUES('260.20.10','YKL135C');
INSERT INTO MIPS_COMPLEX_CATALOGUE(COMPLEX_ID,ORF_PROTEIN) VALUES('260.20.10','YLR170C');
INSERT INTO MIPS_COMPLEX_CATALOGUE(COMPLEX_ID,ORF_PROTEIN) VALUES('260.20.10','YPL259C');
INSERT INTO MIPS_COMPLEX_CATALOGUE(COMPLEX_ID,ORF_PROTEIN) VALUES('260.20.10','YPR029C');
INSERT INTO MIPS_COMPLEX_CATALOGUE(COMPLEX_ID,ORF_PROTEIN) VALUES('260.20.20','YBL037W');
INSERT INTO MIPS_COMPLEX_CATALOGUE(COMPLEX_ID,ORF_PROTEIN) VALUES('260.20.20','YJR005W');
INSERT INTO MIPS_COMPLEX_CATALOGUE(COMPLEX_ID,ORF_PROTEIN) VALUES('260.20.20','YJR058C');
INSERT INTO MIPS_COMPLEX_CATALOGUE(COMPLEX_ID,ORF_PROTEIN) VALUES('260.20.20','YOL062C');
INSERT INTO MIPS_COMPLEX_CATALOGUE(COMPLEX_ID,ORF_PROTEIN) VALUES('260.20.30','YBR288C');
INSERT INTO MIPS_COMPLEX_CATALOGUE(COMPLEX_ID,ORF_PROTEIN) VALUES('260.20.30','YGR261C');
INSERT INTO MIPS_COMPLEX_CATALOGUE(COMPLEX_ID,ORF_PROTEIN) VALUES('260.20.30','YJL024C');
INSERT INTO MIPS_COMPLEX_CATALOGUE(COMPLEX_ID,ORF_PROTEIN) VALUES('260.20.30','YPL195W');
INSERT INTO MIPS_COMPLEX_CATALOGUE(COMPLEX_ID,ORF_PROTEIN) VALUES('260.20.40','YER157W');
INSERT INTO MIPS_COMPLEX_CATALOGUE(COMPLEX_ID,ORF_PROTEIN) VALUES('260.20.40','YGL005C');
INSERT INTO MIPS_COMPLEX_CATALOGUE(COMPLEX_ID,ORF_PROTEIN) VALUES('260.20.40','YGL223C');
INSERT INTO MIPS_COMPLEX_CATALOGUE(COMPLEX_ID,ORF_PROTEIN) VALUES('260.20.40','YGR120C');
INSERT INTO MIPS_COMPLEX_CATALOGUE(COMPLEX_ID,ORF_PROTEIN) VALUES('260.20.40','YML071C');
INSERT INTO MIPS_COMPLEX_CATALOGUE(COMPLEX_ID,ORF_PROTEIN) VALUES('260.20.40','YNL041C');
INSERT INTO MIPS_COMPLEX_CATALOGUE(COMPLEX_ID,ORF_PROTEIN) VALUES('260.20.40','YNL051W');
INSERT INTO MIPS_COMPLEX_CATALOGUE(COMPLEX_ID,ORF_PROTEIN) VALUES('260.20.40','YPR105C');
INSERT INTO MIPS_COMPLEX_CATALOGUE(COMPLEX_ID,ORF_PROTEIN) VALUES('260.20.99','YHL019C');
INSERT INTO MIPS_COMPLEX_CATALOGUE(COMPLEX_ID,ORF_PROTEIN) VALUES('260.30','YAL007C');
INSERT INTO MIPS_COMPLEX_CATALOGUE(COMPLEX_ID,ORF_PROTEIN) VALUES('260.30','YAL042W');
INSERT INTO MIPS_COMPLEX_CATALOGUE(COMPLEX_ID,ORF_PROTEIN) VALUES('260.30','YAR002C-A');
INSERT INTO MIPS_COMPLEX_CATALOGUE(COMPLEX_ID,ORF_PROTEIN) VALUES('260.30','YDL145C');
INSERT INTO MIPS_COMPLEX_CATALOGUE(COMPLEX_ID,ORF_PROTEIN) VALUES('260.30','YDL192W');
INSERT INTO MIPS_COMPLEX_CATALOGUE(COMPLEX_ID,ORF_PROTEIN) VALUES('260.30','YDL195W');
INSERT INTO MIPS_COMPLEX_CATALOGUE(COMPLEX_ID,ORF_PROTEIN) VALUES('260.30','YDR170C');
INSERT INTO MIPS_COMPLEX_CATALOGUE(COMPLEX_ID,ORF_PROTEIN) VALUES('260.30','YDR238C');
INSERT INTO MIPS_COMPLEX_CATALOGUE(COMPLEX_ID,ORF_PROTEIN) VALUES('260.30','YFR051C');
INSERT INTO MIPS_COMPLEX_CATALOGUE(COMPLEX_ID,ORF_PROTEIN) VALUES('260.30','YGL137W');
INSERT INTO MIPS_COMPLEX_CATALOGUE(COMPLEX_ID,ORF_PROTEIN) VALUES('260.30','YGL200C');
INSERT INTO MIPS_COMPLEX_CATALOGUE(COMPLEX_ID,ORF_PROTEIN) VALUES('260.30','YHR012W');
INSERT INTO MIPS_COMPLEX_CATALOGUE(COMPLEX_ID,ORF_PROTEIN) VALUES('260.30','YIL076W');
INSERT INTO MIPS_COMPLEX_CATALOGUE(COMPLEX_ID,ORF_PROTEIN) VALUES('260.30','YIL109C');
INSERT INTO MIPS_COMPLEX_CATALOGUE(COMPLEX_ID,ORF_PROTEIN) VALUES('260.30','YJL053W');
INSERT INTO MIPS_COMPLEX_CATALOGUE(COMPLEX_ID,ORF_PROTEIN) VALUES('260.30','YJL154C');
INSERT INTO MIPS_COMPLEX_CATALOGUE(COMPLEX_ID,ORF_PROTEIN) VALUES('260.30','YLR208W');
INSERT INTO MIPS_COMPLEX_CATALOGUE(COMPLEX_ID,ORF_PROTEIN) VALUES('260.30','YML012W');
INSERT INTO MIPS_COMPLEX_CATALOGUE(COMPLEX_ID,ORF_PROTEIN) VALUES('260.30','YNL287W');
INSERT INTO MIPS_COMPLEX_CATALOGUE(COMPLEX_ID,ORF_PROTEIN) VALUES('260.30','YOR069W');
INSERT INTO MIPS_COMPLEX_CATALOGUE(COMPLEX_ID,ORF_PROTEIN) VALUES('260.30','YOR132W');
INSERT INTO MIPS_COMPLEX_CATALOGUE(COMPLEX_ID,ORF_PROTEIN) VALUES('260.30','YPL010W');
INSERT INTO MIPS_COMPLEX_CATALOGUE(COMPLEX_ID,ORF_PROTEIN) VALUES('260.30','YPL085W');
INSERT INTO MIPS_COMPLEX_CATALOGUE(COMPLEX_ID,ORF_PROTEIN) VALUES('260.30','YPL218W');
INSERT INTO MIPS_COMPLEX_CATALOGUE(COMPLEX_ID,ORF_PROTEIN) VALUES('260.30','YPR181C');
INSERT INTO MIPS_COMPLEX_CATALOGUE(COMPLEX_ID,ORF_PROTEIN) VALUES('260.30.10','YDL145C');
INSERT INTO MIPS_COMPLEX_CATALOGUE(COMPLEX_ID,ORF_PROTEIN) VALUES('260.30.10','YDL192W');
INSERT INTO MIPS_COMPLEX_CATALOGUE(COMPLEX_ID,ORF_PROTEIN) VALUES('260.30.10','YDR238C');
INSERT INTO MIPS_COMPLEX_CATALOGUE(COMPLEX_ID,ORF_PROTEIN) VALUES('260.30.10','YFR051C');
INSERT INTO MIPS_COMPLEX_CATALOGUE(COMPLEX_ID,ORF_PROTEIN) VALUES('260.30.10','YGL137W');
INSERT INTO MIPS_COMPLEX_CATALOGUE(COMPLEX_ID,ORF_PROTEIN) VALUES('260.30.10','YIL076W');
INSERT INTO MIPS_COMPLEX_CATALOGUE(COMPLEX_ID,ORF_PROTEIN) VALUES('260.30.10','YNL287W');
INSERT INTO MIPS_COMPLEX_CATALOGUE(COMPLEX_ID,ORF_PROTEIN) VALUES('260.30.10','YPL010W');
INSERT INTO MIPS_COMPLEX_CATALOGUE(COMPLEX_ID,ORF_PROTEIN) VALUES('260.30.20','YAL007C');
INSERT INTO MIPS_COMPLEX_CATALOGUE(COMPLEX_ID,ORF_PROTEIN) VALUES('260.30.20','YAL042W');
INSERT INTO MIPS_COMPLEX_CATALOGUE(COMPLEX_ID,ORF_PROTEIN) VALUES('260.30.20','YAR002C-A');
INSERT INTO MIPS_COMPLEX_CATALOGUE(COMPLEX_ID,ORF_PROTEIN) VALUES('260.30.20','YDL195W');
INSERT INTO MIPS_COMPLEX_CATALOGUE(COMPLEX_ID,ORF_PROTEIN) VALUES('260.30.20','YGL200C');
INSERT INTO MIPS_COMPLEX_CATALOGUE(COMPLEX_ID,ORF_PROTEIN) VALUES('260.30.20','YIL109C');
INSERT INTO MIPS_COMPLEX_CATALOGUE(COMPLEX_ID,ORF_PROTEIN) VALUES('260.30.20','YLR208W');
INSERT INTO MIPS_COMPLEX_CATALOGUE(COMPLEX_ID,ORF_PROTEIN) VALUES('260.30.20','YML012W');
INSERT INTO MIPS_COMPLEX_CATALOGUE(COMPLEX_ID,ORF_PROTEIN) VALUES('260.30.20','YPL085W');
INSERT INTO MIPS_COMPLEX_CATALOGUE(COMPLEX_ID,ORF_PROTEIN) VALUES('260.30.20','YPL218W');
INSERT INTO MIPS_COMPLEX_CATALOGUE(COMPLEX_ID,ORF_PROTEIN) VALUES('260.30.20','YPR181C');
INSERT INTO MIPS_COMPLEX_CATALOGUE(COMPLEX_ID,ORF_PROTEIN) VALUES('260.30.30','YHR012W');
INSERT INTO MIPS_COMPLEX_CATALOGUE(COMPLEX_ID,ORF_PROTEIN) VALUES('260.30.30','YJL053W');
INSERT INTO MIPS_COMPLEX_CATALOGUE(COMPLEX_ID,ORF_PROTEIN) VALUES('260.30.30','YJL154C');
INSERT INTO MIPS_COMPLEX_CATALOGUE(COMPLEX_ID,ORF_PROTEIN) VALUES('260.30.30','YOR069W');
INSERT INTO MIPS_COMPLEX_CATALOGUE(COMPLEX_ID,ORF_PROTEIN) VALUES('260.30.30','YOR132W');
INSERT INTO MIPS_COMPLEX_CATALOGUE(COMPLEX_ID,ORF_PROTEIN) VALUES('260.30.30.10','YHR012W');
INSERT INTO MIPS_COMPLEX_CATALOGUE(COMPLEX_ID,ORF_PROTEIN) VALUES('260.30.30.10','YJL053W');
INSERT INTO MIPS_COMPLEX_CATALOGUE(COMPLEX_ID,ORF_PROTEIN) VALUES('260.30.30.10','YJL154C');
INSERT INTO MIPS_COMPLEX_CATALOGUE(COMPLEX_ID,ORF_PROTEIN) VALUES('260.30.30.20','YOR069W');
INSERT INTO MIPS_COMPLEX_CATALOGUE(COMPLEX_ID,ORF_PROTEIN) VALUES('260.30.30.20','YOR132W');
INSERT INTO MIPS_COMPLEX_CATALOGUE(COMPLEX_ID,ORF_PROTEIN) VALUES('260.30.90','YDR170C');
INSERT INTO MIPS_COMPLEX_CATALOGUE(COMPLEX_ID,ORF_PROTEIN) VALUES('260.40','YBL050W');
INSERT INTO MIPS_COMPLEX_CATALOGUE(COMPLEX_ID,ORF_PROTEIN) VALUES('260.40','YBR080C');
INSERT INTO MIPS_COMPLEX_CATALOGUE(COMPLEX_ID,ORF_PROTEIN) VALUES('260.50','YAL030W');
INSERT INTO MIPS_COMPLEX_CATALOGUE(COMPLEX_ID,ORF_PROTEIN) VALUES('260.50','YDR468C');
INSERT INTO MIPS_COMPLEX_CATALOGUE(COMPLEX_ID,ORF_PROTEIN) VALUES('260.50','YDR498C');
INSERT INTO MIPS_COMPLEX_CATALOGUE(COMPLEX_ID,ORF_PROTEIN) VALUES('260.50','YGL212W');
INSERT INTO MIPS_COMPLEX_CATALOGUE(COMPLEX_ID,ORF_PROTEIN) VALUES('260.50','YHL031C');
INSERT INTO MIPS_COMPLEX_CATALOGUE(COMPLEX_ID,ORF_PROTEIN) VALUES('260.50','YIL004C');
INSERT INTO MIPS_COMPLEX_CATALOGUE(COMPLEX_ID,ORF_PROTEIN) VALUES('260.50','YKL196C');
INSERT INTO MIPS_COMPLEX_CATALOGUE(COMPLEX_ID,ORF_PROTEIN) VALUES('260.50','YLR026C');
INSERT INTO MIPS_COMPLEX_CATALOGUE(COMPLEX_ID,ORF_PROTEIN) VALUES('260.50','YLR078C');
INSERT INTO MIPS_COMPLEX_CATALOGUE(COMPLEX_ID,ORF_PROTEIN) VALUES('260.50','YLR093C');
INSERT INTO MIPS_COMPLEX_CATALOGUE(COMPLEX_ID,ORF_PROTEIN) VALUES('260.50','YLR268W');
INSERT INTO MIPS_COMPLEX_CATALOGUE(COMPLEX_ID,ORF_PROTEIN) VALUES('260.50','YMR183C');
INSERT INTO MIPS_COMPLEX_CATALOGUE(COMPLEX_ID,ORF_PROTEIN) VALUES('260.50','YMR197C');
INSERT INTO MIPS_COMPLEX_CATALOGUE(COMPLEX_ID,ORF_PROTEIN) VALUES('260.50','YOL018C');
INSERT INTO MIPS_COMPLEX_CATALOGUE(COMPLEX_ID,ORF_PROTEIN) VALUES('260.50','YOR036W');
INSERT INTO MIPS_COMPLEX_CATALOGUE(COMPLEX_ID,ORF_PROTEIN) VALUES('260.50','YOR075W');
INSERT INTO MIPS_COMPLEX_CATALOGUE(COMPLEX_ID,ORF_PROTEIN) VALUES('260.50','YOR106W');
INSERT INTO MIPS_COMPLEX_CATALOGUE(COMPLEX_ID,ORF_PROTEIN) VALUES('260.50','YOR327C');
INSERT INTO MIPS_COMPLEX_CATALOGUE(COMPLEX_ID,ORF_PROTEIN) VALUES('260.50','YPL232W');
INSERT INTO MIPS_COMPLEX_CATALOGUE(COMPLEX_ID,ORF_PROTEIN) VALUES('260.50.10','YDR468C');
INSERT INTO MIPS_COMPLEX_CATALOGUE(COMPLEX_ID,ORF_PROTEIN) VALUES('260.50.10','YDR498C');
INSERT INTO MIPS_COMPLEX_CATALOGUE(COMPLEX_ID,ORF_PROTEIN) VALUES('260.50.10','YGL212W');
INSERT INTO MIPS_COMPLEX_CATALOGUE(COMPLEX_ID,ORF_PROTEIN) VALUES('260.50.10','YLR026C');
INSERT INTO MIPS_COMPLEX_CATALOGUE(COMPLEX_ID,ORF_PROTEIN) VALUES('260.50.10','YMR183C');
INSERT INTO MIPS_COMPLEX_CATALOGUE(COMPLEX_ID,ORF_PROTEIN) VALUES('260.50.10','YOL018C');
INSERT INTO MIPS_COMPLEX_CATALOGUE(COMPLEX_ID,ORF_PROTEIN) VALUES('260.50.10','YOR036W');
INSERT INTO MIPS_COMPLEX_CATALOGUE(COMPLEX_ID,ORF_PROTEIN) VALUES('260.50.10','YOR075W');
INSERT INTO MIPS_COMPLEX_CATALOGUE(COMPLEX_ID,ORF_PROTEIN) VALUES('260.50.10','YOR106W');
INSERT INTO MIPS_COMPLEX_CATALOGUE(COMPLEX_ID,ORF_PROTEIN) VALUES('260.50.10','YPL232W');
INSERT INTO MIPS_COMPLEX_CATALOGUE(COMPLEX_ID,ORF_PROTEIN) VALUES('260.50.10.10','YGL212W');
INSERT INTO MIPS_COMPLEX_CATALOGUE(COMPLEX_ID,ORF_PROTEIN) VALUES('260.50.10.10','YOR106W');
INSERT INTO MIPS_COMPLEX_CATALOGUE(COMPLEX_ID,ORF_PROTEIN) VALUES('260.50.20','YAL030W');
INSERT INTO MIPS_COMPLEX_CATALOGUE(COMPLEX_ID,ORF_PROTEIN) VALUES('260.50.20','YHL031C');
INSERT INTO MIPS_COMPLEX_CATALOGUE(COMPLEX_ID,ORF_PROTEIN) VALUES('260.50.20','YIL004C');
INSERT INTO MIPS_COMPLEX_CATALOGUE(COMPLEX_ID,ORF_PROTEIN) VALUES('260.50.20','YLR078C');
INSERT INTO MIPS_COMPLEX_CATALOGUE(COMPLEX_ID,ORF_PROTEIN) VALUES('260.50.20','YLR093C');
INSERT INTO MIPS_COMPLEX_CATALOGUE(COMPLEX_ID,ORF_PROTEIN) VALUES('260.50.20','YLR268W');
INSERT INTO MIPS_COMPLEX_CATALOGUE(COMPLEX_ID,ORF_PROTEIN) VALUES('260.50.20','YMR197C');
INSERT INTO MIPS_COMPLEX_CATALOGUE(COMPLEX_ID,ORF_PROTEIN) VALUES('260.50.20','YOR327C');
INSERT INTO MIPS_COMPLEX_CATALOGUE(COMPLEX_ID,ORF_PROTEIN) VALUES('260.60','YBR254C');
INSERT INTO MIPS_COMPLEX_CATALOGUE(COMPLEX_ID,ORF_PROTEIN) VALUES('260.60','YDR108W');
INSERT INTO MIPS_COMPLEX_CATALOGUE(COMPLEX_ID,ORF_PROTEIN) VALUES('260.60','YDR246W');
INSERT INTO MIPS_COMPLEX_CATALOGUE(COMPLEX_ID,ORF_PROTEIN) VALUES('260.60','YDR407C');
INSERT INTO MIPS_COMPLEX_CATALOGUE(COMPLEX_ID,ORF_PROTEIN) VALUES('260.60','YDR472W');
INSERT INTO MIPS_COMPLEX_CATALOGUE(COMPLEX_ID,ORF_PROTEIN) VALUES('260.60','YGR166W');
INSERT INTO MIPS_COMPLEX_CATALOGUE(COMPLEX_ID,ORF_PROTEIN) VALUES('260.60','YKR068C');
INSERT INTO MIPS_COMPLEX_CATALOGUE(COMPLEX_ID,ORF_PROTEIN) VALUES('260.60','YML077W');
INSERT INTO MIPS_COMPLEX_CATALOGUE(COMPLEX_ID,ORF_PROTEIN) VALUES('260.60','YMR218C');
INSERT INTO MIPS_COMPLEX_CATALOGUE(COMPLEX_ID,ORF_PROTEIN) VALUES('260.60','YOR115C');
INSERT INTO MIPS_COMPLEX_CATALOGUE(COMPLEX_ID,ORF_PROTEIN) VALUES('260.70','YKL041W');
INSERT INTO MIPS_COMPLEX_CATALOGUE(COMPLEX_ID,ORF_PROTEIN) VALUES('260.70','YLR025W');
INSERT INTO MIPS_COMPLEX_CATALOGUE(COMPLEX_ID,ORF_PROTEIN) VALUES('260.70','YPR173C');
INSERT INTO MIPS_COMPLEX_CATALOGUE(COMPLEX_ID,ORF_PROTEIN) VALUES('260.80','YLR148W');
INSERT INTO MIPS_COMPLEX_CATALOGUE(COMPLEX_ID,ORF_PROTEIN) VALUES('260.80','YLR396C');
INSERT INTO MIPS_COMPLEX_CATALOGUE(COMPLEX_ID,ORF_PROTEIN) VALUES('260.80','YMR231W');
INSERT INTO MIPS_COMPLEX_CATALOGUE(COMPLEX_ID,ORF_PROTEIN) VALUES('260.80','YPL045W');
INSERT INTO MIPS_COMPLEX_CATALOGUE(COMPLEX_ID,ORF_PROTEIN) VALUES('260.90','YDL029W');
INSERT INTO MIPS_COMPLEX_CATALOGUE(COMPLEX_ID,ORF_PROTEIN) VALUES('260.90','YIL062C');
INSERT INTO MIPS_COMPLEX_CATALOGUE(COMPLEX_ID,ORF_PROTEIN) VALUES('260.90','YJR065C');
INSERT INTO MIPS_COMPLEX_CATALOGUE(COMPLEX_ID,ORF_PROTEIN) VALUES('260.90','YKL013C');
INSERT INTO MIPS_COMPLEX_CATALOGUE(COMPLEX_ID,ORF_PROTEIN) VALUES('260.90','YLR370C');
INSERT INTO MIPS_COMPLEX_CATALOGUE(COMPLEX_ID,ORF_PROTEIN) VALUES('260.90','YNR035C');
INSERT INTO MIPS_COMPLEX_CATALOGUE(COMPLEX_ID,ORF_PROTEIN) VALUES('265','YGR238C');
INSERT INTO MIPS_COMPLEX_CATALOGUE(COMPLEX_ID,ORF_PROTEIN) VALUES('265','YHR158C');
INSERT INTO MIPS_COMPLEX_CATALOGUE(COMPLEX_ID,ORF_PROTEIN) VALUES('270','YBR107C');
INSERT INTO MIPS_COMPLEX_CATALOGUE(COMPLEX_ID,ORF_PROTEIN) VALUES('270','YBR233W-A');
INSERT INTO MIPS_COMPLEX_CATALOGUE(COMPLEX_ID,ORF_PROTEIN) VALUES('270','YDR016C');
INSERT INTO MIPS_COMPLEX_CATALOGUE(COMPLEX_ID,ORF_PROTEIN) VALUES('270','YDR201W');
INSERT INTO MIPS_COMPLEX_CATALOGUE(COMPLEX_ID,ORF_PROTEIN) VALUES('270','YDR254W');
INSERT INTO MIPS_COMPLEX_CATALOGUE(COMPLEX_ID,ORF_PROTEIN) VALUES('270','YDR318W');
INSERT INTO MIPS_COMPLEX_CATALOGUE(COMPLEX_ID,ORF_PROTEIN) VALUES('270','YDR320C-A');
INSERT INTO MIPS_COMPLEX_CATALOGUE(COMPLEX_ID,ORF_PROTEIN) VALUES('270','YDR328C');
INSERT INTO MIPS_COMPLEX_CATALOGUE(COMPLEX_ID,ORF_PROTEIN) VALUES('270','YER018C');
INSERT INTO MIPS_COMPLEX_CATALOGUE(COMPLEX_ID,ORF_PROTEIN) VALUES('270','YGL061C');
INSERT INTO MIPS_COMPLEX_CATALOGUE(COMPLEX_ID,ORF_PROTEIN) VALUES('270','YGR113W');
INSERT INTO MIPS_COMPLEX_CATALOGUE(COMPLEX_ID,ORF_PROTEIN) VALUES('270','YGR140W');
INSERT INTO MIPS_COMPLEX_CATALOGUE(COMPLEX_ID,ORF_PROTEIN) VALUES('270','YGR179C');
INSERT INTO MIPS_COMPLEX_CATALOGUE(COMPLEX_ID,ORF_PROTEIN) VALUES('270','YIL144W');
INSERT INTO MIPS_COMPLEX_CATALOGUE(COMPLEX_ID,ORF_PROTEIN) VALUES('270','YJR060W');
INSERT INTO MIPS_COMPLEX_CATALOGUE(COMPLEX_ID,ORF_PROTEIN) VALUES('270','YJR135C');
INSERT INTO MIPS_COMPLEX_CATALOGUE(COMPLEX_ID,ORF_PROTEIN) VALUES('270','YKL049C');
INSERT INTO MIPS_COMPLEX_CATALOGUE(COMPLEX_ID,ORF_PROTEIN) VALUES('270','YKL052C');
INSERT INTO MIPS_COMPLEX_CATALOGUE(COMPLEX_ID,ORF_PROTEIN) VALUES('270','YKL089W');
INSERT INTO MIPS_COMPLEX_CATALOGUE(COMPLEX_ID,ORF_PROTEIN) VALUES('270','YKR037C');
INSERT INTO MIPS_COMPLEX_CATALOGUE(COMPLEX_ID,ORF_PROTEIN) VALUES('270','YKR083C');
INSERT INTO MIPS_COMPLEX_CATALOGUE(COMPLEX_ID,ORF_PROTEIN) VALUES('270','YLR381W');
INSERT INTO MIPS_COMPLEX_CATALOGUE(COMPLEX_ID,ORF_PROTEIN) VALUES('270','YMR094W');
INSERT INTO MIPS_COMPLEX_CATALOGUE(COMPLEX_ID,ORF_PROTEIN) VALUES('270','YMR117C');
INSERT INTO MIPS_COMPLEX_CATALOGUE(COMPLEX_ID,ORF_PROTEIN) VALUES('270','YMR168C');
INSERT INTO MIPS_COMPLEX_CATALOGUE(COMPLEX_ID,ORF_PROTEIN) VALUES('270','YOL069W');
INSERT INTO MIPS_COMPLEX_CATALOGUE(COMPLEX_ID,ORF_PROTEIN) VALUES('270','YPL018W');
INSERT INTO MIPS_COMPLEX_CATALOGUE(COMPLEX_ID,ORF_PROTEIN) VALUES('270','YPR046W');
INSERT INTO MIPS_COMPLEX_CATALOGUE(COMPLEX_ID,ORF_PROTEIN) VALUES('270.10','YDR328C');
INSERT INTO MIPS_COMPLEX_CATALOGUE(COMPLEX_ID,ORF_PROTEIN) VALUES('270.10','YGR140W');
INSERT INTO MIPS_COMPLEX_CATALOGUE(COMPLEX_ID,ORF_PROTEIN) VALUES('270.10','YJR060W');
INSERT INTO MIPS_COMPLEX_CATALOGUE(COMPLEX_ID,ORF_PROTEIN) VALUES('270.10','YKL049C');
INSERT INTO MIPS_COMPLEX_CATALOGUE(COMPLEX_ID,ORF_PROTEIN) VALUES('270.10','YKL089W');
INSERT INTO MIPS_COMPLEX_CATALOGUE(COMPLEX_ID,ORF_PROTEIN) VALUES('270.10','YMR094W');
INSERT INTO MIPS_COMPLEX_CATALOGUE(COMPLEX_ID,ORF_PROTEIN) VALUES('270.10','YMR168C');
INSERT INTO MIPS_COMPLEX_CATALOGUE(COMPLEX_ID,ORF_PROTEIN) VALUES('270.10.10','YDR328C');
INSERT INTO MIPS_COMPLEX_CATALOGUE(COMPLEX_ID,ORF_PROTEIN) VALUES('270.10.10','YGR140W');
INSERT INTO MIPS_COMPLEX_CATALOGUE(COMPLEX_ID,ORF_PROTEIN) VALUES('270.10.10','YMR094W');
INSERT INTO MIPS_COMPLEX_CATALOGUE(COMPLEX_ID,ORF_PROTEIN) VALUES('270.10.10','YMR168C');
INSERT INTO MIPS_COMPLEX_CATALOGUE(COMPLEX_ID,ORF_PROTEIN) VALUES('270.20','YBR107C');
INSERT INTO MIPS_COMPLEX_CATALOGUE(COMPLEX_ID,ORF_PROTEIN) VALUES('270.20','YBR233W-A');
INSERT INTO MIPS_COMPLEX_CATALOGUE(COMPLEX_ID,ORF_PROTEIN) VALUES('270.20','YDR016C');
INSERT INTO MIPS_COMPLEX_CATALOGUE(COMPLEX_ID,ORF_PROTEIN) VALUES('270.20','YDR201W');
INSERT INTO MIPS_COMPLEX_CATALOGUE(COMPLEX_ID,ORF_PROTEIN) VALUES('270.20','YDR254W');
INSERT INTO MIPS_COMPLEX_CATALOGUE(COMPLEX_ID,ORF_PROTEIN) VALUES('270.20','YDR318W');
INSERT INTO MIPS_COMPLEX_CATALOGUE(COMPLEX_ID,ORF_PROTEIN) VALUES('270.20','YDR320C-A');
INSERT INTO MIPS_COMPLEX_CATALOGUE(COMPLEX_ID,ORF_PROTEIN) VALUES('270.20','YER018C');
INSERT INTO MIPS_COMPLEX_CATALOGUE(COMPLEX_ID,ORF_PROTEIN) VALUES('270.20','YGL061C');
INSERT INTO MIPS_COMPLEX_CATALOGUE(COMPLEX_ID,ORF_PROTEIN) VALUES('270.20','YGR113W');
INSERT INTO MIPS_COMPLEX_CATALOGUE(COMPLEX_ID,ORF_PROTEIN) VALUES('270.20','YGR179C');
INSERT INTO MIPS_COMPLEX_CATALOGUE(COMPLEX_ID,ORF_PROTEIN) VALUES('270.20','YIL144W');
INSERT INTO MIPS_COMPLEX_CATALOGUE(COMPLEX_ID,ORF_PROTEIN) VALUES('270.20','YJR135C');
INSERT INTO MIPS_COMPLEX_CATALOGUE(COMPLEX_ID,ORF_PROTEIN) VALUES('270.20','YKL052C');
INSERT INTO MIPS_COMPLEX_CATALOGUE(COMPLEX_ID,ORF_PROTEIN) VALUES('270.20','YKR037C');
INSERT INTO MIPS_COMPLEX_CATALOGUE(COMPLEX_ID,ORF_PROTEIN) VALUES('270.20','YKR083C');
INSERT INTO MIPS_COMPLEX_CATALOGUE(COMPLEX_ID,ORF_PROTEIN) VALUES('270.20','YLR381W');
INSERT INTO MIPS_COMPLEX_CATALOGUE(COMPLEX_ID,ORF_PROTEIN) VALUES('270.20','YMR117C');
INSERT INTO MIPS_COMPLEX_CATALOGUE(COMPLEX_ID,ORF_PROTEIN) VALUES('270.20','YOL069W');
INSERT INTO MIPS_COMPLEX_CATALOGUE(COMPLEX_ID,ORF_PROTEIN) VALUES('270.20','YPL018W');
INSERT INTO MIPS_COMPLEX_CATALOGUE(COMPLEX_ID,ORF_PROTEIN) VALUES('270.20','YPR046W');
INSERT INTO MIPS_COMPLEX_CATALOGUE(COMPLEX_ID,ORF_PROTEIN) VALUES('270.20.10','YDR318W');
INSERT INTO MIPS_COMPLEX_CATALOGUE(COMPLEX_ID,ORF_PROTEIN) VALUES('270.20.10','YGR179C');
INSERT INTO MIPS_COMPLEX_CATALOGUE(COMPLEX_ID,ORF_PROTEIN) VALUES('270.20.10','YPL018W');
INSERT INTO MIPS_COMPLEX_CATALOGUE(COMPLEX_ID,ORF_PROTEIN) VALUES('270.20.20','YJR135C');
INSERT INTO MIPS_COMPLEX_CATALOGUE(COMPLEX_ID,ORF_PROTEIN) VALUES('270.20.20','YLR381W');
INSERT INTO MIPS_COMPLEX_CATALOGUE(COMPLEX_ID,ORF_PROTEIN) VALUES('270.20.20','YPR046W');
INSERT INTO MIPS_COMPLEX_CATALOGUE(COMPLEX_ID,ORF_PROTEIN) VALUES('270.20.30','YBR233W-A');
INSERT INTO MIPS_COMPLEX_CATALOGUE(COMPLEX_ID,ORF_PROTEIN) VALUES('270.20.30','YDR016C');
INSERT INTO MIPS_COMPLEX_CATALOGUE(COMPLEX_ID,ORF_PROTEIN) VALUES('270.20.30','YDR201W');
INSERT INTO MIPS_COMPLEX_CATALOGUE(COMPLEX_ID,ORF_PROTEIN) VALUES('270.20.30','YDR320C-A');
INSERT INTO MIPS_COMPLEX_CATALOGUE(COMPLEX_ID,ORF_PROTEIN) VALUES('270.20.30','YGL061C');
INSERT INTO MIPS_COMPLEX_CATALOGUE(COMPLEX_ID,ORF_PROTEIN) VALUES('270.20.30','YGR113W');
INSERT INTO MIPS_COMPLEX_CATALOGUE(COMPLEX_ID,ORF_PROTEIN) VALUES('270.20.30','YKL052C');
INSERT INTO MIPS_COMPLEX_CATALOGUE(COMPLEX_ID,ORF_PROTEIN) VALUES('270.20.30','YKR037C');
INSERT INTO MIPS_COMPLEX_CATALOGUE(COMPLEX_ID,ORF_PROTEIN) VALUES('270.20.30','YKR083C');
INSERT INTO MIPS_COMPLEX_CATALOGUE(COMPLEX_ID,ORF_PROTEIN) VALUES('270.20.40','YER018C');
INSERT INTO MIPS_COMPLEX_CATALOGUE(COMPLEX_ID,ORF_PROTEIN) VALUES('270.20.40','YIL144W');
INSERT INTO MIPS_COMPLEX_CATALOGUE(COMPLEX_ID,ORF_PROTEIN) VALUES('270.20.40','YMR117C');
INSERT INTO MIPS_COMPLEX_CATALOGUE(COMPLEX_ID,ORF_PROTEIN) VALUES('270.20.40','YOL069W');
INSERT INTO MIPS_COMPLEX_CATALOGUE(COMPLEX_ID,ORF_PROTEIN) VALUES('270.20.50','YBR107C');
INSERT INTO MIPS_COMPLEX_CATALOGUE(COMPLEX_ID,ORF_PROTEIN) VALUES('270.20.50','YDR254W');
INSERT INTO MIPS_COMPLEX_CATALOGUE(COMPLEX_ID,ORF_PROTEIN) VALUES('280','YBR115C');
INSERT INTO MIPS_COMPLEX_CATALOGUE(COMPLEX_ID,ORF_PROTEIN) VALUES('280','YGL154C');
INSERT INTO MIPS_COMPLEX_CATALOGUE(COMPLEX_ID,ORF_PROTEIN) VALUES('290','YBR091C');
INSERT INTO MIPS_COMPLEX_CATALOGUE(COMPLEX_ID,ORF_PROTEIN) VALUES('290','YDL217C');
INSERT INTO MIPS_COMPLEX_CATALOGUE(COMPLEX_ID,ORF_PROTEIN) VALUES('290','YEL020W-A');
INSERT INTO MIPS_COMPLEX_CATALOGUE(COMPLEX_ID,ORF_PROTEIN) VALUES('290','YGR082W');
INSERT INTO MIPS_COMPLEX_CATALOGUE(COMPLEX_ID,ORF_PROTEIN) VALUES('290','YHR005C-A');
INSERT INTO MIPS_COMPLEX_CATALOGUE(COMPLEX_ID,ORF_PROTEIN) VALUES('290','YHR117W');
INSERT INTO MIPS_COMPLEX_CATALOGUE(COMPLEX_ID,ORF_PROTEIN) VALUES('290','YIL022W');
INSERT INTO MIPS_COMPLEX_CATALOGUE(COMPLEX_ID,ORF_PROTEIN) VALUES('290','YJL054W');
INSERT INTO MIPS_COMPLEX_CATALOGUE(COMPLEX_ID,ORF_PROTEIN) VALUES('290','YJL143W');
INSERT INTO MIPS_COMPLEX_CATALOGUE(COMPLEX_ID,ORF_PROTEIN) VALUES('290','YJR045C');
INSERT INTO MIPS_COMPLEX_CATALOGUE(COMPLEX_ID,ORF_PROTEIN) VALUES('290','YMR060C');
INSERT INTO MIPS_COMPLEX_CATALOGUE(COMPLEX_ID,ORF_PROTEIN) VALUES('290','YMR203W');
INSERT INTO MIPS_COMPLEX_CATALOGUE(COMPLEX_ID,ORF_PROTEIN) VALUES('290','YNL070W');
INSERT INTO MIPS_COMPLEX_CATALOGUE(COMPLEX_ID,ORF_PROTEIN) VALUES('290','YNL121C');
INSERT INTO MIPS_COMPLEX_CATALOGUE(COMPLEX_ID,ORF_PROTEIN) VALUES('290','YNL131W');
INSERT INTO MIPS_COMPLEX_CATALOGUE(COMPLEX_ID,ORF_PROTEIN) VALUES('290','YNR017W');
INSERT INTO MIPS_COMPLEX_CATALOGUE(COMPLEX_ID,ORF_PROTEIN) VALUES('290','YOR045W');
INSERT INTO MIPS_COMPLEX_CATALOGUE(COMPLEX_ID,ORF_PROTEIN) VALUES('290','YPR133W-A');
INSERT INTO MIPS_COMPLEX_CATALOGUE(COMPLEX_ID,ORF_PROTEIN) VALUES('290.10','YGR082W');
INSERT INTO MIPS_COMPLEX_CATALOGUE(COMPLEX_ID,ORF_PROTEIN) VALUES('290.10','YHR117W');
INSERT INTO MIPS_COMPLEX_CATALOGUE(COMPLEX_ID,ORF_PROTEIN) VALUES('290.10','YMR060C');
INSERT INTO MIPS_COMPLEX_CATALOGUE(COMPLEX_ID,ORF_PROTEIN) VALUES('290.10','YMR203W');
INSERT INTO MIPS_COMPLEX_CATALOGUE(COMPLEX_ID,ORF_PROTEIN) VALUES('290.10','YNL070W');
INSERT INTO MIPS_COMPLEX_CATALOGUE(COMPLEX_ID,ORF_PROTEIN) VALUES('290.10','YNL121C');
INSERT INTO MIPS_COMPLEX_CATALOGUE(COMPLEX_ID,ORF_PROTEIN) VALUES('290.10','YNL131W');
INSERT INTO MIPS_COMPLEX_CATALOGUE(COMPLEX_ID,ORF_PROTEIN) VALUES('290.10','YOR045W');
INSERT INTO MIPS_COMPLEX_CATALOGUE(COMPLEX_ID,ORF_PROTEIN) VALUES('290.10','YPR133W-A');
INSERT INTO MIPS_COMPLEX_CATALOGUE(COMPLEX_ID,ORF_PROTEIN) VALUES('290.20','YBR091C');
INSERT INTO MIPS_COMPLEX_CATALOGUE(COMPLEX_ID,ORF_PROTEIN) VALUES('290.20','YDL217C');
INSERT INTO MIPS_COMPLEX_CATALOGUE(COMPLEX_ID,ORF_PROTEIN) VALUES('290.20','YEL020W-A');
INSERT INTO MIPS_COMPLEX_CATALOGUE(COMPLEX_ID,ORF_PROTEIN) VALUES('290.20','YHR005C-A');
INSERT INTO MIPS_COMPLEX_CATALOGUE(COMPLEX_ID,ORF_PROTEIN) VALUES('290.20','YIL022W');
INSERT INTO MIPS_COMPLEX_CATALOGUE(COMPLEX_ID,ORF_PROTEIN) VALUES('290.20','YJL054W');
INSERT INTO MIPS_COMPLEX_CATALOGUE(COMPLEX_ID,ORF_PROTEIN) VALUES('290.20','YJL143W');
INSERT INTO MIPS_COMPLEX_CATALOGUE(COMPLEX_ID,ORF_PROTEIN) VALUES('290.20','YJR045C');
INSERT INTO MIPS_COMPLEX_CATALOGUE(COMPLEX_ID,ORF_PROTEIN) VALUES('290.20','YNR017W');
INSERT INTO MIPS_COMPLEX_CATALOGUE(COMPLEX_ID,ORF_PROTEIN) VALUES('290.20.10','YBR091C');
INSERT INTO MIPS_COMPLEX_CATALOGUE(COMPLEX_ID,ORF_PROTEIN) VALUES('290.20.10','YDL217C');
INSERT INTO MIPS_COMPLEX_CATALOGUE(COMPLEX_ID,ORF_PROTEIN) VALUES('290.20.10','YEL020W-A');
INSERT INTO MIPS_COMPLEX_CATALOGUE(COMPLEX_ID,ORF_PROTEIN) VALUES('290.20.10','YHR005C-A');
INSERT INTO MIPS_COMPLEX_CATALOGUE(COMPLEX_ID,ORF_PROTEIN) VALUES('290.20.10','YJL054W');
INSERT INTO MIPS_COMPLEX_CATALOGUE(COMPLEX_ID,ORF_PROTEIN) VALUES('290.20.20','YJL143W');
INSERT INTO MIPS_COMPLEX_CATALOGUE(COMPLEX_ID,ORF_PROTEIN) VALUES('290.20.20','YNR017W');
INSERT INTO MIPS_COMPLEX_CATALOGUE(COMPLEX_ID,ORF_PROTEIN) VALUES('290.20.30','YEL020W-A');
INSERT INTO MIPS_COMPLEX_CATALOGUE(COMPLEX_ID,ORF_PROTEIN) VALUES('290.20.30','YHR005C-A');
INSERT INTO MIPS_COMPLEX_CATALOGUE(COMPLEX_ID,ORF_PROTEIN) VALUES('295','YAL009W');
INSERT INTO MIPS_COMPLEX_CATALOGUE(COMPLEX_ID,ORF_PROTEIN) VALUES('295','YHR004C');
INSERT INTO MIPS_COMPLEX_CATALOGUE(COMPLEX_ID,ORF_PROTEIN) VALUES('300','YGR072W');
INSERT INTO MIPS_COMPLEX_CATALOGUE(COMPLEX_ID,ORF_PROTEIN) VALUES('300','YHR077C');
INSERT INTO MIPS_COMPLEX_CATALOGUE(COMPLEX_ID,ORF_PROTEIN) VALUES('300','YMR080C');
INSERT INTO MIPS_COMPLEX_CATALOGUE(COMPLEX_ID,ORF_PROTEIN) VALUES('310','YBL079W');
INSERT INTO MIPS_COMPLEX_CATALOGUE(COMPLEX_ID,ORF_PROTEIN) VALUES('310','YDL116W');
INSERT INTO MIPS_COMPLEX_CATALOGUE(COMPLEX_ID,ORF_PROTEIN) VALUES('310','YDL148C');
INSERT INTO MIPS_COMPLEX_CATALOGUE(COMPLEX_ID,ORF_PROTEIN) VALUES('310','YDR192C');
INSERT INTO MIPS_COMPLEX_CATALOGUE(COMPLEX_ID,ORF_PROTEIN) VALUES('310','YER105C');
INSERT INTO MIPS_COMPLEX_CATALOGUE(COMPLEX_ID,ORF_PROTEIN) VALUES('310','YER107C');
INSERT INTO MIPS_COMPLEX_CATALOGUE(COMPLEX_ID,ORF_PROTEIN) VALUES('310','YFR002W');
INSERT INTO MIPS_COMPLEX_CATALOGUE(COMPLEX_ID,ORF_PROTEIN) VALUES('310','YGL092W');
INSERT INTO MIPS_COMPLEX_CATALOGUE(COMPLEX_ID,ORF_PROTEIN) VALUES('310','YGL100W');
INSERT INTO MIPS_COMPLEX_CATALOGUE(COMPLEX_ID,ORF_PROTEIN) VALUES('310','YGL172W');
INSERT INTO MIPS_COMPLEX_CATALOGUE(COMPLEX_ID,ORF_PROTEIN) VALUES('310','YGR119C');
INSERT INTO MIPS_COMPLEX_CATALOGUE(COMPLEX_ID,ORF_PROTEIN) VALUES('310','YIL115C');
INSERT INTO MIPS_COMPLEX_CATALOGUE(COMPLEX_ID,ORF_PROTEIN) VALUES('310','YJL041W');
INSERT INTO MIPS_COMPLEX_CATALOGUE(COMPLEX_ID,ORF_PROTEIN) VALUES('310','YJL061W');
INSERT INTO MIPS_COMPLEX_CATALOGUE(COMPLEX_ID,ORF_PROTEIN) VALUES('310','YJR042W');
INSERT INTO MIPS_COMPLEX_CATALOGUE(COMPLEX_ID,ORF_PROTEIN) VALUES('310','YKL057C');
INSERT INTO MIPS_COMPLEX_CATALOGUE(COMPLEX_ID,ORF_PROTEIN) VALUES('310','YKL068W');
INSERT INTO MIPS_COMPLEX_CATALOGUE(COMPLEX_ID,ORF_PROTEIN) VALUES('310','YKR082W');
INSERT INTO MIPS_COMPLEX_CATALOGUE(COMPLEX_ID,ORF_PROTEIN) VALUES('310','YLR208W');
INSERT INTO MIPS_COMPLEX_CATALOGUE(COMPLEX_ID,ORF_PROTEIN) VALUES('310','YLR335W');
INSERT INTO MIPS_COMPLEX_CATALOGUE(COMPLEX_ID,ORF_PROTEIN) VALUES('310','YML103C');
INSERT INTO MIPS_COMPLEX_CATALOGUE(COMPLEX_ID,ORF_PROTEIN) VALUES('310','YMR047C');
INSERT INTO MIPS_COMPLEX_CATALOGUE(COMPLEX_ID,ORF_PROTEIN) VALUES('310','YMR129W');
INSERT INTO MIPS_COMPLEX_CATALOGUE(COMPLEX_ID,ORF_PROTEIN) VALUES('310','YOR098C');
INSERT INTO MIPS_COMPLEX_CATALOGUE(COMPLEX_ID,ORF_PROTEIN) VALUES('310.10','YFR002W');
INSERT INTO MIPS_COMPLEX_CATALOGUE(COMPLEX_ID,ORF_PROTEIN) VALUES('310.10','YGL172W');
INSERT INTO MIPS_COMPLEX_CATALOGUE(COMPLEX_ID,ORF_PROTEIN) VALUES('310.10','YGR119C');
INSERT INTO MIPS_COMPLEX_CATALOGUE(COMPLEX_ID,ORF_PROTEIN) VALUES('310.10','YJL041W');
INSERT INTO MIPS_COMPLEX_CATALOGUE(COMPLEX_ID,ORF_PROTEIN) VALUES('310.20','YJL041W');
INSERT INTO MIPS_COMPLEX_CATALOGUE(COMPLEX_ID,ORF_PROTEIN) VALUES('310.20','YJL061W');
INSERT INTO MIPS_COMPLEX_CATALOGUE(COMPLEX_ID,ORF_PROTEIN) VALUES('310.30','YJL041W');
INSERT INTO MIPS_COMPLEX_CATALOGUE(COMPLEX_ID,ORF_PROTEIN) VALUES('310.40','YDL116W');
INSERT INTO MIPS_COMPLEX_CATALOGUE(COMPLEX_ID,ORF_PROTEIN) VALUES('310.40','YGL092W');
INSERT INTO MIPS_COMPLEX_CATALOGUE(COMPLEX_ID,ORF_PROTEIN) VALUES('310.40','YGL100W');
INSERT INTO MIPS_COMPLEX_CATALOGUE(COMPLEX_ID,ORF_PROTEIN) VALUES('310.40','YJR042W');
INSERT INTO MIPS_COMPLEX_CATALOGUE(COMPLEX_ID,ORF_PROTEIN) VALUES('310.40','YKL057C');
INSERT INTO MIPS_COMPLEX_CATALOGUE(COMPLEX_ID,ORF_PROTEIN) VALUES('310.40','YLR208W');
INSERT INTO MIPS_COMPLEX_CATALOGUE(COMPLEX_ID,ORF_PROTEIN) VALUES('320','YBL002W');
INSERT INTO MIPS_COMPLEX_CATALOGUE(COMPLEX_ID,ORF_PROTEIN) VALUES('320','YBL003C');
INSERT INTO MIPS_COMPLEX_CATALOGUE(COMPLEX_ID,ORF_PROTEIN) VALUES('320','YBR009C');
INSERT INTO MIPS_COMPLEX_CATALOGUE(COMPLEX_ID,ORF_PROTEIN) VALUES('320','YBR010W');
INSERT INTO MIPS_COMPLEX_CATALOGUE(COMPLEX_ID,ORF_PROTEIN) VALUES('320','YDR224C');
INSERT INTO MIPS_COMPLEX_CATALOGUE(COMPLEX_ID,ORF_PROTEIN) VALUES('320','YDR225W');
INSERT INTO MIPS_COMPLEX_CATALOGUE(COMPLEX_ID,ORF_PROTEIN) VALUES('320','YNL030W');
INSERT INTO MIPS_COMPLEX_CATALOGUE(COMPLEX_ID,ORF_PROTEIN) VALUES('320','YNL031C');
INSERT INTO MIPS_COMPLEX_CATALOGUE(COMPLEX_ID,ORF_PROTEIN) VALUES('325','YJL088W');
INSERT INTO MIPS_COMPLEX_CATALOGUE(COMPLEX_ID,ORF_PROTEIN) VALUES('330','YFL022C');
INSERT INTO MIPS_COMPLEX_CATALOGUE(COMPLEX_ID,ORF_PROTEIN) VALUES('330','YLR060W');
INSERT INTO MIPS_COMPLEX_CATALOGUE(COMPLEX_ID,ORF_PROTEIN) VALUES('330','YPR047W');
INSERT INTO MIPS_COMPLEX_CATALOGUE(COMPLEX_ID,ORF_PROTEIN) VALUES('340','YGR240C');
INSERT INTO MIPS_COMPLEX_CATALOGUE(COMPLEX_ID,ORF_PROTEIN) VALUES('340','YMR205C');
INSERT INTO MIPS_COMPLEX_CATALOGUE(COMPLEX_ID,ORF_PROTEIN) VALUES('350','YBL022C');
INSERT INTO MIPS_COMPLEX_CATALOGUE(COMPLEX_ID,ORF_PROTEIN) VALUES('350','YER017C');
INSERT INTO MIPS_COMPLEX_CATALOGUE(COMPLEX_ID,ORF_PROTEIN) VALUES('350','YHR024C');
INSERT INTO MIPS_COMPLEX_CATALOGUE(COMPLEX_ID,ORF_PROTEIN) VALUES('350','YLR163C');
INSERT INTO MIPS_COMPLEX_CATALOGUE(COMPLEX_ID,ORF_PROTEIN) VALUES('350','YMR035W');
INSERT INTO MIPS_COMPLEX_CATALOGUE(COMPLEX_ID,ORF_PROTEIN) VALUES('350','YMR089C');
INSERT INTO MIPS_COMPLEX_CATALOGUE(COMPLEX_ID,ORF_PROTEIN) VALUES('350','YMR150C');
INSERT INTO MIPS_COMPLEX_CATALOGUE(COMPLEX_ID,ORF_PROTEIN) VALUES('350','YPR024W');
INSERT INTO MIPS_COMPLEX_CATALOGUE(COMPLEX_ID,ORF_PROTEIN) VALUES('350.10','YBL022C');
INSERT INTO MIPS_COMPLEX_CATALOGUE(COMPLEX_ID,ORF_PROTEIN) VALUES('350.10','YER017C');
INSERT INTO MIPS_COMPLEX_CATALOGUE(COMPLEX_ID,ORF_PROTEIN) VALUES('350.10','YMR089C');
INSERT INTO MIPS_COMPLEX_CATALOGUE(COMPLEX_ID,ORF_PROTEIN) VALUES('350.10','YPR024W');
INSERT INTO MIPS_COMPLEX_CATALOGUE(COMPLEX_ID,ORF_PROTEIN) VALUES('350.10.10','YER017C');
INSERT INTO MIPS_COMPLEX_CATALOGUE(COMPLEX_ID,ORF_PROTEIN) VALUES('350.10.10','YMR089C');
INSERT INTO MIPS_COMPLEX_CATALOGUE(COMPLEX_ID,ORF_PROTEIN) VALUES('350.10.20','YBL022C');
INSERT INTO MIPS_COMPLEX_CATALOGUE(COMPLEX_ID,ORF_PROTEIN) VALUES('350.10.30','YPR024W');
INSERT INTO MIPS_COMPLEX_CATALOGUE(COMPLEX_ID,ORF_PROTEIN) VALUES('350.20','YMR035W');
INSERT INTO MIPS_COMPLEX_CATALOGUE(COMPLEX_ID,ORF_PROTEIN) VALUES('350.20','YMR150C');
INSERT INTO MIPS_COMPLEX_CATALOGUE(COMPLEX_ID,ORF_PROTEIN) VALUES('350.30','YHR024C');
INSERT INTO MIPS_COMPLEX_CATALOGUE(COMPLEX_ID,ORF_PROTEIN) VALUES('350.30','YLR163C');
INSERT INTO MIPS_COMPLEX_CATALOGUE(COMPLEX_ID,ORF_PROTEIN) VALUES('360','YBL041W');
INSERT INTO MIPS_COMPLEX_CATALOGUE(COMPLEX_ID,ORF_PROTEIN) VALUES('360','YBR173C');
INSERT INTO MIPS_COMPLEX_CATALOGUE(COMPLEX_ID,ORF_PROTEIN) VALUES('360','YDL007W');
INSERT INTO MIPS_COMPLEX_CATALOGUE(COMPLEX_ID,ORF_PROTEIN) VALUES('360','YDL020C');
INSERT INTO MIPS_COMPLEX_CATALOGUE(COMPLEX_ID,ORF_PROTEIN) VALUES('360','YDL097C');
INSERT INTO MIPS_COMPLEX_CATALOGUE(COMPLEX_ID,ORF_PROTEIN) VALUES('360','YDL147W');
INSERT INTO MIPS_COMPLEX_CATALOGUE(COMPLEX_ID,ORF_PROTEIN) VALUES('360','YDR069C');
INSERT INTO MIPS_COMPLEX_CATALOGUE(COMPLEX_ID,ORF_PROTEIN) VALUES('360','YDR394W');
INSERT INTO MIPS_COMPLEX_CATALOGUE(COMPLEX_ID,ORF_PROTEIN) VALUES('360','YDR427W');
INSERT INTO MIPS_COMPLEX_CATALOGUE(COMPLEX_ID,ORF_PROTEIN) VALUES('360','YER012W');
INSERT INTO MIPS_COMPLEX_CATALOGUE(COMPLEX_ID,ORF_PROTEIN) VALUES('360','YER021W');
INSERT INTO MIPS_COMPLEX_CATALOGUE(COMPLEX_ID,ORF_PROTEIN) VALUES('360','YER094C');
INSERT INTO MIPS_COMPLEX_CATALOGUE(COMPLEX_ID,ORF_PROTEIN) VALUES('360','YFR004W');
INSERT INTO MIPS_COMPLEX_CATALOGUE(COMPLEX_ID,ORF_PROTEIN) VALUES('360','YFR050C');
INSERT INTO MIPS_COMPLEX_CATALOGUE(COMPLEX_ID,ORF_PROTEIN) VALUES('360','YFR052W');
INSERT INTO MIPS_COMPLEX_CATALOGUE(COMPLEX_ID,ORF_PROTEIN) VALUES('360','YGL011C');
INSERT INTO MIPS_COMPLEX_CATALOGUE(COMPLEX_ID,ORF_PROTEIN) VALUES('360','YGL048C');
INSERT INTO MIPS_COMPLEX_CATALOGUE(COMPLEX_ID,ORF_PROTEIN) VALUES('360','YGR135W');
INSERT INTO MIPS_COMPLEX_CATALOGUE(COMPLEX_ID,ORF_PROTEIN) VALUES('360','YGR232W');
INSERT INTO MIPS_COMPLEX_CATALOGUE(COMPLEX_ID,ORF_PROTEIN) VALUES('360','YGR253C');
INSERT INTO MIPS_COMPLEX_CATALOGUE(COMPLEX_ID,ORF_PROTEIN) VALUES('360','YGR270W');
INSERT INTO MIPS_COMPLEX_CATALOGUE(COMPLEX_ID,ORF_PROTEIN) VALUES('360','YHR027C');
INSERT INTO MIPS_COMPLEX_CATALOGUE(COMPLEX_ID,ORF_PROTEIN) VALUES('360','YHR200W');
INSERT INTO MIPS_COMPLEX_CATALOGUE(COMPLEX_ID,ORF_PROTEIN) VALUES('360','YIL075C');
INSERT INTO MIPS_COMPLEX_CATALOGUE(COMPLEX_ID,ORF_PROTEIN) VALUES('360','YJL001W');
INSERT INTO MIPS_COMPLEX_CATALOGUE(COMPLEX_ID,ORF_PROTEIN) VALUES('360','YKL145W');
INSERT INTO MIPS_COMPLEX_CATALOGUE(COMPLEX_ID,ORF_PROTEIN) VALUES('360','YML092C');
INSERT INTO MIPS_COMPLEX_CATALOGUE(COMPLEX_ID,ORF_PROTEIN) VALUES('360','YMR314W');
INSERT INTO MIPS_COMPLEX_CATALOGUE(COMPLEX_ID,ORF_PROTEIN) VALUES('360','YOL038W');
INSERT INTO MIPS_COMPLEX_CATALOGUE(COMPLEX_ID,ORF_PROTEIN) VALUES('360','YOR117W');
INSERT INTO MIPS_COMPLEX_CATALOGUE(COMPLEX_ID,ORF_PROTEIN) VALUES('360','YOR157C');
INSERT INTO MIPS_COMPLEX_CATALOGUE(COMPLEX_ID,ORF_PROTEIN) VALUES('360','YOR259C');
INSERT INTO MIPS_COMPLEX_CATALOGUE(COMPLEX_ID,ORF_PROTEIN) VALUES('360','YOR261C');
INSERT INTO MIPS_COMPLEX_CATALOGUE(COMPLEX_ID,ORF_PROTEIN) VALUES('360','YOR362C');
INSERT INTO MIPS_COMPLEX_CATALOGUE(COMPLEX_ID,ORF_PROTEIN) VALUES('360','YPR103W');
INSERT INTO MIPS_COMPLEX_CATALOGUE(COMPLEX_ID,ORF_PROTEIN) VALUES('360','YPR108W');
INSERT INTO MIPS_COMPLEX_CATALOGUE(COMPLEX_ID,ORF_PROTEIN) VALUES('360.10','YBL041W');
INSERT INTO MIPS_COMPLEX_CATALOGUE(COMPLEX_ID,ORF_PROTEIN) VALUES('360.10','YBR173C');
INSERT INTO MIPS_COMPLEX_CATALOGUE(COMPLEX_ID,ORF_PROTEIN) VALUES('360.10','YDL007W');
INSERT INTO MIPS_COMPLEX_CATALOGUE(COMPLEX_ID,ORF_PROTEIN) VALUES('360.10','YDL020C');
INSERT INTO MIPS_COMPLEX_CATALOGUE(COMPLEX_ID,ORF_PROTEIN) VALUES('360.10','YDL097C');
INSERT INTO MIPS_COMPLEX_CATALOGUE(COMPLEX_ID,ORF_PROTEIN) VALUES('360.10','YDL147W');
INSERT INTO MIPS_COMPLEX_CATALOGUE(COMPLEX_ID,ORF_PROTEIN) VALUES('360.10','YDR069C');
INSERT INTO MIPS_COMPLEX_CATALOGUE(COMPLEX_ID,ORF_PROTEIN) VALUES('360.10','YDR394W');
INSERT INTO MIPS_COMPLEX_CATALOGUE(COMPLEX_ID,ORF_PROTEIN) VALUES('360.10','YDR427W');
INSERT INTO MIPS_COMPLEX_CATALOGUE(COMPLEX_ID,ORF_PROTEIN) VALUES('360.10','YER012W');
INSERT INTO MIPS_COMPLEX_CATALOGUE(COMPLEX_ID,ORF_PROTEIN) VALUES('360.10','YER021W');
INSERT INTO MIPS_COMPLEX_CATALOGUE(COMPLEX_ID,ORF_PROTEIN) VALUES('360.10','YER094C');
INSERT INTO MIPS_COMPLEX_CATALOGUE(COMPLEX_ID,ORF_PROTEIN) VALUES('360.10','YFR004W');
INSERT INTO MIPS_COMPLEX_CATALOGUE(COMPLEX_ID,ORF_PROTEIN) VALUES('360.10','YFR050C');
INSERT INTO MIPS_COMPLEX_CATALOGUE(COMPLEX_ID,ORF_PROTEIN) VALUES('360.10','YFR052W');
INSERT INTO MIPS_COMPLEX_CATALOGUE(COMPLEX_ID,ORF_PROTEIN) VALUES('360.10','YGL011C');
INSERT INTO MIPS_COMPLEX_CATALOGUE(COMPLEX_ID,ORF_PROTEIN) VALUES('360.10','YGL048C');
INSERT INTO MIPS_COMPLEX_CATALOGUE(COMPLEX_ID,ORF_PROTEIN) VALUES('360.10','YGR135W');
INSERT INTO MIPS_COMPLEX_CATALOGUE(COMPLEX_ID,ORF_PROTEIN) VALUES('360.10','YGR232W');
INSERT INTO MIPS_COMPLEX_CATALOGUE(COMPLEX_ID,ORF_PROTEIN) VALUES('360.10','YGR253C');
INSERT INTO MIPS_COMPLEX_CATALOGUE(COMPLEX_ID,ORF_PROTEIN) VALUES('360.10','YGR270W');
INSERT INTO MIPS_COMPLEX_CATALOGUE(COMPLEX_ID,ORF_PROTEIN) VALUES('360.10','YHR027C');
INSERT INTO MIPS_COMPLEX_CATALOGUE(COMPLEX_ID,ORF_PROTEIN) VALUES('360.10','YHR200W');
INSERT INTO MIPS_COMPLEX_CATALOGUE(COMPLEX_ID,ORF_PROTEIN) VALUES('360.10','YIL075C');
INSERT INTO MIPS_COMPLEX_CATALOGUE(COMPLEX_ID,ORF_PROTEIN) VALUES('360.10','YJL001W');
INSERT INTO MIPS_COMPLEX_CATALOGUE(COMPLEX_ID,ORF_PROTEIN) VALUES('360.10','YKL145W');
INSERT INTO MIPS_COMPLEX_CATALOGUE(COMPLEX_ID,ORF_PROTEIN) VALUES('360.10','YML092C');
INSERT INTO MIPS_COMPLEX_CATALOGUE(COMPLEX_ID,ORF_PROTEIN) VALUES('360.10','YMR314W');
INSERT INTO MIPS_COMPLEX_CATALOGUE(COMPLEX_ID,ORF_PROTEIN) VALUES('360.10','YOL038W');
INSERT INTO MIPS_COMPLEX_CATALOGUE(COMPLEX_ID,ORF_PROTEIN) VALUES('360.10','YOR117W');
INSERT INTO MIPS_COMPLEX_CATALOGUE(COMPLEX_ID,ORF_PROTEIN) VALUES('360.10','YOR157C');
INSERT INTO MIPS_COMPLEX_CATALOGUE(COMPLEX_ID,ORF_PROTEIN) VALUES('360.10','YOR259C');
INSERT INTO MIPS_COMPLEX_CATALOGUE(COMPLEX_ID,ORF_PROTEIN) VALUES('360.10','YOR261C');
INSERT INTO MIPS_COMPLEX_CATALOGUE(COMPLEX_ID,ORF_PROTEIN) VALUES('360.10','YOR362C');
INSERT INTO MIPS_COMPLEX_CATALOGUE(COMPLEX_ID,ORF_PROTEIN) VALUES('360.10','YPR103W');
INSERT INTO MIPS_COMPLEX_CATALOGUE(COMPLEX_ID,ORF_PROTEIN) VALUES('360.10','YPR108W');
INSERT INTO MIPS_COMPLEX_CATALOGUE(COMPLEX_ID,ORF_PROTEIN) VALUES('360.10.10','YBL041W');
INSERT INTO MIPS_COMPLEX_CATALOGUE(COMPLEX_ID,ORF_PROTEIN) VALUES('360.10.10','YBR173C');
INSERT INTO MIPS_COMPLEX_CATALOGUE(COMPLEX_ID,ORF_PROTEIN) VALUES('360.10.10','YER012W');
INSERT INTO MIPS_COMPLEX_CATALOGUE(COMPLEX_ID,ORF_PROTEIN) VALUES('360.10.10','YER094C');
INSERT INTO MIPS_COMPLEX_CATALOGUE(COMPLEX_ID,ORF_PROTEIN) VALUES('360.10.10','YFR050C');
INSERT INTO MIPS_COMPLEX_CATALOGUE(COMPLEX_ID,ORF_PROTEIN) VALUES('360.10.10','YGL011C');
INSERT INTO MIPS_COMPLEX_CATALOGUE(COMPLEX_ID,ORF_PROTEIN) VALUES('360.10.10','YGR135W');
INSERT INTO MIPS_COMPLEX_CATALOGUE(COMPLEX_ID,ORF_PROTEIN) VALUES('360.10.10','YGR253C');
INSERT INTO MIPS_COMPLEX_CATALOGUE(COMPLEX_ID,ORF_PROTEIN) VALUES('360.10.10','YJL001W');
INSERT INTO MIPS_COMPLEX_CATALOGUE(COMPLEX_ID,ORF_PROTEIN) VALUES('360.10.10','YML092C');
INSERT INTO MIPS_COMPLEX_CATALOGUE(COMPLEX_ID,ORF_PROTEIN) VALUES('360.10.10','YMR314W');
INSERT INTO MIPS_COMPLEX_CATALOGUE(COMPLEX_ID,ORF_PROTEIN) VALUES('360.10.10','YOL038W');
INSERT INTO MIPS_COMPLEX_CATALOGUE(COMPLEX_ID,ORF_PROTEIN) VALUES('360.10.10','YOR157C');
INSERT INTO MIPS_COMPLEX_CATALOGUE(COMPLEX_ID,ORF_PROTEIN) VALUES('360.10.10','YOR362C');
INSERT INTO MIPS_COMPLEX_CATALOGUE(COMPLEX_ID,ORF_PROTEIN) VALUES('360.10.10','YPR103W');
INSERT INTO MIPS_COMPLEX_CATALOGUE(COMPLEX_ID,ORF_PROTEIN) VALUES('360.10.20','YDL007W');
INSERT INTO MIPS_COMPLEX_CATALOGUE(COMPLEX_ID,ORF_PROTEIN) VALUES('360.10.20','YDL097C');
INSERT INTO MIPS_COMPLEX_CATALOGUE(COMPLEX_ID,ORF_PROTEIN) VALUES('360.10.20','YDL147W');
INSERT INTO MIPS_COMPLEX_CATALOGUE(COMPLEX_ID,ORF_PROTEIN) VALUES('360.10.20','YDR394W');
INSERT INTO MIPS_COMPLEX_CATALOGUE(COMPLEX_ID,ORF_PROTEIN) VALUES('360.10.20','YDR427W');
INSERT INTO MIPS_COMPLEX_CATALOGUE(COMPLEX_ID,ORF_PROTEIN) VALUES('360.10.20','YER021W');
INSERT INTO MIPS_COMPLEX_CATALOGUE(COMPLEX_ID,ORF_PROTEIN) VALUES('360.10.20','YFR004W');
INSERT INTO MIPS_COMPLEX_CATALOGUE(COMPLEX_ID,ORF_PROTEIN) VALUES('360.10.20','YFR052W');
INSERT INTO MIPS_COMPLEX_CATALOGUE(COMPLEX_ID,ORF_PROTEIN) VALUES('360.10.20','YGL048C');
INSERT INTO MIPS_COMPLEX_CATALOGUE(COMPLEX_ID,ORF_PROTEIN) VALUES('360.10.20','YGR232W');
INSERT INTO MIPS_COMPLEX_CATALOGUE(COMPLEX_ID,ORF_PROTEIN) VALUES('360.10.20','YHR027C');
INSERT INTO MIPS_COMPLEX_CATALOGUE(COMPLEX_ID,ORF_PROTEIN) VALUES('360.10.20','YHR200W');
INSERT INTO MIPS_COMPLEX_CATALOGUE(COMPLEX_ID,ORF_PROTEIN) VALUES('360.10.20','YIL075C');
INSERT INTO MIPS_COMPLEX_CATALOGUE(COMPLEX_ID,ORF_PROTEIN) VALUES('360.10.20','YKL145W');
INSERT INTO MIPS_COMPLEX_CATALOGUE(COMPLEX_ID,ORF_PROTEIN) VALUES('360.10.20','YOR117W');
INSERT INTO MIPS_COMPLEX_CATALOGUE(COMPLEX_ID,ORF_PROTEIN) VALUES('360.10.20','YOR259C');
INSERT INTO MIPS_COMPLEX_CATALOGUE(COMPLEX_ID,ORF_PROTEIN) VALUES('360.10.20','YOR261C');
INSERT INTO MIPS_COMPLEX_CATALOGUE(COMPLEX_ID,ORF_PROTEIN) VALUES('360.10.20','YPR108W');
INSERT INTO MIPS_COMPLEX_CATALOGUE(COMPLEX_ID,ORF_PROTEIN) VALUES('370','YDL040C');
INSERT INTO MIPS_COMPLEX_CATALOGUE(COMPLEX_ID,ORF_PROTEIN) VALUES('370','YHR013C');
INSERT INTO MIPS_COMPLEX_CATALOGUE(COMPLEX_ID,ORF_PROTEIN) VALUES('380','YAL038W');
INSERT INTO MIPS_COMPLEX_CATALOGUE(COMPLEX_ID,ORF_PROTEIN) VALUES('380','YOR347C');
INSERT INTO MIPS_COMPLEX_CATALOGUE(COMPLEX_ID,ORF_PROTEIN) VALUES('390','YBR221C');
INSERT INTO MIPS_COMPLEX_CATALOGUE(COMPLEX_ID,ORF_PROTEIN) VALUES('390','YER178W');
INSERT INTO MIPS_COMPLEX_CATALOGUE(COMPLEX_ID,ORF_PROTEIN) VALUES('390','YFL018C');
INSERT INTO MIPS_COMPLEX_CATALOGUE(COMPLEX_ID,ORF_PROTEIN) VALUES('390','YGR193C');
INSERT INTO MIPS_COMPLEX_CATALOGUE(COMPLEX_ID,ORF_PROTEIN) VALUES('390','YNL071W');
INSERT INTO MIPS_COMPLEX_CATALOGUE(COMPLEX_ID,ORF_PROTEIN) VALUES('40','YCL009C');
INSERT INTO MIPS_COMPLEX_CATALOGUE(COMPLEX_ID,ORF_PROTEIN) VALUES('40','YMR108W');
INSERT INTO MIPS_COMPLEX_CATALOGUE(COMPLEX_ID,ORF_PROTEIN) VALUES('400','YCR052W');
INSERT INTO MIPS_COMPLEX_CATALOGUE(COMPLEX_ID,ORF_PROTEIN) VALUES('400','YFR037C');
INSERT INTO MIPS_COMPLEX_CATALOGUE(COMPLEX_ID,ORF_PROTEIN) VALUES('400','YGR056W');
INSERT INTO MIPS_COMPLEX_CATALOGUE(COMPLEX_ID,ORF_PROTEIN) VALUES('400','YIL126W');
INSERT INTO MIPS_COMPLEX_CATALOGUE(COMPLEX_ID,ORF_PROTEIN) VALUES('400','YKR008W');
INSERT INTO MIPS_COMPLEX_CATALOGUE(COMPLEX_ID,ORF_PROTEIN) VALUES('400','YLR321C');
INSERT INTO MIPS_COMPLEX_CATALOGUE(COMPLEX_ID,ORF_PROTEIN) VALUES('400','YLR357W');
INSERT INTO MIPS_COMPLEX_CATALOGUE(COMPLEX_ID,ORF_PROTEIN) VALUES('400','YMR033W');
INSERT INTO MIPS_COMPLEX_CATALOGUE(COMPLEX_ID,ORF_PROTEIN) VALUES('400','YOR213C');
INSERT INTO MIPS_COMPLEX_CATALOGUE(COMPLEX_ID,ORF_PROTEIN) VALUES('400','YPR034W');
INSERT INTO MIPS_COMPLEX_CATALOGUE(COMPLEX_ID,ORF_PROTEIN) VALUES('410','YAR007C');
INSERT INTO MIPS_COMPLEX_CATALOGUE(COMPLEX_ID,ORF_PROTEIN) VALUES('410','YBL023C');
INSERT INTO MIPS_COMPLEX_CATALOGUE(COMPLEX_ID,ORF_PROTEIN) VALUES('410','YBL035C');
INSERT INTO MIPS_COMPLEX_CATALOGUE(COMPLEX_ID,ORF_PROTEIN) VALUES('410','YBR060C');
INSERT INTO MIPS_COMPLEX_CATALOGUE(COMPLEX_ID,ORF_PROTEIN) VALUES('410','YBR087W');
INSERT INTO MIPS_COMPLEX_CATALOGUE(COMPLEX_ID,ORF_PROTEIN) VALUES('410','YBR088C');
INSERT INTO MIPS_COMPLEX_CATALOGUE(COMPLEX_ID,ORF_PROTEIN) VALUES('410','YBR202W');
INSERT INTO MIPS_COMPLEX_CATALOGUE(COMPLEX_ID,ORF_PROTEIN) VALUES('410','YBR278W');
INSERT INTO MIPS_COMPLEX_CATALOGUE(COMPLEX_ID,ORF_PROTEIN) VALUES('410','YCR014C');
INSERT INTO MIPS_COMPLEX_CATALOGUE(COMPLEX_ID,ORF_PROTEIN) VALUES('410','YDL017W');
INSERT INTO MIPS_COMPLEX_CATALOGUE(COMPLEX_ID,ORF_PROTEIN) VALUES('410','YDL102W');
INSERT INTO MIPS_COMPLEX_CATALOGUE(COMPLEX_ID,ORF_PROTEIN) VALUES('410','YDL164C');
INSERT INTO MIPS_COMPLEX_CATALOGUE(COMPLEX_ID,ORF_PROTEIN) VALUES('410','YDR013W');
INSERT INTO MIPS_COMPLEX_CATALOGUE(COMPLEX_ID,ORF_PROTEIN) VALUES('410','YDR052C');
INSERT INTO MIPS_COMPLEX_CATALOGUE(COMPLEX_ID,ORF_PROTEIN) VALUES('410','YDR489W');
INSERT INTO MIPS_COMPLEX_CATALOGUE(COMPLEX_ID,ORF_PROTEIN) VALUES('410','YEL032W');
INSERT INTO MIPS_COMPLEX_CATALOGUE(COMPLEX_ID,ORF_PROTEIN) VALUES('410','YER176W');
INSERT INTO MIPS_COMPLEX_CATALOGUE(COMPLEX_ID,ORF_PROTEIN) VALUES('410','YGL113W');
INSERT INTO MIPS_COMPLEX_CATALOGUE(COMPLEX_ID,ORF_PROTEIN) VALUES('410','YGL201C');
INSERT INTO MIPS_COMPLEX_CATALOGUE(COMPLEX_ID,ORF_PROTEIN) VALUES('410','YHR118C');
INSERT INTO MIPS_COMPLEX_CATALOGUE(COMPLEX_ID,ORF_PROTEIN) VALUES('410','YHR164C');
INSERT INTO MIPS_COMPLEX_CATALOGUE(COMPLEX_ID,ORF_PROTEIN) VALUES('410','YIL009C-A');
INSERT INTO MIPS_COMPLEX_CATALOGUE(COMPLEX_ID,ORF_PROTEIN) VALUES('410','YIL139C');
INSERT INTO MIPS_COMPLEX_CATALOGUE(COMPLEX_ID,ORF_PROTEIN) VALUES('410','YIR008C');
INSERT INTO MIPS_COMPLEX_CATALOGUE(COMPLEX_ID,ORF_PROTEIN) VALUES('410','YJL072C');
INSERT INTO MIPS_COMPLEX_CATALOGUE(COMPLEX_ID,ORF_PROTEIN) VALUES('410','YJL090C');
INSERT INTO MIPS_COMPLEX_CATALOGUE(COMPLEX_ID,ORF_PROTEIN) VALUES('410','YJL173C');
INSERT INTO MIPS_COMPLEX_CATALOGUE(COMPLEX_ID,ORF_PROTEIN) VALUES('410','YJL194W');
INSERT INTO MIPS_COMPLEX_CATALOGUE(COMPLEX_ID,ORF_PROTEIN) VALUES('410','YJR006W');
INSERT INTO MIPS_COMPLEX_CATALOGUE(COMPLEX_ID,ORF_PROTEIN) VALUES('410','YJR043C');
INSERT INTO MIPS_COMPLEX_CATALOGUE(COMPLEX_ID,ORF_PROTEIN) VALUES('410','YJR068W');
INSERT INTO MIPS_COMPLEX_CATALOGUE(COMPLEX_ID,ORF_PROTEIN) VALUES('410','YKL045W');
INSERT INTO MIPS_COMPLEX_CATALOGUE(COMPLEX_ID,ORF_PROTEIN) VALUES('410','YKL113C');
INSERT INTO MIPS_COMPLEX_CATALOGUE(COMPLEX_ID,ORF_PROTEIN) VALUES('410','YLL004W');
INSERT INTO MIPS_COMPLEX_CATALOGUE(COMPLEX_ID,ORF_PROTEIN) VALUES('410','YLR103C');
INSERT INTO MIPS_COMPLEX_CATALOGUE(COMPLEX_ID,ORF_PROTEIN) VALUES('410','YLR233C');
INSERT INTO MIPS_COMPLEX_CATALOGUE(COMPLEX_ID,ORF_PROTEIN) VALUES('410','YLR274W');
INSERT INTO MIPS_COMPLEX_CATALOGUE(COMPLEX_ID,ORF_PROTEIN) VALUES('410','YLR318W');
INSERT INTO MIPS_COMPLEX_CATALOGUE(COMPLEX_ID,ORF_PROTEIN) VALUES('410','YML065W');
INSERT INTO MIPS_COMPLEX_CATALOGUE(COMPLEX_ID,ORF_PROTEIN) VALUES('410','YMR234W');
INSERT INTO MIPS_COMPLEX_CATALOGUE(COMPLEX_ID,ORF_PROTEIN) VALUES('410','YNL088W');
INSERT INTO MIPS_COMPLEX_CATALOGUE(COMPLEX_ID,ORF_PROTEIN) VALUES('410','YNL102W');
INSERT INTO MIPS_COMPLEX_CATALOGUE(COMPLEX_ID,ORF_PROTEIN) VALUES('410','YNL261W');
INSERT INTO MIPS_COMPLEX_CATALOGUE(COMPLEX_ID,ORF_PROTEIN) VALUES('410','YNL262W');
INSERT INTO MIPS_COMPLEX_CATALOGUE(COMPLEX_ID,ORF_PROTEIN) VALUES('410','YNL290W');
INSERT INTO MIPS_COMPLEX_CATALOGUE(COMPLEX_ID,ORF_PROTEIN) VALUES('410','YNL312W');
INSERT INTO MIPS_COMPLEX_CATALOGUE(COMPLEX_ID,ORF_PROTEIN) VALUES('410','YOL006C');
INSERT INTO MIPS_COMPLEX_CATALOGUE(COMPLEX_ID,ORF_PROTEIN) VALUES('410','YOL094C');
INSERT INTO MIPS_COMPLEX_CATALOGUE(COMPLEX_ID,ORF_PROTEIN) VALUES('410','YOL146W');
INSERT INTO MIPS_COMPLEX_CATALOGUE(COMPLEX_ID,ORF_PROTEIN) VALUES('410','YOR217W');
INSERT INTO MIPS_COMPLEX_CATALOGUE(COMPLEX_ID,ORF_PROTEIN) VALUES('410','YOR330C');
INSERT INTO MIPS_COMPLEX_CATALOGUE(COMPLEX_ID,ORF_PROTEIN) VALUES('410','YPL167C');
INSERT INTO MIPS_COMPLEX_CATALOGUE(COMPLEX_ID,ORF_PROTEIN) VALUES('410','YPR019W');
INSERT INTO MIPS_COMPLEX_CATALOGUE(COMPLEX_ID,ORF_PROTEIN) VALUES('410','YPR162C');
INSERT INTO MIPS_COMPLEX_CATALOGUE(COMPLEX_ID,ORF_PROTEIN) VALUES('410','YPR175W');
INSERT INTO MIPS_COMPLEX_CATALOGUE(COMPLEX_ID,ORF_PROTEIN) VALUES('410.10','YBR060C');
INSERT INTO MIPS_COMPLEX_CATALOGUE(COMPLEX_ID,ORF_PROTEIN) VALUES('410.10','YHR118C');
INSERT INTO MIPS_COMPLEX_CATALOGUE(COMPLEX_ID,ORF_PROTEIN) VALUES('410.10','YLL004W');
INSERT INTO MIPS_COMPLEX_CATALOGUE(COMPLEX_ID,ORF_PROTEIN) VALUES('410.10','YML065W');
INSERT INTO MIPS_COMPLEX_CATALOGUE(COMPLEX_ID,ORF_PROTEIN) VALUES('410.10','YNL261W');
INSERT INTO MIPS_COMPLEX_CATALOGUE(COMPLEX_ID,ORF_PROTEIN) VALUES('410.10','YPR162C');
INSERT INTO MIPS_COMPLEX_CATALOGUE(COMPLEX_ID,ORF_PROTEIN) VALUES('410.20','YBR060C');
INSERT INTO MIPS_COMPLEX_CATALOGUE(COMPLEX_ID,ORF_PROTEIN) VALUES('410.20','YDL017W');
INSERT INTO MIPS_COMPLEX_CATALOGUE(COMPLEX_ID,ORF_PROTEIN) VALUES('410.20','YDR052C');
INSERT INTO MIPS_COMPLEX_CATALOGUE(COMPLEX_ID,ORF_PROTEIN) VALUES('410.20','YHR118C');
INSERT INTO MIPS_COMPLEX_CATALOGUE(COMPLEX_ID,ORF_PROTEIN) VALUES('410.20','YLL004W');
INSERT INTO MIPS_COMPLEX_CATALOGUE(COMPLEX_ID,ORF_PROTEIN) VALUES('410.20','YML065W');
INSERT INTO MIPS_COMPLEX_CATALOGUE(COMPLEX_ID,ORF_PROTEIN) VALUES('410.20','YNL261W');
INSERT INTO MIPS_COMPLEX_CATALOGUE(COMPLEX_ID,ORF_PROTEIN) VALUES('410.20','YPR162C');
INSERT INTO MIPS_COMPLEX_CATALOGUE(COMPLEX_ID,ORF_PROTEIN) VALUES('410.30','YBL023C');
INSERT INTO MIPS_COMPLEX_CATALOGUE(COMPLEX_ID,ORF_PROTEIN) VALUES('410.30','YBR060C');
INSERT INTO MIPS_COMPLEX_CATALOGUE(COMPLEX_ID,ORF_PROTEIN) VALUES('410.30','YBR202W');
INSERT INTO MIPS_COMPLEX_CATALOGUE(COMPLEX_ID,ORF_PROTEIN) VALUES('410.30','YEL032W');
INSERT INTO MIPS_COMPLEX_CATALOGUE(COMPLEX_ID,ORF_PROTEIN) VALUES('410.30','YGL113W');
INSERT INTO MIPS_COMPLEX_CATALOGUE(COMPLEX_ID,ORF_PROTEIN) VALUES('410.30','YGL201C');
INSERT INTO MIPS_COMPLEX_CATALOGUE(COMPLEX_ID,ORF_PROTEIN) VALUES('410.30','YHR118C');
INSERT INTO MIPS_COMPLEX_CATALOGUE(COMPLEX_ID,ORF_PROTEIN) VALUES('410.30','YJL090C');
INSERT INTO MIPS_COMPLEX_CATALOGUE(COMPLEX_ID,ORF_PROTEIN) VALUES('410.30','YJL194W');
INSERT INTO MIPS_COMPLEX_CATALOGUE(COMPLEX_ID,ORF_PROTEIN) VALUES('410.30','YLL004W');
INSERT INTO MIPS_COMPLEX_CATALOGUE(COMPLEX_ID,ORF_PROTEIN) VALUES('410.30','YLR103C');
INSERT INTO MIPS_COMPLEX_CATALOGUE(COMPLEX_ID,ORF_PROTEIN) VALUES('410.30','YLR274W');
INSERT INTO MIPS_COMPLEX_CATALOGUE(COMPLEX_ID,ORF_PROTEIN) VALUES('410.30','YML065W');
INSERT INTO MIPS_COMPLEX_CATALOGUE(COMPLEX_ID,ORF_PROTEIN) VALUES('410.30','YNL261W');
INSERT INTO MIPS_COMPLEX_CATALOGUE(COMPLEX_ID,ORF_PROTEIN) VALUES('410.30','YPR019W');
INSERT INTO MIPS_COMPLEX_CATALOGUE(COMPLEX_ID,ORF_PROTEIN) VALUES('410.30','YPR162C');
INSERT INTO MIPS_COMPLEX_CATALOGUE(COMPLEX_ID,ORF_PROTEIN) VALUES('410.33','YDR013W');
INSERT INTO MIPS_COMPLEX_CATALOGUE(COMPLEX_ID,ORF_PROTEIN) VALUES('410.33','YDR489W');
INSERT INTO MIPS_COMPLEX_CATALOGUE(COMPLEX_ID,ORF_PROTEIN) VALUES('410.33','YJL072C');
INSERT INTO MIPS_COMPLEX_CATALOGUE(COMPLEX_ID,ORF_PROTEIN) VALUES('410.33','YOL146W');
INSERT INTO MIPS_COMPLEX_CATALOGUE(COMPLEX_ID,ORF_PROTEIN) VALUES('410.35','YBL023C');
INSERT INTO MIPS_COMPLEX_CATALOGUE(COMPLEX_ID,ORF_PROTEIN) VALUES('410.35','YBR060C');
INSERT INTO MIPS_COMPLEX_CATALOGUE(COMPLEX_ID,ORF_PROTEIN) VALUES('410.35','YBR202W');
INSERT INTO MIPS_COMPLEX_CATALOGUE(COMPLEX_ID,ORF_PROTEIN) VALUES('410.35','YBR278W');
INSERT INTO MIPS_COMPLEX_CATALOGUE(COMPLEX_ID,ORF_PROTEIN) VALUES('410.35','YDL102W');
INSERT INTO MIPS_COMPLEX_CATALOGUE(COMPLEX_ID,ORF_PROTEIN) VALUES('410.35','YEL032W');
INSERT INTO MIPS_COMPLEX_CATALOGUE(COMPLEX_ID,ORF_PROTEIN) VALUES('410.35','YGL201C');
INSERT INTO MIPS_COMPLEX_CATALOGUE(COMPLEX_ID,ORF_PROTEIN) VALUES('410.35','YHR118C');
INSERT INTO MIPS_COMPLEX_CATALOGUE(COMPLEX_ID,ORF_PROTEIN) VALUES('410.35','YJL090C');
INSERT INTO MIPS_COMPLEX_CATALOGUE(COMPLEX_ID,ORF_PROTEIN) VALUES('410.35','YJR006W');
INSERT INTO MIPS_COMPLEX_CATALOGUE(COMPLEX_ID,ORF_PROTEIN) VALUES('410.35','YJR043C');
INSERT INTO MIPS_COMPLEX_CATALOGUE(COMPLEX_ID,ORF_PROTEIN) VALUES('410.35','YLL004W');
INSERT INTO MIPS_COMPLEX_CATALOGUE(COMPLEX_ID,ORF_PROTEIN) VALUES('410.35','YLR103C');
INSERT INTO MIPS_COMPLEX_CATALOGUE(COMPLEX_ID,ORF_PROTEIN) VALUES('410.35','YLR274W');
INSERT INTO MIPS_COMPLEX_CATALOGUE(COMPLEX_ID,ORF_PROTEIN) VALUES('410.35','YML065W');
INSERT INTO MIPS_COMPLEX_CATALOGUE(COMPLEX_ID,ORF_PROTEIN) VALUES('410.35','YNL261W');
INSERT INTO MIPS_COMPLEX_CATALOGUE(COMPLEX_ID,ORF_PROTEIN) VALUES('410.35','YNL262W');
INSERT INTO MIPS_COMPLEX_CATALOGUE(COMPLEX_ID,ORF_PROTEIN) VALUES('410.35','YPR019W');
INSERT INTO MIPS_COMPLEX_CATALOGUE(COMPLEX_ID,ORF_PROTEIN) VALUES('410.35','YPR162C');
INSERT INTO MIPS_COMPLEX_CATALOGUE(COMPLEX_ID,ORF_PROTEIN) VALUES('410.35','YPR175W');
INSERT INTO MIPS_COMPLEX_CATALOGUE(COMPLEX_ID,ORF_PROTEIN) VALUES('410.40','YAR007C');
INSERT INTO MIPS_COMPLEX_CATALOGUE(COMPLEX_ID,ORF_PROTEIN) VALUES('410.40','YBL035C');
INSERT INTO MIPS_COMPLEX_CATALOGUE(COMPLEX_ID,ORF_PROTEIN) VALUES('410.40','YBR087W');
INSERT INTO MIPS_COMPLEX_CATALOGUE(COMPLEX_ID,ORF_PROTEIN) VALUES('410.40','YBR088C');
INSERT INTO MIPS_COMPLEX_CATALOGUE(COMPLEX_ID,ORF_PROTEIN) VALUES('410.40','YBR278W');
INSERT INTO MIPS_COMPLEX_CATALOGUE(COMPLEX_ID,ORF_PROTEIN) VALUES('410.40','YCR014C');
INSERT INTO MIPS_COMPLEX_CATALOGUE(COMPLEX_ID,ORF_PROTEIN) VALUES('410.40','YDL102W');
INSERT INTO MIPS_COMPLEX_CATALOGUE(COMPLEX_ID,ORF_PROTEIN) VALUES('410.40','YDL164C');
INSERT INTO MIPS_COMPLEX_CATALOGUE(COMPLEX_ID,ORF_PROTEIN) VALUES('410.40','YER176W');
INSERT INTO MIPS_COMPLEX_CATALOGUE(COMPLEX_ID,ORF_PROTEIN) VALUES('410.40','YHR164C');
INSERT INTO MIPS_COMPLEX_CATALOGUE(COMPLEX_ID,ORF_PROTEIN) VALUES('410.40','YIL139C');
INSERT INTO MIPS_COMPLEX_CATALOGUE(COMPLEX_ID,ORF_PROTEIN) VALUES('410.40','YIR008C');
INSERT INTO MIPS_COMPLEX_CATALOGUE(COMPLEX_ID,ORF_PROTEIN) VALUES('410.40','YJL173C');
INSERT INTO MIPS_COMPLEX_CATALOGUE(COMPLEX_ID,ORF_PROTEIN) VALUES('410.40','YJR006W');
INSERT INTO MIPS_COMPLEX_CATALOGUE(COMPLEX_ID,ORF_PROTEIN) VALUES('410.40','YJR043C');
INSERT INTO MIPS_COMPLEX_CATALOGUE(COMPLEX_ID,ORF_PROTEIN) VALUES('410.40','YJR068W');
INSERT INTO MIPS_COMPLEX_CATALOGUE(COMPLEX_ID,ORF_PROTEIN) VALUES('410.40','YKL045W');
INSERT INTO MIPS_COMPLEX_CATALOGUE(COMPLEX_ID,ORF_PROTEIN) VALUES('410.40','YKL113C');
INSERT INTO MIPS_COMPLEX_CATALOGUE(COMPLEX_ID,ORF_PROTEIN) VALUES('410.40','YMR234W');
INSERT INTO MIPS_COMPLEX_CATALOGUE(COMPLEX_ID,ORF_PROTEIN) VALUES('410.40','YNL088W');
INSERT INTO MIPS_COMPLEX_CATALOGUE(COMPLEX_ID,ORF_PROTEIN) VALUES('410.40','YNL102W');
INSERT INTO MIPS_COMPLEX_CATALOGUE(COMPLEX_ID,ORF_PROTEIN) VALUES('410.40','YNL262W');
INSERT INTO MIPS_COMPLEX_CATALOGUE(COMPLEX_ID,ORF_PROTEIN) VALUES('410.40','YNL290W');
INSERT INTO MIPS_COMPLEX_CATALOGUE(COMPLEX_ID,ORF_PROTEIN) VALUES('410.40','YNL312W');
INSERT INTO MIPS_COMPLEX_CATALOGUE(COMPLEX_ID,ORF_PROTEIN) VALUES('410.40','YOL006C');
INSERT INTO MIPS_COMPLEX_CATALOGUE(COMPLEX_ID,ORF_PROTEIN) VALUES('410.40','YOL094C');
INSERT INTO MIPS_COMPLEX_CATALOGUE(COMPLEX_ID,ORF_PROTEIN) VALUES('410.40','YOR217W');
INSERT INTO MIPS_COMPLEX_CATALOGUE(COMPLEX_ID,ORF_PROTEIN) VALUES('410.40','YOR330C');
INSERT INTO MIPS_COMPLEX_CATALOGUE(COMPLEX_ID,ORF_PROTEIN) VALUES('410.40','YPL167C');
INSERT INTO MIPS_COMPLEX_CATALOGUE(COMPLEX_ID,ORF_PROTEIN) VALUES('410.40','YPR175W');
INSERT INTO MIPS_COMPLEX_CATALOGUE(COMPLEX_ID,ORF_PROTEIN) VALUES('410.40.10','YBR088C');
INSERT INTO MIPS_COMPLEX_CATALOGUE(COMPLEX_ID,ORF_PROTEIN) VALUES('410.40.100','YBR278W');
INSERT INTO MIPS_COMPLEX_CATALOGUE(COMPLEX_ID,ORF_PROTEIN) VALUES('410.40.100','YNL262W');
INSERT INTO MIPS_COMPLEX_CATALOGUE(COMPLEX_ID,ORF_PROTEIN) VALUES('410.40.100','YPR175W');
INSERT INTO MIPS_COMPLEX_CATALOGUE(COMPLEX_ID,ORF_PROTEIN) VALUES('410.40.110','YIL139C');
INSERT INTO MIPS_COMPLEX_CATALOGUE(COMPLEX_ID,ORF_PROTEIN) VALUES('410.40.110','YPL167C');
INSERT INTO MIPS_COMPLEX_CATALOGUE(COMPLEX_ID,ORF_PROTEIN) VALUES('410.40.120','YKL113C');
INSERT INTO MIPS_COMPLEX_CATALOGUE(COMPLEX_ID,ORF_PROTEIN) VALUES('410.40.130','YMR234W');
INSERT INTO MIPS_COMPLEX_CATALOGUE(COMPLEX_ID,ORF_PROTEIN) VALUES('410.40.140','YNL088W');
INSERT INTO MIPS_COMPLEX_CATALOGUE(COMPLEX_ID,ORF_PROTEIN) VALUES('410.40.140','YOL006C');
INSERT INTO MIPS_COMPLEX_CATALOGUE(COMPLEX_ID,ORF_PROTEIN) VALUES('410.40.20','YAR007C');
INSERT INTO MIPS_COMPLEX_CATALOGUE(COMPLEX_ID,ORF_PROTEIN) VALUES('410.40.20','YJL173C');
INSERT INTO MIPS_COMPLEX_CATALOGUE(COMPLEX_ID,ORF_PROTEIN) VALUES('410.40.20','YNL312W');
INSERT INTO MIPS_COMPLEX_CATALOGUE(COMPLEX_ID,ORF_PROTEIN) VALUES('410.40.30','YBR087W');
INSERT INTO MIPS_COMPLEX_CATALOGUE(COMPLEX_ID,ORF_PROTEIN) VALUES('410.40.30','YJR068W');
INSERT INTO MIPS_COMPLEX_CATALOGUE(COMPLEX_ID,ORF_PROTEIN) VALUES('410.40.30','YNL290W');
INSERT INTO MIPS_COMPLEX_CATALOGUE(COMPLEX_ID,ORF_PROTEIN) VALUES('410.40.30','YOL094C');
INSERT INTO MIPS_COMPLEX_CATALOGUE(COMPLEX_ID,ORF_PROTEIN) VALUES('410.40.30','YOR217W');
INSERT INTO MIPS_COMPLEX_CATALOGUE(COMPLEX_ID,ORF_PROTEIN) VALUES('410.40.40','YER176W');
INSERT INTO MIPS_COMPLEX_CATALOGUE(COMPLEX_ID,ORF_PROTEIN) VALUES('410.40.40','YHR164C');
INSERT INTO MIPS_COMPLEX_CATALOGUE(COMPLEX_ID,ORF_PROTEIN) VALUES('410.40.50','YDL164C');
INSERT INTO MIPS_COMPLEX_CATALOGUE(COMPLEX_ID,ORF_PROTEIN) VALUES('410.40.60','YBL035C');
INSERT INTO MIPS_COMPLEX_CATALOGUE(COMPLEX_ID,ORF_PROTEIN) VALUES('410.40.60','YIR008C');
INSERT INTO MIPS_COMPLEX_CATALOGUE(COMPLEX_ID,ORF_PROTEIN) VALUES('410.40.60','YKL045W');
INSERT INTO MIPS_COMPLEX_CATALOGUE(COMPLEX_ID,ORF_PROTEIN) VALUES('410.40.60','YNL102W');
INSERT INTO MIPS_COMPLEX_CATALOGUE(COMPLEX_ID,ORF_PROTEIN) VALUES('410.40.70','YCR014C');
INSERT INTO MIPS_COMPLEX_CATALOGUE(COMPLEX_ID,ORF_PROTEIN) VALUES('410.40.80','YOR330C');
INSERT INTO MIPS_COMPLEX_CATALOGUE(COMPLEX_ID,ORF_PROTEIN) VALUES('410.40.90','YDL102W');
INSERT INTO MIPS_COMPLEX_CATALOGUE(COMPLEX_ID,ORF_PROTEIN) VALUES('410.40.90','YJR006W');
INSERT INTO MIPS_COMPLEX_CATALOGUE(COMPLEX_ID,ORF_PROTEIN) VALUES('410.40.90','YJR043C');
INSERT INTO MIPS_COMPLEX_CATALOGUE(COMPLEX_ID,ORF_PROTEIN) VALUES('410.50','YIL009C-A');
INSERT INTO MIPS_COMPLEX_CATALOGUE(COMPLEX_ID,ORF_PROTEIN) VALUES('410.50','YLR233C');
INSERT INTO MIPS_COMPLEX_CATALOGUE(COMPLEX_ID,ORF_PROTEIN) VALUES('410.50','YLR318W');
INSERT INTO MIPS_COMPLEX_CATALOGUE(COMPLEX_ID,ORF_PROTEIN) VALUES('420','YBL045C');
INSERT INTO MIPS_COMPLEX_CATALOGUE(COMPLEX_ID,ORF_PROTEIN) VALUES('420','YBL099W');
INSERT INTO MIPS_COMPLEX_CATALOGUE(COMPLEX_ID,ORF_PROTEIN) VALUES('420','YBR039W');
INSERT INTO MIPS_COMPLEX_CATALOGUE(COMPLEX_ID,ORF_PROTEIN) VALUES('420','YDL004W');
INSERT INTO MIPS_COMPLEX_CATALOGUE(COMPLEX_ID,ORF_PROTEIN) VALUES('420','YDL067C');
INSERT INTO MIPS_COMPLEX_CATALOGUE(COMPLEX_ID,ORF_PROTEIN) VALUES('420','YDL085W');
INSERT INTO MIPS_COMPLEX_CATALOGUE(COMPLEX_ID,ORF_PROTEIN) VALUES('420','YDL174C');
INSERT INTO MIPS_COMPLEX_CATALOGUE(COMPLEX_ID,ORF_PROTEIN) VALUES('420','YDL181W');
INSERT INTO MIPS_COMPLEX_CATALOGUE(COMPLEX_ID,ORF_PROTEIN) VALUES('420','YDR178W');
INSERT INTO MIPS_COMPLEX_CATALOGUE(COMPLEX_ID,ORF_PROTEIN) VALUES('420','YDR298C');
INSERT INTO MIPS_COMPLEX_CATALOGUE(COMPLEX_ID,ORF_PROTEIN) VALUES('420','YDR322C-A');
INSERT INTO MIPS_COMPLEX_CATALOGUE(COMPLEX_ID,ORF_PROTEIN) VALUES('420','YDR377W');
INSERT INTO MIPS_COMPLEX_CATALOGUE(COMPLEX_ID,ORF_PROTEIN) VALUES('420','YDR529C');
INSERT INTO MIPS_COMPLEX_CATALOGUE(COMPLEX_ID,ORF_PROTEIN) VALUES('420','YEL024W');
INSERT INTO MIPS_COMPLEX_CATALOGUE(COMPLEX_ID,ORF_PROTEIN) VALUES('420','YFR033C');
INSERT INTO MIPS_COMPLEX_CATALOGUE(COMPLEX_ID,ORF_PROTEIN) VALUES('420','YGL187C');
INSERT INTO MIPS_COMPLEX_CATALOGUE(COMPLEX_ID,ORF_PROTEIN) VALUES('420','YGL191W');
INSERT INTO MIPS_COMPLEX_CATALOGUE(COMPLEX_ID,ORF_PROTEIN) VALUES('420','YGR183C');
INSERT INTO MIPS_COMPLEX_CATALOGUE(COMPLEX_ID,ORF_PROTEIN) VALUES('420','YGR207C');
INSERT INTO MIPS_COMPLEX_CATALOGUE(COMPLEX_ID,ORF_PROTEIN) VALUES('420','YHR001W-A');
INSERT INTO MIPS_COMPLEX_CATALOGUE(COMPLEX_ID,ORF_PROTEIN) VALUES('420','YHR051W');
INSERT INTO MIPS_COMPLEX_CATALOGUE(COMPLEX_ID,ORF_PROTEIN) VALUES('420','YIL155C');
INSERT INTO MIPS_COMPLEX_CATALOGUE(COMPLEX_ID,ORF_PROTEIN) VALUES('420','YJL166W');
INSERT INTO MIPS_COMPLEX_CATALOGUE(COMPLEX_ID,ORF_PROTEIN) VALUES('420','YJR121W');
INSERT INTO MIPS_COMPLEX_CATALOGUE(COMPLEX_ID,ORF_PROTEIN) VALUES('420','YKL016C');
INSERT INTO MIPS_COMPLEX_CATALOGUE(COMPLEX_ID,ORF_PROTEIN) VALUES('420','YKL085W');
INSERT INTO MIPS_COMPLEX_CATALOGUE(COMPLEX_ID,ORF_PROTEIN) VALUES('420','YKL141W');
INSERT INTO MIPS_COMPLEX_CATALOGUE(COMPLEX_ID,ORF_PROTEIN) VALUES('420','YKL148C');
INSERT INTO MIPS_COMPLEX_CATALOGUE(COMPLEX_ID,ORF_PROTEIN) VALUES('420','YLL041C');
INSERT INTO MIPS_COMPLEX_CATALOGUE(COMPLEX_ID,ORF_PROTEIN) VALUES('420','YLR038C');
INSERT INTO MIPS_COMPLEX_CATALOGUE(COMPLEX_ID,ORF_PROTEIN) VALUES('420','YLR295C');
INSERT INTO MIPS_COMPLEX_CATALOGUE(COMPLEX_ID,ORF_PROTEIN) VALUES('420','YLR395C');
INSERT INTO MIPS_COMPLEX_CATALOGUE(COMPLEX_ID,ORF_PROTEIN) VALUES('420','YML054C');
INSERT INTO MIPS_COMPLEX_CATALOGUE(COMPLEX_ID,ORF_PROTEIN) VALUES('420','YML081C-A');
INSERT INTO MIPS_COMPLEX_CATALOGUE(COMPLEX_ID,ORF_PROTEIN) VALUES('420','YML120C');
INSERT INTO MIPS_COMPLEX_CATALOGUE(COMPLEX_ID,ORF_PROTEIN) VALUES('420','YMR145C');
INSERT INTO MIPS_COMPLEX_CATALOGUE(COMPLEX_ID,ORF_PROTEIN) VALUES('420','YMR256C');
INSERT INTO MIPS_COMPLEX_CATALOGUE(COMPLEX_ID,ORF_PROTEIN) VALUES('420','YNL052W');
INSERT INTO MIPS_COMPLEX_CATALOGUE(COMPLEX_ID,ORF_PROTEIN) VALUES('420','YNR001C');
INSERT INTO MIPS_COMPLEX_CATALOGUE(COMPLEX_ID,ORF_PROTEIN) VALUES('420','YOL077W-A');
INSERT INTO MIPS_COMPLEX_CATALOGUE(COMPLEX_ID,ORF_PROTEIN) VALUES('420','YOR065W');
INSERT INTO MIPS_COMPLEX_CATALOGUE(COMPLEX_ID,ORF_PROTEIN) VALUES('420','YOR356W');
INSERT INTO MIPS_COMPLEX_CATALOGUE(COMPLEX_ID,ORF_PROTEIN) VALUES('420','YOR374W');
INSERT INTO MIPS_COMPLEX_CATALOGUE(COMPLEX_ID,ORF_PROTEIN) VALUES('420','YPL078C');
INSERT INTO MIPS_COMPLEX_CATALOGUE(COMPLEX_ID,ORF_PROTEIN) VALUES('420','YPL262W');
INSERT INTO MIPS_COMPLEX_CATALOGUE(COMPLEX_ID,ORF_PROTEIN) VALUES('420','YPL271W');
INSERT INTO MIPS_COMPLEX_CATALOGUE(COMPLEX_ID,ORF_PROTEIN) VALUES('420','YPR004C');
INSERT INTO MIPS_COMPLEX_CATALOGUE(COMPLEX_ID,ORF_PROTEIN) VALUES('420','YPR020W');
INSERT INTO MIPS_COMPLEX_CATALOGUE(COMPLEX_ID,ORF_PROTEIN) VALUES('420','YPR191W');
INSERT INTO MIPS_COMPLEX_CATALOGUE(COMPLEX_ID,ORF_PROTEIN) VALUES('420.20','YDR178W');
INSERT INTO MIPS_COMPLEX_CATALOGUE(COMPLEX_ID,ORF_PROTEIN) VALUES('420.20','YKL141W');
INSERT INTO MIPS_COMPLEX_CATALOGUE(COMPLEX_ID,ORF_PROTEIN) VALUES('420.20','YKL148C');
INSERT INTO MIPS_COMPLEX_CATALOGUE(COMPLEX_ID,ORF_PROTEIN) VALUES('420.20','YLL041C');
INSERT INTO MIPS_COMPLEX_CATALOGUE(COMPLEX_ID,ORF_PROTEIN) VALUES('420.30','YBL045C');
INSERT INTO MIPS_COMPLEX_CATALOGUE(COMPLEX_ID,ORF_PROTEIN) VALUES('420.30','YDR529C');
INSERT INTO MIPS_COMPLEX_CATALOGUE(COMPLEX_ID,ORF_PROTEIN) VALUES('420.30','YEL024W');
INSERT INTO MIPS_COMPLEX_CATALOGUE(COMPLEX_ID,ORF_PROTEIN) VALUES('420.30','YFR033C');
INSERT INTO MIPS_COMPLEX_CATALOGUE(COMPLEX_ID,ORF_PROTEIN) VALUES('420.30','YGR183C');
INSERT INTO MIPS_COMPLEX_CATALOGUE(COMPLEX_ID,ORF_PROTEIN) VALUES('420.30','YHR001W-A');
INSERT INTO MIPS_COMPLEX_CATALOGUE(COMPLEX_ID,ORF_PROTEIN) VALUES('420.30','YJL166W');
INSERT INTO MIPS_COMPLEX_CATALOGUE(COMPLEX_ID,ORF_PROTEIN) VALUES('420.30','YOR065W');
INSERT INTO MIPS_COMPLEX_CATALOGUE(COMPLEX_ID,ORF_PROTEIN) VALUES('420.30','YPR191W');
INSERT INTO MIPS_COMPLEX_CATALOGUE(COMPLEX_ID,ORF_PROTEIN) VALUES('420.40','YDL067C');
INSERT INTO MIPS_COMPLEX_CATALOGUE(COMPLEX_ID,ORF_PROTEIN) VALUES('420.40','YGL187C');
INSERT INTO MIPS_COMPLEX_CATALOGUE(COMPLEX_ID,ORF_PROTEIN) VALUES('420.40','YGL191W');
INSERT INTO MIPS_COMPLEX_CATALOGUE(COMPLEX_ID,ORF_PROTEIN) VALUES('420.40','YHR051W');
INSERT INTO MIPS_COMPLEX_CATALOGUE(COMPLEX_ID,ORF_PROTEIN) VALUES('420.40','YLR038C');
INSERT INTO MIPS_COMPLEX_CATALOGUE(COMPLEX_ID,ORF_PROTEIN) VALUES('420.40','YLR395C');
INSERT INTO MIPS_COMPLEX_CATALOGUE(COMPLEX_ID,ORF_PROTEIN) VALUES('420.40','YMR256C');
INSERT INTO MIPS_COMPLEX_CATALOGUE(COMPLEX_ID,ORF_PROTEIN) VALUES('420.40','YNL052W');
INSERT INTO MIPS_COMPLEX_CATALOGUE(COMPLEX_ID,ORF_PROTEIN) VALUES('420.50','YBL099W');
INSERT INTO MIPS_COMPLEX_CATALOGUE(COMPLEX_ID,ORF_PROTEIN) VALUES('420.50','YBR039W');
INSERT INTO MIPS_COMPLEX_CATALOGUE(COMPLEX_ID,ORF_PROTEIN) VALUES('420.50','YDL004W');
INSERT INTO MIPS_COMPLEX_CATALOGUE(COMPLEX_ID,ORF_PROTEIN) VALUES('420.50','YDL181W');
INSERT INTO MIPS_COMPLEX_CATALOGUE(COMPLEX_ID,ORF_PROTEIN) VALUES('420.50','YDR298C');
INSERT INTO MIPS_COMPLEX_CATALOGUE(COMPLEX_ID,ORF_PROTEIN) VALUES('420.50','YDR322C-A');
INSERT INTO MIPS_COMPLEX_CATALOGUE(COMPLEX_ID,ORF_PROTEIN) VALUES('420.50','YDR377W');
INSERT INTO MIPS_COMPLEX_CATALOGUE(COMPLEX_ID,ORF_PROTEIN) VALUES('420.50','YJR121W');
INSERT INTO MIPS_COMPLEX_CATALOGUE(COMPLEX_ID,ORF_PROTEIN) VALUES('420.50','YKL016C');
INSERT INTO MIPS_COMPLEX_CATALOGUE(COMPLEX_ID,ORF_PROTEIN) VALUES('420.50','YLR295C');
INSERT INTO MIPS_COMPLEX_CATALOGUE(COMPLEX_ID,ORF_PROTEIN) VALUES('420.50','YML081C-A');
INSERT INTO MIPS_COMPLEX_CATALOGUE(COMPLEX_ID,ORF_PROTEIN) VALUES('420.50','YOL077W-A');
INSERT INTO MIPS_COMPLEX_CATALOGUE(COMPLEX_ID,ORF_PROTEIN) VALUES('420.50','YPL078C');
INSERT INTO MIPS_COMPLEX_CATALOGUE(COMPLEX_ID,ORF_PROTEIN) VALUES('420.50','YPL271W');
INSERT INTO MIPS_COMPLEX_CATALOGUE(COMPLEX_ID,ORF_PROTEIN) VALUES('420.50','YPR020W');
INSERT INTO MIPS_COMPLEX_CATALOGUE(COMPLEX_ID,ORF_PROTEIN) VALUES('420.60','YDL085W');
INSERT INTO MIPS_COMPLEX_CATALOGUE(COMPLEX_ID,ORF_PROTEIN) VALUES('420.60','YDL174C');
INSERT INTO MIPS_COMPLEX_CATALOGUE(COMPLEX_ID,ORF_PROTEIN) VALUES('420.60','YGR207C');
INSERT INTO MIPS_COMPLEX_CATALOGUE(COMPLEX_ID,ORF_PROTEIN) VALUES('420.60','YIL155C');
INSERT INTO MIPS_COMPLEX_CATALOGUE(COMPLEX_ID,ORF_PROTEIN) VALUES('420.60','YKL085W');
INSERT INTO MIPS_COMPLEX_CATALOGUE(COMPLEX_ID,ORF_PROTEIN) VALUES('420.60','YKL148C');
INSERT INTO MIPS_COMPLEX_CATALOGUE(COMPLEX_ID,ORF_PROTEIN) VALUES('420.60','YML054C');
INSERT INTO MIPS_COMPLEX_CATALOGUE(COMPLEX_ID,ORF_PROTEIN) VALUES('420.60','YML120C');
INSERT INTO MIPS_COMPLEX_CATALOGUE(COMPLEX_ID,ORF_PROTEIN) VALUES('420.60','YMR145C');
INSERT INTO MIPS_COMPLEX_CATALOGUE(COMPLEX_ID,ORF_PROTEIN) VALUES('420.60','YNR001C');
INSERT INTO MIPS_COMPLEX_CATALOGUE(COMPLEX_ID,ORF_PROTEIN) VALUES('420.60','YOR356W');
INSERT INTO MIPS_COMPLEX_CATALOGUE(COMPLEX_ID,ORF_PROTEIN) VALUES('420.60','YOR374W');
INSERT INTO MIPS_COMPLEX_CATALOGUE(COMPLEX_ID,ORF_PROTEIN) VALUES('420.60','YPL262W');
INSERT INTO MIPS_COMPLEX_CATALOGUE(COMPLEX_ID,ORF_PROTEIN) VALUES('420.60','YPR004C');
INSERT INTO MIPS_COMPLEX_CATALOGUE(COMPLEX_ID,ORF_PROTEIN) VALUES('430','YER070W');
INSERT INTO MIPS_COMPLEX_CATALOGUE(COMPLEX_ID,ORF_PROTEIN) VALUES('430','YGR180C');
INSERT INTO MIPS_COMPLEX_CATALOGUE(COMPLEX_ID,ORF_PROTEIN) VALUES('430','YIL066C');
INSERT INTO MIPS_COMPLEX_CATALOGUE(COMPLEX_ID,ORF_PROTEIN) VALUES('430','YJL026W');
INSERT INTO MIPS_COMPLEX_CATALOGUE(COMPLEX_ID,ORF_PROTEIN) VALUES('440','YAL033W');
INSERT INTO MIPS_COMPLEX_CATALOGUE(COMPLEX_ID,ORF_PROTEIN) VALUES('440','YAL043C');
INSERT INTO MIPS_COMPLEX_CATALOGUE(COMPLEX_ID,ORF_PROTEIN) VALUES('440','YAR008W');
INSERT INTO MIPS_COMPLEX_CATALOGUE(COMPLEX_ID,ORF_PROTEIN) VALUES('440','YBL018C');
INSERT INTO MIPS_COMPLEX_CATALOGUE(COMPLEX_ID,ORF_PROTEIN) VALUES('440','YBL074C');
INSERT INTO MIPS_COMPLEX_CATALOGUE(COMPLEX_ID,ORF_PROTEIN) VALUES('440','YBR055C');
INSERT INTO MIPS_COMPLEX_CATALOGUE(COMPLEX_ID,ORF_PROTEIN) VALUES('440','YBR120C');
INSERT INTO MIPS_COMPLEX_CATALOGUE(COMPLEX_ID,ORF_PROTEIN) VALUES('440','YBR142W');
INSERT INTO MIPS_COMPLEX_CATALOGUE(COMPLEX_ID,ORF_PROTEIN) VALUES('440','YBR152W');
INSERT INTO MIPS_COMPLEX_CATALOGUE(COMPLEX_ID,ORF_PROTEIN) VALUES('440','YBR167C');
INSERT INTO MIPS_COMPLEX_CATALOGUE(COMPLEX_ID,ORF_PROTEIN) VALUES('440','YBR188C');
INSERT INTO MIPS_COMPLEX_CATALOGUE(COMPLEX_ID,ORF_PROTEIN) VALUES('440','YBR237W');
INSERT INTO MIPS_COMPLEX_CATALOGUE(COMPLEX_ID,ORF_PROTEIN) VALUES('440','YBR257W');
INSERT INTO MIPS_COMPLEX_CATALOGUE(COMPLEX_ID,ORF_PROTEIN) VALUES('440','YCR018C');
INSERT INTO MIPS_COMPLEX_CATALOGUE(COMPLEX_ID,ORF_PROTEIN) VALUES('440','YCR035C');
INSERT INTO MIPS_COMPLEX_CATALOGUE(COMPLEX_ID,ORF_PROTEIN) VALUES('440','YDL014W');
INSERT INTO MIPS_COMPLEX_CATALOGUE(COMPLEX_ID,ORF_PROTEIN) VALUES('440','YDL030W');
INSERT INTO MIPS_COMPLEX_CATALOGUE(COMPLEX_ID,ORF_PROTEIN) VALUES('440','YDL043C');
INSERT INTO MIPS_COMPLEX_CATALOGUE(COMPLEX_ID,ORF_PROTEIN) VALUES('440','YDL044C');
INSERT INTO MIPS_COMPLEX_CATALOGUE(COMPLEX_ID,ORF_PROTEIN) VALUES('440','YDL048C');
INSERT INTO MIPS_COMPLEX_CATALOGUE(COMPLEX_ID,ORF_PROTEIN) VALUES('440','YDL069C');
INSERT INTO MIPS_COMPLEX_CATALOGUE(COMPLEX_ID,ORF_PROTEIN) VALUES('440','YDL111C');
INSERT INTO MIPS_COMPLEX_CATALOGUE(COMPLEX_ID,ORF_PROTEIN) VALUES('440','YDL209C');
INSERT INTO MIPS_COMPLEX_CATALOGUE(COMPLEX_ID,ORF_PROTEIN) VALUES('440','YDR088C');
INSERT INTO MIPS_COMPLEX_CATALOGUE(COMPLEX_ID,ORF_PROTEIN) VALUES('440','YDR163W');
INSERT INTO MIPS_COMPLEX_CATALOGUE(COMPLEX_ID,ORF_PROTEIN) VALUES('440','YDR194C');
INSERT INTO MIPS_COMPLEX_CATALOGUE(COMPLEX_ID,ORF_PROTEIN) VALUES('440','YDR197W');
INSERT INTO MIPS_COMPLEX_CATALOGUE(COMPLEX_ID,ORF_PROTEIN) VALUES('440','YDR228C');
INSERT INTO MIPS_COMPLEX_CATALOGUE(COMPLEX_ID,ORF_PROTEIN) VALUES('440','YDR243C');
INSERT INTO MIPS_COMPLEX_CATALOGUE(COMPLEX_ID,ORF_PROTEIN) VALUES('440','YDR280W');
INSERT INTO MIPS_COMPLEX_CATALOGUE(COMPLEX_ID,ORF_PROTEIN) VALUES('440','YDR301W');
INSERT INTO MIPS_COMPLEX_CATALOGUE(COMPLEX_ID,ORF_PROTEIN) VALUES('440','YDR324C');
INSERT INTO MIPS_COMPLEX_CATALOGUE(COMPLEX_ID,ORF_PROTEIN) VALUES('440','YDR364C');
INSERT INTO MIPS_COMPLEX_CATALOGUE(COMPLEX_ID,ORF_PROTEIN) VALUES('440','YDR398W');
INSERT INTO MIPS_COMPLEX_CATALOGUE(COMPLEX_ID,ORF_PROTEIN) VALUES('440','YDR432W');
INSERT INTO MIPS_COMPLEX_CATALOGUE(COMPLEX_ID,ORF_PROTEIN) VALUES('440','YDR449C');
INSERT INTO MIPS_COMPLEX_CATALOGUE(COMPLEX_ID,ORF_PROTEIN) VALUES('440','YDR463W');
INSERT INTO MIPS_COMPLEX_CATALOGUE(COMPLEX_ID,ORF_PROTEIN) VALUES('440','YDR473C');
INSERT INTO MIPS_COMPLEX_CATALOGUE(COMPLEX_ID,ORF_PROTEIN) VALUES('440','YDR478W');
INSERT INTO MIPS_COMPLEX_CATALOGUE(COMPLEX_ID,ORF_PROTEIN) VALUES('440','YDR482C');
INSERT INTO MIPS_COMPLEX_CATALOGUE(COMPLEX_ID,ORF_PROTEIN) VALUES('440','YER013W');
INSERT INTO MIPS_COMPLEX_CATALOGUE(COMPLEX_ID,ORF_PROTEIN) VALUES('440','YER082C');
INSERT INTO MIPS_COMPLEX_CATALOGUE(COMPLEX_ID,ORF_PROTEIN) VALUES('440','YER112W');
INSERT INTO MIPS_COMPLEX_CATALOGUE(COMPLEX_ID,ORF_PROTEIN) VALUES('440','YER165W');
INSERT INTO MIPS_COMPLEX_CATALOGUE(COMPLEX_ID,ORF_PROTEIN) VALUES('440','YER172C');
INSERT INTO MIPS_COMPLEX_CATALOGUE(COMPLEX_ID,ORF_PROTEIN) VALUES('440','YGL044C');
INSERT INTO MIPS_COMPLEX_CATALOGUE(COMPLEX_ID,ORF_PROTEIN) VALUES('440','YGL120C');
INSERT INTO MIPS_COMPLEX_CATALOGUE(COMPLEX_ID,ORF_PROTEIN) VALUES('440','YGL128C');
INSERT INTO MIPS_COMPLEX_CATALOGUE(COMPLEX_ID,ORF_PROTEIN) VALUES('440','YGR006W');
INSERT INTO MIPS_COMPLEX_CATALOGUE(COMPLEX_ID,ORF_PROTEIN) VALUES('440','YGR030C');
INSERT INTO MIPS_COMPLEX_CATALOGUE(COMPLEX_ID,ORF_PROTEIN) VALUES('440','YGR074W');
INSERT INTO MIPS_COMPLEX_CATALOGUE(COMPLEX_ID,ORF_PROTEIN) VALUES('440','YGR075C');
INSERT INTO MIPS_COMPLEX_CATALOGUE(COMPLEX_ID,ORF_PROTEIN) VALUES('440','YGR091W');
INSERT INTO MIPS_COMPLEX_CATALOGUE(COMPLEX_ID,ORF_PROTEIN) VALUES('440','YGR095C');
INSERT INTO MIPS_COMPLEX_CATALOGUE(COMPLEX_ID,ORF_PROTEIN) VALUES('440','YGR128C');
INSERT INTO MIPS_COMPLEX_CATALOGUE(COMPLEX_ID,ORF_PROTEIN) VALUES('440','YGR159C');
INSERT INTO MIPS_COMPLEX_CATALOGUE(COMPLEX_ID,ORF_PROTEIN) VALUES('440','YGR195W');
INSERT INTO MIPS_COMPLEX_CATALOGUE(COMPLEX_ID,ORF_PROTEIN) VALUES('440','YGR222W');
INSERT INTO MIPS_COMPLEX_CATALOGUE(COMPLEX_ID,ORF_PROTEIN) VALUES('440','YGR278W');
INSERT INTO MIPS_COMPLEX_CATALOGUE(COMPLEX_ID,ORF_PROTEIN) VALUES('440','YHL034C');
INSERT INTO MIPS_COMPLEX_CATALOGUE(COMPLEX_ID,ORF_PROTEIN) VALUES('440','YHL038C');
INSERT INTO MIPS_COMPLEX_CATALOGUE(COMPLEX_ID,ORF_PROTEIN) VALUES('440','YHR005C-A');
INSERT INTO MIPS_COMPLEX_CATALOGUE(COMPLEX_ID,ORF_PROTEIN) VALUES('440','YHR006W');
INSERT INTO MIPS_COMPLEX_CATALOGUE(COMPLEX_ID,ORF_PROTEIN) VALUES('440','YHR062C');
INSERT INTO MIPS_COMPLEX_CATALOGUE(COMPLEX_ID,ORF_PROTEIN) VALUES('440','YHR065C');
INSERT INTO MIPS_COMPLEX_CATALOGUE(COMPLEX_ID,ORF_PROTEIN) VALUES('440','YHR069C');
INSERT INTO MIPS_COMPLEX_CATALOGUE(COMPLEX_ID,ORF_PROTEIN) VALUES('440','YHR081W');
INSERT INTO MIPS_COMPLEX_CATALOGUE(COMPLEX_ID,ORF_PROTEIN) VALUES('440','YHR089C');
INSERT INTO MIPS_COMPLEX_CATALOGUE(COMPLEX_ID,ORF_PROTEIN) VALUES('440','YHR165C');
INSERT INTO MIPS_COMPLEX_CATALOGUE(COMPLEX_ID,ORF_PROTEIN) VALUES('440','YHR196W');
INSERT INTO MIPS_COMPLEX_CATALOGUE(COMPLEX_ID,ORF_PROTEIN) VALUES('440','YIL061C');
INSERT INTO MIPS_COMPLEX_CATALOGUE(COMPLEX_ID,ORF_PROTEIN) VALUES('440','YIR015W');
INSERT INTO MIPS_COMPLEX_CATALOGUE(COMPLEX_ID,ORF_PROTEIN) VALUES('440','YIR021W');
INSERT INTO MIPS_COMPLEX_CATALOGUE(COMPLEX_ID,ORF_PROTEIN) VALUES('440','YJL087C');
INSERT INTO MIPS_COMPLEX_CATALOGUE(COMPLEX_ID,ORF_PROTEIN) VALUES('440','YJL109C');
INSERT INTO MIPS_COMPLEX_CATALOGUE(COMPLEX_ID,ORF_PROTEIN) VALUES('440','YJL133W');
INSERT INTO MIPS_COMPLEX_CATALOGUE(COMPLEX_ID,ORF_PROTEIN) VALUES('440','YJL203W');
INSERT INTO MIPS_COMPLEX_CATALOGUE(COMPLEX_ID,ORF_PROTEIN) VALUES('440','YJL209W');
INSERT INTO MIPS_COMPLEX_CATALOGUE(COMPLEX_ID,ORF_PROTEIN) VALUES('440','YJR093C');
INSERT INTO MIPS_COMPLEX_CATALOGUE(COMPLEX_ID,ORF_PROTEIN) VALUES('440','YKL012W');
INSERT INTO MIPS_COMPLEX_CATALOGUE(COMPLEX_ID,ORF_PROTEIN) VALUES('440','YKL059C');
INSERT INTO MIPS_COMPLEX_CATALOGUE(COMPLEX_ID,ORF_PROTEIN) VALUES('440','YKL074C');
INSERT INTO MIPS_COMPLEX_CATALOGUE(COMPLEX_ID,ORF_PROTEIN) VALUES('440','YKL078W');
INSERT INTO MIPS_COMPLEX_CATALOGUE(COMPLEX_ID,ORF_PROTEIN) VALUES('440','YKL099C');
INSERT INTO MIPS_COMPLEX_CATALOGUE(COMPLEX_ID,ORF_PROTEIN) VALUES('440','YKL205W');
INSERT INTO MIPS_COMPLEX_CATALOGUE(COMPLEX_ID,ORF_PROTEIN) VALUES('440','YKR052C');
INSERT INTO MIPS_COMPLEX_CATALOGUE(COMPLEX_ID,ORF_PROTEIN) VALUES('440','YKR086W');
INSERT INTO MIPS_COMPLEX_CATALOGUE(COMPLEX_ID,ORF_PROTEIN) VALUES('440','YLL008W');
INSERT INTO MIPS_COMPLEX_CATALOGUE(COMPLEX_ID,ORF_PROTEIN) VALUES('440','YLL036C');
INSERT INTO MIPS_COMPLEX_CATALOGUE(COMPLEX_ID,ORF_PROTEIN) VALUES('440','YLR105C');
INSERT INTO MIPS_COMPLEX_CATALOGUE(COMPLEX_ID,ORF_PROTEIN) VALUES('440','YLR115W');
INSERT INTO MIPS_COMPLEX_CATALOGUE(COMPLEX_ID,ORF_PROTEIN) VALUES('440','YLR147C');
INSERT INTO MIPS_COMPLEX_CATALOGUE(COMPLEX_ID,ORF_PROTEIN) VALUES('440','YLR197W');
INSERT INTO MIPS_COMPLEX_CATALOGUE(COMPLEX_ID,ORF_PROTEIN) VALUES('440','YLR222C');
INSERT INTO MIPS_COMPLEX_CATALOGUE(COMPLEX_ID,ORF_PROTEIN) VALUES('440','YLR223C');
INSERT INTO MIPS_COMPLEX_CATALOGUE(COMPLEX_ID,ORF_PROTEIN) VALUES('440','YLR277C');
INSERT INTO MIPS_COMPLEX_CATALOGUE(COMPLEX_ID,ORF_PROTEIN) VALUES('440','YLR298C');
INSERT INTO MIPS_COMPLEX_CATALOGUE(COMPLEX_ID,ORF_PROTEIN) VALUES('440','YLR375W');
INSERT INTO MIPS_COMPLEX_CATALOGUE(COMPLEX_ID,ORF_PROTEIN) VALUES('440','YLR382C');
INSERT INTO MIPS_COMPLEX_CATALOGUE(COMPLEX_ID,ORF_PROTEIN) VALUES('440','YML046W');
INSERT INTO MIPS_COMPLEX_CATALOGUE(COMPLEX_ID,ORF_PROTEIN) VALUES('440','YMR023C');
INSERT INTO MIPS_COMPLEX_CATALOGUE(COMPLEX_ID,ORF_PROTEIN) VALUES('440','YMR059W');
INSERT INTO MIPS_COMPLEX_CATALOGUE(COMPLEX_ID,ORF_PROTEIN) VALUES('440','YMR061W');
INSERT INTO MIPS_COMPLEX_CATALOGUE(COMPLEX_ID,ORF_PROTEIN) VALUES('440','YMR125W');
INSERT INTO MIPS_COMPLEX_CATALOGUE(COMPLEX_ID,ORF_PROTEIN) VALUES('440','YMR239C');
INSERT INTO MIPS_COMPLEX_CATALOGUE(COMPLEX_ID,ORF_PROTEIN) VALUES('440','YMR268C');
INSERT INTO MIPS_COMPLEX_CATALOGUE(COMPLEX_ID,ORF_PROTEIN) VALUES('440','YMR287C');
INSERT INTO MIPS_COMPLEX_CATALOGUE(COMPLEX_ID,ORF_PROTEIN) VALUES('440','YMR302C');
INSERT INTO MIPS_COMPLEX_CATALOGUE(COMPLEX_ID,ORF_PROTEIN) VALUES('440','YNL221C');
INSERT INTO MIPS_COMPLEX_CATALOGUE(COMPLEX_ID,ORF_PROTEIN) VALUES('440','YNL282W');
INSERT INTO MIPS_COMPLEX_CATALOGUE(COMPLEX_ID,ORF_PROTEIN) VALUES('440','YNR011C');
INSERT INTO MIPS_COMPLEX_CATALOGUE(COMPLEX_ID,ORF_PROTEIN) VALUES('440','YNR052C');
INSERT INTO MIPS_COMPLEX_CATALOGUE(COMPLEX_ID,ORF_PROTEIN) VALUES('440','YOL021C');
INSERT INTO MIPS_COMPLEX_CATALOGUE(COMPLEX_ID,ORF_PROTEIN) VALUES('440','YOL102C');
INSERT INTO MIPS_COMPLEX_CATALOGUE(COMPLEX_ID,ORF_PROTEIN) VALUES('440','YOL123W');
INSERT INTO MIPS_COMPLEX_CATALOGUE(COMPLEX_ID,ORF_PROTEIN) VALUES('440','YOR048C');
INSERT INTO MIPS_COMPLEX_CATALOGUE(COMPLEX_ID,ORF_PROTEIN) VALUES('440','YOR148C');
INSERT INTO MIPS_COMPLEX_CATALOGUE(COMPLEX_ID,ORF_PROTEIN) VALUES('440','YOR159C');
INSERT INTO MIPS_COMPLEX_CATALOGUE(COMPLEX_ID,ORF_PROTEIN) VALUES('440','YOR250C');
INSERT INTO MIPS_COMPLEX_CATALOGUE(COMPLEX_ID,ORF_PROTEIN) VALUES('440','YOR310C');
INSERT INTO MIPS_COMPLEX_CATALOGUE(COMPLEX_ID,ORF_PROTEIN) VALUES('440','YOR334W');
INSERT INTO MIPS_COMPLEX_CATALOGUE(COMPLEX_ID,ORF_PROTEIN) VALUES('440','YPL029W');
INSERT INTO MIPS_COMPLEX_CATALOGUE(COMPLEX_ID,ORF_PROTEIN) VALUES('440','YPL083C');
INSERT INTO MIPS_COMPLEX_CATALOGUE(COMPLEX_ID,ORF_PROTEIN) VALUES('440','YPL178W');
INSERT INTO MIPS_COMPLEX_CATALOGUE(COMPLEX_ID,ORF_PROTEIN) VALUES('440','YPR057W');
INSERT INTO MIPS_COMPLEX_CATALOGUE(COMPLEX_ID,ORF_PROTEIN) VALUES('440','YPR101W');
INSERT INTO MIPS_COMPLEX_CATALOGUE(COMPLEX_ID,ORF_PROTEIN) VALUES('440','YPR134W');
INSERT INTO MIPS_COMPLEX_CATALOGUE(COMPLEX_ID,ORF_PROTEIN) VALUES('440','YPR178W');
INSERT INTO MIPS_COMPLEX_CATALOGUE(COMPLEX_ID,ORF_PROTEIN) VALUES('440.10','YAL043C');
INSERT INTO MIPS_COMPLEX_CATALOGUE(COMPLEX_ID,ORF_PROTEIN) VALUES('440.10','YDR228C');
INSERT INTO MIPS_COMPLEX_CATALOGUE(COMPLEX_ID,ORF_PROTEIN) VALUES('440.10','YDR301W');
INSERT INTO MIPS_COMPLEX_CATALOGUE(COMPLEX_ID,ORF_PROTEIN) VALUES('440.10','YGL044C');
INSERT INTO MIPS_COMPLEX_CATALOGUE(COMPLEX_ID,ORF_PROTEIN) VALUES('440.10','YJR093C');
INSERT INTO MIPS_COMPLEX_CATALOGUE(COMPLEX_ID,ORF_PROTEIN) VALUES('440.10','YKL059C');
INSERT INTO MIPS_COMPLEX_CATALOGUE(COMPLEX_ID,ORF_PROTEIN) VALUES('440.10','YLR115W');
INSERT INTO MIPS_COMPLEX_CATALOGUE(COMPLEX_ID,ORF_PROTEIN) VALUES('440.10','YLR277C');
INSERT INTO MIPS_COMPLEX_CATALOGUE(COMPLEX_ID,ORF_PROTEIN) VALUES('440.10','YMR061W');
INSERT INTO MIPS_COMPLEX_CATALOGUE(COMPLEX_ID,ORF_PROTEIN) VALUES('440.10','YOL123W');
INSERT INTO MIPS_COMPLEX_CATALOGUE(COMPLEX_ID,ORF_PROTEIN) VALUES('440.10','YOR250C');
INSERT INTO MIPS_COMPLEX_CATALOGUE(COMPLEX_ID,ORF_PROTEIN) VALUES('440.10.10','YDR228C');
INSERT INTO MIPS_COMPLEX_CATALOGUE(COMPLEX_ID,ORF_PROTEIN) VALUES('440.10.10','YGL044C');
INSERT INTO MIPS_COMPLEX_CATALOGUE(COMPLEX_ID,ORF_PROTEIN) VALUES('440.10.10','YMR061W');
INSERT INTO MIPS_COMPLEX_CATALOGUE(COMPLEX_ID,ORF_PROTEIN) VALUES('440.10.10','YOL123W');
INSERT INTO MIPS_COMPLEX_CATALOGUE(COMPLEX_ID,ORF_PROTEIN) VALUES('440.10.10','YOR250C');
INSERT INTO MIPS_COMPLEX_CATALOGUE(COMPLEX_ID,ORF_PROTEIN) VALUES('440.10.20','YAL043C');
INSERT INTO MIPS_COMPLEX_CATALOGUE(COMPLEX_ID,ORF_PROTEIN) VALUES('440.10.20','YDR301W');
INSERT INTO MIPS_COMPLEX_CATALOGUE(COMPLEX_ID,ORF_PROTEIN) VALUES('440.10.20','YLR115W');
INSERT INTO MIPS_COMPLEX_CATALOGUE(COMPLEX_ID,ORF_PROTEIN) VALUES('440.10.20','YLR277C');
INSERT INTO MIPS_COMPLEX_CATALOGUE(COMPLEX_ID,ORF_PROTEIN) VALUES('440.10.30','YAL043C');
INSERT INTO MIPS_COMPLEX_CATALOGUE(COMPLEX_ID,ORF_PROTEIN) VALUES('440.10.30','YJR093C');
INSERT INTO MIPS_COMPLEX_CATALOGUE(COMPLEX_ID,ORF_PROTEIN) VALUES('440.10.30','YLR277C');
INSERT INTO MIPS_COMPLEX_CATALOGUE(COMPLEX_ID,ORF_PROTEIN) VALUES('440.12','YAL033W');
INSERT INTO MIPS_COMPLEX_CATALOGUE(COMPLEX_ID,ORF_PROTEIN) VALUES('440.12','YBL018C');
INSERT INTO MIPS_COMPLEX_CATALOGUE(COMPLEX_ID,ORF_PROTEIN) VALUES('440.12','YBR167C');
INSERT INTO MIPS_COMPLEX_CATALOGUE(COMPLEX_ID,ORF_PROTEIN) VALUES('440.12','YBR257W');
INSERT INTO MIPS_COMPLEX_CATALOGUE(COMPLEX_ID,ORF_PROTEIN) VALUES('440.12','YCR035C');
INSERT INTO MIPS_COMPLEX_CATALOGUE(COMPLEX_ID,ORF_PROTEIN) VALUES('440.12','YDL014W');
INSERT INTO MIPS_COMPLEX_CATALOGUE(COMPLEX_ID,ORF_PROTEIN) VALUES('440.12','YDL111C');
INSERT INTO MIPS_COMPLEX_CATALOGUE(COMPLEX_ID,ORF_PROTEIN) VALUES('440.12','YDR280W');
INSERT INTO MIPS_COMPLEX_CATALOGUE(COMPLEX_ID,ORF_PROTEIN) VALUES('440.12','YGR030C');
INSERT INTO MIPS_COMPLEX_CATALOGUE(COMPLEX_ID,ORF_PROTEIN) VALUES('440.12','YGR095C');
INSERT INTO MIPS_COMPLEX_CATALOGUE(COMPLEX_ID,ORF_PROTEIN) VALUES('440.12','YGR195W');
INSERT INTO MIPS_COMPLEX_CATALOGUE(COMPLEX_ID,ORF_PROTEIN) VALUES('440.12','YHR062C');
INSERT INTO MIPS_COMPLEX_CATALOGUE(COMPLEX_ID,ORF_PROTEIN) VALUES('440.12','YHR069C');
INSERT INTO MIPS_COMPLEX_CATALOGUE(COMPLEX_ID,ORF_PROTEIN) VALUES('440.12','YLR197W');
INSERT INTO MIPS_COMPLEX_CATALOGUE(COMPLEX_ID,ORF_PROTEIN) VALUES('440.12','YNL221C');
INSERT INTO MIPS_COMPLEX_CATALOGUE(COMPLEX_ID,ORF_PROTEIN) VALUES('440.12','YNL282W');
INSERT INTO MIPS_COMPLEX_CATALOGUE(COMPLEX_ID,ORF_PROTEIN) VALUES('440.12','YOL021C');
INSERT INTO MIPS_COMPLEX_CATALOGUE(COMPLEX_ID,ORF_PROTEIN) VALUES('440.12','YOR310C');
INSERT INTO MIPS_COMPLEX_CATALOGUE(COMPLEX_ID,ORF_PROTEIN) VALUES('440.12.10','YCR035C');
INSERT INTO MIPS_COMPLEX_CATALOGUE(COMPLEX_ID,ORF_PROTEIN) VALUES('440.12.10','YDL111C');
INSERT INTO MIPS_COMPLEX_CATALOGUE(COMPLEX_ID,ORF_PROTEIN) VALUES('440.12.10','YDR280W');
INSERT INTO MIPS_COMPLEX_CATALOGUE(COMPLEX_ID,ORF_PROTEIN) VALUES('440.12.10','YGR095C');
INSERT INTO MIPS_COMPLEX_CATALOGUE(COMPLEX_ID,ORF_PROTEIN) VALUES('440.12.10','YGR195W');
INSERT INTO MIPS_COMPLEX_CATALOGUE(COMPLEX_ID,ORF_PROTEIN) VALUES('440.12.10','YHR069C');
INSERT INTO MIPS_COMPLEX_CATALOGUE(COMPLEX_ID,ORF_PROTEIN) VALUES('440.12.10','YOL021C');
INSERT INTO MIPS_COMPLEX_CATALOGUE(COMPLEX_ID,ORF_PROTEIN) VALUES('440.12.20','YAL033W');
INSERT INTO MIPS_COMPLEX_CATALOGUE(COMPLEX_ID,ORF_PROTEIN) VALUES('440.12.20','YBL018C');
INSERT INTO MIPS_COMPLEX_CATALOGUE(COMPLEX_ID,ORF_PROTEIN) VALUES('440.12.20','YBR167C');
INSERT INTO MIPS_COMPLEX_CATALOGUE(COMPLEX_ID,ORF_PROTEIN) VALUES('440.12.20','YBR257W');
INSERT INTO MIPS_COMPLEX_CATALOGUE(COMPLEX_ID,ORF_PROTEIN) VALUES('440.12.20','YGR030C');
INSERT INTO MIPS_COMPLEX_CATALOGUE(COMPLEX_ID,ORF_PROTEIN) VALUES('440.12.20','YHR062C');
INSERT INTO MIPS_COMPLEX_CATALOGUE(COMPLEX_ID,ORF_PROTEIN) VALUES('440.12.20','YNL221C');
INSERT INTO MIPS_COMPLEX_CATALOGUE(COMPLEX_ID,ORF_PROTEIN) VALUES('440.12.20','YNL282W');
INSERT INTO MIPS_COMPLEX_CATALOGUE(COMPLEX_ID,ORF_PROTEIN) VALUES('440.12.30','YDL014W');
INSERT INTO MIPS_COMPLEX_CATALOGUE(COMPLEX_ID,ORF_PROTEIN) VALUES('440.12.30','YLR197W');
INSERT INTO MIPS_COMPLEX_CATALOGUE(COMPLEX_ID,ORF_PROTEIN) VALUES('440.12.30','YOR310C');
INSERT INTO MIPS_COMPLEX_CATALOGUE(COMPLEX_ID,ORF_PROTEIN) VALUES('440.14','YAL033W');
INSERT INTO MIPS_COMPLEX_CATALOGUE(COMPLEX_ID,ORF_PROTEIN) VALUES('440.14','YBL018C');
INSERT INTO MIPS_COMPLEX_CATALOGUE(COMPLEX_ID,ORF_PROTEIN) VALUES('440.14','YBR167C');
INSERT INTO MIPS_COMPLEX_CATALOGUE(COMPLEX_ID,ORF_PROTEIN) VALUES('440.14','YBR257W');
INSERT INTO MIPS_COMPLEX_CATALOGUE(COMPLEX_ID,ORF_PROTEIN) VALUES('440.14','YGR030C');
INSERT INTO MIPS_COMPLEX_CATALOGUE(COMPLEX_ID,ORF_PROTEIN) VALUES('440.14','YHR062C');
INSERT INTO MIPS_COMPLEX_CATALOGUE(COMPLEX_ID,ORF_PROTEIN) VALUES('440.14','YIR015W');
INSERT INTO MIPS_COMPLEX_CATALOGUE(COMPLEX_ID,ORF_PROTEIN) VALUES('440.14','YNL221C');
INSERT INTO MIPS_COMPLEX_CATALOGUE(COMPLEX_ID,ORF_PROTEIN) VALUES('440.14','YNL282W');
INSERT INTO MIPS_COMPLEX_CATALOGUE(COMPLEX_ID,ORF_PROTEIN) VALUES('440.14.10','YAL033W');
INSERT INTO MIPS_COMPLEX_CATALOGUE(COMPLEX_ID,ORF_PROTEIN) VALUES('440.14.10','YBL018C');
INSERT INTO MIPS_COMPLEX_CATALOGUE(COMPLEX_ID,ORF_PROTEIN) VALUES('440.14.10','YBR167C');
INSERT INTO MIPS_COMPLEX_CATALOGUE(COMPLEX_ID,ORF_PROTEIN) VALUES('440.14.10','YBR257W');
INSERT INTO MIPS_COMPLEX_CATALOGUE(COMPLEX_ID,ORF_PROTEIN) VALUES('440.14.10','YGR030C');
INSERT INTO MIPS_COMPLEX_CATALOGUE(COMPLEX_ID,ORF_PROTEIN) VALUES('440.14.10','YHR062C');
INSERT INTO MIPS_COMPLEX_CATALOGUE(COMPLEX_ID,ORF_PROTEIN) VALUES('440.14.10','YIR015W');
INSERT INTO MIPS_COMPLEX_CATALOGUE(COMPLEX_ID,ORF_PROTEIN) VALUES('440.14.10','YNL221C');
INSERT INTO MIPS_COMPLEX_CATALOGUE(COMPLEX_ID,ORF_PROTEIN) VALUES('440.14.10','YNL282W');
INSERT INTO MIPS_COMPLEX_CATALOGUE(COMPLEX_ID,ORF_PROTEIN) VALUES('440.20','YDL069C');
INSERT INTO MIPS_COMPLEX_CATALOGUE(COMPLEX_ID,ORF_PROTEIN) VALUES('440.20','YDR197W');
INSERT INTO MIPS_COMPLEX_CATALOGUE(COMPLEX_ID,ORF_PROTEIN) VALUES('440.20','YHL038C');
INSERT INTO MIPS_COMPLEX_CATALOGUE(COMPLEX_ID,ORF_PROTEIN) VALUES('440.20','YJL209W');
INSERT INTO MIPS_COMPLEX_CATALOGUE(COMPLEX_ID,ORF_PROTEIN) VALUES('440.30','YAR008W');
INSERT INTO MIPS_COMPLEX_CATALOGUE(COMPLEX_ID,ORF_PROTEIN) VALUES('440.30','YBL074C');
INSERT INTO MIPS_COMPLEX_CATALOGUE(COMPLEX_ID,ORF_PROTEIN) VALUES('440.30','YBR055C');
INSERT INTO MIPS_COMPLEX_CATALOGUE(COMPLEX_ID,ORF_PROTEIN) VALUES('440.30','YBR142W');
INSERT INTO MIPS_COMPLEX_CATALOGUE(COMPLEX_ID,ORF_PROTEIN) VALUES('440.30','YBR152W');
INSERT INTO MIPS_COMPLEX_CATALOGUE(COMPLEX_ID,ORF_PROTEIN) VALUES('440.30','YBR188C');
INSERT INTO MIPS_COMPLEX_CATALOGUE(COMPLEX_ID,ORF_PROTEIN) VALUES('440.30','YBR237W');
INSERT INTO MIPS_COMPLEX_CATALOGUE(COMPLEX_ID,ORF_PROTEIN) VALUES('440.30','YCR018C');
INSERT INTO MIPS_COMPLEX_CATALOGUE(COMPLEX_ID,ORF_PROTEIN) VALUES('440.30','YDL014W');
INSERT INTO MIPS_COMPLEX_CATALOGUE(COMPLEX_ID,ORF_PROTEIN) VALUES('440.30','YDL030W');
INSERT INTO MIPS_COMPLEX_CATALOGUE(COMPLEX_ID,ORF_PROTEIN) VALUES('440.30','YDL043C');
INSERT INTO MIPS_COMPLEX_CATALOGUE(COMPLEX_ID,ORF_PROTEIN) VALUES('440.30','YDL048C');
INSERT INTO MIPS_COMPLEX_CATALOGUE(COMPLEX_ID,ORF_PROTEIN) VALUES('440.30','YDL209C');
INSERT INTO MIPS_COMPLEX_CATALOGUE(COMPLEX_ID,ORF_PROTEIN) VALUES('440.30','YDR088C');
INSERT INTO MIPS_COMPLEX_CATALOGUE(COMPLEX_ID,ORF_PROTEIN) VALUES('440.30','YDR163W');
INSERT INTO MIPS_COMPLEX_CATALOGUE(COMPLEX_ID,ORF_PROTEIN) VALUES('440.30','YDR243C');
INSERT INTO MIPS_COMPLEX_CATALOGUE(COMPLEX_ID,ORF_PROTEIN) VALUES('440.30','YDR324C');
INSERT INTO MIPS_COMPLEX_CATALOGUE(COMPLEX_ID,ORF_PROTEIN) VALUES('440.30','YDR364C');
INSERT INTO MIPS_COMPLEX_CATALOGUE(COMPLEX_ID,ORF_PROTEIN) VALUES('440.30','YDR398W');
INSERT INTO MIPS_COMPLEX_CATALOGUE(COMPLEX_ID,ORF_PROTEIN) VALUES('440.30','YDR432W');
INSERT INTO MIPS_COMPLEX_CATALOGUE(COMPLEX_ID,ORF_PROTEIN) VALUES('440.30','YDR449C');
INSERT INTO MIPS_COMPLEX_CATALOGUE(COMPLEX_ID,ORF_PROTEIN) VALUES('440.30','YDR463W');
INSERT INTO MIPS_COMPLEX_CATALOGUE(COMPLEX_ID,ORF_PROTEIN) VALUES('440.30','YDR473C');
INSERT INTO MIPS_COMPLEX_CATALOGUE(COMPLEX_ID,ORF_PROTEIN) VALUES('440.30','YDR478W');
INSERT INTO MIPS_COMPLEX_CATALOGUE(COMPLEX_ID,ORF_PROTEIN) VALUES('440.30','YDR482C');
INSERT INTO MIPS_COMPLEX_CATALOGUE(COMPLEX_ID,ORF_PROTEIN) VALUES('440.30','YER013W');
INSERT INTO MIPS_COMPLEX_CATALOGUE(COMPLEX_ID,ORF_PROTEIN) VALUES('440.30','YER082C');
INSERT INTO MIPS_COMPLEX_CATALOGUE(COMPLEX_ID,ORF_PROTEIN) VALUES('440.30','YER112W');
INSERT INTO MIPS_COMPLEX_CATALOGUE(COMPLEX_ID,ORF_PROTEIN) VALUES('440.30','YER172C');
INSERT INTO MIPS_COMPLEX_CATALOGUE(COMPLEX_ID,ORF_PROTEIN) VALUES('440.30','YGL120C');
INSERT INTO MIPS_COMPLEX_CATALOGUE(COMPLEX_ID,ORF_PROTEIN) VALUES('440.30','YGL128C');
INSERT INTO MIPS_COMPLEX_CATALOGUE(COMPLEX_ID,ORF_PROTEIN) VALUES('440.30','YGR006W');
INSERT INTO MIPS_COMPLEX_CATALOGUE(COMPLEX_ID,ORF_PROTEIN) VALUES('440.30','YGR074W');
INSERT INTO MIPS_COMPLEX_CATALOGUE(COMPLEX_ID,ORF_PROTEIN) VALUES('440.30','YGR075C');
INSERT INTO MIPS_COMPLEX_CATALOGUE(COMPLEX_ID,ORF_PROTEIN) VALUES('440.30','YGR091W');
INSERT INTO MIPS_COMPLEX_CATALOGUE(COMPLEX_ID,ORF_PROTEIN) VALUES('440.30','YGR128C');
INSERT INTO MIPS_COMPLEX_CATALOGUE(COMPLEX_ID,ORF_PROTEIN) VALUES('440.30','YGR159C');
INSERT INTO MIPS_COMPLEX_CATALOGUE(COMPLEX_ID,ORF_PROTEIN) VALUES('440.30','YGR278W');
INSERT INTO MIPS_COMPLEX_CATALOGUE(COMPLEX_ID,ORF_PROTEIN) VALUES('440.30','YHL034C');
INSERT INTO MIPS_COMPLEX_CATALOGUE(COMPLEX_ID,ORF_PROTEIN) VALUES('440.30','YHR006W');
INSERT INTO MIPS_COMPLEX_CATALOGUE(COMPLEX_ID,ORF_PROTEIN) VALUES('440.30','YHR065C');
INSERT INTO MIPS_COMPLEX_CATALOGUE(COMPLEX_ID,ORF_PROTEIN) VALUES('440.30','YHR089C');
INSERT INTO MIPS_COMPLEX_CATALOGUE(COMPLEX_ID,ORF_PROTEIN) VALUES('440.30','YHR165C');
INSERT INTO MIPS_COMPLEX_CATALOGUE(COMPLEX_ID,ORF_PROTEIN) VALUES('440.30','YHR196W');
INSERT INTO MIPS_COMPLEX_CATALOGUE(COMPLEX_ID,ORF_PROTEIN) VALUES('440.30','YIL061C');
INSERT INTO MIPS_COMPLEX_CATALOGUE(COMPLEX_ID,ORF_PROTEIN) VALUES('440.30','YJL087C');
INSERT INTO MIPS_COMPLEX_CATALOGUE(COMPLEX_ID,ORF_PROTEIN) VALUES('440.30','YJL109C');
INSERT INTO MIPS_COMPLEX_CATALOGUE(COMPLEX_ID,ORF_PROTEIN) VALUES('440.30','YJL203W');
INSERT INTO MIPS_COMPLEX_CATALOGUE(COMPLEX_ID,ORF_PROTEIN) VALUES('440.30','YKL012W');
INSERT INTO MIPS_COMPLEX_CATALOGUE(COMPLEX_ID,ORF_PROTEIN) VALUES('440.30','YKL074C');
INSERT INTO MIPS_COMPLEX_CATALOGUE(COMPLEX_ID,ORF_PROTEIN) VALUES('440.30','YKL078W');
INSERT INTO MIPS_COMPLEX_CATALOGUE(COMPLEX_ID,ORF_PROTEIN) VALUES('440.30','YKL099C');
INSERT INTO MIPS_COMPLEX_CATALOGUE(COMPLEX_ID,ORF_PROTEIN) VALUES('440.30','YKL205W');
INSERT INTO MIPS_COMPLEX_CATALOGUE(COMPLEX_ID,ORF_PROTEIN) VALUES('440.30','YKR086W');
INSERT INTO MIPS_COMPLEX_CATALOGUE(COMPLEX_ID,ORF_PROTEIN) VALUES('440.30','YLL008W');
INSERT INTO MIPS_COMPLEX_CATALOGUE(COMPLEX_ID,ORF_PROTEIN) VALUES('440.30','YLL036C');
INSERT INTO MIPS_COMPLEX_CATALOGUE(COMPLEX_ID,ORF_PROTEIN) VALUES('440.30','YLR105C');
INSERT INTO MIPS_COMPLEX_CATALOGUE(COMPLEX_ID,ORF_PROTEIN) VALUES('440.30','YLR147C');
INSERT INTO MIPS_COMPLEX_CATALOGUE(COMPLEX_ID,ORF_PROTEIN) VALUES('440.30','YLR222C');
INSERT INTO MIPS_COMPLEX_CATALOGUE(COMPLEX_ID,ORF_PROTEIN) VALUES('440.30','YLR223C');
INSERT INTO MIPS_COMPLEX_CATALOGUE(COMPLEX_ID,ORF_PROTEIN) VALUES('440.30','YLR298C');
INSERT INTO MIPS_COMPLEX_CATALOGUE(COMPLEX_ID,ORF_PROTEIN) VALUES('440.30','YLR375W');
INSERT INTO MIPS_COMPLEX_CATALOGUE(COMPLEX_ID,ORF_PROTEIN) VALUES('440.30','YML046W');
INSERT INTO MIPS_COMPLEX_CATALOGUE(COMPLEX_ID,ORF_PROTEIN) VALUES('440.30','YMR059W');
INSERT INTO MIPS_COMPLEX_CATALOGUE(COMPLEX_ID,ORF_PROTEIN) VALUES('440.30','YMR125W');
INSERT INTO MIPS_COMPLEX_CATALOGUE(COMPLEX_ID,ORF_PROTEIN) VALUES('440.30','YMR239C');
INSERT INTO MIPS_COMPLEX_CATALOGUE(COMPLEX_ID,ORF_PROTEIN) VALUES('440.30','YMR268C');
INSERT INTO MIPS_COMPLEX_CATALOGUE(COMPLEX_ID,ORF_PROTEIN) VALUES('440.30','YMR302C');
INSERT INTO MIPS_COMPLEX_CATALOGUE(COMPLEX_ID,ORF_PROTEIN) VALUES('440.30','YNL221C');
INSERT INTO MIPS_COMPLEX_CATALOGUE(COMPLEX_ID,ORF_PROTEIN) VALUES('440.30','YNR011C');
INSERT INTO MIPS_COMPLEX_CATALOGUE(COMPLEX_ID,ORF_PROTEIN) VALUES('440.30','YNR052C');
INSERT INTO MIPS_COMPLEX_CATALOGUE(COMPLEX_ID,ORF_PROTEIN) VALUES('440.30','YOL102C');
INSERT INTO MIPS_COMPLEX_CATALOGUE(COMPLEX_ID,ORF_PROTEIN) VALUES('440.30','YOR048C');
INSERT INTO MIPS_COMPLEX_CATALOGUE(COMPLEX_ID,ORF_PROTEIN) VALUES('440.30','YOR148C');
INSERT INTO MIPS_COMPLEX_CATALOGUE(COMPLEX_ID,ORF_PROTEIN) VALUES('440.30','YOR159C');
INSERT INTO MIPS_COMPLEX_CATALOGUE(COMPLEX_ID,ORF_PROTEIN) VALUES('440.30','YPL083C');
INSERT INTO MIPS_COMPLEX_CATALOGUE(COMPLEX_ID,ORF_PROTEIN) VALUES('440.30','YPL178W');
INSERT INTO MIPS_COMPLEX_CATALOGUE(COMPLEX_ID,ORF_PROTEIN) VALUES('440.30','YPR057W');
INSERT INTO MIPS_COMPLEX_CATALOGUE(COMPLEX_ID,ORF_PROTEIN) VALUES('440.30','YPR101W');
INSERT INTO MIPS_COMPLEX_CATALOGUE(COMPLEX_ID,ORF_PROTEIN) VALUES('440.30','YPR178W');
INSERT INTO MIPS_COMPLEX_CATALOGUE(COMPLEX_ID,ORF_PROTEIN) VALUES('440.30.10','YBL074C');
INSERT INTO MIPS_COMPLEX_CATALOGUE(COMPLEX_ID,ORF_PROTEIN) VALUES('440.30.10','YBR055C');
INSERT INTO MIPS_COMPLEX_CATALOGUE(COMPLEX_ID,ORF_PROTEIN) VALUES('440.30.10','YBR142W');
INSERT INTO MIPS_COMPLEX_CATALOGUE(COMPLEX_ID,ORF_PROTEIN) VALUES('440.30.10','YBR152W');
INSERT INTO MIPS_COMPLEX_CATALOGUE(COMPLEX_ID,ORF_PROTEIN) VALUES('440.30.10','YBR237W');
INSERT INTO MIPS_COMPLEX_CATALOGUE(COMPLEX_ID,ORF_PROTEIN) VALUES('440.30.10','YDL030W');
INSERT INTO MIPS_COMPLEX_CATALOGUE(COMPLEX_ID,ORF_PROTEIN) VALUES('440.30.10','YDL043C');
INSERT INTO MIPS_COMPLEX_CATALOGUE(COMPLEX_ID,ORF_PROTEIN) VALUES('440.30.10','YDL209C');
INSERT INTO MIPS_COMPLEX_CATALOGUE(COMPLEX_ID,ORF_PROTEIN) VALUES('440.30.10','YDR088C');
INSERT INTO MIPS_COMPLEX_CATALOGUE(COMPLEX_ID,ORF_PROTEIN) VALUES('440.30.10','YDR163W');
INSERT INTO MIPS_COMPLEX_CATALOGUE(COMPLEX_ID,ORF_PROTEIN) VALUES('440.30.10','YDR243C');
INSERT INTO MIPS_COMPLEX_CATALOGUE(COMPLEX_ID,ORF_PROTEIN) VALUES('440.30.10','YDR364C');
INSERT INTO MIPS_COMPLEX_CATALOGUE(COMPLEX_ID,ORF_PROTEIN) VALUES('440.30.10','YER013W');
INSERT INTO MIPS_COMPLEX_CATALOGUE(COMPLEX_ID,ORF_PROTEIN) VALUES('440.30.10','YER112W');
INSERT INTO MIPS_COMPLEX_CATALOGUE(COMPLEX_ID,ORF_PROTEIN) VALUES('440.30.10','YER172C');
INSERT INTO MIPS_COMPLEX_CATALOGUE(COMPLEX_ID,ORF_PROTEIN) VALUES('440.30.10','YGL120C');
INSERT INTO MIPS_COMPLEX_CATALOGUE(COMPLEX_ID,ORF_PROTEIN) VALUES('440.30.10','YGL128C');
INSERT INTO MIPS_COMPLEX_CATALOGUE(COMPLEX_ID,ORF_PROTEIN) VALUES('440.30.10','YGR006W');
INSERT INTO MIPS_COMPLEX_CATALOGUE(COMPLEX_ID,ORF_PROTEIN) VALUES('440.30.10','YGR074W');
INSERT INTO MIPS_COMPLEX_CATALOGUE(COMPLEX_ID,ORF_PROTEIN) VALUES('440.30.10','YGR075C');
INSERT INTO MIPS_COMPLEX_CATALOGUE(COMPLEX_ID,ORF_PROTEIN) VALUES('440.30.10','YGR091W');
INSERT INTO MIPS_COMPLEX_CATALOGUE(COMPLEX_ID,ORF_PROTEIN) VALUES('440.30.10','YGR278W');
INSERT INTO MIPS_COMPLEX_CATALOGUE(COMPLEX_ID,ORF_PROTEIN) VALUES('440.30.10','YHR165C');
INSERT INTO MIPS_COMPLEX_CATALOGUE(COMPLEX_ID,ORF_PROTEIN) VALUES('440.30.10','YIL061C');
INSERT INTO MIPS_COMPLEX_CATALOGUE(COMPLEX_ID,ORF_PROTEIN) VALUES('440.30.10','YJL203W');
INSERT INTO MIPS_COMPLEX_CATALOGUE(COMPLEX_ID,ORF_PROTEIN) VALUES('440.30.10','YKL012W');
INSERT INTO MIPS_COMPLEX_CATALOGUE(COMPLEX_ID,ORF_PROTEIN) VALUES('440.30.10','YKL074C');
INSERT INTO MIPS_COMPLEX_CATALOGUE(COMPLEX_ID,ORF_PROTEIN) VALUES('440.30.10','YKL078W');
INSERT INTO MIPS_COMPLEX_CATALOGUE(COMPLEX_ID,ORF_PROTEIN) VALUES('440.30.10','YKR086W');
INSERT INTO MIPS_COMPLEX_CATALOGUE(COMPLEX_ID,ORF_PROTEIN) VALUES('440.30.10','YLL036C');
INSERT INTO MIPS_COMPLEX_CATALOGUE(COMPLEX_ID,ORF_PROTEIN) VALUES('440.30.10','YLR147C');
INSERT INTO MIPS_COMPLEX_CATALOGUE(COMPLEX_ID,ORF_PROTEIN) VALUES('440.30.10','YLR298C');
INSERT INTO MIPS_COMPLEX_CATALOGUE(COMPLEX_ID,ORF_PROTEIN) VALUES('440.30.10','YML046W');
INSERT INTO MIPS_COMPLEX_CATALOGUE(COMPLEX_ID,ORF_PROTEIN) VALUES('440.30.10','YMR125W');
INSERT INTO MIPS_COMPLEX_CATALOGUE(COMPLEX_ID,ORF_PROTEIN) VALUES('440.30.10','YMR268C');
INSERT INTO MIPS_COMPLEX_CATALOGUE(COMPLEX_ID,ORF_PROTEIN) VALUES('440.30.10','YNR011C');
INSERT INTO MIPS_COMPLEX_CATALOGUE(COMPLEX_ID,ORF_PROTEIN) VALUES('440.30.10','YOR148C');
INSERT INTO MIPS_COMPLEX_CATALOGUE(COMPLEX_ID,ORF_PROTEIN) VALUES('440.30.10','YOR159C');
INSERT INTO MIPS_COMPLEX_CATALOGUE(COMPLEX_ID,ORF_PROTEIN) VALUES('440.30.10','YPL178W');
INSERT INTO MIPS_COMPLEX_CATALOGUE(COMPLEX_ID,ORF_PROTEIN) VALUES('440.30.10','YPR057W');
INSERT INTO MIPS_COMPLEX_CATALOGUE(COMPLEX_ID,ORF_PROTEIN) VALUES('440.30.10','YPR101W');
INSERT INTO MIPS_COMPLEX_CATALOGUE(COMPLEX_ID,ORF_PROTEIN) VALUES('440.30.10','YPR178W');
INSERT INTO MIPS_COMPLEX_CATALOGUE(COMPLEX_ID,ORF_PROTEIN) VALUES('440.30.10.10','YJL203W');
INSERT INTO MIPS_COMPLEX_CATALOGUE(COMPLEX_ID,ORF_PROTEIN) VALUES('440.30.10.10','YLL036C');
INSERT INTO MIPS_COMPLEX_CATALOGUE(COMPLEX_ID,ORF_PROTEIN) VALUES('440.30.10.10','YPR101W');
INSERT INTO MIPS_COMPLEX_CATALOGUE(COMPLEX_ID,ORF_PROTEIN) VALUES('440.30.10.20','YDL030W');
INSERT INTO MIPS_COMPLEX_CATALOGUE(COMPLEX_ID,ORF_PROTEIN) VALUES('440.30.10.20','YDL043C');
INSERT INTO MIPS_COMPLEX_CATALOGUE(COMPLEX_ID,ORF_PROTEIN) VALUES('440.30.20','YCR018C');
INSERT INTO MIPS_COMPLEX_CATALOGUE(COMPLEX_ID,ORF_PROTEIN) VALUES('440.30.20','YDL014W');
INSERT INTO MIPS_COMPLEX_CATALOGUE(COMPLEX_ID,ORF_PROTEIN) VALUES('440.30.20','YDR324C');
INSERT INTO MIPS_COMPLEX_CATALOGUE(COMPLEX_ID,ORF_PROTEIN) VALUES('440.30.20','YDR398W');
INSERT INTO MIPS_COMPLEX_CATALOGUE(COMPLEX_ID,ORF_PROTEIN) VALUES('440.30.20','YDR432W');
INSERT INTO MIPS_COMPLEX_CATALOGUE(COMPLEX_ID,ORF_PROTEIN) VALUES('440.30.20','YDR449C');
INSERT INTO MIPS_COMPLEX_CATALOGUE(COMPLEX_ID,ORF_PROTEIN) VALUES('440.30.20','YDR478W');
INSERT INTO MIPS_COMPLEX_CATALOGUE(COMPLEX_ID,ORF_PROTEIN) VALUES('440.30.20','YER082C');
INSERT INTO MIPS_COMPLEX_CATALOGUE(COMPLEX_ID,ORF_PROTEIN) VALUES('440.30.20','YGR128C');
INSERT INTO MIPS_COMPLEX_CATALOGUE(COMPLEX_ID,ORF_PROTEIN) VALUES('440.30.20','YGR159C');
INSERT INTO MIPS_COMPLEX_CATALOGUE(COMPLEX_ID,ORF_PROTEIN) VALUES('440.30.20','YHL034C');
INSERT INTO MIPS_COMPLEX_CATALOGUE(COMPLEX_ID,ORF_PROTEIN) VALUES('440.30.20','YHR065C');
INSERT INTO MIPS_COMPLEX_CATALOGUE(COMPLEX_ID,ORF_PROTEIN) VALUES('440.30.20','YHR089C');
INSERT INTO MIPS_COMPLEX_CATALOGUE(COMPLEX_ID,ORF_PROTEIN) VALUES('440.30.20','YHR196W');
INSERT INTO MIPS_COMPLEX_CATALOGUE(COMPLEX_ID,ORF_PROTEIN) VALUES('440.30.20','YJL109C');
INSERT INTO MIPS_COMPLEX_CATALOGUE(COMPLEX_ID,ORF_PROTEIN) VALUES('440.30.20','YKL099C');
INSERT INTO MIPS_COMPLEX_CATALOGUE(COMPLEX_ID,ORF_PROTEIN) VALUES('440.30.20','YLL008W');
INSERT INTO MIPS_COMPLEX_CATALOGUE(COMPLEX_ID,ORF_PROTEIN) VALUES('440.30.20','YLR222C');
INSERT INTO MIPS_COMPLEX_CATALOGUE(COMPLEX_ID,ORF_PROTEIN) VALUES('440.30.20','YLR223C');
INSERT INTO MIPS_COMPLEX_CATALOGUE(COMPLEX_ID,ORF_PROTEIN) VALUES('440.30.20','YMR239C');
INSERT INTO MIPS_COMPLEX_CATALOGUE(COMPLEX_ID,ORF_PROTEIN) VALUES('440.30.20','YMR302C');
INSERT INTO MIPS_COMPLEX_CATALOGUE(COMPLEX_ID,ORF_PROTEIN) VALUES('440.30.20','YNL221C');
INSERT INTO MIPS_COMPLEX_CATALOGUE(COMPLEX_ID,ORF_PROTEIN) VALUES('440.30.20','YNR052C');
INSERT INTO MIPS_COMPLEX_CATALOGUE(COMPLEX_ID,ORF_PROTEIN) VALUES('440.30.20','YOR048C');
INSERT INTO MIPS_COMPLEX_CATALOGUE(COMPLEX_ID,ORF_PROTEIN) VALUES('440.30.30','YAR008W');
INSERT INTO MIPS_COMPLEX_CATALOGUE(COMPLEX_ID,ORF_PROTEIN) VALUES('440.30.30','YDL048C');
INSERT INTO MIPS_COMPLEX_CATALOGUE(COMPLEX_ID,ORF_PROTEIN) VALUES('440.30.30','YDR463W');
INSERT INTO MIPS_COMPLEX_CATALOGUE(COMPLEX_ID,ORF_PROTEIN) VALUES('440.30.30','YHR006W');
INSERT INTO MIPS_COMPLEX_CATALOGUE(COMPLEX_ID,ORF_PROTEIN) VALUES('440.30.30','YJL087C');
INSERT INTO MIPS_COMPLEX_CATALOGUE(COMPLEX_ID,ORF_PROTEIN) VALUES('440.30.30','YKL205W');
INSERT INTO MIPS_COMPLEX_CATALOGUE(COMPLEX_ID,ORF_PROTEIN) VALUES('440.30.30','YLR105C');
INSERT INTO MIPS_COMPLEX_CATALOGUE(COMPLEX_ID,ORF_PROTEIN) VALUES('440.30.30','YLR375W');
INSERT INTO MIPS_COMPLEX_CATALOGUE(COMPLEX_ID,ORF_PROTEIN) VALUES('440.30.30','YMR059W');
INSERT INTO MIPS_COMPLEX_CATALOGUE(COMPLEX_ID,ORF_PROTEIN) VALUES('440.30.30','YOL102C');
INSERT INTO MIPS_COMPLEX_CATALOGUE(COMPLEX_ID,ORF_PROTEIN) VALUES('440.30.30','YPL083C');
INSERT INTO MIPS_COMPLEX_CATALOGUE(COMPLEX_ID,ORF_PROTEIN) VALUES('440.40','YBR120C');
INSERT INTO MIPS_COMPLEX_CATALOGUE(COMPLEX_ID,ORF_PROTEIN) VALUES('440.40','YDL044C');
INSERT INTO MIPS_COMPLEX_CATALOGUE(COMPLEX_ID,ORF_PROTEIN) VALUES('440.40','YDR194C');
INSERT INTO MIPS_COMPLEX_CATALOGUE(COMPLEX_ID,ORF_PROTEIN) VALUES('440.40','YGR222W');
INSERT INTO MIPS_COMPLEX_CATALOGUE(COMPLEX_ID,ORF_PROTEIN) VALUES('440.40','YHR005C-A');
INSERT INTO MIPS_COMPLEX_CATALOGUE(COMPLEX_ID,ORF_PROTEIN) VALUES('440.40','YIR021W');
INSERT INTO MIPS_COMPLEX_CATALOGUE(COMPLEX_ID,ORF_PROTEIN) VALUES('440.40','YJL133W');
INSERT INTO MIPS_COMPLEX_CATALOGUE(COMPLEX_ID,ORF_PROTEIN) VALUES('440.40','YKR052C');
INSERT INTO MIPS_COMPLEX_CATALOGUE(COMPLEX_ID,ORF_PROTEIN) VALUES('440.40','YLR382C');
INSERT INTO MIPS_COMPLEX_CATALOGUE(COMPLEX_ID,ORF_PROTEIN) VALUES('440.40','YMR023C');
INSERT INTO MIPS_COMPLEX_CATALOGUE(COMPLEX_ID,ORF_PROTEIN) VALUES('440.40','YMR287C');
INSERT INTO MIPS_COMPLEX_CATALOGUE(COMPLEX_ID,ORF_PROTEIN) VALUES('440.40','YOR334W');
INSERT INTO MIPS_COMPLEX_CATALOGUE(COMPLEX_ID,ORF_PROTEIN) VALUES('440.40','YPL029W');
INSERT INTO MIPS_COMPLEX_CATALOGUE(COMPLEX_ID,ORF_PROTEIN) VALUES('440.40','YPR134W');
INSERT INTO MIPS_COMPLEX_CATALOGUE(COMPLEX_ID,ORF_PROTEIN) VALUES('440.40.10','YMR287C');
INSERT INTO MIPS_COMPLEX_CATALOGUE(COMPLEX_ID,ORF_PROTEIN) VALUES('440.40.10','YPL029W');
INSERT INTO MIPS_COMPLEX_CATALOGUE(COMPLEX_ID,ORF_PROTEIN) VALUES('440.90','YER165W');
INSERT INTO MIPS_COMPLEX_CATALOGUE(COMPLEX_ID,ORF_PROTEIN) VALUES('443','YML008C');
INSERT INTO MIPS_COMPLEX_CATALOGUE(COMPLEX_ID,ORF_PROTEIN) VALUES('445','YDL132W');
INSERT INTO MIPS_COMPLEX_CATALOGUE(COMPLEX_ID,ORF_PROTEIN) VALUES('445','YDR054C');
INSERT INTO MIPS_COMPLEX_CATALOGUE(COMPLEX_ID,ORF_PROTEIN) VALUES('445','YDR328C');
INSERT INTO MIPS_COMPLEX_CATALOGUE(COMPLEX_ID,ORF_PROTEIN) VALUES('445','YFL009W');
INSERT INTO MIPS_COMPLEX_CATALOGUE(COMPLEX_ID,ORF_PROTEIN) VALUES('445','YIL046W');
INSERT INTO MIPS_COMPLEX_CATALOGUE(COMPLEX_ID,ORF_PROTEIN) VALUES('445','YJR090C');
INSERT INTO MIPS_COMPLEX_CATALOGUE(COMPLEX_ID,ORF_PROTEIN) VALUES('445','YOR057W');
INSERT INTO MIPS_COMPLEX_CATALOGUE(COMPLEX_ID,ORF_PROTEIN) VALUES('445.10','YDL132W');
INSERT INTO MIPS_COMPLEX_CATALOGUE(COMPLEX_ID,ORF_PROTEIN) VALUES('445.10','YDR054C');
INSERT INTO MIPS_COMPLEX_CATALOGUE(COMPLEX_ID,ORF_PROTEIN) VALUES('445.10','YDR328C');
INSERT INTO MIPS_COMPLEX_CATALOGUE(COMPLEX_ID,ORF_PROTEIN) VALUES('445.10','YFL009W');
INSERT INTO MIPS_COMPLEX_CATALOGUE(COMPLEX_ID,ORF_PROTEIN) VALUES('445.10','YOR057W');
INSERT INTO MIPS_COMPLEX_CATALOGUE(COMPLEX_ID,ORF_PROTEIN) VALUES('445.20','YDL132W');
INSERT INTO MIPS_COMPLEX_CATALOGUE(COMPLEX_ID,ORF_PROTEIN) VALUES('445.20','YDR054C');
INSERT INTO MIPS_COMPLEX_CATALOGUE(COMPLEX_ID,ORF_PROTEIN) VALUES('445.20','YDR328C');
INSERT INTO MIPS_COMPLEX_CATALOGUE(COMPLEX_ID,ORF_PROTEIN) VALUES('445.20','YJR090C');
INSERT INTO MIPS_COMPLEX_CATALOGUE(COMPLEX_ID,ORF_PROTEIN) VALUES('445.30','YDL132W');
INSERT INTO MIPS_COMPLEX_CATALOGUE(COMPLEX_ID,ORF_PROTEIN) VALUES('445.30','YDR054C');
INSERT INTO MIPS_COMPLEX_CATALOGUE(COMPLEX_ID,ORF_PROTEIN) VALUES('445.30','YDR328C');
INSERT INTO MIPS_COMPLEX_CATALOGUE(COMPLEX_ID,ORF_PROTEIN) VALUES('445.30','YIL046W');
INSERT INTO MIPS_COMPLEX_CATALOGUE(COMPLEX_ID,ORF_PROTEIN) VALUES('450','YDR028C');
INSERT INTO MIPS_COMPLEX_CATALOGUE(COMPLEX_ID,ORF_PROTEIN) VALUES('450','YER054C');
INSERT INTO MIPS_COMPLEX_CATALOGUE(COMPLEX_ID,ORF_PROTEIN) VALUES('450','YER133W');
INSERT INTO MIPS_COMPLEX_CATALOGUE(COMPLEX_ID,ORF_PROTEIN) VALUES('450','YKL193C');
INSERT INTO MIPS_COMPLEX_CATALOGUE(COMPLEX_ID,ORF_PROTEIN) VALUES('450','YMR311C');
INSERT INTO MIPS_COMPLEX_CATALOGUE(COMPLEX_ID,ORF_PROTEIN) VALUES('450','YOR178C');
INSERT INTO MIPS_COMPLEX_CATALOGUE(COMPLEX_ID,ORF_PROTEIN) VALUES('470','YBL016W');
INSERT INTO MIPS_COMPLEX_CATALOGUE(COMPLEX_ID,ORF_PROTEIN) VALUES('470','YDL159W');
INSERT INTO MIPS_COMPLEX_CATALOGUE(COMPLEX_ID,ORF_PROTEIN) VALUES('470','YDR103W');
INSERT INTO MIPS_COMPLEX_CATALOGUE(COMPLEX_ID,ORF_PROTEIN) VALUES('470','YDR179C');
INSERT INTO MIPS_COMPLEX_CATALOGUE(COMPLEX_ID,ORF_PROTEIN) VALUES('470','YDR422C');
INSERT INTO MIPS_COMPLEX_CATALOGUE(COMPLEX_ID,ORF_PROTEIN) VALUES('470','YDR477W');
INSERT INTO MIPS_COMPLEX_CATALOGUE(COMPLEX_ID,ORF_PROTEIN) VALUES('470','YER027C');
INSERT INTO MIPS_COMPLEX_CATALOGUE(COMPLEX_ID,ORF_PROTEIN) VALUES('470','YGL115W');
INSERT INTO MIPS_COMPLEX_CATALOGUE(COMPLEX_ID,ORF_PROTEIN) VALUES('470','YGL208W');
INSERT INTO MIPS_COMPLEX_CATALOGUE(COMPLEX_ID,ORF_PROTEIN) VALUES('470','YGR040W');
INSERT INTO MIPS_COMPLEX_CATALOGUE(COMPLEX_ID,ORF_PROTEIN) VALUES('470','YHR005C');
INSERT INTO MIPS_COMPLEX_CATALOGUE(COMPLEX_ID,ORF_PROTEIN) VALUES('470','YJL089W');
INSERT INTO MIPS_COMPLEX_CATALOGUE(COMPLEX_ID,ORF_PROTEIN) VALUES('470','YJR084W');
INSERT INTO MIPS_COMPLEX_CATALOGUE(COMPLEX_ID,ORF_PROTEIN) VALUES('470','YJR086W');
INSERT INTO MIPS_COMPLEX_CATALOGUE(COMPLEX_ID,ORF_PROTEIN) VALUES('470','YLR362W');
INSERT INTO MIPS_COMPLEX_CATALOGUE(COMPLEX_ID,ORF_PROTEIN) VALUES('470','YOR212W');
INSERT INTO MIPS_COMPLEX_CATALOGUE(COMPLEX_ID,ORF_PROTEIN) VALUES('470.10','YDR422C');
INSERT INTO MIPS_COMPLEX_CATALOGUE(COMPLEX_ID,ORF_PROTEIN) VALUES('470.10','YDR477W');
INSERT INTO MIPS_COMPLEX_CATALOGUE(COMPLEX_ID,ORF_PROTEIN) VALUES('470.10','YER027C');
INSERT INTO MIPS_COMPLEX_CATALOGUE(COMPLEX_ID,ORF_PROTEIN) VALUES('470.10','YGL115W');
INSERT INTO MIPS_COMPLEX_CATALOGUE(COMPLEX_ID,ORF_PROTEIN) VALUES('470.10','YGL208W');
INSERT INTO MIPS_COMPLEX_CATALOGUE(COMPLEX_ID,ORF_PROTEIN) VALUES('470.10','YJL089W');
INSERT INTO MIPS_COMPLEX_CATALOGUE(COMPLEX_ID,ORF_PROTEIN) VALUES('470.20','YBL016W');
INSERT INTO MIPS_COMPLEX_CATALOGUE(COMPLEX_ID,ORF_PROTEIN) VALUES('470.20','YDL159W');
INSERT INTO MIPS_COMPLEX_CATALOGUE(COMPLEX_ID,ORF_PROTEIN) VALUES('470.20','YDR103W');
INSERT INTO MIPS_COMPLEX_CATALOGUE(COMPLEX_ID,ORF_PROTEIN) VALUES('470.20','YGR040W');
INSERT INTO MIPS_COMPLEX_CATALOGUE(COMPLEX_ID,ORF_PROTEIN) VALUES('470.20','YLR362W');
INSERT INTO MIPS_COMPLEX_CATALOGUE(COMPLEX_ID,ORF_PROTEIN) VALUES('470.30','YHR005C');
INSERT INTO MIPS_COMPLEX_CATALOGUE(COMPLEX_ID,ORF_PROTEIN) VALUES('470.30','YJR086W');
INSERT INTO MIPS_COMPLEX_CATALOGUE(COMPLEX_ID,ORF_PROTEIN) VALUES('470.30','YOR212W');
INSERT INTO MIPS_COMPLEX_CATALOGUE(COMPLEX_ID,ORF_PROTEIN) VALUES('470.30.10','YHR005C');
INSERT INTO MIPS_COMPLEX_CATALOGUE(COMPLEX_ID,ORF_PROTEIN) VALUES('470.30.10','YJR086W');
INSERT INTO MIPS_COMPLEX_CATALOGUE(COMPLEX_ID,ORF_PROTEIN) VALUES('470.30.10','YOR212W');
INSERT INTO MIPS_COMPLEX_CATALOGUE(COMPLEX_ID,ORF_PROTEIN) VALUES('475','YDL003W');
INSERT INTO MIPS_COMPLEX_CATALOGUE(COMPLEX_ID,ORF_PROTEIN) VALUES('475','YDR113C');
INSERT INTO MIPS_COMPLEX_CATALOGUE(COMPLEX_ID,ORF_PROTEIN) VALUES('475','YDR180W');
INSERT INTO MIPS_COMPLEX_CATALOGUE(COMPLEX_ID,ORF_PROTEIN) VALUES('475','YFL008W');
INSERT INTO MIPS_COMPLEX_CATALOGUE(COMPLEX_ID,ORF_PROTEIN) VALUES('475','YGR098C');
INSERT INTO MIPS_COMPLEX_CATALOGUE(COMPLEX_ID,ORF_PROTEIN) VALUES('475','YIL026C');
INSERT INTO MIPS_COMPLEX_CATALOGUE(COMPLEX_ID,ORF_PROTEIN) VALUES('475','YJL074C');
INSERT INTO MIPS_COMPLEX_CATALOGUE(COMPLEX_ID,ORF_PROTEIN) VALUES('475','YML034W');
INSERT INTO MIPS_COMPLEX_CATALOGUE(COMPLEX_ID,ORF_PROTEIN) VALUES('475','YPR007C');
INSERT INTO MIPS_COMPLEX_CATALOGUE(COMPLEX_ID,ORF_PROTEIN) VALUES('475.05','YDL003W');
INSERT INTO MIPS_COMPLEX_CATALOGUE(COMPLEX_ID,ORF_PROTEIN) VALUES('475.05','YDR180W');
INSERT INTO MIPS_COMPLEX_CATALOGUE(COMPLEX_ID,ORF_PROTEIN) VALUES('475.05','YFL008W');
INSERT INTO MIPS_COMPLEX_CATALOGUE(COMPLEX_ID,ORF_PROTEIN) VALUES('475.05','YIL026C');
INSERT INTO MIPS_COMPLEX_CATALOGUE(COMPLEX_ID,ORF_PROTEIN) VALUES('475.05','YJL074C');
INSERT INTO MIPS_COMPLEX_CATALOGUE(COMPLEX_ID,ORF_PROTEIN) VALUES('475.05','YPR007C');
INSERT INTO MIPS_COMPLEX_CATALOGUE(COMPLEX_ID,ORF_PROTEIN) VALUES('475.10','YDR113C');
INSERT INTO MIPS_COMPLEX_CATALOGUE(COMPLEX_ID,ORF_PROTEIN) VALUES('475.10','YGR098C');
INSERT INTO MIPS_COMPLEX_CATALOGUE(COMPLEX_ID,ORF_PROTEIN) VALUES('475.10','YML034W');
INSERT INTO MIPS_COMPLEX_CATALOGUE(COMPLEX_ID,ORF_PROTEIN) VALUES('480','YAL047C');
INSERT INTO MIPS_COMPLEX_CATALOGUE(COMPLEX_ID,ORF_PROTEIN) VALUES('480','YBL034C');
INSERT INTO MIPS_COMPLEX_CATALOGUE(COMPLEX_ID,ORF_PROTEIN) VALUES('480','YBR109C');
INSERT INTO MIPS_COMPLEX_CATALOGUE(COMPLEX_ID,ORF_PROTEIN) VALUES('480','YBR211C');
INSERT INTO MIPS_COMPLEX_CATALOGUE(COMPLEX_ID,ORF_PROTEIN) VALUES('480','YCL029C');
INSERT INTO MIPS_COMPLEX_CATALOGUE(COMPLEX_ID,ORF_PROTEIN) VALUES('480','YDR201W');
INSERT INTO MIPS_COMPLEX_CATALOGUE(COMPLEX_ID,ORF_PROTEIN) VALUES('480','YDR356W');
INSERT INTO MIPS_COMPLEX_CATALOGUE(COMPLEX_ID,ORF_PROTEIN) VALUES('480','YER018C');
INSERT INTO MIPS_COMPLEX_CATALOGUE(COMPLEX_ID,ORF_PROTEIN) VALUES('480','YGL061C');
INSERT INTO MIPS_COMPLEX_CATALOGUE(COMPLEX_ID,ORF_PROTEIN) VALUES('480','YGL093W');
INSERT INTO MIPS_COMPLEX_CATALOGUE(COMPLEX_ID,ORF_PROTEIN) VALUES('480','YGR113W');
INSERT INTO MIPS_COMPLEX_CATALOGUE(COMPLEX_ID,ORF_PROTEIN) VALUES('480','YHR129C');
INSERT INTO MIPS_COMPLEX_CATALOGUE(COMPLEX_ID,ORF_PROTEIN) VALUES('480','YHR172W');
INSERT INTO MIPS_COMPLEX_CATALOGUE(COMPLEX_ID,ORF_PROTEIN) VALUES('480','YIL144W');
INSERT INTO MIPS_COMPLEX_CATALOGUE(COMPLEX_ID,ORF_PROTEIN) VALUES('480','YKL042W');
INSERT INTO MIPS_COMPLEX_CATALOGUE(COMPLEX_ID,ORF_PROTEIN) VALUES('480','YKR037C');
INSERT INTO MIPS_COMPLEX_CATALOGUE(COMPLEX_ID,ORF_PROTEIN) VALUES('480','YKR054C');
INSERT INTO MIPS_COMPLEX_CATALOGUE(COMPLEX_ID,ORF_PROTEIN) VALUES('480','YLR045C');
INSERT INTO MIPS_COMPLEX_CATALOGUE(COMPLEX_ID,ORF_PROTEIN) VALUES('480','YLR212C');
INSERT INTO MIPS_COMPLEX_CATALOGUE(COMPLEX_ID,ORF_PROTEIN) VALUES('480','YMR065W');
INSERT INTO MIPS_COMPLEX_CATALOGUE(COMPLEX_ID,ORF_PROTEIN) VALUES('480','YMR117C');
INSERT INTO MIPS_COMPLEX_CATALOGUE(COMPLEX_ID,ORF_PROTEIN) VALUES('480','YMR198W');
INSERT INTO MIPS_COMPLEX_CATALOGUE(COMPLEX_ID,ORF_PROTEIN) VALUES('480','YMR294W');
INSERT INTO MIPS_COMPLEX_CATALOGUE(COMPLEX_ID,ORF_PROTEIN) VALUES('480','YNL126W');
INSERT INTO MIPS_COMPLEX_CATALOGUE(COMPLEX_ID,ORF_PROTEIN) VALUES('480','YNL188W');
INSERT INTO MIPS_COMPLEX_CATALOGUE(COMPLEX_ID,ORF_PROTEIN) VALUES('480','YNL225C');
INSERT INTO MIPS_COMPLEX_CATALOGUE(COMPLEX_ID,ORF_PROTEIN) VALUES('480','YOL069W');
INSERT INTO MIPS_COMPLEX_CATALOGUE(COMPLEX_ID,ORF_PROTEIN) VALUES('480','YOR257W');
INSERT INTO MIPS_COMPLEX_CATALOGUE(COMPLEX_ID,ORF_PROTEIN) VALUES('480','YOR373W');
INSERT INTO MIPS_COMPLEX_CATALOGUE(COMPLEX_ID,ORF_PROTEIN) VALUES('480','YPL124W');
INSERT INTO MIPS_COMPLEX_CATALOGUE(COMPLEX_ID,ORF_PROTEIN) VALUES('480','YPL255W');
INSERT INTO MIPS_COMPLEX_CATALOGUE(COMPLEX_ID,ORF_PROTEIN) VALUES('480','YPR141C');
INSERT INTO MIPS_COMPLEX_CATALOGUE(COMPLEX_ID,ORF_PROTEIN) VALUES('480.10','YAL047C');
INSERT INTO MIPS_COMPLEX_CATALOGUE(COMPLEX_ID,ORF_PROTEIN) VALUES('480.10','YBR109C');
INSERT INTO MIPS_COMPLEX_CATALOGUE(COMPLEX_ID,ORF_PROTEIN) VALUES('480.10','YDR356W');
INSERT INTO MIPS_COMPLEX_CATALOGUE(COMPLEX_ID,ORF_PROTEIN) VALUES('480.10','YER018C');
INSERT INTO MIPS_COMPLEX_CATALOGUE(COMPLEX_ID,ORF_PROTEIN) VALUES('480.10','YGL093W');
INSERT INTO MIPS_COMPLEX_CATALOGUE(COMPLEX_ID,ORF_PROTEIN) VALUES('480.10','YHR172W');
INSERT INTO MIPS_COMPLEX_CATALOGUE(COMPLEX_ID,ORF_PROTEIN) VALUES('480.10','YKL042W');
INSERT INTO MIPS_COMPLEX_CATALOGUE(COMPLEX_ID,ORF_PROTEIN) VALUES('480.10','YLR212C');
INSERT INTO MIPS_COMPLEX_CATALOGUE(COMPLEX_ID,ORF_PROTEIN) VALUES('480.10','YMR117C');
INSERT INTO MIPS_COMPLEX_CATALOGUE(COMPLEX_ID,ORF_PROTEIN) VALUES('480.10','YNL126W');
INSERT INTO MIPS_COMPLEX_CATALOGUE(COMPLEX_ID,ORF_PROTEIN) VALUES('480.10','YNL188W');
INSERT INTO MIPS_COMPLEX_CATALOGUE(COMPLEX_ID,ORF_PROTEIN) VALUES('480.10','YNL225C');
INSERT INTO MIPS_COMPLEX_CATALOGUE(COMPLEX_ID,ORF_PROTEIN) VALUES('480.10','YOR257W');
INSERT INTO MIPS_COMPLEX_CATALOGUE(COMPLEX_ID,ORF_PROTEIN) VALUES('480.10','YOR373W');
INSERT INTO MIPS_COMPLEX_CATALOGUE(COMPLEX_ID,ORF_PROTEIN) VALUES('480.10','YPL124W');
INSERT INTO MIPS_COMPLEX_CATALOGUE(COMPLEX_ID,ORF_PROTEIN) VALUES('480.10','YPL255W');
INSERT INTO MIPS_COMPLEX_CATALOGUE(COMPLEX_ID,ORF_PROTEIN) VALUES('480.10.05','YHR172W');
INSERT INTO MIPS_COMPLEX_CATALOGUE(COMPLEX_ID,ORF_PROTEIN) VALUES('480.10.05','YLR212C');
INSERT INTO MIPS_COMPLEX_CATALOGUE(COMPLEX_ID,ORF_PROTEIN) VALUES('480.10.05','YNL126W');
INSERT INTO MIPS_COMPLEX_CATALOGUE(COMPLEX_ID,ORF_PROTEIN) VALUES('480.20','YBL034C');
INSERT INTO MIPS_COMPLEX_CATALOGUE(COMPLEX_ID,ORF_PROTEIN) VALUES('480.20','YBR211C');
INSERT INTO MIPS_COMPLEX_CATALOGUE(COMPLEX_ID,ORF_PROTEIN) VALUES('480.20','YCL029C');
INSERT INTO MIPS_COMPLEX_CATALOGUE(COMPLEX_ID,ORF_PROTEIN) VALUES('480.20','YDR201W');
INSERT INTO MIPS_COMPLEX_CATALOGUE(COMPLEX_ID,ORF_PROTEIN) VALUES('480.20','YHR129C');
INSERT INTO MIPS_COMPLEX_CATALOGUE(COMPLEX_ID,ORF_PROTEIN) VALUES('480.20','YIL144W');
INSERT INTO MIPS_COMPLEX_CATALOGUE(COMPLEX_ID,ORF_PROTEIN) VALUES('480.20','YKR037C');
INSERT INTO MIPS_COMPLEX_CATALOGUE(COMPLEX_ID,ORF_PROTEIN) VALUES('480.20','YKR054C');
INSERT INTO MIPS_COMPLEX_CATALOGUE(COMPLEX_ID,ORF_PROTEIN) VALUES('480.20','YLR045C');
INSERT INTO MIPS_COMPLEX_CATALOGUE(COMPLEX_ID,ORF_PROTEIN) VALUES('480.20','YMR065W');
INSERT INTO MIPS_COMPLEX_CATALOGUE(COMPLEX_ID,ORF_PROTEIN) VALUES('480.20','YMR198W');
INSERT INTO MIPS_COMPLEX_CATALOGUE(COMPLEX_ID,ORF_PROTEIN) VALUES('480.20','YMR294W');
INSERT INTO MIPS_COMPLEX_CATALOGUE(COMPLEX_ID,ORF_PROTEIN) VALUES('480.20','YOL069W');
INSERT INTO MIPS_COMPLEX_CATALOGUE(COMPLEX_ID,ORF_PROTEIN) VALUES('480.20','YPR141C');
INSERT INTO MIPS_COMPLEX_CATALOGUE(COMPLEX_ID,ORF_PROTEIN) VALUES('485','YGR244C');
INSERT INTO MIPS_COMPLEX_CATALOGUE(COMPLEX_ID,ORF_PROTEIN) VALUES('485','YOR142W');
INSERT INTO MIPS_COMPLEX_CATALOGUE(COMPLEX_ID,ORF_PROTEIN) VALUES('490','YDR285W');
INSERT INTO MIPS_COMPLEX_CATALOGUE(COMPLEX_ID,ORF_PROTEIN) VALUES('490','YGL249W');
INSERT INTO MIPS_COMPLEX_CATALOGUE(COMPLEX_ID,ORF_PROTEIN) VALUES('490','YIL072W');
INSERT INTO MIPS_COMPLEX_CATALOGUE(COMPLEX_ID,ORF_PROTEIN) VALUES('490','YLR263W');
INSERT INTO MIPS_COMPLEX_CATALOGUE(COMPLEX_ID,ORF_PROTEIN) VALUES('490','YNL088W');
INSERT INTO MIPS_COMPLEX_CATALOGUE(COMPLEX_ID,ORF_PROTEIN) VALUES('500','YAL003W');
INSERT INTO MIPS_COMPLEX_CATALOGUE(COMPLEX_ID,ORF_PROTEIN) VALUES('500','YBL027W');
INSERT INTO MIPS_COMPLEX_CATALOGUE(COMPLEX_ID,ORF_PROTEIN) VALUES('500','YBL038W');
INSERT INTO MIPS_COMPLEX_CATALOGUE(COMPLEX_ID,ORF_PROTEIN) VALUES('500','YBL072C');
INSERT INTO MIPS_COMPLEX_CATALOGUE(COMPLEX_ID,ORF_PROTEIN) VALUES('500','YBL080C');
INSERT INTO MIPS_COMPLEX_CATALOGUE(COMPLEX_ID,ORF_PROTEIN) VALUES('500','YBL087C');
INSERT INTO MIPS_COMPLEX_CATALOGUE(COMPLEX_ID,ORF_PROTEIN) VALUES('500','YBL090W');
INSERT INTO MIPS_COMPLEX_CATALOGUE(COMPLEX_ID,ORF_PROTEIN) VALUES('500','YBL092W');
INSERT INTO MIPS_COMPLEX_CATALOGUE(COMPLEX_ID,ORF_PROTEIN) VALUES('500','YBR031W');
INSERT INTO MIPS_COMPLEX_CATALOGUE(COMPLEX_ID,ORF_PROTEIN) VALUES('500','YBR048W');
INSERT INTO MIPS_COMPLEX_CATALOGUE(COMPLEX_ID,ORF_PROTEIN) VALUES('500','YBR079C');
INSERT INTO MIPS_COMPLEX_CATALOGUE(COMPLEX_ID,ORF_PROTEIN) VALUES('500','YBR084C-A');
INSERT INTO MIPS_COMPLEX_CATALOGUE(COMPLEX_ID,ORF_PROTEIN) VALUES('500','YBR118W');
INSERT INTO MIPS_COMPLEX_CATALOGUE(COMPLEX_ID,ORF_PROTEIN) VALUES('500','YBR120C');
INSERT INTO MIPS_COMPLEX_CATALOGUE(COMPLEX_ID,ORF_PROTEIN) VALUES('500','YBR122C');
INSERT INTO MIPS_COMPLEX_CATALOGUE(COMPLEX_ID,ORF_PROTEIN) VALUES('500','YBR143C');
INSERT INTO MIPS_COMPLEX_CATALOGUE(COMPLEX_ID,ORF_PROTEIN) VALUES('500','YBR146W');
INSERT INTO MIPS_COMPLEX_CATALOGUE(COMPLEX_ID,ORF_PROTEIN) VALUES('500','YBR181C');
INSERT INTO MIPS_COMPLEX_CATALOGUE(COMPLEX_ID,ORF_PROTEIN) VALUES('500','YBR189W');
INSERT INTO MIPS_COMPLEX_CATALOGUE(COMPLEX_ID,ORF_PROTEIN) VALUES('500','YBR191W');
INSERT INTO MIPS_COMPLEX_CATALOGUE(COMPLEX_ID,ORF_PROTEIN) VALUES('500','YBR251W');
INSERT INTO MIPS_COMPLEX_CATALOGUE(COMPLEX_ID,ORF_PROTEIN) VALUES('500','YBR268W');
INSERT INTO MIPS_COMPLEX_CATALOGUE(COMPLEX_ID,ORF_PROTEIN) VALUES('500','YBR282W');
INSERT INTO MIPS_COMPLEX_CATALOGUE(COMPLEX_ID,ORF_PROTEIN) VALUES('500','YCR003W');
INSERT INTO MIPS_COMPLEX_CATALOGUE(COMPLEX_ID,ORF_PROTEIN) VALUES('500','YCR031C');
INSERT INTO MIPS_COMPLEX_CATALOGUE(COMPLEX_ID,ORF_PROTEIN) VALUES('500','YCR046C');
INSERT INTO MIPS_COMPLEX_CATALOGUE(COMPLEX_ID,ORF_PROTEIN) VALUES('500','YCR071C');
INSERT INTO MIPS_COMPLEX_CATALOGUE(COMPLEX_ID,ORF_PROTEIN) VALUES('500','YDL045W-A');
INSERT INTO MIPS_COMPLEX_CATALOGUE(COMPLEX_ID,ORF_PROTEIN) VALUES('500','YDL061C');
INSERT INTO MIPS_COMPLEX_CATALOGUE(COMPLEX_ID,ORF_PROTEIN) VALUES('500','YDL069C');
INSERT INTO MIPS_COMPLEX_CATALOGUE(COMPLEX_ID,ORF_PROTEIN) VALUES('500','YDL075W');
INSERT INTO MIPS_COMPLEX_CATALOGUE(COMPLEX_ID,ORF_PROTEIN) VALUES('500','YDL081C');
INSERT INTO MIPS_COMPLEX_CATALOGUE(COMPLEX_ID,ORF_PROTEIN) VALUES('500','YDL082W');
INSERT INTO MIPS_COMPLEX_CATALOGUE(COMPLEX_ID,ORF_PROTEIN) VALUES('500','YDL083C');
INSERT INTO MIPS_COMPLEX_CATALOGUE(COMPLEX_ID,ORF_PROTEIN) VALUES('500','YDL130W');
INSERT INTO MIPS_COMPLEX_CATALOGUE(COMPLEX_ID,ORF_PROTEIN) VALUES('500','YDL133C-A');
INSERT INTO MIPS_COMPLEX_CATALOGUE(COMPLEX_ID,ORF_PROTEIN) VALUES('500','YDL136W');
INSERT INTO MIPS_COMPLEX_CATALOGUE(COMPLEX_ID,ORF_PROTEIN) VALUES('500','YDL184C');
INSERT INTO MIPS_COMPLEX_CATALOGUE(COMPLEX_ID,ORF_PROTEIN) VALUES('500','YDL191W');
INSERT INTO MIPS_COMPLEX_CATALOGUE(COMPLEX_ID,ORF_PROTEIN) VALUES('500','YDL202W');
INSERT INTO MIPS_COMPLEX_CATALOGUE(COMPLEX_ID,ORF_PROTEIN) VALUES('500','YDR012W');
INSERT INTO MIPS_COMPLEX_CATALOGUE(COMPLEX_ID,ORF_PROTEIN) VALUES('500','YDR025W');
INSERT INTO MIPS_COMPLEX_CATALOGUE(COMPLEX_ID,ORF_PROTEIN) VALUES('500','YDR041W');
INSERT INTO MIPS_COMPLEX_CATALOGUE(COMPLEX_ID,ORF_PROTEIN) VALUES('500','YDR064W');
INSERT INTO MIPS_COMPLEX_CATALOGUE(COMPLEX_ID,ORF_PROTEIN) VALUES('500','YDR115W');
INSERT INTO MIPS_COMPLEX_CATALOGUE(COMPLEX_ID,ORF_PROTEIN) VALUES('500','YDR116C');
INSERT INTO MIPS_COMPLEX_CATALOGUE(COMPLEX_ID,ORF_PROTEIN) VALUES('500','YDR172W');
INSERT INTO MIPS_COMPLEX_CATALOGUE(COMPLEX_ID,ORF_PROTEIN) VALUES('500','YDR175C');
INSERT INTO MIPS_COMPLEX_CATALOGUE(COMPLEX_ID,ORF_PROTEIN) VALUES('500','YDR197W');
INSERT INTO MIPS_COMPLEX_CATALOGUE(COMPLEX_ID,ORF_PROTEIN) VALUES('500','YDR211W');
INSERT INTO MIPS_COMPLEX_CATALOGUE(COMPLEX_ID,ORF_PROTEIN) VALUES('500','YDR237W');
INSERT INTO MIPS_COMPLEX_CATALOGUE(COMPLEX_ID,ORF_PROTEIN) VALUES('500','YDR322W');
INSERT INTO MIPS_COMPLEX_CATALOGUE(COMPLEX_ID,ORF_PROTEIN) VALUES('500','YDR337W');
INSERT INTO MIPS_COMPLEX_CATALOGUE(COMPLEX_ID,ORF_PROTEIN) VALUES('500','YDR347W');
INSERT INTO MIPS_COMPLEX_CATALOGUE(COMPLEX_ID,ORF_PROTEIN) VALUES('500','YDR382W');
INSERT INTO MIPS_COMPLEX_CATALOGUE(COMPLEX_ID,ORF_PROTEIN) VALUES('500','YDR385W');
INSERT INTO MIPS_COMPLEX_CATALOGUE(COMPLEX_ID,ORF_PROTEIN) VALUES('500','YDR405W');
INSERT INTO MIPS_COMPLEX_CATALOGUE(COMPLEX_ID,ORF_PROTEIN) VALUES('500','YDR418W');
INSERT INTO MIPS_COMPLEX_CATALOGUE(COMPLEX_ID,ORF_PROTEIN) VALUES('500','YDR429C');
INSERT INTO MIPS_COMPLEX_CATALOGUE(COMPLEX_ID,ORF_PROTEIN) VALUES('500','YDR447C');
INSERT INTO MIPS_COMPLEX_CATALOGUE(COMPLEX_ID,ORF_PROTEIN) VALUES('500','YDR450W');
INSERT INTO MIPS_COMPLEX_CATALOGUE(COMPLEX_ID,ORF_PROTEIN) VALUES('500','YDR462W');
INSERT INTO MIPS_COMPLEX_CATALOGUE(COMPLEX_ID,ORF_PROTEIN) VALUES('500','YDR471W');
INSERT INTO MIPS_COMPLEX_CATALOGUE(COMPLEX_ID,ORF_PROTEIN) VALUES('500','YDR500C');
INSERT INTO MIPS_COMPLEX_CATALOGUE(COMPLEX_ID,ORF_PROTEIN) VALUES('500','YEL034W');
INSERT INTO MIPS_COMPLEX_CATALOGUE(COMPLEX_ID,ORF_PROTEIN) VALUES('500','YEL050C');
INSERT INTO MIPS_COMPLEX_CATALOGUE(COMPLEX_ID,ORF_PROTEIN) VALUES('500','YEL054C');
INSERT INTO MIPS_COMPLEX_CATALOGUE(COMPLEX_ID,ORF_PROTEIN) VALUES('500','YER025W');
INSERT INTO MIPS_COMPLEX_CATALOGUE(COMPLEX_ID,ORF_PROTEIN) VALUES('500','YER050C');
INSERT INTO MIPS_COMPLEX_CATALOGUE(COMPLEX_ID,ORF_PROTEIN) VALUES('500','YER056C-A');
INSERT INTO MIPS_COMPLEX_CATALOGUE(COMPLEX_ID,ORF_PROTEIN) VALUES('500','YER074W');
INSERT INTO MIPS_COMPLEX_CATALOGUE(COMPLEX_ID,ORF_PROTEIN) VALUES('500','YER102W');
INSERT INTO MIPS_COMPLEX_CATALOGUE(COMPLEX_ID,ORF_PROTEIN) VALUES('500','YER117W');
INSERT INTO MIPS_COMPLEX_CATALOGUE(COMPLEX_ID,ORF_PROTEIN) VALUES('500','YER131W');
INSERT INTO MIPS_COMPLEX_CATALOGUE(COMPLEX_ID,ORF_PROTEIN) VALUES('500','YER153C');
INSERT INTO MIPS_COMPLEX_CATALOGUE(COMPLEX_ID,ORF_PROTEIN) VALUES('500','YER165W');
INSERT INTO MIPS_COMPLEX_CATALOGUE(COMPLEX_ID,ORF_PROTEIN) VALUES('500','YFL034C-A');
INSERT INTO MIPS_COMPLEX_CATALOGUE(COMPLEX_ID,ORF_PROTEIN) VALUES('500','YFR031C-A');
INSERT INTO MIPS_COMPLEX_CATALOGUE(COMPLEX_ID,ORF_PROTEIN) VALUES('500','YFR032C-A');
INSERT INTO MIPS_COMPLEX_CATALOGUE(COMPLEX_ID,ORF_PROTEIN) VALUES('500','YFR049W');
INSERT INTO MIPS_COMPLEX_CATALOGUE(COMPLEX_ID,ORF_PROTEIN) VALUES('500','YGL030W');
INSERT INTO MIPS_COMPLEX_CATALOGUE(COMPLEX_ID,ORF_PROTEIN) VALUES('500','YGL031C');
INSERT INTO MIPS_COMPLEX_CATALOGUE(COMPLEX_ID,ORF_PROTEIN) VALUES('500','YGL049C');
INSERT INTO MIPS_COMPLEX_CATALOGUE(COMPLEX_ID,ORF_PROTEIN) VALUES('500','YGL068W');
INSERT INTO MIPS_COMPLEX_CATALOGUE(COMPLEX_ID,ORF_PROTEIN) VALUES('500','YGL076C');
INSERT INTO MIPS_COMPLEX_CATALOGUE(COMPLEX_ID,ORF_PROTEIN) VALUES('500','YGL103W');
INSERT INTO MIPS_COMPLEX_CATALOGUE(COMPLEX_ID,ORF_PROTEIN) VALUES('500','YGL123W');
INSERT INTO MIPS_COMPLEX_CATALOGUE(COMPLEX_ID,ORF_PROTEIN) VALUES('500','YGL129C');
INSERT INTO MIPS_COMPLEX_CATALOGUE(COMPLEX_ID,ORF_PROTEIN) VALUES('500','YGL135W');
INSERT INTO MIPS_COMPLEX_CATALOGUE(COMPLEX_ID,ORF_PROTEIN) VALUES('500','YGL147C');
INSERT INTO MIPS_COMPLEX_CATALOGUE(COMPLEX_ID,ORF_PROTEIN) VALUES('500','YGL189C');
INSERT INTO MIPS_COMPLEX_CATALOGUE(COMPLEX_ID,ORF_PROTEIN) VALUES('500','YGR027C');
INSERT INTO MIPS_COMPLEX_CATALOGUE(COMPLEX_ID,ORF_PROTEIN) VALUES('500','YGR034W');
INSERT INTO MIPS_COMPLEX_CATALOGUE(COMPLEX_ID,ORF_PROTEIN) VALUES('500','YGR076C');
INSERT INTO MIPS_COMPLEX_CATALOGUE(COMPLEX_ID,ORF_PROTEIN) VALUES('500','YGR083C');
INSERT INTO MIPS_COMPLEX_CATALOGUE(COMPLEX_ID,ORF_PROTEIN) VALUES('500','YGR084C');
INSERT INTO MIPS_COMPLEX_CATALOGUE(COMPLEX_ID,ORF_PROTEIN) VALUES('500','YGR085C');
INSERT INTO MIPS_COMPLEX_CATALOGUE(COMPLEX_ID,ORF_PROTEIN) VALUES('500','YGR118W');
INSERT INTO MIPS_COMPLEX_CATALOGUE(COMPLEX_ID,ORF_PROTEIN) VALUES('500','YGR148C');
INSERT INTO MIPS_COMPLEX_CATALOGUE(COMPLEX_ID,ORF_PROTEIN) VALUES('500','YGR162W');
INSERT INTO MIPS_COMPLEX_CATALOGUE(COMPLEX_ID,ORF_PROTEIN) VALUES('500','YGR165W');
INSERT INTO MIPS_COMPLEX_CATALOGUE(COMPLEX_ID,ORF_PROTEIN) VALUES('500','YGR214W');
INSERT INTO MIPS_COMPLEX_CATALOGUE(COMPLEX_ID,ORF_PROTEIN) VALUES('500','YGR215W');
INSERT INTO MIPS_COMPLEX_CATALOGUE(COMPLEX_ID,ORF_PROTEIN) VALUES('500','YGR220C');
INSERT INTO MIPS_COMPLEX_CATALOGUE(COMPLEX_ID,ORF_PROTEIN) VALUES('500','YGR222W');
INSERT INTO MIPS_COMPLEX_CATALOGUE(COMPLEX_ID,ORF_PROTEIN) VALUES('500','YHL001W');
INSERT INTO MIPS_COMPLEX_CATALOGUE(COMPLEX_ID,ORF_PROTEIN) VALUES('500','YHL004W');
INSERT INTO MIPS_COMPLEX_CATALOGUE(COMPLEX_ID,ORF_PROTEIN) VALUES('500','YHL015W');
INSERT INTO MIPS_COMPLEX_CATALOGUE(COMPLEX_ID,ORF_PROTEIN) VALUES('500','YHL033C');
INSERT INTO MIPS_COMPLEX_CATALOGUE(COMPLEX_ID,ORF_PROTEIN) VALUES('500','YHR010W');
INSERT INTO MIPS_COMPLEX_CATALOGUE(COMPLEX_ID,ORF_PROTEIN) VALUES('500','YHR021C');
INSERT INTO MIPS_COMPLEX_CATALOGUE(COMPLEX_ID,ORF_PROTEIN) VALUES('500','YHR075C');
INSERT INTO MIPS_COMPLEX_CATALOGUE(COMPLEX_ID,ORF_PROTEIN) VALUES('500','YHR141C');
INSERT INTO MIPS_COMPLEX_CATALOGUE(COMPLEX_ID,ORF_PROTEIN) VALUES('500','YHR147C');
INSERT INTO MIPS_COMPLEX_CATALOGUE(COMPLEX_ID,ORF_PROTEIN) VALUES('500','YHR203C');
INSERT INTO MIPS_COMPLEX_CATALOGUE(COMPLEX_ID,ORF_PROTEIN) VALUES('500','YIL018W');
INSERT INTO MIPS_COMPLEX_CATALOGUE(COMPLEX_ID,ORF_PROTEIN) VALUES('500','YIL052C');
INSERT INTO MIPS_COMPLEX_CATALOGUE(COMPLEX_ID,ORF_PROTEIN) VALUES('500','YIL069C');
INSERT INTO MIPS_COMPLEX_CATALOGUE(COMPLEX_ID,ORF_PROTEIN) VALUES('500','YIL093C');
INSERT INTO MIPS_COMPLEX_CATALOGUE(COMPLEX_ID,ORF_PROTEIN) VALUES('500','YIL133C');
INSERT INTO MIPS_COMPLEX_CATALOGUE(COMPLEX_ID,ORF_PROTEIN) VALUES('500','YIL148W');
INSERT INTO MIPS_COMPLEX_CATALOGUE(COMPLEX_ID,ORF_PROTEIN) VALUES('500','YJL063C');
INSERT INTO MIPS_COMPLEX_CATALOGUE(COMPLEX_ID,ORF_PROTEIN) VALUES('500','YJL096W');
INSERT INTO MIPS_COMPLEX_CATALOGUE(COMPLEX_ID,ORF_PROTEIN) VALUES('500','YJL136C');
INSERT INTO MIPS_COMPLEX_CATALOGUE(COMPLEX_ID,ORF_PROTEIN) VALUES('500','YJL138C');
INSERT INTO MIPS_COMPLEX_CATALOGUE(COMPLEX_ID,ORF_PROTEIN) VALUES('500','YJL177W');
INSERT INTO MIPS_COMPLEX_CATALOGUE(COMPLEX_ID,ORF_PROTEIN) VALUES('500','YJL189W');
INSERT INTO MIPS_COMPLEX_CATALOGUE(COMPLEX_ID,ORF_PROTEIN) VALUES('500','YJL190C');
INSERT INTO MIPS_COMPLEX_CATALOGUE(COMPLEX_ID,ORF_PROTEIN) VALUES('500','YJL191W');
INSERT INTO MIPS_COMPLEX_CATALOGUE(COMPLEX_ID,ORF_PROTEIN) VALUES('500','YJR007W');
INSERT INTO MIPS_COMPLEX_CATALOGUE(COMPLEX_ID,ORF_PROTEIN) VALUES('500','YJR047C');
INSERT INTO MIPS_COMPLEX_CATALOGUE(COMPLEX_ID,ORF_PROTEIN) VALUES('500','YJR094W-A');
INSERT INTO MIPS_COMPLEX_CATALOGUE(COMPLEX_ID,ORF_PROTEIN) VALUES('500','YJR101W');
INSERT INTO MIPS_COMPLEX_CATALOGUE(COMPLEX_ID,ORF_PROTEIN) VALUES('500','YJR113C');
INSERT INTO MIPS_COMPLEX_CATALOGUE(COMPLEX_ID,ORF_PROTEIN) VALUES('500','YJR123W');
INSERT INTO MIPS_COMPLEX_CATALOGUE(COMPLEX_ID,ORF_PROTEIN) VALUES('500','YJR145C');
INSERT INTO MIPS_COMPLEX_CATALOGUE(COMPLEX_ID,ORF_PROTEIN) VALUES('500','YKL003C');
INSERT INTO MIPS_COMPLEX_CATALOGUE(COMPLEX_ID,ORF_PROTEIN) VALUES('500','YKL006W');
INSERT INTO MIPS_COMPLEX_CATALOGUE(COMPLEX_ID,ORF_PROTEIN) VALUES('500','YKL081W');
INSERT INTO MIPS_COMPLEX_CATALOGUE(COMPLEX_ID,ORF_PROTEIN) VALUES('500','YKL138C');
INSERT INTO MIPS_COMPLEX_CATALOGUE(COMPLEX_ID,ORF_PROTEIN) VALUES('500','YKL142W');
INSERT INTO MIPS_COMPLEX_CATALOGUE(COMPLEX_ID,ORF_PROTEIN) VALUES('500','YKL155C');
INSERT INTO MIPS_COMPLEX_CATALOGUE(COMPLEX_ID,ORF_PROTEIN) VALUES('500','YKL156W');
INSERT INTO MIPS_COMPLEX_CATALOGUE(COMPLEX_ID,ORF_PROTEIN) VALUES('500','YKL167C');
INSERT INTO MIPS_COMPLEX_CATALOGUE(COMPLEX_ID,ORF_PROTEIN) VALUES('500','YKL170W');
INSERT INTO MIPS_COMPLEX_CATALOGUE(COMPLEX_ID,ORF_PROTEIN) VALUES('500','YKL180W');
INSERT INTO MIPS_COMPLEX_CATALOGUE(COMPLEX_ID,ORF_PROTEIN) VALUES('500','YKR006C');
INSERT INTO MIPS_COMPLEX_CATALOGUE(COMPLEX_ID,ORF_PROTEIN) VALUES('500','YKR026C');
INSERT INTO MIPS_COMPLEX_CATALOGUE(COMPLEX_ID,ORF_PROTEIN) VALUES('500','YKR057W');
INSERT INTO MIPS_COMPLEX_CATALOGUE(COMPLEX_ID,ORF_PROTEIN) VALUES('500','YKR059W');
INSERT INTO MIPS_COMPLEX_CATALOGUE(COMPLEX_ID,ORF_PROTEIN) VALUES('500','YKR084C');
INSERT INTO MIPS_COMPLEX_CATALOGUE(COMPLEX_ID,ORF_PROTEIN) VALUES('500','YKR085C');
INSERT INTO MIPS_COMPLEX_CATALOGUE(COMPLEX_ID,ORF_PROTEIN) VALUES('500','YKR094C');
INSERT INTO MIPS_COMPLEX_CATALOGUE(COMPLEX_ID,ORF_PROTEIN) VALUES('500','YLL045C');
INSERT INTO MIPS_COMPLEX_CATALOGUE(COMPLEX_ID,ORF_PROTEIN) VALUES('500','YLR029C');
INSERT INTO MIPS_COMPLEX_CATALOGUE(COMPLEX_ID,ORF_PROTEIN) VALUES('500','YLR048W');
INSERT INTO MIPS_COMPLEX_CATALOGUE(COMPLEX_ID,ORF_PROTEIN) VALUES('500','YLR061W');
INSERT INTO MIPS_COMPLEX_CATALOGUE(COMPLEX_ID,ORF_PROTEIN) VALUES('500','YLR067C');
INSERT INTO MIPS_COMPLEX_CATALOGUE(COMPLEX_ID,ORF_PROTEIN) VALUES('500','YLR075W');
INSERT INTO MIPS_COMPLEX_CATALOGUE(COMPLEX_ID,ORF_PROTEIN) VALUES('500','YLR167W');
INSERT INTO MIPS_COMPLEX_CATALOGUE(COMPLEX_ID,ORF_PROTEIN) VALUES('500','YLR185W');
INSERT INTO MIPS_COMPLEX_CATALOGUE(COMPLEX_ID,ORF_PROTEIN) VALUES('500','YLR203C');
INSERT INTO MIPS_COMPLEX_CATALOGUE(COMPLEX_ID,ORF_PROTEIN) VALUES('500','YLR249W');
INSERT INTO MIPS_COMPLEX_CATALOGUE(COMPLEX_ID,ORF_PROTEIN) VALUES('500','YLR264W');
INSERT INTO MIPS_COMPLEX_CATALOGUE(COMPLEX_ID,ORF_PROTEIN) VALUES('500','YLR287C-A');
INSERT INTO MIPS_COMPLEX_CATALOGUE(COMPLEX_ID,ORF_PROTEIN) VALUES('500','YLR291C');
INSERT INTO MIPS_COMPLEX_CATALOGUE(COMPLEX_ID,ORF_PROTEIN) VALUES('500','YLR312W-A');
INSERT INTO MIPS_COMPLEX_CATALOGUE(COMPLEX_ID,ORF_PROTEIN) VALUES('500','YLR325C');
INSERT INTO MIPS_COMPLEX_CATALOGUE(COMPLEX_ID,ORF_PROTEIN) VALUES('500','YLR333C');
INSERT INTO MIPS_COMPLEX_CATALOGUE(COMPLEX_ID,ORF_PROTEIN) VALUES('500','YLR340W');
INSERT INTO MIPS_COMPLEX_CATALOGUE(COMPLEX_ID,ORF_PROTEIN) VALUES('500','YLR344W');
INSERT INTO MIPS_COMPLEX_CATALOGUE(COMPLEX_ID,ORF_PROTEIN) VALUES('500','YLR367W');
INSERT INTO MIPS_COMPLEX_CATALOGUE(COMPLEX_ID,ORF_PROTEIN) VALUES('500','YLR388W');
INSERT INTO MIPS_COMPLEX_CATALOGUE(COMPLEX_ID,ORF_PROTEIN) VALUES('500','YLR406C');
INSERT INTO MIPS_COMPLEX_CATALOGUE(COMPLEX_ID,ORF_PROTEIN) VALUES('500','YLR439W');
INSERT INTO MIPS_COMPLEX_CATALOGUE(COMPLEX_ID,ORF_PROTEIN) VALUES('500','YLR441C');
INSERT INTO MIPS_COMPLEX_CATALOGUE(COMPLEX_ID,ORF_PROTEIN) VALUES('500','YLR448W');
INSERT INTO MIPS_COMPLEX_CATALOGUE(COMPLEX_ID,ORF_PROTEIN) VALUES('500','YML009C');
INSERT INTO MIPS_COMPLEX_CATALOGUE(COMPLEX_ID,ORF_PROTEIN) VALUES('500','YML024W');
INSERT INTO MIPS_COMPLEX_CATALOGUE(COMPLEX_ID,ORF_PROTEIN) VALUES('500','YML025C');
INSERT INTO MIPS_COMPLEX_CATALOGUE(COMPLEX_ID,ORF_PROTEIN) VALUES('500','YML026C');
INSERT INTO MIPS_COMPLEX_CATALOGUE(COMPLEX_ID,ORF_PROTEIN) VALUES('500','YML063W');
INSERT INTO MIPS_COMPLEX_CATALOGUE(COMPLEX_ID,ORF_PROTEIN) VALUES('500','YML073C');
INSERT INTO MIPS_COMPLEX_CATALOGUE(COMPLEX_ID,ORF_PROTEIN) VALUES('500','YMR023C');
INSERT INTO MIPS_COMPLEX_CATALOGUE(COMPLEX_ID,ORF_PROTEIN) VALUES('500','YMR024W');
INSERT INTO MIPS_COMPLEX_CATALOGUE(COMPLEX_ID,ORF_PROTEIN) VALUES('500','YMR064W');
INSERT INTO MIPS_COMPLEX_CATALOGUE(COMPLEX_ID,ORF_PROTEIN) VALUES('500','YMR116C');
INSERT INTO MIPS_COMPLEX_CATALOGUE(COMPLEX_ID,ORF_PROTEIN) VALUES('500','YMR121C');
INSERT INTO MIPS_COMPLEX_CATALOGUE(COMPLEX_ID,ORF_PROTEIN) VALUES('500','YMR142C');
INSERT INTO MIPS_COMPLEX_CATALOGUE(COMPLEX_ID,ORF_PROTEIN) VALUES('500','YMR143W');
INSERT INTO MIPS_COMPLEX_CATALOGUE(COMPLEX_ID,ORF_PROTEIN) VALUES('500','YMR146C');
INSERT INTO MIPS_COMPLEX_CATALOGUE(COMPLEX_ID,ORF_PROTEIN) VALUES('500','YMR158W');
INSERT INTO MIPS_COMPLEX_CATALOGUE(COMPLEX_ID,ORF_PROTEIN) VALUES('500','YMR188C');
INSERT INTO MIPS_COMPLEX_CATALOGUE(COMPLEX_ID,ORF_PROTEIN) VALUES('500','YMR193W');
INSERT INTO MIPS_COMPLEX_CATALOGUE(COMPLEX_ID,ORF_PROTEIN) VALUES('500','YMR194W');
INSERT INTO MIPS_COMPLEX_CATALOGUE(COMPLEX_ID,ORF_PROTEIN) VALUES('500','YMR225C');
INSERT INTO MIPS_COMPLEX_CATALOGUE(COMPLEX_ID,ORF_PROTEIN) VALUES('500','YMR230W');
INSERT INTO MIPS_COMPLEX_CATALOGUE(COMPLEX_ID,ORF_PROTEIN) VALUES('500','YMR242C');
INSERT INTO MIPS_COMPLEX_CATALOGUE(COMPLEX_ID,ORF_PROTEIN) VALUES('500','YMR257C');
INSERT INTO MIPS_COMPLEX_CATALOGUE(COMPLEX_ID,ORF_PROTEIN) VALUES('500','YMR260C');
INSERT INTO MIPS_COMPLEX_CATALOGUE(COMPLEX_ID,ORF_PROTEIN) VALUES('500','YMR282C');
INSERT INTO MIPS_COMPLEX_CATALOGUE(COMPLEX_ID,ORF_PROTEIN) VALUES('500','YMR286W');
INSERT INTO MIPS_COMPLEX_CATALOGUE(COMPLEX_ID,ORF_PROTEIN) VALUES('500','YMR309C');
INSERT INTO MIPS_COMPLEX_CATALOGUE(COMPLEX_ID,ORF_PROTEIN) VALUES('500','YNL005C');
INSERT INTO MIPS_COMPLEX_CATALOGUE(COMPLEX_ID,ORF_PROTEIN) VALUES('500','YNL062C');
INSERT INTO MIPS_COMPLEX_CATALOGUE(COMPLEX_ID,ORF_PROTEIN) VALUES('500','YNL067W');
INSERT INTO MIPS_COMPLEX_CATALOGUE(COMPLEX_ID,ORF_PROTEIN) VALUES('500','YNL069C');
INSERT INTO MIPS_COMPLEX_CATALOGUE(COMPLEX_ID,ORF_PROTEIN) VALUES('500','YNL096C');
INSERT INTO MIPS_COMPLEX_CATALOGUE(COMPLEX_ID,ORF_PROTEIN) VALUES('500','YNL137C');
INSERT INTO MIPS_COMPLEX_CATALOGUE(COMPLEX_ID,ORF_PROTEIN) VALUES('500','YNL162W');
INSERT INTO MIPS_COMPLEX_CATALOGUE(COMPLEX_ID,ORF_PROTEIN) VALUES('500','YNL177C');
INSERT INTO MIPS_COMPLEX_CATALOGUE(COMPLEX_ID,ORF_PROTEIN) VALUES('500','YNL178W');
INSERT INTO MIPS_COMPLEX_CATALOGUE(COMPLEX_ID,ORF_PROTEIN) VALUES('500','YNL185C');
INSERT INTO MIPS_COMPLEX_CATALOGUE(COMPLEX_ID,ORF_PROTEIN) VALUES('500','YNL244C');
INSERT INTO MIPS_COMPLEX_CATALOGUE(COMPLEX_ID,ORF_PROTEIN) VALUES('500','YNL252C');
INSERT INTO MIPS_COMPLEX_CATALOGUE(COMPLEX_ID,ORF_PROTEIN) VALUES('500','YNL284C');
INSERT INTO MIPS_COMPLEX_CATALOGUE(COMPLEX_ID,ORF_PROTEIN) VALUES('500','YNL301C');
INSERT INTO MIPS_COMPLEX_CATALOGUE(COMPLEX_ID,ORF_PROTEIN) VALUES('500','YNL302C');
INSERT INTO MIPS_COMPLEX_CATALOGUE(COMPLEX_ID,ORF_PROTEIN) VALUES('500','YNL306W');
INSERT INTO MIPS_COMPLEX_CATALOGUE(COMPLEX_ID,ORF_PROTEIN) VALUES('500','YNR022C');
INSERT INTO MIPS_COMPLEX_CATALOGUE(COMPLEX_ID,ORF_PROTEIN) VALUES('500','YNR037C');
INSERT INTO MIPS_COMPLEX_CATALOGUE(COMPLEX_ID,ORF_PROTEIN) VALUES('500','YNR045W');
INSERT INTO MIPS_COMPLEX_CATALOGUE(COMPLEX_ID,ORF_PROTEIN) VALUES('500','YOL039W');
INSERT INTO MIPS_COMPLEX_CATALOGUE(COMPLEX_ID,ORF_PROTEIN) VALUES('500','YOL040C');
INSERT INTO MIPS_COMPLEX_CATALOGUE(COMPLEX_ID,ORF_PROTEIN) VALUES('500','YOL120C');
INSERT INTO MIPS_COMPLEX_CATALOGUE(COMPLEX_ID,ORF_PROTEIN) VALUES('500','YOL121C');
INSERT INTO MIPS_COMPLEX_CATALOGUE(COMPLEX_ID,ORF_PROTEIN) VALUES('500','YOL127W');
INSERT INTO MIPS_COMPLEX_CATALOGUE(COMPLEX_ID,ORF_PROTEIN) VALUES('500','YOL139C');
INSERT INTO MIPS_COMPLEX_CATALOGUE(COMPLEX_ID,ORF_PROTEIN) VALUES('500','YOR063W');
INSERT INTO MIPS_COMPLEX_CATALOGUE(COMPLEX_ID,ORF_PROTEIN) VALUES('500','YOR096W');
INSERT INTO MIPS_COMPLEX_CATALOGUE(COMPLEX_ID,ORF_PROTEIN) VALUES('500','YOR133W');
INSERT INTO MIPS_COMPLEX_CATALOGUE(COMPLEX_ID,ORF_PROTEIN) VALUES('500','YOR150W');
INSERT INTO MIPS_COMPLEX_CATALOGUE(COMPLEX_ID,ORF_PROTEIN) VALUES('500','YOR158W');
INSERT INTO MIPS_COMPLEX_CATALOGUE(COMPLEX_ID,ORF_PROTEIN) VALUES('500','YOR167C');
INSERT INTO MIPS_COMPLEX_CATALOGUE(COMPLEX_ID,ORF_PROTEIN) VALUES('500','YOR182C');
INSERT INTO MIPS_COMPLEX_CATALOGUE(COMPLEX_ID,ORF_PROTEIN) VALUES('500','YOR234C');
INSERT INTO MIPS_COMPLEX_CATALOGUE(COMPLEX_ID,ORF_PROTEIN) VALUES('500','YOR260W');
INSERT INTO MIPS_COMPLEX_CATALOGUE(COMPLEX_ID,ORF_PROTEIN) VALUES('500','YOR276W');
INSERT INTO MIPS_COMPLEX_CATALOGUE(COMPLEX_ID,ORF_PROTEIN) VALUES('500','YOR293W');
INSERT INTO MIPS_COMPLEX_CATALOGUE(COMPLEX_ID,ORF_PROTEIN) VALUES('500','YOR312C');
INSERT INTO MIPS_COMPLEX_CATALOGUE(COMPLEX_ID,ORF_PROTEIN) VALUES('500','YOR361C');
INSERT INTO MIPS_COMPLEX_CATALOGUE(COMPLEX_ID,ORF_PROTEIN) VALUES('500','YOR369C');
INSERT INTO MIPS_COMPLEX_CATALOGUE(COMPLEX_ID,ORF_PROTEIN) VALUES('500','YPL013C');
INSERT INTO MIPS_COMPLEX_CATALOGUE(COMPLEX_ID,ORF_PROTEIN) VALUES('500','YPL029W');
INSERT INTO MIPS_COMPLEX_CATALOGUE(COMPLEX_ID,ORF_PROTEIN) VALUES('500','YPL048W');
INSERT INTO MIPS_COMPLEX_CATALOGUE(COMPLEX_ID,ORF_PROTEIN) VALUES('500','YPL079W');
INSERT INTO MIPS_COMPLEX_CATALOGUE(COMPLEX_ID,ORF_PROTEIN) VALUES('500','YPL081W');
INSERT INTO MIPS_COMPLEX_CATALOGUE(COMPLEX_ID,ORF_PROTEIN) VALUES('500','YPL090C');
INSERT INTO MIPS_COMPLEX_CATALOGUE(COMPLEX_ID,ORF_PROTEIN) VALUES('500','YPL118W');
INSERT INTO MIPS_COMPLEX_CATALOGUE(COMPLEX_ID,ORF_PROTEIN) VALUES('500','YPL131W');
INSERT INTO MIPS_COMPLEX_CATALOGUE(COMPLEX_ID,ORF_PROTEIN) VALUES('500','YPL143W');
INSERT INTO MIPS_COMPLEX_CATALOGUE(COMPLEX_ID,ORF_PROTEIN) VALUES('500','YPL173W');
INSERT INTO MIPS_COMPLEX_CATALOGUE(COMPLEX_ID,ORF_PROTEIN) VALUES('500','YPL183W-A');
INSERT INTO MIPS_COMPLEX_CATALOGUE(COMPLEX_ID,ORF_PROTEIN) VALUES('500','YPL198W');
INSERT INTO MIPS_COMPLEX_CATALOGUE(COMPLEX_ID,ORF_PROTEIN) VALUES('500','YPL220W');
INSERT INTO MIPS_COMPLEX_CATALOGUE(COMPLEX_ID,ORF_PROTEIN) VALUES('500','YPL237W');
INSERT INTO MIPS_COMPLEX_CATALOGUE(COMPLEX_ID,ORF_PROTEIN) VALUES('500','YPL249C-A');
INSERT INTO MIPS_COMPLEX_CATALOGUE(COMPLEX_ID,ORF_PROTEIN) VALUES('500','YPR041W');
INSERT INTO MIPS_COMPLEX_CATALOGUE(COMPLEX_ID,ORF_PROTEIN) VALUES('500','YPR043W');
INSERT INTO MIPS_COMPLEX_CATALOGUE(COMPLEX_ID,ORF_PROTEIN) VALUES('500','YPR080W');
INSERT INTO MIPS_COMPLEX_CATALOGUE(COMPLEX_ID,ORF_PROTEIN) VALUES('500','YPR100W');
INSERT INTO MIPS_COMPLEX_CATALOGUE(COMPLEX_ID,ORF_PROTEIN) VALUES('500','YPR102C');
INSERT INTO MIPS_COMPLEX_CATALOGUE(COMPLEX_ID,ORF_PROTEIN) VALUES('500','YPR132W');
INSERT INTO MIPS_COMPLEX_CATALOGUE(COMPLEX_ID,ORF_PROTEIN) VALUES('500','YPR163C');
INSERT INTO MIPS_COMPLEX_CATALOGUE(COMPLEX_ID,ORF_PROTEIN) VALUES('500','YPR166C');
INSERT INTO MIPS_COMPLEX_CATALOGUE(COMPLEX_ID,ORF_PROTEIN) VALUES('500.10','YBR079C');
INSERT INTO MIPS_COMPLEX_CATALOGUE(COMPLEX_ID,ORF_PROTEIN) VALUES('500.10','YDR211W');
INSERT INTO MIPS_COMPLEX_CATALOGUE(COMPLEX_ID,ORF_PROTEIN) VALUES('500.10','YDR429C');
INSERT INTO MIPS_COMPLEX_CATALOGUE(COMPLEX_ID,ORF_PROTEIN) VALUES('500.10','YEL034W');
INSERT INTO MIPS_COMPLEX_CATALOGUE(COMPLEX_ID,ORF_PROTEIN) VALUES('500.10','YER025W');
INSERT INTO MIPS_COMPLEX_CATALOGUE(COMPLEX_ID,ORF_PROTEIN) VALUES('500.10','YER165W');
INSERT INTO MIPS_COMPLEX_CATALOGUE(COMPLEX_ID,ORF_PROTEIN) VALUES('500.10','YGL049C');
INSERT INTO MIPS_COMPLEX_CATALOGUE(COMPLEX_ID,ORF_PROTEIN) VALUES('500.10','YGR083C');
INSERT INTO MIPS_COMPLEX_CATALOGUE(COMPLEX_ID,ORF_PROTEIN) VALUES('500.10','YGR162W');
INSERT INTO MIPS_COMPLEX_CATALOGUE(COMPLEX_ID,ORF_PROTEIN) VALUES('500.10','YJL138C');
INSERT INTO MIPS_COMPLEX_CATALOGUE(COMPLEX_ID,ORF_PROTEIN) VALUES('500.10','YJR007W');
INSERT INTO MIPS_COMPLEX_CATALOGUE(COMPLEX_ID,ORF_PROTEIN) VALUES('500.10','YJR047C');
INSERT INTO MIPS_COMPLEX_CATALOGUE(COMPLEX_ID,ORF_PROTEIN) VALUES('500.10','YKR026C');
INSERT INTO MIPS_COMPLEX_CATALOGUE(COMPLEX_ID,ORF_PROTEIN) VALUES('500.10','YKR059W');
INSERT INTO MIPS_COMPLEX_CATALOGUE(COMPLEX_ID,ORF_PROTEIN) VALUES('500.10','YLR291C');
INSERT INTO MIPS_COMPLEX_CATALOGUE(COMPLEX_ID,ORF_PROTEIN) VALUES('500.10','YMR146C');
INSERT INTO MIPS_COMPLEX_CATALOGUE(COMPLEX_ID,ORF_PROTEIN) VALUES('500.10','YMR260C');
INSERT INTO MIPS_COMPLEX_CATALOGUE(COMPLEX_ID,ORF_PROTEIN) VALUES('500.10','YMR309C');
INSERT INTO MIPS_COMPLEX_CATALOGUE(COMPLEX_ID,ORF_PROTEIN) VALUES('500.10','YNL062C');
INSERT INTO MIPS_COMPLEX_CATALOGUE(COMPLEX_ID,ORF_PROTEIN) VALUES('500.10','YNL244C');
INSERT INTO MIPS_COMPLEX_CATALOGUE(COMPLEX_ID,ORF_PROTEIN) VALUES('500.10','YOL139C');
INSERT INTO MIPS_COMPLEX_CATALOGUE(COMPLEX_ID,ORF_PROTEIN) VALUES('500.10','YOR260W');
INSERT INTO MIPS_COMPLEX_CATALOGUE(COMPLEX_ID,ORF_PROTEIN) VALUES('500.10','YOR276W');
INSERT INTO MIPS_COMPLEX_CATALOGUE(COMPLEX_ID,ORF_PROTEIN) VALUES('500.10','YOR361C');
INSERT INTO MIPS_COMPLEX_CATALOGUE(COMPLEX_ID,ORF_PROTEIN) VALUES('500.10','YPL237W');
INSERT INTO MIPS_COMPLEX_CATALOGUE(COMPLEX_ID,ORF_PROTEIN) VALUES('500.10','YPR041W');
INSERT INTO MIPS_COMPLEX_CATALOGUE(COMPLEX_ID,ORF_PROTEIN) VALUES('500.10','YPR163C');
INSERT INTO MIPS_COMPLEX_CATALOGUE(COMPLEX_ID,ORF_PROTEIN) VALUES('500.10.10','YMR260C');
INSERT INTO MIPS_COMPLEX_CATALOGUE(COMPLEX_ID,ORF_PROTEIN) VALUES('500.10.100','YEL034W');
INSERT INTO MIPS_COMPLEX_CATALOGUE(COMPLEX_ID,ORF_PROTEIN) VALUES('500.10.100','YJR047C');
INSERT INTO MIPS_COMPLEX_CATALOGUE(COMPLEX_ID,ORF_PROTEIN) VALUES('500.10.110','YER165W');
INSERT INTO MIPS_COMPLEX_CATALOGUE(COMPLEX_ID,ORF_PROTEIN) VALUES('500.10.110','YGR162W');
INSERT INTO MIPS_COMPLEX_CATALOGUE(COMPLEX_ID,ORF_PROTEIN) VALUES('500.10.110','YOL139C');
INSERT INTO MIPS_COMPLEX_CATALOGUE(COMPLEX_ID,ORF_PROTEIN) VALUES('500.10.20','YER025W');
INSERT INTO MIPS_COMPLEX_CATALOGUE(COMPLEX_ID,ORF_PROTEIN) VALUES('500.10.20','YJR007W');
INSERT INTO MIPS_COMPLEX_CATALOGUE(COMPLEX_ID,ORF_PROTEIN) VALUES('500.10.20','YPL237W');
INSERT INTO MIPS_COMPLEX_CATALOGUE(COMPLEX_ID,ORF_PROTEIN) VALUES('500.10.30','YDR211W');
INSERT INTO MIPS_COMPLEX_CATALOGUE(COMPLEX_ID,ORF_PROTEIN) VALUES('500.10.30','YGR083C');
INSERT INTO MIPS_COMPLEX_CATALOGUE(COMPLEX_ID,ORF_PROTEIN) VALUES('500.10.30','YKR026C');
INSERT INTO MIPS_COMPLEX_CATALOGUE(COMPLEX_ID,ORF_PROTEIN) VALUES('500.10.30','YLR291C');
INSERT INTO MIPS_COMPLEX_CATALOGUE(COMPLEX_ID,ORF_PROTEIN) VALUES('500.10.30','YOR260W');
INSERT INTO MIPS_COMPLEX_CATALOGUE(COMPLEX_ID,ORF_PROTEIN) VALUES('500.10.40','YBR079C');
INSERT INTO MIPS_COMPLEX_CATALOGUE(COMPLEX_ID,ORF_PROTEIN) VALUES('500.10.40','YDR429C');
INSERT INTO MIPS_COMPLEX_CATALOGUE(COMPLEX_ID,ORF_PROTEIN) VALUES('500.10.40','YMR146C');
INSERT INTO MIPS_COMPLEX_CATALOGUE(COMPLEX_ID,ORF_PROTEIN) VALUES('500.10.40','YMR309C');
INSERT INTO MIPS_COMPLEX_CATALOGUE(COMPLEX_ID,ORF_PROTEIN) VALUES('500.10.40','YNL062C');
INSERT INTO MIPS_COMPLEX_CATALOGUE(COMPLEX_ID,ORF_PROTEIN) VALUES('500.10.40','YNL244C');
INSERT INTO MIPS_COMPLEX_CATALOGUE(COMPLEX_ID,ORF_PROTEIN) VALUES('500.10.40','YOR361C');
INSERT INTO MIPS_COMPLEX_CATALOGUE(COMPLEX_ID,ORF_PROTEIN) VALUES('500.10.50','YJL138C');
INSERT INTO MIPS_COMPLEX_CATALOGUE(COMPLEX_ID,ORF_PROTEIN) VALUES('500.10.50','YKR059W');
INSERT INTO MIPS_COMPLEX_CATALOGUE(COMPLEX_ID,ORF_PROTEIN) VALUES('500.10.60','YPR163C');
INSERT INTO MIPS_COMPLEX_CATALOGUE(COMPLEX_ID,ORF_PROTEIN) VALUES('500.10.70','YOL139C');
INSERT INTO MIPS_COMPLEX_CATALOGUE(COMPLEX_ID,ORF_PROTEIN) VALUES('500.10.80','YGL049C');
INSERT INTO MIPS_COMPLEX_CATALOGUE(COMPLEX_ID,ORF_PROTEIN) VALUES('500.10.80','YGR162W');
INSERT INTO MIPS_COMPLEX_CATALOGUE(COMPLEX_ID,ORF_PROTEIN) VALUES('500.10.80','YOR276W');
INSERT INTO MIPS_COMPLEX_CATALOGUE(COMPLEX_ID,ORF_PROTEIN) VALUES('500.10.90','YPR041W');
INSERT INTO MIPS_COMPLEX_CATALOGUE(COMPLEX_ID,ORF_PROTEIN) VALUES('500.20','YAL003W');
INSERT INTO MIPS_COMPLEX_CATALOGUE(COMPLEX_ID,ORF_PROTEIN) VALUES('500.20','YBR118W');
INSERT INTO MIPS_COMPLEX_CATALOGUE(COMPLEX_ID,ORF_PROTEIN) VALUES('500.20','YDR385W');
INSERT INTO MIPS_COMPLEX_CATALOGUE(COMPLEX_ID,ORF_PROTEIN) VALUES('500.20','YKL081W');
INSERT INTO MIPS_COMPLEX_CATALOGUE(COMPLEX_ID,ORF_PROTEIN) VALUES('500.20','YKR084C');
INSERT INTO MIPS_COMPLEX_CATALOGUE(COMPLEX_ID,ORF_PROTEIN) VALUES('500.20','YLR249W');
INSERT INTO MIPS_COMPLEX_CATALOGUE(COMPLEX_ID,ORF_PROTEIN) VALUES('500.20','YOR133W');
INSERT INTO MIPS_COMPLEX_CATALOGUE(COMPLEX_ID,ORF_PROTEIN) VALUES('500.20','YPL048W');
INSERT INTO MIPS_COMPLEX_CATALOGUE(COMPLEX_ID,ORF_PROTEIN) VALUES('500.20','YPR080W');
INSERT INTO MIPS_COMPLEX_CATALOGUE(COMPLEX_ID,ORF_PROTEIN) VALUES('500.20.10','YAL003W');
INSERT INTO MIPS_COMPLEX_CATALOGUE(COMPLEX_ID,ORF_PROTEIN) VALUES('500.20.10','YBR118W');
INSERT INTO MIPS_COMPLEX_CATALOGUE(COMPLEX_ID,ORF_PROTEIN) VALUES('500.20.10','YKL081W');
INSERT INTO MIPS_COMPLEX_CATALOGUE(COMPLEX_ID,ORF_PROTEIN) VALUES('500.20.10','YKR084C');
INSERT INTO MIPS_COMPLEX_CATALOGUE(COMPLEX_ID,ORF_PROTEIN) VALUES('500.20.10','YPL048W');
INSERT INTO MIPS_COMPLEX_CATALOGUE(COMPLEX_ID,ORF_PROTEIN) VALUES('500.20.10','YPR080W');
INSERT INTO MIPS_COMPLEX_CATALOGUE(COMPLEX_ID,ORF_PROTEIN) VALUES('500.20.20','YDR385W');
INSERT INTO MIPS_COMPLEX_CATALOGUE(COMPLEX_ID,ORF_PROTEIN) VALUES('500.20.20','YOR133W');
INSERT INTO MIPS_COMPLEX_CATALOGUE(COMPLEX_ID,ORF_PROTEIN) VALUES('500.20.30','YLR249W');
INSERT INTO MIPS_COMPLEX_CATALOGUE(COMPLEX_ID,ORF_PROTEIN) VALUES('500.30','YBR143C');
INSERT INTO MIPS_COMPLEX_CATALOGUE(COMPLEX_ID,ORF_PROTEIN) VALUES('500.30','YDR172W');
INSERT INTO MIPS_COMPLEX_CATALOGUE(COMPLEX_ID,ORF_PROTEIN) VALUES('500.30.10','YBR143C');
INSERT INTO MIPS_COMPLEX_CATALOGUE(COMPLEX_ID,ORF_PROTEIN) VALUES('500.30.30','YDR172W');
INSERT INTO MIPS_COMPLEX_CATALOGUE(COMPLEX_ID,ORF_PROTEIN) VALUES('500.40','YBL027W');
INSERT INTO MIPS_COMPLEX_CATALOGUE(COMPLEX_ID,ORF_PROTEIN) VALUES('500.40','YBL072C');
INSERT INTO MIPS_COMPLEX_CATALOGUE(COMPLEX_ID,ORF_PROTEIN) VALUES('500.40','YBL087C');
INSERT INTO MIPS_COMPLEX_CATALOGUE(COMPLEX_ID,ORF_PROTEIN) VALUES('500.40','YBL092W');
INSERT INTO MIPS_COMPLEX_CATALOGUE(COMPLEX_ID,ORF_PROTEIN) VALUES('500.40','YBR031W');
INSERT INTO MIPS_COMPLEX_CATALOGUE(COMPLEX_ID,ORF_PROTEIN) VALUES('500.40','YBR048W');
INSERT INTO MIPS_COMPLEX_CATALOGUE(COMPLEX_ID,ORF_PROTEIN) VALUES('500.40','YBR084C-A');
INSERT INTO MIPS_COMPLEX_CATALOGUE(COMPLEX_ID,ORF_PROTEIN) VALUES('500.40','YBR181C');
INSERT INTO MIPS_COMPLEX_CATALOGUE(COMPLEX_ID,ORF_PROTEIN) VALUES('500.40','YBR189W');
INSERT INTO MIPS_COMPLEX_CATALOGUE(COMPLEX_ID,ORF_PROTEIN) VALUES('500.40','YBR191W');
INSERT INTO MIPS_COMPLEX_CATALOGUE(COMPLEX_ID,ORF_PROTEIN) VALUES('500.40','YCR031C');
INSERT INTO MIPS_COMPLEX_CATALOGUE(COMPLEX_ID,ORF_PROTEIN) VALUES('500.40','YDL061C');
INSERT INTO MIPS_COMPLEX_CATALOGUE(COMPLEX_ID,ORF_PROTEIN) VALUES('500.40','YDL075W');
INSERT INTO MIPS_COMPLEX_CATALOGUE(COMPLEX_ID,ORF_PROTEIN) VALUES('500.40','YDL081C');
INSERT INTO MIPS_COMPLEX_CATALOGUE(COMPLEX_ID,ORF_PROTEIN) VALUES('500.40','YDL082W');
INSERT INTO MIPS_COMPLEX_CATALOGUE(COMPLEX_ID,ORF_PROTEIN) VALUES('500.40','YDL083C');
INSERT INTO MIPS_COMPLEX_CATALOGUE(COMPLEX_ID,ORF_PROTEIN) VALUES('500.40','YDL130W');
INSERT INTO MIPS_COMPLEX_CATALOGUE(COMPLEX_ID,ORF_PROTEIN) VALUES('500.40','YDL133C-A');
INSERT INTO MIPS_COMPLEX_CATALOGUE(COMPLEX_ID,ORF_PROTEIN) VALUES('500.40','YDL136W');
INSERT INTO MIPS_COMPLEX_CATALOGUE(COMPLEX_ID,ORF_PROTEIN) VALUES('500.40','YDL184C');
INSERT INTO MIPS_COMPLEX_CATALOGUE(COMPLEX_ID,ORF_PROTEIN) VALUES('500.40','YDL191W');
INSERT INTO MIPS_COMPLEX_CATALOGUE(COMPLEX_ID,ORF_PROTEIN) VALUES('500.40','YDR012W');
INSERT INTO MIPS_COMPLEX_CATALOGUE(COMPLEX_ID,ORF_PROTEIN) VALUES('500.40','YDR025W');
INSERT INTO MIPS_COMPLEX_CATALOGUE(COMPLEX_ID,ORF_PROTEIN) VALUES('500.40','YDR064W');
INSERT INTO MIPS_COMPLEX_CATALOGUE(COMPLEX_ID,ORF_PROTEIN) VALUES('500.40','YDR382W');
INSERT INTO MIPS_COMPLEX_CATALOGUE(COMPLEX_ID,ORF_PROTEIN) VALUES('500.40','YDR418W');
INSERT INTO MIPS_COMPLEX_CATALOGUE(COMPLEX_ID,ORF_PROTEIN) VALUES('500.40','YDR447C');
INSERT INTO MIPS_COMPLEX_CATALOGUE(COMPLEX_ID,ORF_PROTEIN) VALUES('500.40','YDR450W');
INSERT INTO MIPS_COMPLEX_CATALOGUE(COMPLEX_ID,ORF_PROTEIN) VALUES('500.40','YDR471W');
INSERT INTO MIPS_COMPLEX_CATALOGUE(COMPLEX_ID,ORF_PROTEIN) VALUES('500.40','YDR500C');
INSERT INTO MIPS_COMPLEX_CATALOGUE(COMPLEX_ID,ORF_PROTEIN) VALUES('500.40','YEL054C');
INSERT INTO MIPS_COMPLEX_CATALOGUE(COMPLEX_ID,ORF_PROTEIN) VALUES('500.40','YER056C-A');
INSERT INTO MIPS_COMPLEX_CATALOGUE(COMPLEX_ID,ORF_PROTEIN) VALUES('500.40','YER074W');
INSERT INTO MIPS_COMPLEX_CATALOGUE(COMPLEX_ID,ORF_PROTEIN) VALUES('500.40','YER102W');
INSERT INTO MIPS_COMPLEX_CATALOGUE(COMPLEX_ID,ORF_PROTEIN) VALUES('500.40','YER117W');
INSERT INTO MIPS_COMPLEX_CATALOGUE(COMPLEX_ID,ORF_PROTEIN) VALUES('500.40','YER131W');
INSERT INTO MIPS_COMPLEX_CATALOGUE(COMPLEX_ID,ORF_PROTEIN) VALUES('500.40','YFL034C-A');
INSERT INTO MIPS_COMPLEX_CATALOGUE(COMPLEX_ID,ORF_PROTEIN) VALUES('500.40','YFR031C-A');
INSERT INTO MIPS_COMPLEX_CATALOGUE(COMPLEX_ID,ORF_PROTEIN) VALUES('500.40','YFR032C-A');
INSERT INTO MIPS_COMPLEX_CATALOGUE(COMPLEX_ID,ORF_PROTEIN) VALUES('500.40','YGL030W');
INSERT INTO MIPS_COMPLEX_CATALOGUE(COMPLEX_ID,ORF_PROTEIN) VALUES('500.40','YGL031C');
INSERT INTO MIPS_COMPLEX_CATALOGUE(COMPLEX_ID,ORF_PROTEIN) VALUES('500.40','YGL076C');
INSERT INTO MIPS_COMPLEX_CATALOGUE(COMPLEX_ID,ORF_PROTEIN) VALUES('500.40','YGL103W');
INSERT INTO MIPS_COMPLEX_CATALOGUE(COMPLEX_ID,ORF_PROTEIN) VALUES('500.40','YGL123W');
INSERT INTO MIPS_COMPLEX_CATALOGUE(COMPLEX_ID,ORF_PROTEIN) VALUES('500.40','YGL135W');
INSERT INTO MIPS_COMPLEX_CATALOGUE(COMPLEX_ID,ORF_PROTEIN) VALUES('500.40','YGL147C');
INSERT INTO MIPS_COMPLEX_CATALOGUE(COMPLEX_ID,ORF_PROTEIN) VALUES('500.40','YGL189C');
INSERT INTO MIPS_COMPLEX_CATALOGUE(COMPLEX_ID,ORF_PROTEIN) VALUES('500.40','YGR027C');
INSERT INTO MIPS_COMPLEX_CATALOGUE(COMPLEX_ID,ORF_PROTEIN) VALUES('500.40','YGR034W');
INSERT INTO MIPS_COMPLEX_CATALOGUE(COMPLEX_ID,ORF_PROTEIN) VALUES('500.40','YGR085C');
INSERT INTO MIPS_COMPLEX_CATALOGUE(COMPLEX_ID,ORF_PROTEIN) VALUES('500.40','YGR118W');
INSERT INTO MIPS_COMPLEX_CATALOGUE(COMPLEX_ID,ORF_PROTEIN) VALUES('500.40','YGR148C');
INSERT INTO MIPS_COMPLEX_CATALOGUE(COMPLEX_ID,ORF_PROTEIN) VALUES('500.40','YGR214W');
INSERT INTO MIPS_COMPLEX_CATALOGUE(COMPLEX_ID,ORF_PROTEIN) VALUES('500.40','YHL001W');
INSERT INTO MIPS_COMPLEX_CATALOGUE(COMPLEX_ID,ORF_PROTEIN) VALUES('500.40','YHL015W');
INSERT INTO MIPS_COMPLEX_CATALOGUE(COMPLEX_ID,ORF_PROTEIN) VALUES('500.40','YHL033C');
INSERT INTO MIPS_COMPLEX_CATALOGUE(COMPLEX_ID,ORF_PROTEIN) VALUES('500.40','YHR010W');
INSERT INTO MIPS_COMPLEX_CATALOGUE(COMPLEX_ID,ORF_PROTEIN) VALUES('500.40','YHR021C');
INSERT INTO MIPS_COMPLEX_CATALOGUE(COMPLEX_ID,ORF_PROTEIN) VALUES('500.40','YHR141C');
INSERT INTO MIPS_COMPLEX_CATALOGUE(COMPLEX_ID,ORF_PROTEIN) VALUES('500.40','YHR203C');
INSERT INTO MIPS_COMPLEX_CATALOGUE(COMPLEX_ID,ORF_PROTEIN) VALUES('500.40','YIL018W');
INSERT INTO MIPS_COMPLEX_CATALOGUE(COMPLEX_ID,ORF_PROTEIN) VALUES('500.40','YIL052C');
INSERT INTO MIPS_COMPLEX_CATALOGUE(COMPLEX_ID,ORF_PROTEIN) VALUES('500.40','YIL069C');
INSERT INTO MIPS_COMPLEX_CATALOGUE(COMPLEX_ID,ORF_PROTEIN) VALUES('500.40','YIL133C');
INSERT INTO MIPS_COMPLEX_CATALOGUE(COMPLEX_ID,ORF_PROTEIN) VALUES('500.40','YIL148W');
INSERT INTO MIPS_COMPLEX_CATALOGUE(COMPLEX_ID,ORF_PROTEIN) VALUES('500.40','YJL136C');
INSERT INTO MIPS_COMPLEX_CATALOGUE(COMPLEX_ID,ORF_PROTEIN) VALUES('500.40','YJL177W');
INSERT INTO MIPS_COMPLEX_CATALOGUE(COMPLEX_ID,ORF_PROTEIN) VALUES('500.40','YJL189W');
INSERT INTO MIPS_COMPLEX_CATALOGUE(COMPLEX_ID,ORF_PROTEIN) VALUES('500.40','YJL190C');
INSERT INTO MIPS_COMPLEX_CATALOGUE(COMPLEX_ID,ORF_PROTEIN) VALUES('500.40','YJL191W');
INSERT INTO MIPS_COMPLEX_CATALOGUE(COMPLEX_ID,ORF_PROTEIN) VALUES('500.40','YJR094W-A');
INSERT INTO MIPS_COMPLEX_CATALOGUE(COMPLEX_ID,ORF_PROTEIN) VALUES('500.40','YJR123W');
INSERT INTO MIPS_COMPLEX_CATALOGUE(COMPLEX_ID,ORF_PROTEIN) VALUES('500.40','YJR145C');
INSERT INTO MIPS_COMPLEX_CATALOGUE(COMPLEX_ID,ORF_PROTEIN) VALUES('500.40','YKL006W');
INSERT INTO MIPS_COMPLEX_CATALOGUE(COMPLEX_ID,ORF_PROTEIN) VALUES('500.40','YKL156W');
INSERT INTO MIPS_COMPLEX_CATALOGUE(COMPLEX_ID,ORF_PROTEIN) VALUES('500.40','YKL180W');
INSERT INTO MIPS_COMPLEX_CATALOGUE(COMPLEX_ID,ORF_PROTEIN) VALUES('500.40','YKR057W');
INSERT INTO MIPS_COMPLEX_CATALOGUE(COMPLEX_ID,ORF_PROTEIN) VALUES('500.40','YKR094C');
INSERT INTO MIPS_COMPLEX_CATALOGUE(COMPLEX_ID,ORF_PROTEIN) VALUES('500.40','YLL045C');
INSERT INTO MIPS_COMPLEX_CATALOGUE(COMPLEX_ID,ORF_PROTEIN) VALUES('500.40','YLR029C');
INSERT INTO MIPS_COMPLEX_CATALOGUE(COMPLEX_ID,ORF_PROTEIN) VALUES('500.40','YLR048W');
INSERT INTO MIPS_COMPLEX_CATALOGUE(COMPLEX_ID,ORF_PROTEIN) VALUES('500.40','YLR061W');
INSERT INTO MIPS_COMPLEX_CATALOGUE(COMPLEX_ID,ORF_PROTEIN) VALUES('500.40','YLR075W');
INSERT INTO MIPS_COMPLEX_CATALOGUE(COMPLEX_ID,ORF_PROTEIN) VALUES('500.40','YLR167W');
INSERT INTO MIPS_COMPLEX_CATALOGUE(COMPLEX_ID,ORF_PROTEIN) VALUES('500.40','YLR185W');
INSERT INTO MIPS_COMPLEX_CATALOGUE(COMPLEX_ID,ORF_PROTEIN) VALUES('500.40','YLR264W');
INSERT INTO MIPS_COMPLEX_CATALOGUE(COMPLEX_ID,ORF_PROTEIN) VALUES('500.40','YLR287C-A');
INSERT INTO MIPS_COMPLEX_CATALOGUE(COMPLEX_ID,ORF_PROTEIN) VALUES('500.40','YLR325C');
INSERT INTO MIPS_COMPLEX_CATALOGUE(COMPLEX_ID,ORF_PROTEIN) VALUES('500.40','YLR333C');
INSERT INTO MIPS_COMPLEX_CATALOGUE(COMPLEX_ID,ORF_PROTEIN) VALUES('500.40','YLR340W');
INSERT INTO MIPS_COMPLEX_CATALOGUE(COMPLEX_ID,ORF_PROTEIN) VALUES('500.40','YLR344W');
INSERT INTO MIPS_COMPLEX_CATALOGUE(COMPLEX_ID,ORF_PROTEIN) VALUES('500.40','YLR367W');
INSERT INTO MIPS_COMPLEX_CATALOGUE(COMPLEX_ID,ORF_PROTEIN) VALUES('500.40','YLR388W');
INSERT INTO MIPS_COMPLEX_CATALOGUE(COMPLEX_ID,ORF_PROTEIN) VALUES('500.40','YLR406C');
INSERT INTO MIPS_COMPLEX_CATALOGUE(COMPLEX_ID,ORF_PROTEIN) VALUES('500.40','YLR441C');
INSERT INTO MIPS_COMPLEX_CATALOGUE(COMPLEX_ID,ORF_PROTEIN) VALUES('500.40','YLR448W');
INSERT INTO MIPS_COMPLEX_CATALOGUE(COMPLEX_ID,ORF_PROTEIN) VALUES('500.40','YML024W');
INSERT INTO MIPS_COMPLEX_CATALOGUE(COMPLEX_ID,ORF_PROTEIN) VALUES('500.40','YML026C');
INSERT INTO MIPS_COMPLEX_CATALOGUE(COMPLEX_ID,ORF_PROTEIN) VALUES('500.40','YML063W');
INSERT INTO MIPS_COMPLEX_CATALOGUE(COMPLEX_ID,ORF_PROTEIN) VALUES('500.40','YML073C');
INSERT INTO MIPS_COMPLEX_CATALOGUE(COMPLEX_ID,ORF_PROTEIN) VALUES('500.40','YMR116C');
INSERT INTO MIPS_COMPLEX_CATALOGUE(COMPLEX_ID,ORF_PROTEIN) VALUES('500.40','YMR121C');
INSERT INTO MIPS_COMPLEX_CATALOGUE(COMPLEX_ID,ORF_PROTEIN) VALUES('500.40','YMR142C');
INSERT INTO MIPS_COMPLEX_CATALOGUE(COMPLEX_ID,ORF_PROTEIN) VALUES('500.40','YMR143W');
INSERT INTO MIPS_COMPLEX_CATALOGUE(COMPLEX_ID,ORF_PROTEIN) VALUES('500.40','YMR194W');
INSERT INTO MIPS_COMPLEX_CATALOGUE(COMPLEX_ID,ORF_PROTEIN) VALUES('500.40','YMR230W');
INSERT INTO MIPS_COMPLEX_CATALOGUE(COMPLEX_ID,ORF_PROTEIN) VALUES('500.40','YMR242C');
INSERT INTO MIPS_COMPLEX_CATALOGUE(COMPLEX_ID,ORF_PROTEIN) VALUES('500.40','YNL067W');
INSERT INTO MIPS_COMPLEX_CATALOGUE(COMPLEX_ID,ORF_PROTEIN) VALUES('500.40','YNL069C');
INSERT INTO MIPS_COMPLEX_CATALOGUE(COMPLEX_ID,ORF_PROTEIN) VALUES('500.40','YNL096C');
INSERT INTO MIPS_COMPLEX_CATALOGUE(COMPLEX_ID,ORF_PROTEIN) VALUES('500.40','YNL162W');
INSERT INTO MIPS_COMPLEX_CATALOGUE(COMPLEX_ID,ORF_PROTEIN) VALUES('500.40','YNL178W');
INSERT INTO MIPS_COMPLEX_CATALOGUE(COMPLEX_ID,ORF_PROTEIN) VALUES('500.40','YNL301C');
INSERT INTO MIPS_COMPLEX_CATALOGUE(COMPLEX_ID,ORF_PROTEIN) VALUES('500.40','YNL302C');
INSERT INTO MIPS_COMPLEX_CATALOGUE(COMPLEX_ID,ORF_PROTEIN) VALUES('500.40','YOL039W');
INSERT INTO MIPS_COMPLEX_CATALOGUE(COMPLEX_ID,ORF_PROTEIN) VALUES('500.40','YOL040C');
INSERT INTO MIPS_COMPLEX_CATALOGUE(COMPLEX_ID,ORF_PROTEIN) VALUES('500.40','YOL120C');
INSERT INTO MIPS_COMPLEX_CATALOGUE(COMPLEX_ID,ORF_PROTEIN) VALUES('500.40','YOL121C');
INSERT INTO MIPS_COMPLEX_CATALOGUE(COMPLEX_ID,ORF_PROTEIN) VALUES('500.40','YOL127W');
INSERT INTO MIPS_COMPLEX_CATALOGUE(COMPLEX_ID,ORF_PROTEIN) VALUES('500.40','YOR063W');
INSERT INTO MIPS_COMPLEX_CATALOGUE(COMPLEX_ID,ORF_PROTEIN) VALUES('500.40','YOR096W');
INSERT INTO MIPS_COMPLEX_CATALOGUE(COMPLEX_ID,ORF_PROTEIN) VALUES('500.40','YOR167C');
INSERT INTO MIPS_COMPLEX_CATALOGUE(COMPLEX_ID,ORF_PROTEIN) VALUES('500.40','YOR182C');
INSERT INTO MIPS_COMPLEX_CATALOGUE(COMPLEX_ID,ORF_PROTEIN) VALUES('500.40','YOR234C');
INSERT INTO MIPS_COMPLEX_CATALOGUE(COMPLEX_ID,ORF_PROTEIN) VALUES('500.40','YOR293W');
INSERT INTO MIPS_COMPLEX_CATALOGUE(COMPLEX_ID,ORF_PROTEIN) VALUES('500.40','YOR312C');
INSERT INTO MIPS_COMPLEX_CATALOGUE(COMPLEX_ID,ORF_PROTEIN) VALUES('500.40','YOR369C');
INSERT INTO MIPS_COMPLEX_CATALOGUE(COMPLEX_ID,ORF_PROTEIN) VALUES('500.40','YPL079W');
INSERT INTO MIPS_COMPLEX_CATALOGUE(COMPLEX_ID,ORF_PROTEIN) VALUES('500.40','YPL081W');
INSERT INTO MIPS_COMPLEX_CATALOGUE(COMPLEX_ID,ORF_PROTEIN) VALUES('500.40','YPL090C');
INSERT INTO MIPS_COMPLEX_CATALOGUE(COMPLEX_ID,ORF_PROTEIN) VALUES('500.40','YPL131W');
INSERT INTO MIPS_COMPLEX_CATALOGUE(COMPLEX_ID,ORF_PROTEIN) VALUES('500.40','YPL143W');
INSERT INTO MIPS_COMPLEX_CATALOGUE(COMPLEX_ID,ORF_PROTEIN) VALUES('500.40','YPL198W');
INSERT INTO MIPS_COMPLEX_CATALOGUE(COMPLEX_ID,ORF_PROTEIN) VALUES('500.40','YPL220W');
INSERT INTO MIPS_COMPLEX_CATALOGUE(COMPLEX_ID,ORF_PROTEIN) VALUES('500.40','YPL249C-A');
INSERT INTO MIPS_COMPLEX_CATALOGUE(COMPLEX_ID,ORF_PROTEIN) VALUES('500.40','YPR043W');
INSERT INTO MIPS_COMPLEX_CATALOGUE(COMPLEX_ID,ORF_PROTEIN) VALUES('500.40','YPR102C');
INSERT INTO MIPS_COMPLEX_CATALOGUE(COMPLEX_ID,ORF_PROTEIN) VALUES('500.40','YPR132W');
INSERT INTO MIPS_COMPLEX_CATALOGUE(COMPLEX_ID,ORF_PROTEIN) VALUES('500.40.10','YBL027W');
INSERT INTO MIPS_COMPLEX_CATALOGUE(COMPLEX_ID,ORF_PROTEIN) VALUES('500.40.10','YBL087C');
INSERT INTO MIPS_COMPLEX_CATALOGUE(COMPLEX_ID,ORF_PROTEIN) VALUES('500.40.10','YBL092W');
INSERT INTO MIPS_COMPLEX_CATALOGUE(COMPLEX_ID,ORF_PROTEIN) VALUES('500.40.10','YBR031W');
INSERT INTO MIPS_COMPLEX_CATALOGUE(COMPLEX_ID,ORF_PROTEIN) VALUES('500.40.10','YBR084C-A');
INSERT INTO MIPS_COMPLEX_CATALOGUE(COMPLEX_ID,ORF_PROTEIN) VALUES('500.40.10','YBR191W');
INSERT INTO MIPS_COMPLEX_CATALOGUE(COMPLEX_ID,ORF_PROTEIN) VALUES('500.40.10','YDL075W');
INSERT INTO MIPS_COMPLEX_CATALOGUE(COMPLEX_ID,ORF_PROTEIN) VALUES('500.40.10','YDL081C');
INSERT INTO MIPS_COMPLEX_CATALOGUE(COMPLEX_ID,ORF_PROTEIN) VALUES('500.40.10','YDL082W');
INSERT INTO MIPS_COMPLEX_CATALOGUE(COMPLEX_ID,ORF_PROTEIN) VALUES('500.40.10','YDL130W');
INSERT INTO MIPS_COMPLEX_CATALOGUE(COMPLEX_ID,ORF_PROTEIN) VALUES('500.40.10','YDL133C-A');
INSERT INTO MIPS_COMPLEX_CATALOGUE(COMPLEX_ID,ORF_PROTEIN) VALUES('500.40.10','YDL136W');
INSERT INTO MIPS_COMPLEX_CATALOGUE(COMPLEX_ID,ORF_PROTEIN) VALUES('500.40.10','YDL184C');
INSERT INTO MIPS_COMPLEX_CATALOGUE(COMPLEX_ID,ORF_PROTEIN) VALUES('500.40.10','YDL191W');
INSERT INTO MIPS_COMPLEX_CATALOGUE(COMPLEX_ID,ORF_PROTEIN) VALUES('500.40.10','YDR012W');
INSERT INTO MIPS_COMPLEX_CATALOGUE(COMPLEX_ID,ORF_PROTEIN) VALUES('500.40.10','YDR382W');
INSERT INTO MIPS_COMPLEX_CATALOGUE(COMPLEX_ID,ORF_PROTEIN) VALUES('500.40.10','YDR418W');
INSERT INTO MIPS_COMPLEX_CATALOGUE(COMPLEX_ID,ORF_PROTEIN) VALUES('500.40.10','YDR471W');
INSERT INTO MIPS_COMPLEX_CATALOGUE(COMPLEX_ID,ORF_PROTEIN) VALUES('500.40.10','YDR500C');
INSERT INTO MIPS_COMPLEX_CATALOGUE(COMPLEX_ID,ORF_PROTEIN) VALUES('500.40.10','YEL054C');
INSERT INTO MIPS_COMPLEX_CATALOGUE(COMPLEX_ID,ORF_PROTEIN) VALUES('500.40.10','YER056C-A');
INSERT INTO MIPS_COMPLEX_CATALOGUE(COMPLEX_ID,ORF_PROTEIN) VALUES('500.40.10','YER117W');
INSERT INTO MIPS_COMPLEX_CATALOGUE(COMPLEX_ID,ORF_PROTEIN) VALUES('500.40.10','YFL034C-A');
INSERT INTO MIPS_COMPLEX_CATALOGUE(COMPLEX_ID,ORF_PROTEIN) VALUES('500.40.10','YFR031C-A');
INSERT INTO MIPS_COMPLEX_CATALOGUE(COMPLEX_ID,ORF_PROTEIN) VALUES('500.40.10','YFR032C-A');
INSERT INTO MIPS_COMPLEX_CATALOGUE(COMPLEX_ID,ORF_PROTEIN) VALUES('500.40.10','YGL030W');
INSERT INTO MIPS_COMPLEX_CATALOGUE(COMPLEX_ID,ORF_PROTEIN) VALUES('500.40.10','YGL031C');
INSERT INTO MIPS_COMPLEX_CATALOGUE(COMPLEX_ID,ORF_PROTEIN) VALUES('500.40.10','YGL076C');
INSERT INTO MIPS_COMPLEX_CATALOGUE(COMPLEX_ID,ORF_PROTEIN) VALUES('500.40.10','YGL103W');
INSERT INTO MIPS_COMPLEX_CATALOGUE(COMPLEX_ID,ORF_PROTEIN) VALUES('500.40.10','YGL135W');
INSERT INTO MIPS_COMPLEX_CATALOGUE(COMPLEX_ID,ORF_PROTEIN) VALUES('500.40.10','YGL147C');
INSERT INTO MIPS_COMPLEX_CATALOGUE(COMPLEX_ID,ORF_PROTEIN) VALUES('500.40.10','YGR034W');
INSERT INTO MIPS_COMPLEX_CATALOGUE(COMPLEX_ID,ORF_PROTEIN) VALUES('500.40.10','YGR085C');
INSERT INTO MIPS_COMPLEX_CATALOGUE(COMPLEX_ID,ORF_PROTEIN) VALUES('500.40.10','YGR148C');
INSERT INTO MIPS_COMPLEX_CATALOGUE(COMPLEX_ID,ORF_PROTEIN) VALUES('500.40.10','YHL001W');
INSERT INTO MIPS_COMPLEX_CATALOGUE(COMPLEX_ID,ORF_PROTEIN) VALUES('500.40.10','YHL033C');
INSERT INTO MIPS_COMPLEX_CATALOGUE(COMPLEX_ID,ORF_PROTEIN) VALUES('500.40.10','YHR010W');
INSERT INTO MIPS_COMPLEX_CATALOGUE(COMPLEX_ID,ORF_PROTEIN) VALUES('500.40.10','YHR141C');
INSERT INTO MIPS_COMPLEX_CATALOGUE(COMPLEX_ID,ORF_PROTEIN) VALUES('500.40.10','YIL018W');
INSERT INTO MIPS_COMPLEX_CATALOGUE(COMPLEX_ID,ORF_PROTEIN) VALUES('500.40.10','YIL052C');
INSERT INTO MIPS_COMPLEX_CATALOGUE(COMPLEX_ID,ORF_PROTEIN) VALUES('500.40.10','YIL133C');
INSERT INTO MIPS_COMPLEX_CATALOGUE(COMPLEX_ID,ORF_PROTEIN) VALUES('500.40.10','YIL148W');
INSERT INTO MIPS_COMPLEX_CATALOGUE(COMPLEX_ID,ORF_PROTEIN) VALUES('500.40.10','YJL177W');
INSERT INTO MIPS_COMPLEX_CATALOGUE(COMPLEX_ID,ORF_PROTEIN) VALUES('500.40.10','YJL189W');
INSERT INTO MIPS_COMPLEX_CATALOGUE(COMPLEX_ID,ORF_PROTEIN) VALUES('500.40.10','YJR094W-A');
INSERT INTO MIPS_COMPLEX_CATALOGUE(COMPLEX_ID,ORF_PROTEIN) VALUES('500.40.10','YKL006W');
INSERT INTO MIPS_COMPLEX_CATALOGUE(COMPLEX_ID,ORF_PROTEIN) VALUES('500.40.10','YKL180W');
INSERT INTO MIPS_COMPLEX_CATALOGUE(COMPLEX_ID,ORF_PROTEIN) VALUES('500.40.10','YKR094C');
INSERT INTO MIPS_COMPLEX_CATALOGUE(COMPLEX_ID,ORF_PROTEIN) VALUES('500.40.10','YLL045C');
INSERT INTO MIPS_COMPLEX_CATALOGUE(COMPLEX_ID,ORF_PROTEIN) VALUES('500.40.10','YLR029C');
INSERT INTO MIPS_COMPLEX_CATALOGUE(COMPLEX_ID,ORF_PROTEIN) VALUES('500.40.10','YLR061W');
INSERT INTO MIPS_COMPLEX_CATALOGUE(COMPLEX_ID,ORF_PROTEIN) VALUES('500.40.10','YLR075W');
INSERT INTO MIPS_COMPLEX_CATALOGUE(COMPLEX_ID,ORF_PROTEIN) VALUES('500.40.10','YLR185W');
INSERT INTO MIPS_COMPLEX_CATALOGUE(COMPLEX_ID,ORF_PROTEIN) VALUES('500.40.10','YLR325C');
INSERT INTO MIPS_COMPLEX_CATALOGUE(COMPLEX_ID,ORF_PROTEIN) VALUES('500.40.10','YLR340W');
INSERT INTO MIPS_COMPLEX_CATALOGUE(COMPLEX_ID,ORF_PROTEIN) VALUES('500.40.10','YLR344W');
INSERT INTO MIPS_COMPLEX_CATALOGUE(COMPLEX_ID,ORF_PROTEIN) VALUES('500.40.10','YLR406C');
INSERT INTO MIPS_COMPLEX_CATALOGUE(COMPLEX_ID,ORF_PROTEIN) VALUES('500.40.10','YLR448W');
INSERT INTO MIPS_COMPLEX_CATALOGUE(COMPLEX_ID,ORF_PROTEIN) VALUES('500.40.10','YML073C');
INSERT INTO MIPS_COMPLEX_CATALOGUE(COMPLEX_ID,ORF_PROTEIN) VALUES('500.40.10','YMR121C');
INSERT INTO MIPS_COMPLEX_CATALOGUE(COMPLEX_ID,ORF_PROTEIN) VALUES('500.40.10','YMR142C');
INSERT INTO MIPS_COMPLEX_CATALOGUE(COMPLEX_ID,ORF_PROTEIN) VALUES('500.40.10','YMR194W');
INSERT INTO MIPS_COMPLEX_CATALOGUE(COMPLEX_ID,ORF_PROTEIN) VALUES('500.40.10','YMR242C');
INSERT INTO MIPS_COMPLEX_CATALOGUE(COMPLEX_ID,ORF_PROTEIN) VALUES('500.40.10','YNL067W');
INSERT INTO MIPS_COMPLEX_CATALOGUE(COMPLEX_ID,ORF_PROTEIN) VALUES('500.40.10','YNL069C');
INSERT INTO MIPS_COMPLEX_CATALOGUE(COMPLEX_ID,ORF_PROTEIN) VALUES('500.40.10','YNL162W');
INSERT INTO MIPS_COMPLEX_CATALOGUE(COMPLEX_ID,ORF_PROTEIN) VALUES('500.40.10','YNL301C');
INSERT INTO MIPS_COMPLEX_CATALOGUE(COMPLEX_ID,ORF_PROTEIN) VALUES('500.40.10','YOL039W');
INSERT INTO MIPS_COMPLEX_CATALOGUE(COMPLEX_ID,ORF_PROTEIN) VALUES('500.40.10','YOL120C');
INSERT INTO MIPS_COMPLEX_CATALOGUE(COMPLEX_ID,ORF_PROTEIN) VALUES('500.40.10','YOL127W');
INSERT INTO MIPS_COMPLEX_CATALOGUE(COMPLEX_ID,ORF_PROTEIN) VALUES('500.40.10','YOR063W');
INSERT INTO MIPS_COMPLEX_CATALOGUE(COMPLEX_ID,ORF_PROTEIN) VALUES('500.40.10','YOR234C');
INSERT INTO MIPS_COMPLEX_CATALOGUE(COMPLEX_ID,ORF_PROTEIN) VALUES('500.40.10','YOR312C');
INSERT INTO MIPS_COMPLEX_CATALOGUE(COMPLEX_ID,ORF_PROTEIN) VALUES('500.40.10','YPL079W');
INSERT INTO MIPS_COMPLEX_CATALOGUE(COMPLEX_ID,ORF_PROTEIN) VALUES('500.40.10','YPL131W');
INSERT INTO MIPS_COMPLEX_CATALOGUE(COMPLEX_ID,ORF_PROTEIN) VALUES('500.40.10','YPL143W');
INSERT INTO MIPS_COMPLEX_CATALOGUE(COMPLEX_ID,ORF_PROTEIN) VALUES('500.40.10','YPL198W');
INSERT INTO MIPS_COMPLEX_CATALOGUE(COMPLEX_ID,ORF_PROTEIN) VALUES('500.40.10','YPL220W');
INSERT INTO MIPS_COMPLEX_CATALOGUE(COMPLEX_ID,ORF_PROTEIN) VALUES('500.40.10','YPL249C-A');
INSERT INTO MIPS_COMPLEX_CATALOGUE(COMPLEX_ID,ORF_PROTEIN) VALUES('500.40.10','YPR043W');
INSERT INTO MIPS_COMPLEX_CATALOGUE(COMPLEX_ID,ORF_PROTEIN) VALUES('500.40.10','YPR102C');
INSERT INTO MIPS_COMPLEX_CATALOGUE(COMPLEX_ID,ORF_PROTEIN) VALUES('500.40.20','YBL072C');
INSERT INTO MIPS_COMPLEX_CATALOGUE(COMPLEX_ID,ORF_PROTEIN) VALUES('500.40.20','YBR048W');
INSERT INTO MIPS_COMPLEX_CATALOGUE(COMPLEX_ID,ORF_PROTEIN) VALUES('500.40.20','YBR181C');
INSERT INTO MIPS_COMPLEX_CATALOGUE(COMPLEX_ID,ORF_PROTEIN) VALUES('500.40.20','YBR189W');
INSERT INTO MIPS_COMPLEX_CATALOGUE(COMPLEX_ID,ORF_PROTEIN) VALUES('500.40.20','YCR031C');
INSERT INTO MIPS_COMPLEX_CATALOGUE(COMPLEX_ID,ORF_PROTEIN) VALUES('500.40.20','YDL061C');
INSERT INTO MIPS_COMPLEX_CATALOGUE(COMPLEX_ID,ORF_PROTEIN) VALUES('500.40.20','YDL083C');
INSERT INTO MIPS_COMPLEX_CATALOGUE(COMPLEX_ID,ORF_PROTEIN) VALUES('500.40.20','YDR025W');
INSERT INTO MIPS_COMPLEX_CATALOGUE(COMPLEX_ID,ORF_PROTEIN) VALUES('500.40.20','YDR064W');
INSERT INTO MIPS_COMPLEX_CATALOGUE(COMPLEX_ID,ORF_PROTEIN) VALUES('500.40.20','YDR447C');
INSERT INTO MIPS_COMPLEX_CATALOGUE(COMPLEX_ID,ORF_PROTEIN) VALUES('500.40.20','YDR450W');
INSERT INTO MIPS_COMPLEX_CATALOGUE(COMPLEX_ID,ORF_PROTEIN) VALUES('500.40.20','YER074W');
INSERT INTO MIPS_COMPLEX_CATALOGUE(COMPLEX_ID,ORF_PROTEIN) VALUES('500.40.20','YER102W');
INSERT INTO MIPS_COMPLEX_CATALOGUE(COMPLEX_ID,ORF_PROTEIN) VALUES('500.40.20','YER131W');
INSERT INTO MIPS_COMPLEX_CATALOGUE(COMPLEX_ID,ORF_PROTEIN) VALUES('500.40.20','YGL123W');
INSERT INTO MIPS_COMPLEX_CATALOGUE(COMPLEX_ID,ORF_PROTEIN) VALUES('500.40.20','YGL189C');
INSERT INTO MIPS_COMPLEX_CATALOGUE(COMPLEX_ID,ORF_PROTEIN) VALUES('500.40.20','YGR027C');
INSERT INTO MIPS_COMPLEX_CATALOGUE(COMPLEX_ID,ORF_PROTEIN) VALUES('500.40.20','YGR118W');
INSERT INTO MIPS_COMPLEX_CATALOGUE(COMPLEX_ID,ORF_PROTEIN) VALUES('500.40.20','YGR214W');
INSERT INTO MIPS_COMPLEX_CATALOGUE(COMPLEX_ID,ORF_PROTEIN) VALUES('500.40.20','YHL015W');
INSERT INTO MIPS_COMPLEX_CATALOGUE(COMPLEX_ID,ORF_PROTEIN) VALUES('500.40.20','YHR021C');
INSERT INTO MIPS_COMPLEX_CATALOGUE(COMPLEX_ID,ORF_PROTEIN) VALUES('500.40.20','YHR203C');
INSERT INTO MIPS_COMPLEX_CATALOGUE(COMPLEX_ID,ORF_PROTEIN) VALUES('500.40.20','YIL069C');
INSERT INTO MIPS_COMPLEX_CATALOGUE(COMPLEX_ID,ORF_PROTEIN) VALUES('500.40.20','YJL136C');
INSERT INTO MIPS_COMPLEX_CATALOGUE(COMPLEX_ID,ORF_PROTEIN) VALUES('500.40.20','YJL190C');
INSERT INTO MIPS_COMPLEX_CATALOGUE(COMPLEX_ID,ORF_PROTEIN) VALUES('500.40.20','YJL191W');
INSERT INTO MIPS_COMPLEX_CATALOGUE(COMPLEX_ID,ORF_PROTEIN) VALUES('500.40.20','YJR123W');
INSERT INTO MIPS_COMPLEX_CATALOGUE(COMPLEX_ID,ORF_PROTEIN) VALUES('500.40.20','YJR145C');
INSERT INTO MIPS_COMPLEX_CATALOGUE(COMPLEX_ID,ORF_PROTEIN) VALUES('500.40.20','YKL156W');
INSERT INTO MIPS_COMPLEX_CATALOGUE(COMPLEX_ID,ORF_PROTEIN) VALUES('500.40.20','YKR057W');
INSERT INTO MIPS_COMPLEX_CATALOGUE(COMPLEX_ID,ORF_PROTEIN) VALUES('500.40.20','YLR048W');
INSERT INTO MIPS_COMPLEX_CATALOGUE(COMPLEX_ID,ORF_PROTEIN) VALUES('500.40.20','YLR167W');
INSERT INTO MIPS_COMPLEX_CATALOGUE(COMPLEX_ID,ORF_PROTEIN) VALUES('500.40.20','YLR264W');
INSERT INTO MIPS_COMPLEX_CATALOGUE(COMPLEX_ID,ORF_PROTEIN) VALUES('500.40.20','YLR287C-A');
INSERT INTO MIPS_COMPLEX_CATALOGUE(COMPLEX_ID,ORF_PROTEIN) VALUES('500.40.20','YLR333C');
INSERT INTO MIPS_COMPLEX_CATALOGUE(COMPLEX_ID,ORF_PROTEIN) VALUES('500.40.20','YLR367W');
INSERT INTO MIPS_COMPLEX_CATALOGUE(COMPLEX_ID,ORF_PROTEIN) VALUES('500.40.20','YLR388W');
INSERT INTO MIPS_COMPLEX_CATALOGUE(COMPLEX_ID,ORF_PROTEIN) VALUES('500.40.20','YLR441C');
INSERT INTO MIPS_COMPLEX_CATALOGUE(COMPLEX_ID,ORF_PROTEIN) VALUES('500.40.20','YML024W');
INSERT INTO MIPS_COMPLEX_CATALOGUE(COMPLEX_ID,ORF_PROTEIN) VALUES('500.40.20','YML026C');
INSERT INTO MIPS_COMPLEX_CATALOGUE(COMPLEX_ID,ORF_PROTEIN) VALUES('500.40.20','YML063W');
INSERT INTO MIPS_COMPLEX_CATALOGUE(COMPLEX_ID,ORF_PROTEIN) VALUES('500.40.20','YMR116C');
INSERT INTO MIPS_COMPLEX_CATALOGUE(COMPLEX_ID,ORF_PROTEIN) VALUES('500.40.20','YMR143W');
INSERT INTO MIPS_COMPLEX_CATALOGUE(COMPLEX_ID,ORF_PROTEIN) VALUES('500.40.20','YMR230W');
INSERT INTO MIPS_COMPLEX_CATALOGUE(COMPLEX_ID,ORF_PROTEIN) VALUES('500.40.20','YNL096C');
INSERT INTO MIPS_COMPLEX_CATALOGUE(COMPLEX_ID,ORF_PROTEIN) VALUES('500.40.20','YNL178W');
INSERT INTO MIPS_COMPLEX_CATALOGUE(COMPLEX_ID,ORF_PROTEIN) VALUES('500.40.20','YNL302C');
INSERT INTO MIPS_COMPLEX_CATALOGUE(COMPLEX_ID,ORF_PROTEIN) VALUES('500.40.20','YOL040C');
INSERT INTO MIPS_COMPLEX_CATALOGUE(COMPLEX_ID,ORF_PROTEIN) VALUES('500.40.20','YOL121C');
INSERT INTO MIPS_COMPLEX_CATALOGUE(COMPLEX_ID,ORF_PROTEIN) VALUES('500.40.20','YOR096W');
INSERT INTO MIPS_COMPLEX_CATALOGUE(COMPLEX_ID,ORF_PROTEIN) VALUES('500.40.20','YOR167C');
INSERT INTO MIPS_COMPLEX_CATALOGUE(COMPLEX_ID,ORF_PROTEIN) VALUES('500.40.20','YOR182C');
INSERT INTO MIPS_COMPLEX_CATALOGUE(COMPLEX_ID,ORF_PROTEIN) VALUES('500.40.20','YOR293W');
INSERT INTO MIPS_COMPLEX_CATALOGUE(COMPLEX_ID,ORF_PROTEIN) VALUES('500.40.20','YOR369C');
INSERT INTO MIPS_COMPLEX_CATALOGUE(COMPLEX_ID,ORF_PROTEIN) VALUES('500.40.20','YPL081W');
INSERT INTO MIPS_COMPLEX_CATALOGUE(COMPLEX_ID,ORF_PROTEIN) VALUES('500.40.20','YPL090C');
INSERT INTO MIPS_COMPLEX_CATALOGUE(COMPLEX_ID,ORF_PROTEIN) VALUES('500.40.20','YPR132W');
INSERT INTO MIPS_COMPLEX_CATALOGUE(COMPLEX_ID,ORF_PROTEIN) VALUES('500.50','YBL080C');
INSERT INTO MIPS_COMPLEX_CATALOGUE(COMPLEX_ID,ORF_PROTEIN) VALUES('500.50','YBR120C');
INSERT INTO MIPS_COMPLEX_CATALOGUE(COMPLEX_ID,ORF_PROTEIN) VALUES('500.50','YDL069C');
INSERT INTO MIPS_COMPLEX_CATALOGUE(COMPLEX_ID,ORF_PROTEIN) VALUES('500.50','YDR197W');
INSERT INTO MIPS_COMPLEX_CATALOGUE(COMPLEX_ID,ORF_PROTEIN) VALUES('500.50','YER153C');
INSERT INTO MIPS_COMPLEX_CATALOGUE(COMPLEX_ID,ORF_PROTEIN) VALUES('500.50','YGR222W');
INSERT INTO MIPS_COMPLEX_CATALOGUE(COMPLEX_ID,ORF_PROTEIN) VALUES('500.50','YLR067C');
INSERT INTO MIPS_COMPLEX_CATALOGUE(COMPLEX_ID,ORF_PROTEIN) VALUES('500.50','YLR203C');
INSERT INTO MIPS_COMPLEX_CATALOGUE(COMPLEX_ID,ORF_PROTEIN) VALUES('500.50','YMR023C');
INSERT INTO MIPS_COMPLEX_CATALOGUE(COMPLEX_ID,ORF_PROTEIN) VALUES('500.50','YMR064W');
INSERT INTO MIPS_COMPLEX_CATALOGUE(COMPLEX_ID,ORF_PROTEIN) VALUES('500.50','YMR257C');
INSERT INTO MIPS_COMPLEX_CATALOGUE(COMPLEX_ID,ORF_PROTEIN) VALUES('500.50','YMR282C');
INSERT INTO MIPS_COMPLEX_CATALOGUE(COMPLEX_ID,ORF_PROTEIN) VALUES('500.50','YNR045W');
INSERT INTO MIPS_COMPLEX_CATALOGUE(COMPLEX_ID,ORF_PROTEIN) VALUES('500.50','YPL029W');
INSERT INTO MIPS_COMPLEX_CATALOGUE(COMPLEX_ID,ORF_PROTEIN) VALUES('500.50.10','YMR023C');
INSERT INTO MIPS_COMPLEX_CATALOGUE(COMPLEX_ID,ORF_PROTEIN) VALUES('500.60','YBL038W');
INSERT INTO MIPS_COMPLEX_CATALOGUE(COMPLEX_ID,ORF_PROTEIN) VALUES('500.60','YBL090W');
INSERT INTO MIPS_COMPLEX_CATALOGUE(COMPLEX_ID,ORF_PROTEIN) VALUES('500.60','YBR122C');
INSERT INTO MIPS_COMPLEX_CATALOGUE(COMPLEX_ID,ORF_PROTEIN) VALUES('500.60','YBR146W');
INSERT INTO MIPS_COMPLEX_CATALOGUE(COMPLEX_ID,ORF_PROTEIN) VALUES('500.60','YBR251W');
INSERT INTO MIPS_COMPLEX_CATALOGUE(COMPLEX_ID,ORF_PROTEIN) VALUES('500.60','YBR268W');
INSERT INTO MIPS_COMPLEX_CATALOGUE(COMPLEX_ID,ORF_PROTEIN) VALUES('500.60','YBR282W');
INSERT INTO MIPS_COMPLEX_CATALOGUE(COMPLEX_ID,ORF_PROTEIN) VALUES('500.60','YCR003W');
INSERT INTO MIPS_COMPLEX_CATALOGUE(COMPLEX_ID,ORF_PROTEIN) VALUES('500.60','YCR046C');
INSERT INTO MIPS_COMPLEX_CATALOGUE(COMPLEX_ID,ORF_PROTEIN) VALUES('500.60','YCR071C');
INSERT INTO MIPS_COMPLEX_CATALOGUE(COMPLEX_ID,ORF_PROTEIN) VALUES('500.60','YDL045W-A');
INSERT INTO MIPS_COMPLEX_CATALOGUE(COMPLEX_ID,ORF_PROTEIN) VALUES('500.60','YDL202W');
INSERT INTO MIPS_COMPLEX_CATALOGUE(COMPLEX_ID,ORF_PROTEIN) VALUES('500.60','YDR041W');
INSERT INTO MIPS_COMPLEX_CATALOGUE(COMPLEX_ID,ORF_PROTEIN) VALUES('500.60','YDR115W');
INSERT INTO MIPS_COMPLEX_CATALOGUE(COMPLEX_ID,ORF_PROTEIN) VALUES('500.60','YDR116C');
INSERT INTO MIPS_COMPLEX_CATALOGUE(COMPLEX_ID,ORF_PROTEIN) VALUES('500.60','YDR175C');
INSERT INTO MIPS_COMPLEX_CATALOGUE(COMPLEX_ID,ORF_PROTEIN) VALUES('500.60','YDR237W');
INSERT INTO MIPS_COMPLEX_CATALOGUE(COMPLEX_ID,ORF_PROTEIN) VALUES('500.60','YDR322W');
INSERT INTO MIPS_COMPLEX_CATALOGUE(COMPLEX_ID,ORF_PROTEIN) VALUES('500.60','YDR337W');
INSERT INTO MIPS_COMPLEX_CATALOGUE(COMPLEX_ID,ORF_PROTEIN) VALUES('500.60','YDR347W');
INSERT INTO MIPS_COMPLEX_CATALOGUE(COMPLEX_ID,ORF_PROTEIN) VALUES('500.60','YDR405W');
INSERT INTO MIPS_COMPLEX_CATALOGUE(COMPLEX_ID,ORF_PROTEIN) VALUES('500.60','YDR462W');
INSERT INTO MIPS_COMPLEX_CATALOGUE(COMPLEX_ID,ORF_PROTEIN) VALUES('500.60','YEL050C');
INSERT INTO MIPS_COMPLEX_CATALOGUE(COMPLEX_ID,ORF_PROTEIN) VALUES('500.60','YER050C');
INSERT INTO MIPS_COMPLEX_CATALOGUE(COMPLEX_ID,ORF_PROTEIN) VALUES('500.60','YFR049W');
INSERT INTO MIPS_COMPLEX_CATALOGUE(COMPLEX_ID,ORF_PROTEIN) VALUES('500.60','YGL068W');
INSERT INTO MIPS_COMPLEX_CATALOGUE(COMPLEX_ID,ORF_PROTEIN) VALUES('500.60','YGL129C');
INSERT INTO MIPS_COMPLEX_CATALOGUE(COMPLEX_ID,ORF_PROTEIN) VALUES('500.60','YGR076C');
INSERT INTO MIPS_COMPLEX_CATALOGUE(COMPLEX_ID,ORF_PROTEIN) VALUES('500.60','YGR084C');
INSERT INTO MIPS_COMPLEX_CATALOGUE(COMPLEX_ID,ORF_PROTEIN) VALUES('500.60','YGR165W');
INSERT INTO MIPS_COMPLEX_CATALOGUE(COMPLEX_ID,ORF_PROTEIN) VALUES('500.60','YGR215W');
INSERT INTO MIPS_COMPLEX_CATALOGUE(COMPLEX_ID,ORF_PROTEIN) VALUES('500.60','YGR220C');
INSERT INTO MIPS_COMPLEX_CATALOGUE(COMPLEX_ID,ORF_PROTEIN) VALUES('500.60','YHL004W');
INSERT INTO MIPS_COMPLEX_CATALOGUE(COMPLEX_ID,ORF_PROTEIN) VALUES('500.60','YHR075C');
INSERT INTO MIPS_COMPLEX_CATALOGUE(COMPLEX_ID,ORF_PROTEIN) VALUES('500.60','YHR147C');
INSERT INTO MIPS_COMPLEX_CATALOGUE(COMPLEX_ID,ORF_PROTEIN) VALUES('500.60','YIL093C');
INSERT INTO MIPS_COMPLEX_CATALOGUE(COMPLEX_ID,ORF_PROTEIN) VALUES('500.60','YJL063C');
INSERT INTO MIPS_COMPLEX_CATALOGUE(COMPLEX_ID,ORF_PROTEIN) VALUES('500.60','YJL096W');
INSERT INTO MIPS_COMPLEX_CATALOGUE(COMPLEX_ID,ORF_PROTEIN) VALUES('500.60','YJR101W');
INSERT INTO MIPS_COMPLEX_CATALOGUE(COMPLEX_ID,ORF_PROTEIN) VALUES('500.60','YJR113C');
INSERT INTO MIPS_COMPLEX_CATALOGUE(COMPLEX_ID,ORF_PROTEIN) VALUES('500.60','YKL003C');
INSERT INTO MIPS_COMPLEX_CATALOGUE(COMPLEX_ID,ORF_PROTEIN) VALUES('500.60','YKL138C');
INSERT INTO MIPS_COMPLEX_CATALOGUE(COMPLEX_ID,ORF_PROTEIN) VALUES('500.60','YKL142W');
INSERT INTO MIPS_COMPLEX_CATALOGUE(COMPLEX_ID,ORF_PROTEIN) VALUES('500.60','YKL155C');
INSERT INTO MIPS_COMPLEX_CATALOGUE(COMPLEX_ID,ORF_PROTEIN) VALUES('500.60','YKL167C');
INSERT INTO MIPS_COMPLEX_CATALOGUE(COMPLEX_ID,ORF_PROTEIN) VALUES('500.60','YKL170W');
INSERT INTO MIPS_COMPLEX_CATALOGUE(COMPLEX_ID,ORF_PROTEIN) VALUES('500.60','YKR006C');
INSERT INTO MIPS_COMPLEX_CATALOGUE(COMPLEX_ID,ORF_PROTEIN) VALUES('500.60','YKR085C');
INSERT INTO MIPS_COMPLEX_CATALOGUE(COMPLEX_ID,ORF_PROTEIN) VALUES('500.60','YLR312W-A');
INSERT INTO MIPS_COMPLEX_CATALOGUE(COMPLEX_ID,ORF_PROTEIN) VALUES('500.60','YLR439W');
INSERT INTO MIPS_COMPLEX_CATALOGUE(COMPLEX_ID,ORF_PROTEIN) VALUES('500.60','YML009C');
INSERT INTO MIPS_COMPLEX_CATALOGUE(COMPLEX_ID,ORF_PROTEIN) VALUES('500.60','YML025C');
INSERT INTO MIPS_COMPLEX_CATALOGUE(COMPLEX_ID,ORF_PROTEIN) VALUES('500.60','YMR024W');
INSERT INTO MIPS_COMPLEX_CATALOGUE(COMPLEX_ID,ORF_PROTEIN) VALUES('500.60','YMR158W');
INSERT INTO MIPS_COMPLEX_CATALOGUE(COMPLEX_ID,ORF_PROTEIN) VALUES('500.60','YMR188C');
INSERT INTO MIPS_COMPLEX_CATALOGUE(COMPLEX_ID,ORF_PROTEIN) VALUES('500.60','YMR193W');
INSERT INTO MIPS_COMPLEX_CATALOGUE(COMPLEX_ID,ORF_PROTEIN) VALUES('500.60','YMR225C');
INSERT INTO MIPS_COMPLEX_CATALOGUE(COMPLEX_ID,ORF_PROTEIN) VALUES('500.60','YMR286W');
INSERT INTO MIPS_COMPLEX_CATALOGUE(COMPLEX_ID,ORF_PROTEIN) VALUES('500.60','YNL005C');
INSERT INTO MIPS_COMPLEX_CATALOGUE(COMPLEX_ID,ORF_PROTEIN) VALUES('500.60','YNL137C');
INSERT INTO MIPS_COMPLEX_CATALOGUE(COMPLEX_ID,ORF_PROTEIN) VALUES('500.60','YNL177C');
INSERT INTO MIPS_COMPLEX_CATALOGUE(COMPLEX_ID,ORF_PROTEIN) VALUES('500.60','YNL185C');
INSERT INTO MIPS_COMPLEX_CATALOGUE(COMPLEX_ID,ORF_PROTEIN) VALUES('500.60','YNL252C');
INSERT INTO MIPS_COMPLEX_CATALOGUE(COMPLEX_ID,ORF_PROTEIN) VALUES('500.60','YNL284C');
INSERT INTO MIPS_COMPLEX_CATALOGUE(COMPLEX_ID,ORF_PROTEIN) VALUES('500.60','YNL306W');
INSERT INTO MIPS_COMPLEX_CATALOGUE(COMPLEX_ID,ORF_PROTEIN) VALUES('500.60','YNR022C');
INSERT INTO MIPS_COMPLEX_CATALOGUE(COMPLEX_ID,ORF_PROTEIN) VALUES('500.60','YNR037C');
INSERT INTO MIPS_COMPLEX_CATALOGUE(COMPLEX_ID,ORF_PROTEIN) VALUES('500.60','YOR150W');
INSERT INTO MIPS_COMPLEX_CATALOGUE(COMPLEX_ID,ORF_PROTEIN) VALUES('500.60','YOR158W');
INSERT INTO MIPS_COMPLEX_CATALOGUE(COMPLEX_ID,ORF_PROTEIN) VALUES('500.60','YPL013C');
INSERT INTO MIPS_COMPLEX_CATALOGUE(COMPLEX_ID,ORF_PROTEIN) VALUES('500.60','YPL118W');
INSERT INTO MIPS_COMPLEX_CATALOGUE(COMPLEX_ID,ORF_PROTEIN) VALUES('500.60','YPL173W');
INSERT INTO MIPS_COMPLEX_CATALOGUE(COMPLEX_ID,ORF_PROTEIN) VALUES('500.60','YPL183W-A');
INSERT INTO MIPS_COMPLEX_CATALOGUE(COMPLEX_ID,ORF_PROTEIN) VALUES('500.60','YPR100W');
INSERT INTO MIPS_COMPLEX_CATALOGUE(COMPLEX_ID,ORF_PROTEIN) VALUES('500.60','YPR166C');
INSERT INTO MIPS_COMPLEX_CATALOGUE(COMPLEX_ID,ORF_PROTEIN) VALUES('500.60.10','YBL038W');
INSERT INTO MIPS_COMPLEX_CATALOGUE(COMPLEX_ID,ORF_PROTEIN) VALUES('500.60.10','YBR122C');
INSERT INTO MIPS_COMPLEX_CATALOGUE(COMPLEX_ID,ORF_PROTEIN) VALUES('500.60.10','YBR268W');
INSERT INTO MIPS_COMPLEX_CATALOGUE(COMPLEX_ID,ORF_PROTEIN) VALUES('500.60.10','YBR282W');
INSERT INTO MIPS_COMPLEX_CATALOGUE(COMPLEX_ID,ORF_PROTEIN) VALUES('500.60.10','YCR003W');
INSERT INTO MIPS_COMPLEX_CATALOGUE(COMPLEX_ID,ORF_PROTEIN) VALUES('500.60.10','YCR046C');
INSERT INTO MIPS_COMPLEX_CATALOGUE(COMPLEX_ID,ORF_PROTEIN) VALUES('500.60.10','YCR071C');
INSERT INTO MIPS_COMPLEX_CATALOGUE(COMPLEX_ID,ORF_PROTEIN) VALUES('500.60.10','YDL202W');
INSERT INTO MIPS_COMPLEX_CATALOGUE(COMPLEX_ID,ORF_PROTEIN) VALUES('500.60.10','YDR115W');
INSERT INTO MIPS_COMPLEX_CATALOGUE(COMPLEX_ID,ORF_PROTEIN) VALUES('500.60.10','YDR116C');
INSERT INTO MIPS_COMPLEX_CATALOGUE(COMPLEX_ID,ORF_PROTEIN) VALUES('500.60.10','YDR237W');
INSERT INTO MIPS_COMPLEX_CATALOGUE(COMPLEX_ID,ORF_PROTEIN) VALUES('500.60.10','YDR322W');
INSERT INTO MIPS_COMPLEX_CATALOGUE(COMPLEX_ID,ORF_PROTEIN) VALUES('500.60.10','YDR405W');
INSERT INTO MIPS_COMPLEX_CATALOGUE(COMPLEX_ID,ORF_PROTEIN) VALUES('500.60.10','YDR462W');
INSERT INTO MIPS_COMPLEX_CATALOGUE(COMPLEX_ID,ORF_PROTEIN) VALUES('500.60.10','YEL050C');
INSERT INTO MIPS_COMPLEX_CATALOGUE(COMPLEX_ID,ORF_PROTEIN) VALUES('500.60.10','YGL068W');
INSERT INTO MIPS_COMPLEX_CATALOGUE(COMPLEX_ID,ORF_PROTEIN) VALUES('500.60.10','YGR076C');
INSERT INTO MIPS_COMPLEX_CATALOGUE(COMPLEX_ID,ORF_PROTEIN) VALUES('500.60.10','YGR220C');
INSERT INTO MIPS_COMPLEX_CATALOGUE(COMPLEX_ID,ORF_PROTEIN) VALUES('500.60.10','YHR147C');
INSERT INTO MIPS_COMPLEX_CATALOGUE(COMPLEX_ID,ORF_PROTEIN) VALUES('500.60.10','YJL063C');
INSERT INTO MIPS_COMPLEX_CATALOGUE(COMPLEX_ID,ORF_PROTEIN) VALUES('500.60.10','YJL096W');
INSERT INTO MIPS_COMPLEX_CATALOGUE(COMPLEX_ID,ORF_PROTEIN) VALUES('500.60.10','YKL138C');
INSERT INTO MIPS_COMPLEX_CATALOGUE(COMPLEX_ID,ORF_PROTEIN) VALUES('500.60.10','YKL167C');
INSERT INTO MIPS_COMPLEX_CATALOGUE(COMPLEX_ID,ORF_PROTEIN) VALUES('500.60.10','YKL170W');
INSERT INTO MIPS_COMPLEX_CATALOGUE(COMPLEX_ID,ORF_PROTEIN) VALUES('500.60.10','YKR006C');
INSERT INTO MIPS_COMPLEX_CATALOGUE(COMPLEX_ID,ORF_PROTEIN) VALUES('500.60.10','YKR085C');
INSERT INTO MIPS_COMPLEX_CATALOGUE(COMPLEX_ID,ORF_PROTEIN) VALUES('500.60.10','YLR312W-A');
INSERT INTO MIPS_COMPLEX_CATALOGUE(COMPLEX_ID,ORF_PROTEIN) VALUES('500.60.10','YLR439W');
INSERT INTO MIPS_COMPLEX_CATALOGUE(COMPLEX_ID,ORF_PROTEIN) VALUES('500.60.10','YML009C');
INSERT INTO MIPS_COMPLEX_CATALOGUE(COMPLEX_ID,ORF_PROTEIN) VALUES('500.60.10','YML025C');
INSERT INTO MIPS_COMPLEX_CATALOGUE(COMPLEX_ID,ORF_PROTEIN) VALUES('500.60.10','YMR024W');
INSERT INTO MIPS_COMPLEX_CATALOGUE(COMPLEX_ID,ORF_PROTEIN) VALUES('500.60.10','YMR193W');
INSERT INTO MIPS_COMPLEX_CATALOGUE(COMPLEX_ID,ORF_PROTEIN) VALUES('500.60.10','YMR225C');
INSERT INTO MIPS_COMPLEX_CATALOGUE(COMPLEX_ID,ORF_PROTEIN) VALUES('500.60.10','YMR286W');
INSERT INTO MIPS_COMPLEX_CATALOGUE(COMPLEX_ID,ORF_PROTEIN) VALUES('500.60.10','YNL005C');
INSERT INTO MIPS_COMPLEX_CATALOGUE(COMPLEX_ID,ORF_PROTEIN) VALUES('500.60.10','YNL177C');
INSERT INTO MIPS_COMPLEX_CATALOGUE(COMPLEX_ID,ORF_PROTEIN) VALUES('500.60.10','YNL185C');
INSERT INTO MIPS_COMPLEX_CATALOGUE(COMPLEX_ID,ORF_PROTEIN) VALUES('500.60.10','YNL252C');
INSERT INTO MIPS_COMPLEX_CATALOGUE(COMPLEX_ID,ORF_PROTEIN) VALUES('500.60.10','YNL284C');
INSERT INTO MIPS_COMPLEX_CATALOGUE(COMPLEX_ID,ORF_PROTEIN) VALUES('500.60.10','YNR022C');
INSERT INTO MIPS_COMPLEX_CATALOGUE(COMPLEX_ID,ORF_PROTEIN) VALUES('500.60.10','YOR150W');
INSERT INTO MIPS_COMPLEX_CATALOGUE(COMPLEX_ID,ORF_PROTEIN) VALUES('500.60.10','YPL173W');
INSERT INTO MIPS_COMPLEX_CATALOGUE(COMPLEX_ID,ORF_PROTEIN) VALUES('500.60.10','YPL183W-A');
INSERT INTO MIPS_COMPLEX_CATALOGUE(COMPLEX_ID,ORF_PROTEIN) VALUES('500.60.10','YPR100W');
INSERT INTO MIPS_COMPLEX_CATALOGUE(COMPLEX_ID,ORF_PROTEIN) VALUES('500.60.20','YBL090W');
INSERT INTO MIPS_COMPLEX_CATALOGUE(COMPLEX_ID,ORF_PROTEIN) VALUES('500.60.20','YBR146W');
INSERT INTO MIPS_COMPLEX_CATALOGUE(COMPLEX_ID,ORF_PROTEIN) VALUES('500.60.20','YBR251W');
INSERT INTO MIPS_COMPLEX_CATALOGUE(COMPLEX_ID,ORF_PROTEIN) VALUES('500.60.20','YDL045W-A');
INSERT INTO MIPS_COMPLEX_CATALOGUE(COMPLEX_ID,ORF_PROTEIN) VALUES('500.60.20','YDR041W');
INSERT INTO MIPS_COMPLEX_CATALOGUE(COMPLEX_ID,ORF_PROTEIN) VALUES('500.60.20','YDR175C');
INSERT INTO MIPS_COMPLEX_CATALOGUE(COMPLEX_ID,ORF_PROTEIN) VALUES('500.60.20','YDR337W');
INSERT INTO MIPS_COMPLEX_CATALOGUE(COMPLEX_ID,ORF_PROTEIN) VALUES('500.60.20','YDR347W');
INSERT INTO MIPS_COMPLEX_CATALOGUE(COMPLEX_ID,ORF_PROTEIN) VALUES('500.60.20','YER050C');
INSERT INTO MIPS_COMPLEX_CATALOGUE(COMPLEX_ID,ORF_PROTEIN) VALUES('500.60.20','YFR049W');
INSERT INTO MIPS_COMPLEX_CATALOGUE(COMPLEX_ID,ORF_PROTEIN) VALUES('500.60.20','YGL129C');
INSERT INTO MIPS_COMPLEX_CATALOGUE(COMPLEX_ID,ORF_PROTEIN) VALUES('500.60.20','YGR084C');
INSERT INTO MIPS_COMPLEX_CATALOGUE(COMPLEX_ID,ORF_PROTEIN) VALUES('500.60.20','YGR165W');
INSERT INTO MIPS_COMPLEX_CATALOGUE(COMPLEX_ID,ORF_PROTEIN) VALUES('500.60.20','YGR215W');
INSERT INTO MIPS_COMPLEX_CATALOGUE(COMPLEX_ID,ORF_PROTEIN) VALUES('500.60.20','YHL004W');
INSERT INTO MIPS_COMPLEX_CATALOGUE(COMPLEX_ID,ORF_PROTEIN) VALUES('500.60.20','YHR075C');
INSERT INTO MIPS_COMPLEX_CATALOGUE(COMPLEX_ID,ORF_PROTEIN) VALUES('500.60.20','YIL093C');
INSERT INTO MIPS_COMPLEX_CATALOGUE(COMPLEX_ID,ORF_PROTEIN) VALUES('500.60.20','YJR101W');
INSERT INTO MIPS_COMPLEX_CATALOGUE(COMPLEX_ID,ORF_PROTEIN) VALUES('500.60.20','YJR113C');
INSERT INTO MIPS_COMPLEX_CATALOGUE(COMPLEX_ID,ORF_PROTEIN) VALUES('500.60.20','YKL003C');
INSERT INTO MIPS_COMPLEX_CATALOGUE(COMPLEX_ID,ORF_PROTEIN) VALUES('500.60.20','YKL155C');
INSERT INTO MIPS_COMPLEX_CATALOGUE(COMPLEX_ID,ORF_PROTEIN) VALUES('500.60.20','YMR158W');
INSERT INTO MIPS_COMPLEX_CATALOGUE(COMPLEX_ID,ORF_PROTEIN) VALUES('500.60.20','YMR188C');
INSERT INTO MIPS_COMPLEX_CATALOGUE(COMPLEX_ID,ORF_PROTEIN) VALUES('500.60.20','YNL137C');
INSERT INTO MIPS_COMPLEX_CATALOGUE(COMPLEX_ID,ORF_PROTEIN) VALUES('500.60.20','YNL306W');
INSERT INTO MIPS_COMPLEX_CATALOGUE(COMPLEX_ID,ORF_PROTEIN) VALUES('500.60.20','YNR037C');
INSERT INTO MIPS_COMPLEX_CATALOGUE(COMPLEX_ID,ORF_PROTEIN) VALUES('500.60.20','YOR158W');
INSERT INTO MIPS_COMPLEX_CATALOGUE(COMPLEX_ID,ORF_PROTEIN) VALUES('500.60.20','YPL013C');
INSERT INTO MIPS_COMPLEX_CATALOGUE(COMPLEX_ID,ORF_PROTEIN) VALUES('500.60.20','YPL118W');
INSERT INTO MIPS_COMPLEX_CATALOGUE(COMPLEX_ID,ORF_PROTEIN) VALUES('500.60.20','YPR166C');
INSERT INTO MIPS_COMPLEX_CATALOGUE(COMPLEX_ID,ORF_PROTEIN) VALUES('510','YAL001C');
INSERT INTO MIPS_COMPLEX_CATALOGUE(COMPLEX_ID,ORF_PROTEIN) VALUES('510','YAL021C');
INSERT INTO MIPS_COMPLEX_CATALOGUE(COMPLEX_ID,ORF_PROTEIN) VALUES('510','YAL051W');
INSERT INTO MIPS_COMPLEX_CATALOGUE(COMPLEX_ID,ORF_PROTEIN) VALUES('510','YBL014C');
INSERT INTO MIPS_COMPLEX_CATALOGUE(COMPLEX_ID,ORF_PROTEIN) VALUES('510','YBL021C');
INSERT INTO MIPS_COMPLEX_CATALOGUE(COMPLEX_ID,ORF_PROTEIN) VALUES('510','YBL025W');
INSERT INTO MIPS_COMPLEX_CATALOGUE(COMPLEX_ID,ORF_PROTEIN) VALUES('510','YBL093C');
INSERT INTO MIPS_COMPLEX_CATALOGUE(COMPLEX_ID,ORF_PROTEIN) VALUES('510','YBL103C');
INSERT INTO MIPS_COMPLEX_CATALOGUE(COMPLEX_ID,ORF_PROTEIN) VALUES('510','YBR081C');
INSERT INTO MIPS_COMPLEX_CATALOGUE(COMPLEX_ID,ORF_PROTEIN) VALUES('510','YBR112C');
INSERT INTO MIPS_COMPLEX_CATALOGUE(COMPLEX_ID,ORF_PROTEIN) VALUES('510','YBR114W');
INSERT INTO MIPS_COMPLEX_CATALOGUE(COMPLEX_ID,ORF_PROTEIN) VALUES('510','YBR123C');
INSERT INTO MIPS_COMPLEX_CATALOGUE(COMPLEX_ID,ORF_PROTEIN) VALUES('510','YBR154C');
INSERT INTO MIPS_COMPLEX_CATALOGUE(COMPLEX_ID,ORF_PROTEIN) VALUES('510','YBR193C');
INSERT INTO MIPS_COMPLEX_CATALOGUE(COMPLEX_ID,ORF_PROTEIN) VALUES('510','YBR198C');
INSERT INTO MIPS_COMPLEX_CATALOGUE(COMPLEX_ID,ORF_PROTEIN) VALUES('510','YBR253W');
INSERT INTO MIPS_COMPLEX_CATALOGUE(COMPLEX_ID,ORF_PROTEIN) VALUES('510','YBR289W');
INSERT INTO MIPS_COMPLEX_CATALOGUE(COMPLEX_ID,ORF_PROTEIN) VALUES('510','YCL010C');
INSERT INTO MIPS_COMPLEX_CATALOGUE(COMPLEX_ID,ORF_PROTEIN) VALUES('510','YCR042C');
INSERT INTO MIPS_COMPLEX_CATALOGUE(COMPLEX_ID,ORF_PROTEIN) VALUES('510','YCR084C');
INSERT INTO MIPS_COMPLEX_CATALOGUE(COMPLEX_ID,ORF_PROTEIN) VALUES('510','YCR092C');
INSERT INTO MIPS_COMPLEX_CATALOGUE(COMPLEX_ID,ORF_PROTEIN) VALUES('510','YCR093W');
INSERT INTO MIPS_COMPLEX_CATALOGUE(COMPLEX_ID,ORF_PROTEIN) VALUES('510','YDL005C');
INSERT INTO MIPS_COMPLEX_CATALOGUE(COMPLEX_ID,ORF_PROTEIN) VALUES('510','YDL056W');
INSERT INTO MIPS_COMPLEX_CATALOGUE(COMPLEX_ID,ORF_PROTEIN) VALUES('510','YDL108W');
INSERT INTO MIPS_COMPLEX_CATALOGUE(COMPLEX_ID,ORF_PROTEIN) VALUES('510','YDL140C');
INSERT INTO MIPS_COMPLEX_CATALOGUE(COMPLEX_ID,ORF_PROTEIN) VALUES('510','YDL160C');
INSERT INTO MIPS_COMPLEX_CATALOGUE(COMPLEX_ID,ORF_PROTEIN) VALUES('510','YDL165W');
INSERT INTO MIPS_COMPLEX_CATALOGUE(COMPLEX_ID,ORF_PROTEIN) VALUES('510','YDR004W');
INSERT INTO MIPS_COMPLEX_CATALOGUE(COMPLEX_ID,ORF_PROTEIN) VALUES('510','YDR009W');
INSERT INTO MIPS_COMPLEX_CATALOGUE(COMPLEX_ID,ORF_PROTEIN) VALUES('510','YDR073W');
INSERT INTO MIPS_COMPLEX_CATALOGUE(COMPLEX_ID,ORF_PROTEIN) VALUES('510','YDR076W');
INSERT INTO MIPS_COMPLEX_CATALOGUE(COMPLEX_ID,ORF_PROTEIN) VALUES('510','YDR097C');
INSERT INTO MIPS_COMPLEX_CATALOGUE(COMPLEX_ID,ORF_PROTEIN) VALUES('510','YDR138W');
INSERT INTO MIPS_COMPLEX_CATALOGUE(COMPLEX_ID,ORF_PROTEIN) VALUES('510','YDR145W');
INSERT INTO MIPS_COMPLEX_CATALOGUE(COMPLEX_ID,ORF_PROTEIN) VALUES('510','YDR156W');
INSERT INTO MIPS_COMPLEX_CATALOGUE(COMPLEX_ID,ORF_PROTEIN) VALUES('510','YDR167W');
INSERT INTO MIPS_COMPLEX_CATALOGUE(COMPLEX_ID,ORF_PROTEIN) VALUES('510','YDR173C');
INSERT INTO MIPS_COMPLEX_CATALOGUE(COMPLEX_ID,ORF_PROTEIN) VALUES('510','YDR176W');
INSERT INTO MIPS_COMPLEX_CATALOGUE(COMPLEX_ID,ORF_PROTEIN) VALUES('510','YDR207C');
INSERT INTO MIPS_COMPLEX_CATALOGUE(COMPLEX_ID,ORF_PROTEIN) VALUES('510','YDR253C');
INSERT INTO MIPS_COMPLEX_CATALOGUE(COMPLEX_ID,ORF_PROTEIN) VALUES('510','YDR308C');
INSERT INTO MIPS_COMPLEX_CATALOGUE(COMPLEX_ID,ORF_PROTEIN) VALUES('510','YDR311W');
INSERT INTO MIPS_COMPLEX_CATALOGUE(COMPLEX_ID,ORF_PROTEIN) VALUES('510','YDR362C');
INSERT INTO MIPS_COMPLEX_CATALOGUE(COMPLEX_ID,ORF_PROTEIN) VALUES('510','YDR369C');
INSERT INTO MIPS_COMPLEX_CATALOGUE(COMPLEX_ID,ORF_PROTEIN) VALUES('510','YDR392W');
INSERT INTO MIPS_COMPLEX_CATALOGUE(COMPLEX_ID,ORF_PROTEIN) VALUES('510','YDR397C');
INSERT INTO MIPS_COMPLEX_CATALOGUE(COMPLEX_ID,ORF_PROTEIN) VALUES('510','YDR404C');
INSERT INTO MIPS_COMPLEX_CATALOGUE(COMPLEX_ID,ORF_PROTEIN) VALUES('510','YDR448W');
INSERT INTO MIPS_COMPLEX_CATALOGUE(COMPLEX_ID,ORF_PROTEIN) VALUES('510','YDR460W');
INSERT INTO MIPS_COMPLEX_CATALOGUE(COMPLEX_ID,ORF_PROTEIN) VALUES('510','YEL037C');
INSERT INTO MIPS_COMPLEX_CATALOGUE(COMPLEX_ID,ORF_PROTEIN) VALUES('510','YER022W');
INSERT INTO MIPS_COMPLEX_CATALOGUE(COMPLEX_ID,ORF_PROTEIN) VALUES('510','YER068W');
INSERT INTO MIPS_COMPLEX_CATALOGUE(COMPLEX_ID,ORF_PROTEIN) VALUES('510','YER095W');
INSERT INTO MIPS_COMPLEX_CATALOGUE(COMPLEX_ID,ORF_PROTEIN) VALUES('510','YER111C');
INSERT INTO MIPS_COMPLEX_CATALOGUE(COMPLEX_ID,ORF_PROTEIN) VALUES('510','YER148W');
INSERT INTO MIPS_COMPLEX_CATALOGUE(COMPLEX_ID,ORF_PROTEIN) VALUES('510','YER159C');
INSERT INTO MIPS_COMPLEX_CATALOGUE(COMPLEX_ID,ORF_PROTEIN) VALUES('510','YER162C');
INSERT INTO MIPS_COMPLEX_CATALOGUE(COMPLEX_ID,ORF_PROTEIN) VALUES('510','YER171W');
INSERT INTO MIPS_COMPLEX_CATALOGUE(COMPLEX_ID,ORF_PROTEIN) VALUES('510','YER179W');
INSERT INTO MIPS_COMPLEX_CATALOGUE(COMPLEX_ID,ORF_PROTEIN) VALUES('510','YFL028C');
INSERT INTO MIPS_COMPLEX_CATALOGUE(COMPLEX_ID,ORF_PROTEIN) VALUES('510','YGL025C');
INSERT INTO MIPS_COMPLEX_CATALOGUE(COMPLEX_ID,ORF_PROTEIN) VALUES('510','YGL066W');
INSERT INTO MIPS_COMPLEX_CATALOGUE(COMPLEX_ID,ORF_PROTEIN) VALUES('510','YGL070C');
INSERT INTO MIPS_COMPLEX_CATALOGUE(COMPLEX_ID,ORF_PROTEIN) VALUES('510','YGL090W');
INSERT INTO MIPS_COMPLEX_CATALOGUE(COMPLEX_ID,ORF_PROTEIN) VALUES('510','YGL112C');
INSERT INTO MIPS_COMPLEX_CATALOGUE(COMPLEX_ID,ORF_PROTEIN) VALUES('510','YGL130W');
INSERT INTO MIPS_COMPLEX_CATALOGUE(COMPLEX_ID,ORF_PROTEIN) VALUES('510','YGL151W');
INSERT INTO MIPS_COMPLEX_CATALOGUE(COMPLEX_ID,ORF_PROTEIN) VALUES('510','YGL163C');
INSERT INTO MIPS_COMPLEX_CATALOGUE(COMPLEX_ID,ORF_PROTEIN) VALUES('510','YGL237C');
INSERT INTO MIPS_COMPLEX_CATALOGUE(COMPLEX_ID,ORF_PROTEIN) VALUES('510','YGR005C');
INSERT INTO MIPS_COMPLEX_CATALOGUE(COMPLEX_ID,ORF_PROTEIN) VALUES('510','YGR047C');
INSERT INTO MIPS_COMPLEX_CATALOGUE(COMPLEX_ID,ORF_PROTEIN) VALUES('510','YGR092W');
INSERT INTO MIPS_COMPLEX_CATALOGUE(COMPLEX_ID,ORF_PROTEIN) VALUES('510','YGR104C');
INSERT INTO MIPS_COMPLEX_CATALOGUE(COMPLEX_ID,ORF_PROTEIN) VALUES('510','YGR186W');
INSERT INTO MIPS_COMPLEX_CATALOGUE(COMPLEX_ID,ORF_PROTEIN) VALUES('510','YGR246C');
INSERT INTO MIPS_COMPLEX_CATALOGUE(COMPLEX_ID,ORF_PROTEIN) VALUES('510','YGR252W');
INSERT INTO MIPS_COMPLEX_CATALOGUE(COMPLEX_ID,ORF_PROTEIN) VALUES('510','YGR258C');
INSERT INTO MIPS_COMPLEX_CATALOGUE(COMPLEX_ID,ORF_PROTEIN) VALUES('510','YGR274C');
INSERT INTO MIPS_COMPLEX_CATALOGUE(COMPLEX_ID,ORF_PROTEIN) VALUES('510','YHL025W');
INSERT INTO MIPS_COMPLEX_CATALOGUE(COMPLEX_ID,ORF_PROTEIN) VALUES('510','YHR041C');
INSERT INTO MIPS_COMPLEX_CATALOGUE(COMPLEX_ID,ORF_PROTEIN) VALUES('510','YHR058C');
INSERT INTO MIPS_COMPLEX_CATALOGUE(COMPLEX_ID,ORF_PROTEIN) VALUES('510','YHR099W');
INSERT INTO MIPS_COMPLEX_CATALOGUE(COMPLEX_ID,ORF_PROTEIN) VALUES('510','YHR143W-A');
INSERT INTO MIPS_COMPLEX_CATALOGUE(COMPLEX_ID,ORF_PROTEIN) VALUES('510','YHR193C');
INSERT INTO MIPS_COMPLEX_CATALOGUE(COMPLEX_ID,ORF_PROTEIN) VALUES('510','YIL021W');
INSERT INTO MIPS_COMPLEX_CATALOGUE(COMPLEX_ID,ORF_PROTEIN) VALUES('510','YIL038C');
INSERT INTO MIPS_COMPLEX_CATALOGUE(COMPLEX_ID,ORF_PROTEIN) VALUES('510','YIL106W');
INSERT INTO MIPS_COMPLEX_CATALOGUE(COMPLEX_ID,ORF_PROTEIN) VALUES('510','YIL143C');
INSERT INTO MIPS_COMPLEX_CATALOGUE(COMPLEX_ID,ORF_PROTEIN) VALUES('510','YIR017C');
INSERT INTO MIPS_COMPLEX_CATALOGUE(COMPLEX_ID,ORF_PROTEIN) VALUES('510','YJL006C');
INSERT INTO MIPS_COMPLEX_CATALOGUE(COMPLEX_ID,ORF_PROTEIN) VALUES('510','YJL025W');
INSERT INTO MIPS_COMPLEX_CATALOGUE(COMPLEX_ID,ORF_PROTEIN) VALUES('510','YJL140W');
INSERT INTO MIPS_COMPLEX_CATALOGUE(COMPLEX_ID,ORF_PROTEIN) VALUES('510','YJL148W');
INSERT INTO MIPS_COMPLEX_CATALOGUE(COMPLEX_ID,ORF_PROTEIN) VALUES('510','YJL176C');
INSERT INTO MIPS_COMPLEX_CATALOGUE(COMPLEX_ID,ORF_PROTEIN) VALUES('510','YJR052W');
INSERT INTO MIPS_COMPLEX_CATALOGUE(COMPLEX_ID,ORF_PROTEIN) VALUES('510','YJR060W');
INSERT INTO MIPS_COMPLEX_CATALOGUE(COMPLEX_ID,ORF_PROTEIN) VALUES('510','YJR063W');
INSERT INTO MIPS_COMPLEX_CATALOGUE(COMPLEX_ID,ORF_PROTEIN) VALUES('510','YJR094C');
INSERT INTO MIPS_COMPLEX_CATALOGUE(COMPLEX_ID,ORF_PROTEIN) VALUES('510','YJR122W');
INSERT INTO MIPS_COMPLEX_CATALOGUE(COMPLEX_ID,ORF_PROTEIN) VALUES('510','YKL028W');
INSERT INTO MIPS_COMPLEX_CATALOGUE(COMPLEX_ID,ORF_PROTEIN) VALUES('510','YKL058W');
INSERT INTO MIPS_COMPLEX_CATALOGUE(COMPLEX_ID,ORF_PROTEIN) VALUES('510','YKL109W');
INSERT INTO MIPS_COMPLEX_CATALOGUE(COMPLEX_ID,ORF_PROTEIN) VALUES('510','YKL139W');
INSERT INTO MIPS_COMPLEX_CATALOGUE(COMPLEX_ID,ORF_PROTEIN) VALUES('510','YKL144C');
INSERT INTO MIPS_COMPLEX_CATALOGUE(COMPLEX_ID,ORF_PROTEIN) VALUES('510','YKR036C');
INSERT INTO MIPS_COMPLEX_CATALOGUE(COMPLEX_ID,ORF_PROTEIN) VALUES('510','YKR062W');
INSERT INTO MIPS_COMPLEX_CATALOGUE(COMPLEX_ID,ORF_PROTEIN) VALUES('510','YLR005W');
INSERT INTO MIPS_COMPLEX_CATALOGUE(COMPLEX_ID,ORF_PROTEIN) VALUES('510','YLR055C');
INSERT INTO MIPS_COMPLEX_CATALOGUE(COMPLEX_ID,ORF_PROTEIN) VALUES('510','YLR071C');
INSERT INTO MIPS_COMPLEX_CATALOGUE(COMPLEX_ID,ORF_PROTEIN) VALUES('510','YLR141W');
INSERT INTO MIPS_COMPLEX_CATALOGUE(COMPLEX_ID,ORF_PROTEIN) VALUES('510','YLR182W');
INSERT INTO MIPS_COMPLEX_CATALOGUE(COMPLEX_ID,ORF_PROTEIN) VALUES('510','YLR418C');
INSERT INTO MIPS_COMPLEX_CATALOGUE(COMPLEX_ID,ORF_PROTEIN) VALUES('510','YLR451W');
INSERT INTO MIPS_COMPLEX_CATALOGUE(COMPLEX_ID,ORF_PROTEIN) VALUES('510','YML015C');
INSERT INTO MIPS_COMPLEX_CATALOGUE(COMPLEX_ID,ORF_PROTEIN) VALUES('510','YML032C');
INSERT INTO MIPS_COMPLEX_CATALOGUE(COMPLEX_ID,ORF_PROTEIN) VALUES('510','YML043C');
INSERT INTO MIPS_COMPLEX_CATALOGUE(COMPLEX_ID,ORF_PROTEIN) VALUES('510','YML051W');
INSERT INTO MIPS_COMPLEX_CATALOGUE(COMPLEX_ID,ORF_PROTEIN) VALUES('510','YML095C');
INSERT INTO MIPS_COMPLEX_CATALOGUE(COMPLEX_ID,ORF_PROTEIN) VALUES('510','YML098W');
INSERT INTO MIPS_COMPLEX_CATALOGUE(COMPLEX_ID,ORF_PROTEIN) VALUES('510','YML099C');
INSERT INTO MIPS_COMPLEX_CATALOGUE(COMPLEX_ID,ORF_PROTEIN) VALUES('510','YML112W');
INSERT INTO MIPS_COMPLEX_CATALOGUE(COMPLEX_ID,ORF_PROTEIN) VALUES('510','YMR033W');
INSERT INTO MIPS_COMPLEX_CATALOGUE(COMPLEX_ID,ORF_PROTEIN) VALUES('510','YMR042W');
INSERT INTO MIPS_COMPLEX_CATALOGUE(COMPLEX_ID,ORF_PROTEIN) VALUES('510','YMR043W');
INSERT INTO MIPS_COMPLEX_CATALOGUE(COMPLEX_ID,ORF_PROTEIN) VALUES('510','YMR053C');
INSERT INTO MIPS_COMPLEX_CATALOGUE(COMPLEX_ID,ORF_PROTEIN) VALUES('510','YMR106C');
INSERT INTO MIPS_COMPLEX_CATALOGUE(COMPLEX_ID,ORF_PROTEIN) VALUES('510','YMR112C');
INSERT INTO MIPS_COMPLEX_CATALOGUE(COMPLEX_ID,ORF_PROTEIN) VALUES('510','YMR167W');
INSERT INTO MIPS_COMPLEX_CATALOGUE(COMPLEX_ID,ORF_PROTEIN) VALUES('510','YMR201C');
INSERT INTO MIPS_COMPLEX_CATALOGUE(COMPLEX_ID,ORF_PROTEIN) VALUES('510','YMR224C');
INSERT INTO MIPS_COMPLEX_CATALOGUE(COMPLEX_ID,ORF_PROTEIN) VALUES('510','YMR227C');
INSERT INTO MIPS_COMPLEX_CATALOGUE(COMPLEX_ID,ORF_PROTEIN) VALUES('510','YMR236W');
INSERT INTO MIPS_COMPLEX_CATALOGUE(COMPLEX_ID,ORF_PROTEIN) VALUES('510','YMR270C');
INSERT INTO MIPS_COMPLEX_CATALOGUE(COMPLEX_ID,ORF_PROTEIN) VALUES('510','YMR284W');
INSERT INTO MIPS_COMPLEX_CATALOGUE(COMPLEX_ID,ORF_PROTEIN) VALUES('510','YNL039W');
INSERT INTO MIPS_COMPLEX_CATALOGUE(COMPLEX_ID,ORF_PROTEIN) VALUES('510','YNL082W');
INSERT INTO MIPS_COMPLEX_CATALOGUE(COMPLEX_ID,ORF_PROTEIN) VALUES('510','YNL103W');
INSERT INTO MIPS_COMPLEX_CATALOGUE(COMPLEX_ID,ORF_PROTEIN) VALUES('510','YNL113W');
INSERT INTO MIPS_COMPLEX_CATALOGUE(COMPLEX_ID,ORF_PROTEIN) VALUES('510','YNL151C');
INSERT INTO MIPS_COMPLEX_CATALOGUE(COMPLEX_ID,ORF_PROTEIN) VALUES('510','YNL199C');
INSERT INTO MIPS_COMPLEX_CATALOGUE(COMPLEX_ID,ORF_PROTEIN) VALUES('510','YNL236W');
INSERT INTO MIPS_COMPLEX_CATALOGUE(COMPLEX_ID,ORF_PROTEIN) VALUES('510','YNL248C');
INSERT INTO MIPS_COMPLEX_CATALOGUE(COMPLEX_ID,ORF_PROTEIN) VALUES('510','YNL250W');
INSERT INTO MIPS_COMPLEX_CATALOGUE(COMPLEX_ID,ORF_PROTEIN) VALUES('510','YNL309W');
INSERT INTO MIPS_COMPLEX_CATALOGUE(COMPLEX_ID,ORF_PROTEIN) VALUES('510','YNL330C');
INSERT INTO MIPS_COMPLEX_CATALOGUE(COMPLEX_ID,ORF_PROTEIN) VALUES('510','YNR003C');
INSERT INTO MIPS_COMPLEX_CATALOGUE(COMPLEX_ID,ORF_PROTEIN) VALUES('510','YNR010W');
INSERT INTO MIPS_COMPLEX_CATALOGUE(COMPLEX_ID,ORF_PROTEIN) VALUES('510','YNR023W');
INSERT INTO MIPS_COMPLEX_CATALOGUE(COMPLEX_ID,ORF_PROTEIN) VALUES('510','YNR052C');
INSERT INTO MIPS_COMPLEX_CATALOGUE(COMPLEX_ID,ORF_PROTEIN) VALUES('510','YOL004W');
INSERT INTO MIPS_COMPLEX_CATALOGUE(COMPLEX_ID,ORF_PROTEIN) VALUES('510','YOL005C');
INSERT INTO MIPS_COMPLEX_CATALOGUE(COMPLEX_ID,ORF_PROTEIN) VALUES('510','YOL051W');
INSERT INTO MIPS_COMPLEX_CATALOGUE(COMPLEX_ID,ORF_PROTEIN) VALUES('510','YOL067C');
INSERT INTO MIPS_COMPLEX_CATALOGUE(COMPLEX_ID,ORF_PROTEIN) VALUES('510','YOL090W');
INSERT INTO MIPS_COMPLEX_CATALOGUE(COMPLEX_ID,ORF_PROTEIN) VALUES('510','YOL135C');
INSERT INTO MIPS_COMPLEX_CATALOGUE(COMPLEX_ID,ORF_PROTEIN) VALUES('510','YOL148C');
INSERT INTO MIPS_COMPLEX_CATALOGUE(COMPLEX_ID,ORF_PROTEIN) VALUES('510','YOR005C');
INSERT INTO MIPS_COMPLEX_CATALOGUE(COMPLEX_ID,ORF_PROTEIN) VALUES('510','YOR110W');
INSERT INTO MIPS_COMPLEX_CATALOGUE(COMPLEX_ID,ORF_PROTEIN) VALUES('510','YOR116C');
INSERT INTO MIPS_COMPLEX_CATALOGUE(COMPLEX_ID,ORF_PROTEIN) VALUES('510','YOR151C');
INSERT INTO MIPS_COMPLEX_CATALOGUE(COMPLEX_ID,ORF_PROTEIN) VALUES('510','YOR174W');
INSERT INTO MIPS_COMPLEX_CATALOGUE(COMPLEX_ID,ORF_PROTEIN) VALUES('510','YOR194C');
INSERT INTO MIPS_COMPLEX_CATALOGUE(COMPLEX_ID,ORF_PROTEIN) VALUES('510','YOR207C');
INSERT INTO MIPS_COMPLEX_CATALOGUE(COMPLEX_ID,ORF_PROTEIN) VALUES('510','YOR210W');
INSERT INTO MIPS_COMPLEX_CATALOGUE(COMPLEX_ID,ORF_PROTEIN) VALUES('510','YOR224C');
INSERT INTO MIPS_COMPLEX_CATALOGUE(COMPLEX_ID,ORF_PROTEIN) VALUES('510','YOR290C');
INSERT INTO MIPS_COMPLEX_CATALOGUE(COMPLEX_ID,ORF_PROTEIN) VALUES('510','YOR340C');
INSERT INTO MIPS_COMPLEX_CATALOGUE(COMPLEX_ID,ORF_PROTEIN) VALUES('510','YOR341W');
INSERT INTO MIPS_COMPLEX_CATALOGUE(COMPLEX_ID,ORF_PROTEIN) VALUES('510','YOR358W');
INSERT INTO MIPS_COMPLEX_CATALOGUE(COMPLEX_ID,ORF_PROTEIN) VALUES('510','YOR363C');
INSERT INTO MIPS_COMPLEX_CATALOGUE(COMPLEX_ID,ORF_PROTEIN) VALUES('510','YPL011C');
INSERT INTO MIPS_COMPLEX_CATALOGUE(COMPLEX_ID,ORF_PROTEIN) VALUES('510','YPL016W');
INSERT INTO MIPS_COMPLEX_CATALOGUE(COMPLEX_ID,ORF_PROTEIN) VALUES('510','YPL022W');
INSERT INTO MIPS_COMPLEX_CATALOGUE(COMPLEX_ID,ORF_PROTEIN) VALUES('510','YPL037C');
INSERT INTO MIPS_COMPLEX_CATALOGUE(COMPLEX_ID,ORF_PROTEIN) VALUES('510','YPL038W');
INSERT INTO MIPS_COMPLEX_CATALOGUE(COMPLEX_ID,ORF_PROTEIN) VALUES('510','YPL075W');
INSERT INTO MIPS_COMPLEX_CATALOGUE(COMPLEX_ID,ORF_PROTEIN) VALUES('510','YPL082C');
INSERT INTO MIPS_COMPLEX_CATALOGUE(COMPLEX_ID,ORF_PROTEIN) VALUES('510','YPL086C');
INSERT INTO MIPS_COMPLEX_CATALOGUE(COMPLEX_ID,ORF_PROTEIN) VALUES('510','YPL122C');
INSERT INTO MIPS_COMPLEX_CATALOGUE(COMPLEX_ID,ORF_PROTEIN) VALUES('510','YPL129W');
INSERT INTO MIPS_COMPLEX_CATALOGUE(COMPLEX_ID,ORF_PROTEIN) VALUES('510','YPL228W');
INSERT INTO MIPS_COMPLEX_CATALOGUE(COMPLEX_ID,ORF_PROTEIN) VALUES('510','YPL248C');
INSERT INTO MIPS_COMPLEX_CATALOGUE(COMPLEX_ID,ORF_PROTEIN) VALUES('510','YPL254W');
INSERT INTO MIPS_COMPLEX_CATALOGUE(COMPLEX_ID,ORF_PROTEIN) VALUES('510','YPR010C');
INSERT INTO MIPS_COMPLEX_CATALOGUE(COMPLEX_ID,ORF_PROTEIN) VALUES('510','YPR025C');
INSERT INTO MIPS_COMPLEX_CATALOGUE(COMPLEX_ID,ORF_PROTEIN) VALUES('510','YPR034W');
INSERT INTO MIPS_COMPLEX_CATALOGUE(COMPLEX_ID,ORF_PROTEIN) VALUES('510','YPR056W');
INSERT INTO MIPS_COMPLEX_CATALOGUE(COMPLEX_ID,ORF_PROTEIN) VALUES('510','YPR072W');
INSERT INTO MIPS_COMPLEX_CATALOGUE(COMPLEX_ID,ORF_PROTEIN) VALUES('510','YPR086W');
INSERT INTO MIPS_COMPLEX_CATALOGUE(COMPLEX_ID,ORF_PROTEIN) VALUES('510','YPR110C');
INSERT INTO MIPS_COMPLEX_CATALOGUE(COMPLEX_ID,ORF_PROTEIN) VALUES('510','YPR168W');
INSERT INTO MIPS_COMPLEX_CATALOGUE(COMPLEX_ID,ORF_PROTEIN) VALUES('510','YPR186C');
INSERT INTO MIPS_COMPLEX_CATALOGUE(COMPLEX_ID,ORF_PROTEIN) VALUES('510','YPR187W');
INSERT INTO MIPS_COMPLEX_CATALOGUE(COMPLEX_ID,ORF_PROTEIN) VALUES('510','YPR190C');
INSERT INTO MIPS_COMPLEX_CATALOGUE(COMPLEX_ID,ORF_PROTEIN) VALUES('510.10','YBR154C');
INSERT INTO MIPS_COMPLEX_CATALOGUE(COMPLEX_ID,ORF_PROTEIN) VALUES('510.10','YDR156W');
INSERT INTO MIPS_COMPLEX_CATALOGUE(COMPLEX_ID,ORF_PROTEIN) VALUES('510.10','YHR143W-A');
INSERT INTO MIPS_COMPLEX_CATALOGUE(COMPLEX_ID,ORF_PROTEIN) VALUES('510.10','YJL148W');
INSERT INTO MIPS_COMPLEX_CATALOGUE(COMPLEX_ID,ORF_PROTEIN) VALUES('510.10','YJR063W');
INSERT INTO MIPS_COMPLEX_CATALOGUE(COMPLEX_ID,ORF_PROTEIN) VALUES('510.10','YNL113W');
INSERT INTO MIPS_COMPLEX_CATALOGUE(COMPLEX_ID,ORF_PROTEIN) VALUES('510.10','YNL248C');
INSERT INTO MIPS_COMPLEX_CATALOGUE(COMPLEX_ID,ORF_PROTEIN) VALUES('510.10','YOR210W');
INSERT INTO MIPS_COMPLEX_CATALOGUE(COMPLEX_ID,ORF_PROTEIN) VALUES('510.10','YOR224C');
INSERT INTO MIPS_COMPLEX_CATALOGUE(COMPLEX_ID,ORF_PROTEIN) VALUES('510.10','YOR340C');
INSERT INTO MIPS_COMPLEX_CATALOGUE(COMPLEX_ID,ORF_PROTEIN) VALUES('510.10','YOR341W');
INSERT INTO MIPS_COMPLEX_CATALOGUE(COMPLEX_ID,ORF_PROTEIN) VALUES('510.10','YPR010C');
INSERT INTO MIPS_COMPLEX_CATALOGUE(COMPLEX_ID,ORF_PROTEIN) VALUES('510.10','YPR110C');
INSERT INTO MIPS_COMPLEX_CATALOGUE(COMPLEX_ID,ORF_PROTEIN) VALUES('510.10','YPR187W');
INSERT INTO MIPS_COMPLEX_CATALOGUE(COMPLEX_ID,ORF_PROTEIN) VALUES('510.100','YDL108W');
INSERT INTO MIPS_COMPLEX_CATALOGUE(COMPLEX_ID,ORF_PROTEIN) VALUES('510.100','YDR311W');
INSERT INTO MIPS_COMPLEX_CATALOGUE(COMPLEX_ID,ORF_PROTEIN) VALUES('510.100','YDR460W');
INSERT INTO MIPS_COMPLEX_CATALOGUE(COMPLEX_ID,ORF_PROTEIN) VALUES('510.100','YER171W');
INSERT INTO MIPS_COMPLEX_CATALOGUE(COMPLEX_ID,ORF_PROTEIN) VALUES('510.100','YIL143C');
INSERT INTO MIPS_COMPLEX_CATALOGUE(COMPLEX_ID,ORF_PROTEIN) VALUES('510.100','YLR005W');
INSERT INTO MIPS_COMPLEX_CATALOGUE(COMPLEX_ID,ORF_PROTEIN) VALUES('510.100','YPL122C');
INSERT INTO MIPS_COMPLEX_CATALOGUE(COMPLEX_ID,ORF_PROTEIN) VALUES('510.100','YPR025C');
INSERT INTO MIPS_COMPLEX_CATALOGUE(COMPLEX_ID,ORF_PROTEIN) VALUES('510.100','YPR056W');
INSERT INTO MIPS_COMPLEX_CATALOGUE(COMPLEX_ID,ORF_PROTEIN) VALUES('510.110','YJL006C');
INSERT INTO MIPS_COMPLEX_CATALOGUE(COMPLEX_ID,ORF_PROTEIN) VALUES('510.110','YKL139W');
INSERT INTO MIPS_COMPLEX_CATALOGUE(COMPLEX_ID,ORF_PROTEIN) VALUES('510.110','YML112W');
INSERT INTO MIPS_COMPLEX_CATALOGUE(COMPLEX_ID,ORF_PROTEIN) VALUES('510.120','YBR154C');
INSERT INTO MIPS_COMPLEX_CATALOGUE(COMPLEX_ID,ORF_PROTEIN) VALUES('510.120','YHR143W-A');
INSERT INTO MIPS_COMPLEX_CATALOGUE(COMPLEX_ID,ORF_PROTEIN) VALUES('510.120','YKL144C');
INSERT INTO MIPS_COMPLEX_CATALOGUE(COMPLEX_ID,ORF_PROTEIN) VALUES('510.120','YNL113W');
INSERT INTO MIPS_COMPLEX_CATALOGUE(COMPLEX_ID,ORF_PROTEIN) VALUES('510.120','YNL151C');
INSERT INTO MIPS_COMPLEX_CATALOGUE(COMPLEX_ID,ORF_PROTEIN) VALUES('510.120','YNR003C');
INSERT INTO MIPS_COMPLEX_CATALOGUE(COMPLEX_ID,ORF_PROTEIN) VALUES('510.120','YOR116C');
INSERT INTO MIPS_COMPLEX_CATALOGUE(COMPLEX_ID,ORF_PROTEIN) VALUES('510.120','YOR207C');
INSERT INTO MIPS_COMPLEX_CATALOGUE(COMPLEX_ID,ORF_PROTEIN) VALUES('510.120','YOR210W');
INSERT INTO MIPS_COMPLEX_CATALOGUE(COMPLEX_ID,ORF_PROTEIN) VALUES('510.120','YOR224C');
INSERT INTO MIPS_COMPLEX_CATALOGUE(COMPLEX_ID,ORF_PROTEIN) VALUES('510.120','YPR110C');
INSERT INTO MIPS_COMPLEX_CATALOGUE(COMPLEX_ID,ORF_PROTEIN) VALUES('510.120','YPR187W');
INSERT INTO MIPS_COMPLEX_CATALOGUE(COMPLEX_ID,ORF_PROTEIN) VALUES('510.120','YPR190C');
INSERT INTO MIPS_COMPLEX_CATALOGUE(COMPLEX_ID,ORF_PROTEIN) VALUES('510.130','YPR186C');
INSERT INTO MIPS_COMPLEX_CATALOGUE(COMPLEX_ID,ORF_PROTEIN) VALUES('510.140','YER148W');
INSERT INTO MIPS_COMPLEX_CATALOGUE(COMPLEX_ID,ORF_PROTEIN) VALUES('510.140','YGR246C');
INSERT INTO MIPS_COMPLEX_CATALOGUE(COMPLEX_ID,ORF_PROTEIN) VALUES('510.140','YNL039W');
INSERT INTO MIPS_COMPLEX_CATALOGUE(COMPLEX_ID,ORF_PROTEIN) VALUES('510.150','YAL001C');
INSERT INTO MIPS_COMPLEX_CATALOGUE(COMPLEX_ID,ORF_PROTEIN) VALUES('510.150','YBR123C');
INSERT INTO MIPS_COMPLEX_CATALOGUE(COMPLEX_ID,ORF_PROTEIN) VALUES('510.150','YDR362C');
INSERT INTO MIPS_COMPLEX_CATALOGUE(COMPLEX_ID,ORF_PROTEIN) VALUES('510.150','YGR047C');
INSERT INTO MIPS_COMPLEX_CATALOGUE(COMPLEX_ID,ORF_PROTEIN) VALUES('510.150','YOR110W');
INSERT INTO MIPS_COMPLEX_CATALOGUE(COMPLEX_ID,ORF_PROTEIN) VALUES('510.160','YBL021C');
INSERT INTO MIPS_COMPLEX_CATALOGUE(COMPLEX_ID,ORF_PROTEIN) VALUES('510.160','YGL237C');
INSERT INTO MIPS_COMPLEX_CATALOGUE(COMPLEX_ID,ORF_PROTEIN) VALUES('510.160','YKL109W');
INSERT INTO MIPS_COMPLEX_CATALOGUE(COMPLEX_ID,ORF_PROTEIN) VALUES('510.160','YOR358W');
INSERT INTO MIPS_COMPLEX_CATALOGUE(COMPLEX_ID,ORF_PROTEIN) VALUES('510.170','YGL130W');
INSERT INTO MIPS_COMPLEX_CATALOGUE(COMPLEX_ID,ORF_PROTEIN) VALUES('510.170','YPL228W');
INSERT INTO MIPS_COMPLEX_CATALOGUE(COMPLEX_ID,ORF_PROTEIN) VALUES('510.180','YBR114W');
INSERT INTO MIPS_COMPLEX_CATALOGUE(COMPLEX_ID,ORF_PROTEIN) VALUES('510.180','YCR092C');
INSERT INTO MIPS_COMPLEX_CATALOGUE(COMPLEX_ID,ORF_PROTEIN) VALUES('510.180','YDL108W');
INSERT INTO MIPS_COMPLEX_CATALOGUE(COMPLEX_ID,ORF_PROTEIN) VALUES('510.180','YDR004W');
INSERT INTO MIPS_COMPLEX_CATALOGUE(COMPLEX_ID,ORF_PROTEIN) VALUES('510.180','YDR076W');
INSERT INTO MIPS_COMPLEX_CATALOGUE(COMPLEX_ID,ORF_PROTEIN) VALUES('510.180','YDR097C');
INSERT INTO MIPS_COMPLEX_CATALOGUE(COMPLEX_ID,ORF_PROTEIN) VALUES('510.180','YDR311W');
INSERT INTO MIPS_COMPLEX_CATALOGUE(COMPLEX_ID,ORF_PROTEIN) VALUES('510.180','YDR369C');
INSERT INTO MIPS_COMPLEX_CATALOGUE(COMPLEX_ID,ORF_PROTEIN) VALUES('510.180','YDR460W');
INSERT INTO MIPS_COMPLEX_CATALOGUE(COMPLEX_ID,ORF_PROTEIN) VALUES('510.180','YEL037C');
INSERT INTO MIPS_COMPLEX_CATALOGUE(COMPLEX_ID,ORF_PROTEIN) VALUES('510.180','YER095W');
INSERT INTO MIPS_COMPLEX_CATALOGUE(COMPLEX_ID,ORF_PROTEIN) VALUES('510.180','YER162C');
INSERT INTO MIPS_COMPLEX_CATALOGUE(COMPLEX_ID,ORF_PROTEIN) VALUES('510.180','YER171W');
INSERT INTO MIPS_COMPLEX_CATALOGUE(COMPLEX_ID,ORF_PROTEIN) VALUES('510.180','YGL090W');
INSERT INTO MIPS_COMPLEX_CATALOGUE(COMPLEX_ID,ORF_PROTEIN) VALUES('510.180','YGL163C');
INSERT INTO MIPS_COMPLEX_CATALOGUE(COMPLEX_ID,ORF_PROTEIN) VALUES('510.180','YGR258C');
INSERT INTO MIPS_COMPLEX_CATALOGUE(COMPLEX_ID,ORF_PROTEIN) VALUES('510.180','YIL143C');
INSERT INTO MIPS_COMPLEX_CATALOGUE(COMPLEX_ID,ORF_PROTEIN) VALUES('510.180','YJR052W');
INSERT INTO MIPS_COMPLEX_CATALOGUE(COMPLEX_ID,ORF_PROTEIN) VALUES('510.180','YLR005W');
INSERT INTO MIPS_COMPLEX_CATALOGUE(COMPLEX_ID,ORF_PROTEIN) VALUES('510.180','YML032C');
INSERT INTO MIPS_COMPLEX_CATALOGUE(COMPLEX_ID,ORF_PROTEIN) VALUES('510.180','YML095C');
INSERT INTO MIPS_COMPLEX_CATALOGUE(COMPLEX_ID,ORF_PROTEIN) VALUES('510.180','YMR106C');
INSERT INTO MIPS_COMPLEX_CATALOGUE(COMPLEX_ID,ORF_PROTEIN) VALUES('510.180','YMR167W');
INSERT INTO MIPS_COMPLEX_CATALOGUE(COMPLEX_ID,ORF_PROTEIN) VALUES('510.180','YMR201C');
INSERT INTO MIPS_COMPLEX_CATALOGUE(COMPLEX_ID,ORF_PROTEIN) VALUES('510.180','YMR224C');
INSERT INTO MIPS_COMPLEX_CATALOGUE(COMPLEX_ID,ORF_PROTEIN) VALUES('510.180','YMR284W');
INSERT INTO MIPS_COMPLEX_CATALOGUE(COMPLEX_ID,ORF_PROTEIN) VALUES('510.180','YNL082W');
INSERT INTO MIPS_COMPLEX_CATALOGUE(COMPLEX_ID,ORF_PROTEIN) VALUES('510.180','YNL250W');
INSERT INTO MIPS_COMPLEX_CATALOGUE(COMPLEX_ID,ORF_PROTEIN) VALUES('510.180','YOL090W');
INSERT INTO MIPS_COMPLEX_CATALOGUE(COMPLEX_ID,ORF_PROTEIN) VALUES('510.180','YOR005C');
INSERT INTO MIPS_COMPLEX_CATALOGUE(COMPLEX_ID,ORF_PROTEIN) VALUES('510.180','YPL022W');
INSERT INTO MIPS_COMPLEX_CATALOGUE(COMPLEX_ID,ORF_PROTEIN) VALUES('510.180','YPL122C');
INSERT INTO MIPS_COMPLEX_CATALOGUE(COMPLEX_ID,ORF_PROTEIN) VALUES('510.180','YPR025C');
INSERT INTO MIPS_COMPLEX_CATALOGUE(COMPLEX_ID,ORF_PROTEIN) VALUES('510.180.10','YBR114W');
INSERT INTO MIPS_COMPLEX_CATALOGUE(COMPLEX_ID,ORF_PROTEIN) VALUES('510.180.10','YDL108W');
INSERT INTO MIPS_COMPLEX_CATALOGUE(COMPLEX_ID,ORF_PROTEIN) VALUES('510.180.10','YDR311W');
INSERT INTO MIPS_COMPLEX_CATALOGUE(COMPLEX_ID,ORF_PROTEIN) VALUES('510.180.10','YDR460W');
INSERT INTO MIPS_COMPLEX_CATALOGUE(COMPLEX_ID,ORF_PROTEIN) VALUES('510.180.10','YEL037C');
INSERT INTO MIPS_COMPLEX_CATALOGUE(COMPLEX_ID,ORF_PROTEIN) VALUES('510.180.10','YER162C');
INSERT INTO MIPS_COMPLEX_CATALOGUE(COMPLEX_ID,ORF_PROTEIN) VALUES('510.180.10','YER171W');
INSERT INTO MIPS_COMPLEX_CATALOGUE(COMPLEX_ID,ORF_PROTEIN) VALUES('510.180.10','YGR258C');
INSERT INTO MIPS_COMPLEX_CATALOGUE(COMPLEX_ID,ORF_PROTEIN) VALUES('510.180.10','YIL143C');
INSERT INTO MIPS_COMPLEX_CATALOGUE(COMPLEX_ID,ORF_PROTEIN) VALUES('510.180.10','YJR052W');
INSERT INTO MIPS_COMPLEX_CATALOGUE(COMPLEX_ID,ORF_PROTEIN) VALUES('510.180.10','YLR005W');
INSERT INTO MIPS_COMPLEX_CATALOGUE(COMPLEX_ID,ORF_PROTEIN) VALUES('510.180.10','YML095C');
INSERT INTO MIPS_COMPLEX_CATALOGUE(COMPLEX_ID,ORF_PROTEIN) VALUES('510.180.10','YMR201C');
INSERT INTO MIPS_COMPLEX_CATALOGUE(COMPLEX_ID,ORF_PROTEIN) VALUES('510.180.10','YPL022W');
INSERT INTO MIPS_COMPLEX_CATALOGUE(COMPLEX_ID,ORF_PROTEIN) VALUES('510.180.10','YPL122C');
INSERT INTO MIPS_COMPLEX_CATALOGUE(COMPLEX_ID,ORF_PROTEIN) VALUES('510.180.10','YPR025C');
INSERT INTO MIPS_COMPLEX_CATALOGUE(COMPLEX_ID,ORF_PROTEIN) VALUES('510.180.10.10','YML095C');
INSERT INTO MIPS_COMPLEX_CATALOGUE(COMPLEX_ID,ORF_PROTEIN) VALUES('510.180.10.10','YMR201C');
INSERT INTO MIPS_COMPLEX_CATALOGUE(COMPLEX_ID,ORF_PROTEIN) VALUES('510.180.10.10','YPL022W');
INSERT INTO MIPS_COMPLEX_CATALOGUE(COMPLEX_ID,ORF_PROTEIN) VALUES('510.180.10.20','YEL037C');
INSERT INTO MIPS_COMPLEX_CATALOGUE(COMPLEX_ID,ORF_PROTEIN) VALUES('510.180.10.20','YER162C');
INSERT INTO MIPS_COMPLEX_CATALOGUE(COMPLEX_ID,ORF_PROTEIN) VALUES('510.180.10.30','YDL108W');
INSERT INTO MIPS_COMPLEX_CATALOGUE(COMPLEX_ID,ORF_PROTEIN) VALUES('510.180.10.30','YDR311W');
INSERT INTO MIPS_COMPLEX_CATALOGUE(COMPLEX_ID,ORF_PROTEIN) VALUES('510.180.10.30','YDR460W');
INSERT INTO MIPS_COMPLEX_CATALOGUE(COMPLEX_ID,ORF_PROTEIN) VALUES('510.180.10.30','YER171W');
INSERT INTO MIPS_COMPLEX_CATALOGUE(COMPLEX_ID,ORF_PROTEIN) VALUES('510.180.10.30','YGR258C');
INSERT INTO MIPS_COMPLEX_CATALOGUE(COMPLEX_ID,ORF_PROTEIN) VALUES('510.180.10.30','YIL143C');
INSERT INTO MIPS_COMPLEX_CATALOGUE(COMPLEX_ID,ORF_PROTEIN) VALUES('510.180.10.30','YLR005W');
INSERT INTO MIPS_COMPLEX_CATALOGUE(COMPLEX_ID,ORF_PROTEIN) VALUES('510.180.10.30','YPL122C');
INSERT INTO MIPS_COMPLEX_CATALOGUE(COMPLEX_ID,ORF_PROTEIN) VALUES('510.180.10.30','YPR025C');
INSERT INTO MIPS_COMPLEX_CATALOGUE(COMPLEX_ID,ORF_PROTEIN) VALUES('510.180.10.40','YBR114W');
INSERT INTO MIPS_COMPLEX_CATALOGUE(COMPLEX_ID,ORF_PROTEIN) VALUES('510.180.10.40','YJR052W');
INSERT INTO MIPS_COMPLEX_CATALOGUE(COMPLEX_ID,ORF_PROTEIN) VALUES('510.180.20','YDR004W');
INSERT INTO MIPS_COMPLEX_CATALOGUE(COMPLEX_ID,ORF_PROTEIN) VALUES('510.180.20','YDR076W');
INSERT INTO MIPS_COMPLEX_CATALOGUE(COMPLEX_ID,ORF_PROTEIN) VALUES('510.180.20','YER095W');
INSERT INTO MIPS_COMPLEX_CATALOGUE(COMPLEX_ID,ORF_PROTEIN) VALUES('510.180.20','YGL163C');
INSERT INTO MIPS_COMPLEX_CATALOGUE(COMPLEX_ID,ORF_PROTEIN) VALUES('510.180.20','YML032C');
INSERT INTO MIPS_COMPLEX_CATALOGUE(COMPLEX_ID,ORF_PROTEIN) VALUES('510.180.30','YDR369C');
INSERT INTO MIPS_COMPLEX_CATALOGUE(COMPLEX_ID,ORF_PROTEIN) VALUES('510.180.30','YGL090W');
INSERT INTO MIPS_COMPLEX_CATALOGUE(COMPLEX_ID,ORF_PROTEIN) VALUES('510.180.30','YMR106C');
INSERT INTO MIPS_COMPLEX_CATALOGUE(COMPLEX_ID,ORF_PROTEIN) VALUES('510.180.30','YMR224C');
INSERT INTO MIPS_COMPLEX_CATALOGUE(COMPLEX_ID,ORF_PROTEIN) VALUES('510.180.30','YMR284W');
INSERT INTO MIPS_COMPLEX_CATALOGUE(COMPLEX_ID,ORF_PROTEIN) VALUES('510.180.30','YNL250W');
INSERT INTO MIPS_COMPLEX_CATALOGUE(COMPLEX_ID,ORF_PROTEIN) VALUES('510.180.30','YOR005C');
INSERT INTO MIPS_COMPLEX_CATALOGUE(COMPLEX_ID,ORF_PROTEIN) VALUES('510.180.30.10','YMR106C');
INSERT INTO MIPS_COMPLEX_CATALOGUE(COMPLEX_ID,ORF_PROTEIN) VALUES('510.180.30.10','YMR284W');
INSERT INTO MIPS_COMPLEX_CATALOGUE(COMPLEX_ID,ORF_PROTEIN) VALUES('510.180.30.20','YGL090W');
INSERT INTO MIPS_COMPLEX_CATALOGUE(COMPLEX_ID,ORF_PROTEIN) VALUES('510.180.30.20','YOR005C');
INSERT INTO MIPS_COMPLEX_CATALOGUE(COMPLEX_ID,ORF_PROTEIN) VALUES('510.180.30.30','YDR369C');
INSERT INTO MIPS_COMPLEX_CATALOGUE(COMPLEX_ID,ORF_PROTEIN) VALUES('510.180.30.30','YMR224C');
INSERT INTO MIPS_COMPLEX_CATALOGUE(COMPLEX_ID,ORF_PROTEIN) VALUES('510.180.30.30','YNL250W');
INSERT INTO MIPS_COMPLEX_CATALOGUE(COMPLEX_ID,ORF_PROTEIN) VALUES('510.180.50','YCR092C');
INSERT INTO MIPS_COMPLEX_CATALOGUE(COMPLEX_ID,ORF_PROTEIN) VALUES('510.180.50','YDR097C');
INSERT INTO MIPS_COMPLEX_CATALOGUE(COMPLEX_ID,ORF_PROTEIN) VALUES('510.180.50','YMR167W');
INSERT INTO MIPS_COMPLEX_CATALOGUE(COMPLEX_ID,ORF_PROTEIN) VALUES('510.180.50','YNL082W');
INSERT INTO MIPS_COMPLEX_CATALOGUE(COMPLEX_ID,ORF_PROTEIN) VALUES('510.180.50','YOL090W');
INSERT INTO MIPS_COMPLEX_CATALOGUE(COMPLEX_ID,ORF_PROTEIN) VALUES('510.180.50.10','YCR092C');
INSERT INTO MIPS_COMPLEX_CATALOGUE(COMPLEX_ID,ORF_PROTEIN) VALUES('510.180.50.10','YNL082W');
INSERT INTO MIPS_COMPLEX_CATALOGUE(COMPLEX_ID,ORF_PROTEIN) VALUES('510.180.50.10','YOL090W');
INSERT INTO MIPS_COMPLEX_CATALOGUE(COMPLEX_ID,ORF_PROTEIN) VALUES('510.180.50.20','YDR097C');
INSERT INTO MIPS_COMPLEX_CATALOGUE(COMPLEX_ID,ORF_PROTEIN) VALUES('510.180.50.20','YOL090W');
INSERT INTO MIPS_COMPLEX_CATALOGUE(COMPLEX_ID,ORF_PROTEIN) VALUES('510.180.50.30','YMR167W');
INSERT INTO MIPS_COMPLEX_CATALOGUE(COMPLEX_ID,ORF_PROTEIN) VALUES('510.190','YAL021C');
INSERT INTO MIPS_COMPLEX_CATALOGUE(COMPLEX_ID,ORF_PROTEIN) VALUES('510.190','YAL051W');
INSERT INTO MIPS_COMPLEX_CATALOGUE(COMPLEX_ID,ORF_PROTEIN) VALUES('510.190','YBL103C');
INSERT INTO MIPS_COMPLEX_CATALOGUE(COMPLEX_ID,ORF_PROTEIN) VALUES('510.190','YBR081C');
INSERT INTO MIPS_COMPLEX_CATALOGUE(COMPLEX_ID,ORF_PROTEIN) VALUES('510.190','YBR112C');
INSERT INTO MIPS_COMPLEX_CATALOGUE(COMPLEX_ID,ORF_PROTEIN) VALUES('510.190','YBR198C');
INSERT INTO MIPS_COMPLEX_CATALOGUE(COMPLEX_ID,ORF_PROTEIN) VALUES('510.190','YBR289W');
INSERT INTO MIPS_COMPLEX_CATALOGUE(COMPLEX_ID,ORF_PROTEIN) VALUES('510.190','YCL010C');
INSERT INTO MIPS_COMPLEX_CATALOGUE(COMPLEX_ID,ORF_PROTEIN) VALUES('510.190','YCR084C');
INSERT INTO MIPS_COMPLEX_CATALOGUE(COMPLEX_ID,ORF_PROTEIN) VALUES('510.190','YCR093W');
INSERT INTO MIPS_COMPLEX_CATALOGUE(COMPLEX_ID,ORF_PROTEIN) VALUES('510.190','YDL056W');
INSERT INTO MIPS_COMPLEX_CATALOGUE(COMPLEX_ID,ORF_PROTEIN) VALUES('510.190','YDL160C');
INSERT INTO MIPS_COMPLEX_CATALOGUE(COMPLEX_ID,ORF_PROTEIN) VALUES('510.190','YDL165W');
INSERT INTO MIPS_COMPLEX_CATALOGUE(COMPLEX_ID,ORF_PROTEIN) VALUES('510.190','YDR009W');
INSERT INTO MIPS_COMPLEX_CATALOGUE(COMPLEX_ID,ORF_PROTEIN) VALUES('510.190','YDR073W');
INSERT INTO MIPS_COMPLEX_CATALOGUE(COMPLEX_ID,ORF_PROTEIN) VALUES('510.190','YDR138W');
INSERT INTO MIPS_COMPLEX_CATALOGUE(COMPLEX_ID,ORF_PROTEIN) VALUES('510.190','YDR145W');
INSERT INTO MIPS_COMPLEX_CATALOGUE(COMPLEX_ID,ORF_PROTEIN) VALUES('510.190','YDR167W');
INSERT INTO MIPS_COMPLEX_CATALOGUE(COMPLEX_ID,ORF_PROTEIN) VALUES('510.190','YDR173C');
INSERT INTO MIPS_COMPLEX_CATALOGUE(COMPLEX_ID,ORF_PROTEIN) VALUES('510.190','YDR176W');
INSERT INTO MIPS_COMPLEX_CATALOGUE(COMPLEX_ID,ORF_PROTEIN) VALUES('510.190','YDR207C');
INSERT INTO MIPS_COMPLEX_CATALOGUE(COMPLEX_ID,ORF_PROTEIN) VALUES('510.190','YDR253C');
INSERT INTO MIPS_COMPLEX_CATALOGUE(COMPLEX_ID,ORF_PROTEIN) VALUES('510.190','YDR392W');
INSERT INTO MIPS_COMPLEX_CATALOGUE(COMPLEX_ID,ORF_PROTEIN) VALUES('510.190','YDR397C');
INSERT INTO MIPS_COMPLEX_CATALOGUE(COMPLEX_ID,ORF_PROTEIN) VALUES('510.190','YDR448W');
INSERT INTO MIPS_COMPLEX_CATALOGUE(COMPLEX_ID,ORF_PROTEIN) VALUES('510.190','YER068W');
INSERT INTO MIPS_COMPLEX_CATALOGUE(COMPLEX_ID,ORF_PROTEIN) VALUES('510.190','YER111C');
INSERT INTO MIPS_COMPLEX_CATALOGUE(COMPLEX_ID,ORF_PROTEIN) VALUES('510.190','YER159C');
INSERT INTO MIPS_COMPLEX_CATALOGUE(COMPLEX_ID,ORF_PROTEIN) VALUES('510.190','YFL028C');
INSERT INTO MIPS_COMPLEX_CATALOGUE(COMPLEX_ID,ORF_PROTEIN) VALUES('510.190','YGL066W');
INSERT INTO MIPS_COMPLEX_CATALOGUE(COMPLEX_ID,ORF_PROTEIN) VALUES('510.190','YGL112C');
INSERT INTO MIPS_COMPLEX_CATALOGUE(COMPLEX_ID,ORF_PROTEIN) VALUES('510.190','YGR092W');
INSERT INTO MIPS_COMPLEX_CATALOGUE(COMPLEX_ID,ORF_PROTEIN) VALUES('510.190','YGR252W');
INSERT INTO MIPS_COMPLEX_CATALOGUE(COMPLEX_ID,ORF_PROTEIN) VALUES('510.190','YHL025W');
INSERT INTO MIPS_COMPLEX_CATALOGUE(COMPLEX_ID,ORF_PROTEIN) VALUES('510.190','YHR099W');
INSERT INTO MIPS_COMPLEX_CATALOGUE(COMPLEX_ID,ORF_PROTEIN) VALUES('510.190','YHR193C');
INSERT INTO MIPS_COMPLEX_CATALOGUE(COMPLEX_ID,ORF_PROTEIN) VALUES('510.190','YIL038C');
INSERT INTO MIPS_COMPLEX_CATALOGUE(COMPLEX_ID,ORF_PROTEIN) VALUES('510.190','YIL106W');
INSERT INTO MIPS_COMPLEX_CATALOGUE(COMPLEX_ID,ORF_PROTEIN) VALUES('510.190','YIR017C');
INSERT INTO MIPS_COMPLEX_CATALOGUE(COMPLEX_ID,ORF_PROTEIN) VALUES('510.190','YJL176C');
INSERT INTO MIPS_COMPLEX_CATALOGUE(COMPLEX_ID,ORF_PROTEIN) VALUES('510.190','YJR060W');
INSERT INTO MIPS_COMPLEX_CATALOGUE(COMPLEX_ID,ORF_PROTEIN) VALUES('510.190','YJR094C');
INSERT INTO MIPS_COMPLEX_CATALOGUE(COMPLEX_ID,ORF_PROTEIN) VALUES('510.190','YJR122W');
INSERT INTO MIPS_COMPLEX_CATALOGUE(COMPLEX_ID,ORF_PROTEIN) VALUES('510.190','YKR036C');
INSERT INTO MIPS_COMPLEX_CATALOGUE(COMPLEX_ID,ORF_PROTEIN) VALUES('510.190','YLR055C');
INSERT INTO MIPS_COMPLEX_CATALOGUE(COMPLEX_ID,ORF_PROTEIN) VALUES('510.190','YLR182W');
INSERT INTO MIPS_COMPLEX_CATALOGUE(COMPLEX_ID,ORF_PROTEIN) VALUES('510.190','YLR451W');
INSERT INTO MIPS_COMPLEX_CATALOGUE(COMPLEX_ID,ORF_PROTEIN) VALUES('510.190','YML051W');
INSERT INTO MIPS_COMPLEX_CATALOGUE(COMPLEX_ID,ORF_PROTEIN) VALUES('510.190','YML099C');
INSERT INTO MIPS_COMPLEX_CATALOGUE(COMPLEX_ID,ORF_PROTEIN) VALUES('510.190','YMR033W');
INSERT INTO MIPS_COMPLEX_CATALOGUE(COMPLEX_ID,ORF_PROTEIN) VALUES('510.190','YMR042W');
INSERT INTO MIPS_COMPLEX_CATALOGUE(COMPLEX_ID,ORF_PROTEIN) VALUES('510.190','YMR043W');
INSERT INTO MIPS_COMPLEX_CATALOGUE(COMPLEX_ID,ORF_PROTEIN) VALUES('510.190','YMR053C');
INSERT INTO MIPS_COMPLEX_CATALOGUE(COMPLEX_ID,ORF_PROTEIN) VALUES('510.190','YMR236W');
INSERT INTO MIPS_COMPLEX_CATALOGUE(COMPLEX_ID,ORF_PROTEIN) VALUES('510.190','YNL103W');
INSERT INTO MIPS_COMPLEX_CATALOGUE(COMPLEX_ID,ORF_PROTEIN) VALUES('510.190','YNL199C');
INSERT INTO MIPS_COMPLEX_CATALOGUE(COMPLEX_ID,ORF_PROTEIN) VALUES('510.190','YNL309W');
INSERT INTO MIPS_COMPLEX_CATALOGUE(COMPLEX_ID,ORF_PROTEIN) VALUES('510.190','YNL330C');
INSERT INTO MIPS_COMPLEX_CATALOGUE(COMPLEX_ID,ORF_PROTEIN) VALUES('510.190','YNR023W');
INSERT INTO MIPS_COMPLEX_CATALOGUE(COMPLEX_ID,ORF_PROTEIN) VALUES('510.190','YNR052C');
INSERT INTO MIPS_COMPLEX_CATALOGUE(COMPLEX_ID,ORF_PROTEIN) VALUES('510.190','YOL004W');
INSERT INTO MIPS_COMPLEX_CATALOGUE(COMPLEX_ID,ORF_PROTEIN) VALUES('510.190','YOL067C');
INSERT INTO MIPS_COMPLEX_CATALOGUE(COMPLEX_ID,ORF_PROTEIN) VALUES('510.190','YOL148C');
INSERT INTO MIPS_COMPLEX_CATALOGUE(COMPLEX_ID,ORF_PROTEIN) VALUES('510.190','YOR290C');
INSERT INTO MIPS_COMPLEX_CATALOGUE(COMPLEX_ID,ORF_PROTEIN) VALUES('510.190','YOR363C');
INSERT INTO MIPS_COMPLEX_CATALOGUE(COMPLEX_ID,ORF_PROTEIN) VALUES('510.190','YPL016W');
INSERT INTO MIPS_COMPLEX_CATALOGUE(COMPLEX_ID,ORF_PROTEIN) VALUES('510.190','YPL037C');
INSERT INTO MIPS_COMPLEX_CATALOGUE(COMPLEX_ID,ORF_PROTEIN) VALUES('510.190','YPL038W');
INSERT INTO MIPS_COMPLEX_CATALOGUE(COMPLEX_ID,ORF_PROTEIN) VALUES('510.190','YPL075W');
INSERT INTO MIPS_COMPLEX_CATALOGUE(COMPLEX_ID,ORF_PROTEIN) VALUES('510.190','YPL082C');
INSERT INTO MIPS_COMPLEX_CATALOGUE(COMPLEX_ID,ORF_PROTEIN) VALUES('510.190','YPL129W');
INSERT INTO MIPS_COMPLEX_CATALOGUE(COMPLEX_ID,ORF_PROTEIN) VALUES('510.190','YPL248C');
INSERT INTO MIPS_COMPLEX_CATALOGUE(COMPLEX_ID,ORF_PROTEIN) VALUES('510.190','YPL254W');
INSERT INTO MIPS_COMPLEX_CATALOGUE(COMPLEX_ID,ORF_PROTEIN) VALUES('510.190','YPR034W');
INSERT INTO MIPS_COMPLEX_CATALOGUE(COMPLEX_ID,ORF_PROTEIN) VALUES('510.190','YPR072W');
INSERT INTO MIPS_COMPLEX_CATALOGUE(COMPLEX_ID,ORF_PROTEIN) VALUES('510.190.10','YBR081C');
INSERT INTO MIPS_COMPLEX_CATALOGUE(COMPLEX_ID,ORF_PROTEIN) VALUES('510.190.10','YBR198C');
INSERT INTO MIPS_COMPLEX_CATALOGUE(COMPLEX_ID,ORF_PROTEIN) VALUES('510.190.10','YCL010C');
INSERT INTO MIPS_COMPLEX_CATALOGUE(COMPLEX_ID,ORF_PROTEIN) VALUES('510.190.10','YDR145W');
INSERT INTO MIPS_COMPLEX_CATALOGUE(COMPLEX_ID,ORF_PROTEIN) VALUES('510.190.10','YDR167W');
INSERT INTO MIPS_COMPLEX_CATALOGUE(COMPLEX_ID,ORF_PROTEIN) VALUES('510.190.10','YDR176W');
INSERT INTO MIPS_COMPLEX_CATALOGUE(COMPLEX_ID,ORF_PROTEIN) VALUES('510.190.10','YDR392W');
INSERT INTO MIPS_COMPLEX_CATALOGUE(COMPLEX_ID,ORF_PROTEIN) VALUES('510.190.10','YDR448W');
INSERT INTO MIPS_COMPLEX_CATALOGUE(COMPLEX_ID,ORF_PROTEIN) VALUES('510.190.10','YGL066W');
INSERT INTO MIPS_COMPLEX_CATALOGUE(COMPLEX_ID,ORF_PROTEIN) VALUES('510.190.10','YGL112C');
INSERT INTO MIPS_COMPLEX_CATALOGUE(COMPLEX_ID,ORF_PROTEIN) VALUES('510.190.10','YGR252W');
INSERT INTO MIPS_COMPLEX_CATALOGUE(COMPLEX_ID,ORF_PROTEIN) VALUES('510.190.10','YHR099W');
INSERT INTO MIPS_COMPLEX_CATALOGUE(COMPLEX_ID,ORF_PROTEIN) VALUES('510.190.10','YLR055C');
INSERT INTO MIPS_COMPLEX_CATALOGUE(COMPLEX_ID,ORF_PROTEIN) VALUES('510.190.10','YMR236W');
INSERT INTO MIPS_COMPLEX_CATALOGUE(COMPLEX_ID,ORF_PROTEIN) VALUES('510.190.10','YOL148C');
INSERT INTO MIPS_COMPLEX_CATALOGUE(COMPLEX_ID,ORF_PROTEIN) VALUES('510.190.10','YPL254W');
INSERT INTO MIPS_COMPLEX_CATALOGUE(COMPLEX_ID,ORF_PROTEIN) VALUES('510.190.10.10','YDR176W');
INSERT INTO MIPS_COMPLEX_CATALOGUE(COMPLEX_ID,ORF_PROTEIN) VALUES('510.190.10.10','YDR448W');
INSERT INTO MIPS_COMPLEX_CATALOGUE(COMPLEX_ID,ORF_PROTEIN) VALUES('510.190.10.10','YGR252W');
INSERT INTO MIPS_COMPLEX_CATALOGUE(COMPLEX_ID,ORF_PROTEIN) VALUES('510.190.10.10','YHR099W');
INSERT INTO MIPS_COMPLEX_CATALOGUE(COMPLEX_ID,ORF_PROTEIN) VALUES('510.190.10.10','YOL148C');
INSERT INTO MIPS_COMPLEX_CATALOGUE(COMPLEX_ID,ORF_PROTEIN) VALUES('510.190.10.10','YPL254W');
INSERT INTO MIPS_COMPLEX_CATALOGUE(COMPLEX_ID,ORF_PROTEIN) VALUES('510.190.10.20','YBR081C');
INSERT INTO MIPS_COMPLEX_CATALOGUE(COMPLEX_ID,ORF_PROTEIN) VALUES('510.190.10.20','YBR198C');
INSERT INTO MIPS_COMPLEX_CATALOGUE(COMPLEX_ID,ORF_PROTEIN) VALUES('510.190.10.20','YCL010C');
INSERT INTO MIPS_COMPLEX_CATALOGUE(COMPLEX_ID,ORF_PROTEIN) VALUES('510.190.10.20','YDR145W');
INSERT INTO MIPS_COMPLEX_CATALOGUE(COMPLEX_ID,ORF_PROTEIN) VALUES('510.190.10.20','YDR167W');
INSERT INTO MIPS_COMPLEX_CATALOGUE(COMPLEX_ID,ORF_PROTEIN) VALUES('510.190.10.20','YDR176W');
INSERT INTO MIPS_COMPLEX_CATALOGUE(COMPLEX_ID,ORF_PROTEIN) VALUES('510.190.10.20','YDR392W');
INSERT INTO MIPS_COMPLEX_CATALOGUE(COMPLEX_ID,ORF_PROTEIN) VALUES('510.190.10.20','YDR448W');
INSERT INTO MIPS_COMPLEX_CATALOGUE(COMPLEX_ID,ORF_PROTEIN) VALUES('510.190.10.20','YGL066W');
INSERT INTO MIPS_COMPLEX_CATALOGUE(COMPLEX_ID,ORF_PROTEIN) VALUES('510.190.10.20','YGL112C');
INSERT INTO MIPS_COMPLEX_CATALOGUE(COMPLEX_ID,ORF_PROTEIN) VALUES('510.190.10.20','YGR252W');
INSERT INTO MIPS_COMPLEX_CATALOGUE(COMPLEX_ID,ORF_PROTEIN) VALUES('510.190.10.20','YHR099W');
INSERT INTO MIPS_COMPLEX_CATALOGUE(COMPLEX_ID,ORF_PROTEIN) VALUES('510.190.10.20','YLR055C');
INSERT INTO MIPS_COMPLEX_CATALOGUE(COMPLEX_ID,ORF_PROTEIN) VALUES('510.190.10.20','YMR236W');
INSERT INTO MIPS_COMPLEX_CATALOGUE(COMPLEX_ID,ORF_PROTEIN) VALUES('510.190.10.20','YOL148C');
INSERT INTO MIPS_COMPLEX_CATALOGUE(COMPLEX_ID,ORF_PROTEIN) VALUES('510.190.10.20','YPL254W');
INSERT INTO MIPS_COMPLEX_CATALOGUE(COMPLEX_ID,ORF_PROTEIN) VALUES('510.190.10.20.10','YBR081C');
INSERT INTO MIPS_COMPLEX_CATALOGUE(COMPLEX_ID,ORF_PROTEIN) VALUES('510.190.10.20.10','YBR198C');
INSERT INTO MIPS_COMPLEX_CATALOGUE(COMPLEX_ID,ORF_PROTEIN) VALUES('510.190.10.20.10','YCL010C');
INSERT INTO MIPS_COMPLEX_CATALOGUE(COMPLEX_ID,ORF_PROTEIN) VALUES('510.190.10.20.10','YDR145W');
INSERT INTO MIPS_COMPLEX_CATALOGUE(COMPLEX_ID,ORF_PROTEIN) VALUES('510.190.10.20.10','YDR167W');
INSERT INTO MIPS_COMPLEX_CATALOGUE(COMPLEX_ID,ORF_PROTEIN) VALUES('510.190.10.20.10','YDR176W');
INSERT INTO MIPS_COMPLEX_CATALOGUE(COMPLEX_ID,ORF_PROTEIN) VALUES('510.190.10.20.10','YDR392W');
INSERT INTO MIPS_COMPLEX_CATALOGUE(COMPLEX_ID,ORF_PROTEIN) VALUES('510.190.10.20.10','YDR448W');
INSERT INTO MIPS_COMPLEX_CATALOGUE(COMPLEX_ID,ORF_PROTEIN) VALUES('510.190.10.20.10','YGL066W');
INSERT INTO MIPS_COMPLEX_CATALOGUE(COMPLEX_ID,ORF_PROTEIN) VALUES('510.190.10.20.10','YGL112C');
INSERT INTO MIPS_COMPLEX_CATALOGUE(COMPLEX_ID,ORF_PROTEIN) VALUES('510.190.10.20.10','YGR252W');
INSERT INTO MIPS_COMPLEX_CATALOGUE(COMPLEX_ID,ORF_PROTEIN) VALUES('510.190.10.20.10','YHR099W');
INSERT INTO MIPS_COMPLEX_CATALOGUE(COMPLEX_ID,ORF_PROTEIN) VALUES('510.190.10.20.10','YLR055C');
INSERT INTO MIPS_COMPLEX_CATALOGUE(COMPLEX_ID,ORF_PROTEIN) VALUES('510.190.10.20.10','YMR236W');
INSERT INTO MIPS_COMPLEX_CATALOGUE(COMPLEX_ID,ORF_PROTEIN) VALUES('510.190.10.20.10','YOL148C');
INSERT INTO MIPS_COMPLEX_CATALOGUE(COMPLEX_ID,ORF_PROTEIN) VALUES('510.190.10.20.10','YPL254W');
INSERT INTO MIPS_COMPLEX_CATALOGUE(COMPLEX_ID,ORF_PROTEIN) VALUES('510.190.10.20.20','YBR081C');
INSERT INTO MIPS_COMPLEX_CATALOGUE(COMPLEX_ID,ORF_PROTEIN) VALUES('510.190.10.20.20','YDR392W');
INSERT INTO MIPS_COMPLEX_CATALOGUE(COMPLEX_ID,ORF_PROTEIN) VALUES('510.190.10.20.20','YDR448W');
INSERT INTO MIPS_COMPLEX_CATALOGUE(COMPLEX_ID,ORF_PROTEIN) VALUES('510.190.10.20.20','YGL112C');
INSERT INTO MIPS_COMPLEX_CATALOGUE(COMPLEX_ID,ORF_PROTEIN) VALUES('510.190.10.20.20','YHR099W');
INSERT INTO MIPS_COMPLEX_CATALOGUE(COMPLEX_ID,ORF_PROTEIN) VALUES('510.190.100','YAL051W');
INSERT INTO MIPS_COMPLEX_CATALOGUE(COMPLEX_ID,ORF_PROTEIN) VALUES('510.190.100','YOR363C');
INSERT INTO MIPS_COMPLEX_CATALOGUE(COMPLEX_ID,ORF_PROTEIN) VALUES('510.190.110','YAL021C');
INSERT INTO MIPS_COMPLEX_CATALOGUE(COMPLEX_ID,ORF_PROTEIN) VALUES('510.190.110','YCR093W');
INSERT INTO MIPS_COMPLEX_CATALOGUE(COMPLEX_ID,ORF_PROTEIN) VALUES('510.190.110','YDL160C');
INSERT INTO MIPS_COMPLEX_CATALOGUE(COMPLEX_ID,ORF_PROTEIN) VALUES('510.190.110','YDL165W');
INSERT INTO MIPS_COMPLEX_CATALOGUE(COMPLEX_ID,ORF_PROTEIN) VALUES('510.190.110','YER068W');
INSERT INTO MIPS_COMPLEX_CATALOGUE(COMPLEX_ID,ORF_PROTEIN) VALUES('510.190.110','YFL028C');
INSERT INTO MIPS_COMPLEX_CATALOGUE(COMPLEX_ID,ORF_PROTEIN) VALUES('510.190.110','YGR092W');
INSERT INTO MIPS_COMPLEX_CATALOGUE(COMPLEX_ID,ORF_PROTEIN) VALUES('510.190.110','YIL038C');
INSERT INTO MIPS_COMPLEX_CATALOGUE(COMPLEX_ID,ORF_PROTEIN) VALUES('510.190.110','YIL106W');
INSERT INTO MIPS_COMPLEX_CATALOGUE(COMPLEX_ID,ORF_PROTEIN) VALUES('510.190.110','YJR122W');
INSERT INTO MIPS_COMPLEX_CATALOGUE(COMPLEX_ID,ORF_PROTEIN) VALUES('510.190.110','YKR036C');
INSERT INTO MIPS_COMPLEX_CATALOGUE(COMPLEX_ID,ORF_PROTEIN) VALUES('510.190.110','YNR052C');
INSERT INTO MIPS_COMPLEX_CATALOGUE(COMPLEX_ID,ORF_PROTEIN) VALUES('510.190.110','YPR072W');
INSERT INTO MIPS_COMPLEX_CATALOGUE(COMPLEX_ID,ORF_PROTEIN) VALUES('510.190.120','YDR173C');
INSERT INTO MIPS_COMPLEX_CATALOGUE(COMPLEX_ID,ORF_PROTEIN) VALUES('510.190.120','YML099C');
INSERT INTO MIPS_COMPLEX_CATALOGUE(COMPLEX_ID,ORF_PROTEIN) VALUES('510.190.120','YMR042W');
INSERT INTO MIPS_COMPLEX_CATALOGUE(COMPLEX_ID,ORF_PROTEIN) VALUES('510.190.120','YMR043W');
INSERT INTO MIPS_COMPLEX_CATALOGUE(COMPLEX_ID,ORF_PROTEIN) VALUES('510.190.130','YBL103C');
INSERT INTO MIPS_COMPLEX_CATALOGUE(COMPLEX_ID,ORF_PROTEIN) VALUES('510.190.130','YOL067C');
INSERT INTO MIPS_COMPLEX_CATALOGUE(COMPLEX_ID,ORF_PROTEIN) VALUES('510.190.140','YBR112C');
INSERT INTO MIPS_COMPLEX_CATALOGUE(COMPLEX_ID,ORF_PROTEIN) VALUES('510.190.140','YCR084C');
INSERT INTO MIPS_COMPLEX_CATALOGUE(COMPLEX_ID,ORF_PROTEIN) VALUES('510.190.150','YMR053C');
INSERT INTO MIPS_COMPLEX_CATALOGUE(COMPLEX_ID,ORF_PROTEIN) VALUES('510.190.150','YNL309W');
INSERT INTO MIPS_COMPLEX_CATALOGUE(COMPLEX_ID,ORF_PROTEIN) VALUES('510.190.150','YNL330C');
INSERT INTO MIPS_COMPLEX_CATALOGUE(COMPLEX_ID,ORF_PROTEIN) VALUES('510.190.150','YOL004W');
INSERT INTO MIPS_COMPLEX_CATALOGUE(COMPLEX_ID,ORF_PROTEIN) VALUES('510.190.160','YDR253C');
INSERT INTO MIPS_COMPLEX_CATALOGUE(COMPLEX_ID,ORF_PROTEIN) VALUES('510.190.160','YIR017C');
INSERT INTO MIPS_COMPLEX_CATALOGUE(COMPLEX_ID,ORF_PROTEIN) VALUES('510.190.160','YJR060W');
INSERT INTO MIPS_COMPLEX_CATALOGUE(COMPLEX_ID,ORF_PROTEIN) VALUES('510.190.160','YNL103W');
INSERT INTO MIPS_COMPLEX_CATALOGUE(COMPLEX_ID,ORF_PROTEIN) VALUES('510.190.160','YPL038W');
INSERT INTO MIPS_COMPLEX_CATALOGUE(COMPLEX_ID,ORF_PROTEIN) VALUES('510.190.160.10','YIR017C');
INSERT INTO MIPS_COMPLEX_CATALOGUE(COMPLEX_ID,ORF_PROTEIN) VALUES('510.190.160.10','YJR060W');
INSERT INTO MIPS_COMPLEX_CATALOGUE(COMPLEX_ID,ORF_PROTEIN) VALUES('510.190.160.10','YNL103W');
INSERT INTO MIPS_COMPLEX_CATALOGUE(COMPLEX_ID,ORF_PROTEIN) VALUES('510.190.160.20','YIR017C');
INSERT INTO MIPS_COMPLEX_CATALOGUE(COMPLEX_ID,ORF_PROTEIN) VALUES('510.190.160.20','YNL103W');
INSERT INTO MIPS_COMPLEX_CATALOGUE(COMPLEX_ID,ORF_PROTEIN) VALUES('510.190.160.20','YPL038W');
INSERT INTO MIPS_COMPLEX_CATALOGUE(COMPLEX_ID,ORF_PROTEIN) VALUES('510.190.160.30','YDR253C');
INSERT INTO MIPS_COMPLEX_CATALOGUE(COMPLEX_ID,ORF_PROTEIN) VALUES('510.190.160.30','YIR017C');
INSERT INTO MIPS_COMPLEX_CATALOGUE(COMPLEX_ID,ORF_PROTEIN) VALUES('510.190.160.30','YNL103W');
INSERT INTO MIPS_COMPLEX_CATALOGUE(COMPLEX_ID,ORF_PROTEIN) VALUES('510.190.180','YPL082C');
INSERT INTO MIPS_COMPLEX_CATALOGUE(COMPLEX_ID,ORF_PROTEIN) VALUES('510.190.190','YDR397C');
INSERT INTO MIPS_COMPLEX_CATALOGUE(COMPLEX_ID,ORF_PROTEIN) VALUES('510.190.190','YER159C');
INSERT INTO MIPS_COMPLEX_CATALOGUE(COMPLEX_ID,ORF_PROTEIN) VALUES('510.190.20','YDR138W');
INSERT INTO MIPS_COMPLEX_CATALOGUE(COMPLEX_ID,ORF_PROTEIN) VALUES('510.190.200','YDR207C');
INSERT INTO MIPS_COMPLEX_CATALOGUE(COMPLEX_ID,ORF_PROTEIN) VALUES('510.190.200','YJR094C');
INSERT INTO MIPS_COMPLEX_CATALOGUE(COMPLEX_ID,ORF_PROTEIN) VALUES('510.190.210','YLR451W');
INSERT INTO MIPS_COMPLEX_CATALOGUE(COMPLEX_ID,ORF_PROTEIN) VALUES('510.190.30','YHR193C');
INSERT INTO MIPS_COMPLEX_CATALOGUE(COMPLEX_ID,ORF_PROTEIN) VALUES('510.190.30','YPL037C');
INSERT INTO MIPS_COMPLEX_CATALOGUE(COMPLEX_ID,ORF_PROTEIN) VALUES('510.190.40','YCR093W');
INSERT INTO MIPS_COMPLEX_CATALOGUE(COMPLEX_ID,ORF_PROTEIN) VALUES('510.190.40','YDL165W');
INSERT INTO MIPS_COMPLEX_CATALOGUE(COMPLEX_ID,ORF_PROTEIN) VALUES('510.190.40','YER068W');
INSERT INTO MIPS_COMPLEX_CATALOGUE(COMPLEX_ID,ORF_PROTEIN) VALUES('510.190.40','YIL038C');
INSERT INTO MIPS_COMPLEX_CATALOGUE(COMPLEX_ID,ORF_PROTEIN) VALUES('510.190.40','YPR072W');
INSERT INTO MIPS_COMPLEX_CATALOGUE(COMPLEX_ID,ORF_PROTEIN) VALUES('510.190.50','YBR289W');
INSERT INTO MIPS_COMPLEX_CATALOGUE(COMPLEX_ID,ORF_PROTEIN) VALUES('510.190.50','YDR073W');
INSERT INTO MIPS_COMPLEX_CATALOGUE(COMPLEX_ID,ORF_PROTEIN) VALUES('510.190.50','YHL025W');
INSERT INTO MIPS_COMPLEX_CATALOGUE(COMPLEX_ID,ORF_PROTEIN) VALUES('510.190.50','YJL176C');
INSERT INTO MIPS_COMPLEX_CATALOGUE(COMPLEX_ID,ORF_PROTEIN) VALUES('510.190.50','YMR033W');
INSERT INTO MIPS_COMPLEX_CATALOGUE(COMPLEX_ID,ORF_PROTEIN) VALUES('510.190.50','YNR023W');
INSERT INTO MIPS_COMPLEX_CATALOGUE(COMPLEX_ID,ORF_PROTEIN) VALUES('510.190.50','YOR290C');
INSERT INTO MIPS_COMPLEX_CATALOGUE(COMPLEX_ID,ORF_PROTEIN) VALUES('510.190.50','YPL016W');
INSERT INTO MIPS_COMPLEX_CATALOGUE(COMPLEX_ID,ORF_PROTEIN) VALUES('510.190.50','YPL129W');
INSERT INTO MIPS_COMPLEX_CATALOGUE(COMPLEX_ID,ORF_PROTEIN) VALUES('510.190.50','YPR034W');
INSERT INTO MIPS_COMPLEX_CATALOGUE(COMPLEX_ID,ORF_PROTEIN) VALUES('510.190.60','YER111C');
INSERT INTO MIPS_COMPLEX_CATALOGUE(COMPLEX_ID,ORF_PROTEIN) VALUES('510.190.60','YLR182W');
INSERT INTO MIPS_COMPLEX_CATALOGUE(COMPLEX_ID,ORF_PROTEIN) VALUES('510.190.70','YDL056W');
INSERT INTO MIPS_COMPLEX_CATALOGUE(COMPLEX_ID,ORF_PROTEIN) VALUES('510.190.70','YLR182W');
INSERT INTO MIPS_COMPLEX_CATALOGUE(COMPLEX_ID,ORF_PROTEIN) VALUES('510.190.80','YDR009W');
INSERT INTO MIPS_COMPLEX_CATALOGUE(COMPLEX_ID,ORF_PROTEIN) VALUES('510.190.80','YML051W');
INSERT INTO MIPS_COMPLEX_CATALOGUE(COMPLEX_ID,ORF_PROTEIN) VALUES('510.190.80','YPL248C');
INSERT INTO MIPS_COMPLEX_CATALOGUE(COMPLEX_ID,ORF_PROTEIN) VALUES('510.190.90','YNL199C');
INSERT INTO MIPS_COMPLEX_CATALOGUE(COMPLEX_ID,ORF_PROTEIN) VALUES('510.190.90','YPL075W');
INSERT INTO MIPS_COMPLEX_CATALOGUE(COMPLEX_ID,ORF_PROTEIN) VALUES('510.20','YBL014C');
INSERT INTO MIPS_COMPLEX_CATALOGUE(COMPLEX_ID,ORF_PROTEIN) VALUES('510.20','YER148W');
INSERT INTO MIPS_COMPLEX_CATALOGUE(COMPLEX_ID,ORF_PROTEIN) VALUES('510.20','YJL025W');
INSERT INTO MIPS_COMPLEX_CATALOGUE(COMPLEX_ID,ORF_PROTEIN) VALUES('510.20','YML043C');
INSERT INTO MIPS_COMPLEX_CATALOGUE(COMPLEX_ID,ORF_PROTEIN) VALUES('510.30','YBL025W');
INSERT INTO MIPS_COMPLEX_CATALOGUE(COMPLEX_ID,ORF_PROTEIN) VALUES('510.30','YLR141W');
INSERT INTO MIPS_COMPLEX_CATALOGUE(COMPLEX_ID,ORF_PROTEIN) VALUES('510.30','YMR270C');
INSERT INTO MIPS_COMPLEX_CATALOGUE(COMPLEX_ID,ORF_PROTEIN) VALUES('510.40','YBL093C');
INSERT INTO MIPS_COMPLEX_CATALOGUE(COMPLEX_ID,ORF_PROTEIN) VALUES('510.40','YBR154C');
INSERT INTO MIPS_COMPLEX_CATALOGUE(COMPLEX_ID,ORF_PROTEIN) VALUES('510.40','YBR193C');
INSERT INTO MIPS_COMPLEX_CATALOGUE(COMPLEX_ID,ORF_PROTEIN) VALUES('510.40','YBR253W');
INSERT INTO MIPS_COMPLEX_CATALOGUE(COMPLEX_ID,ORF_PROTEIN) VALUES('510.40','YDL005C');
INSERT INTO MIPS_COMPLEX_CATALOGUE(COMPLEX_ID,ORF_PROTEIN) VALUES('510.40','YDL140C');
INSERT INTO MIPS_COMPLEX_CATALOGUE(COMPLEX_ID,ORF_PROTEIN) VALUES('510.40','YDR308C');
INSERT INTO MIPS_COMPLEX_CATALOGUE(COMPLEX_ID,ORF_PROTEIN) VALUES('510.40','YDR404C');
INSERT INTO MIPS_COMPLEX_CATALOGUE(COMPLEX_ID,ORF_PROTEIN) VALUES('510.40','YER022W');
INSERT INTO MIPS_COMPLEX_CATALOGUE(COMPLEX_ID,ORF_PROTEIN) VALUES('510.40','YER179W');
INSERT INTO MIPS_COMPLEX_CATALOGUE(COMPLEX_ID,ORF_PROTEIN) VALUES('510.40','YGL025C');
INSERT INTO MIPS_COMPLEX_CATALOGUE(COMPLEX_ID,ORF_PROTEIN) VALUES('510.40','YGL070C');
INSERT INTO MIPS_COMPLEX_CATALOGUE(COMPLEX_ID,ORF_PROTEIN) VALUES('510.40','YGL151W');
INSERT INTO MIPS_COMPLEX_CATALOGUE(COMPLEX_ID,ORF_PROTEIN) VALUES('510.40','YGR104C');
INSERT INTO MIPS_COMPLEX_CATALOGUE(COMPLEX_ID,ORF_PROTEIN) VALUES('510.40','YHR041C');
INSERT INTO MIPS_COMPLEX_CATALOGUE(COMPLEX_ID,ORF_PROTEIN) VALUES('510.40','YHR058C');
INSERT INTO MIPS_COMPLEX_CATALOGUE(COMPLEX_ID,ORF_PROTEIN) VALUES('510.40','YHR143W-A');
INSERT INTO MIPS_COMPLEX_CATALOGUE(COMPLEX_ID,ORF_PROTEIN) VALUES('510.40','YIL021W');
INSERT INTO MIPS_COMPLEX_CATALOGUE(COMPLEX_ID,ORF_PROTEIN) VALUES('510.40','YJL140W');
INSERT INTO MIPS_COMPLEX_CATALOGUE(COMPLEX_ID,ORF_PROTEIN) VALUES('510.40','YLR071C');
INSERT INTO MIPS_COMPLEX_CATALOGUE(COMPLEX_ID,ORF_PROTEIN) VALUES('510.40','YLR418C');
INSERT INTO MIPS_COMPLEX_CATALOGUE(COMPLEX_ID,ORF_PROTEIN) VALUES('510.40','YMR112C');
INSERT INTO MIPS_COMPLEX_CATALOGUE(COMPLEX_ID,ORF_PROTEIN) VALUES('510.40','YNL236W');
INSERT INTO MIPS_COMPLEX_CATALOGUE(COMPLEX_ID,ORF_PROTEIN) VALUES('510.40','YNR010W');
INSERT INTO MIPS_COMPLEX_CATALOGUE(COMPLEX_ID,ORF_PROTEIN) VALUES('510.40','YOL005C');
INSERT INTO MIPS_COMPLEX_CATALOGUE(COMPLEX_ID,ORF_PROTEIN) VALUES('510.40','YOL051W');
INSERT INTO MIPS_COMPLEX_CATALOGUE(COMPLEX_ID,ORF_PROTEIN) VALUES('510.40','YOL135C');
INSERT INTO MIPS_COMPLEX_CATALOGUE(COMPLEX_ID,ORF_PROTEIN) VALUES('510.40','YOR151C');
INSERT INTO MIPS_COMPLEX_CATALOGUE(COMPLEX_ID,ORF_PROTEIN) VALUES('510.40','YOR174W');
INSERT INTO MIPS_COMPLEX_CATALOGUE(COMPLEX_ID,ORF_PROTEIN) VALUES('510.40','YOR210W');
INSERT INTO MIPS_COMPLEX_CATALOGUE(COMPLEX_ID,ORF_PROTEIN) VALUES('510.40','YOR224C');
INSERT INTO MIPS_COMPLEX_CATALOGUE(COMPLEX_ID,ORF_PROTEIN) VALUES('510.40','YPL086C');
INSERT INTO MIPS_COMPLEX_CATALOGUE(COMPLEX_ID,ORF_PROTEIN) VALUES('510.40','YPL129W');
INSERT INTO MIPS_COMPLEX_CATALOGUE(COMPLEX_ID,ORF_PROTEIN) VALUES('510.40','YPR168W');
INSERT INTO MIPS_COMPLEX_CATALOGUE(COMPLEX_ID,ORF_PROTEIN) VALUES('510.40','YPR187W');
INSERT INTO MIPS_COMPLEX_CATALOGUE(COMPLEX_ID,ORF_PROTEIN) VALUES('510.40.10','YBR154C');
INSERT INTO MIPS_COMPLEX_CATALOGUE(COMPLEX_ID,ORF_PROTEIN) VALUES('510.40.10','YDL140C');
INSERT INTO MIPS_COMPLEX_CATALOGUE(COMPLEX_ID,ORF_PROTEIN) VALUES('510.40.10','YDR404C');
INSERT INTO MIPS_COMPLEX_CATALOGUE(COMPLEX_ID,ORF_PROTEIN) VALUES('510.40.10','YGL070C');
INSERT INTO MIPS_COMPLEX_CATALOGUE(COMPLEX_ID,ORF_PROTEIN) VALUES('510.40.10','YHR143W-A');
INSERT INTO MIPS_COMPLEX_CATALOGUE(COMPLEX_ID,ORF_PROTEIN) VALUES('510.40.10','YIL021W');
INSERT INTO MIPS_COMPLEX_CATALOGUE(COMPLEX_ID,ORF_PROTEIN) VALUES('510.40.10','YJL140W');
INSERT INTO MIPS_COMPLEX_CATALOGUE(COMPLEX_ID,ORF_PROTEIN) VALUES('510.40.10','YLR418C');
INSERT INTO MIPS_COMPLEX_CATALOGUE(COMPLEX_ID,ORF_PROTEIN) VALUES('510.40.10','YOL005C');
INSERT INTO MIPS_COMPLEX_CATALOGUE(COMPLEX_ID,ORF_PROTEIN) VALUES('510.40.10','YOR151C');
INSERT INTO MIPS_COMPLEX_CATALOGUE(COMPLEX_ID,ORF_PROTEIN) VALUES('510.40.10','YOR210W');
INSERT INTO MIPS_COMPLEX_CATALOGUE(COMPLEX_ID,ORF_PROTEIN) VALUES('510.40.10','YOR224C');
INSERT INTO MIPS_COMPLEX_CATALOGUE(COMPLEX_ID,ORF_PROTEIN) VALUES('510.40.10','YPR187W');
INSERT INTO MIPS_COMPLEX_CATALOGUE(COMPLEX_ID,ORF_PROTEIN) VALUES('510.40.20','YBL093C');
INSERT INTO MIPS_COMPLEX_CATALOGUE(COMPLEX_ID,ORF_PROTEIN) VALUES('510.40.20','YBR193C');
INSERT INTO MIPS_COMPLEX_CATALOGUE(COMPLEX_ID,ORF_PROTEIN) VALUES('510.40.20','YBR253W');
INSERT INTO MIPS_COMPLEX_CATALOGUE(COMPLEX_ID,ORF_PROTEIN) VALUES('510.40.20','YDL005C');
INSERT INTO MIPS_COMPLEX_CATALOGUE(COMPLEX_ID,ORF_PROTEIN) VALUES('510.40.20','YDR308C');
INSERT INTO MIPS_COMPLEX_CATALOGUE(COMPLEX_ID,ORF_PROTEIN) VALUES('510.40.20','YER022W');
INSERT INTO MIPS_COMPLEX_CATALOGUE(COMPLEX_ID,ORF_PROTEIN) VALUES('510.40.20','YER179W');
INSERT INTO MIPS_COMPLEX_CATALOGUE(COMPLEX_ID,ORF_PROTEIN) VALUES('510.40.20','YGL025C');
INSERT INTO MIPS_COMPLEX_CATALOGUE(COMPLEX_ID,ORF_PROTEIN) VALUES('510.40.20','YGL151W');
INSERT INTO MIPS_COMPLEX_CATALOGUE(COMPLEX_ID,ORF_PROTEIN) VALUES('510.40.20','YGR104C');
INSERT INTO MIPS_COMPLEX_CATALOGUE(COMPLEX_ID,ORF_PROTEIN) VALUES('510.40.20','YHR041C');
INSERT INTO MIPS_COMPLEX_CATALOGUE(COMPLEX_ID,ORF_PROTEIN) VALUES('510.40.20','YHR058C');
INSERT INTO MIPS_COMPLEX_CATALOGUE(COMPLEX_ID,ORF_PROTEIN) VALUES('510.40.20','YLR071C');
INSERT INTO MIPS_COMPLEX_CATALOGUE(COMPLEX_ID,ORF_PROTEIN) VALUES('510.40.20','YMR112C');
INSERT INTO MIPS_COMPLEX_CATALOGUE(COMPLEX_ID,ORF_PROTEIN) VALUES('510.40.20','YNL236W');
INSERT INTO MIPS_COMPLEX_CATALOGUE(COMPLEX_ID,ORF_PROTEIN) VALUES('510.40.20','YNR010W');
INSERT INTO MIPS_COMPLEX_CATALOGUE(COMPLEX_ID,ORF_PROTEIN) VALUES('510.40.20','YOL051W');
INSERT INTO MIPS_COMPLEX_CATALOGUE(COMPLEX_ID,ORF_PROTEIN) VALUES('510.40.20','YOL135C');
INSERT INTO MIPS_COMPLEX_CATALOGUE(COMPLEX_ID,ORF_PROTEIN) VALUES('510.40.20','YOR174W');
INSERT INTO MIPS_COMPLEX_CATALOGUE(COMPLEX_ID,ORF_PROTEIN) VALUES('510.40.20','YPL129W');
INSERT INTO MIPS_COMPLEX_CATALOGUE(COMPLEX_ID,ORF_PROTEIN) VALUES('510.40.20','YPR168W');
INSERT INTO MIPS_COMPLEX_CATALOGUE(COMPLEX_ID,ORF_PROTEIN) VALUES('510.50','YKL058W');
INSERT INTO MIPS_COMPLEX_CATALOGUE(COMPLEX_ID,ORF_PROTEIN) VALUES('510.50','YOR194C');
INSERT INTO MIPS_COMPLEX_CATALOGUE(COMPLEX_ID,ORF_PROTEIN) VALUES('510.60','YPR086W');
INSERT INTO MIPS_COMPLEX_CATALOGUE(COMPLEX_ID,ORF_PROTEIN) VALUES('510.70','YBR198C');
INSERT INTO MIPS_COMPLEX_CATALOGUE(COMPLEX_ID,ORF_PROTEIN) VALUES('510.70','YCR042C');
INSERT INTO MIPS_COMPLEX_CATALOGUE(COMPLEX_ID,ORF_PROTEIN) VALUES('510.70','YDR145W');
INSERT INTO MIPS_COMPLEX_CATALOGUE(COMPLEX_ID,ORF_PROTEIN) VALUES('510.70','YDR167W');
INSERT INTO MIPS_COMPLEX_CATALOGUE(COMPLEX_ID,ORF_PROTEIN) VALUES('510.70','YER148W');
INSERT INTO MIPS_COMPLEX_CATALOGUE(COMPLEX_ID,ORF_PROTEIN) VALUES('510.70','YGL112C');
INSERT INTO MIPS_COMPLEX_CATALOGUE(COMPLEX_ID,ORF_PROTEIN) VALUES('510.70','YGR274C');
INSERT INTO MIPS_COMPLEX_CATALOGUE(COMPLEX_ID,ORF_PROTEIN) VALUES('510.70','YML015C');
INSERT INTO MIPS_COMPLEX_CATALOGUE(COMPLEX_ID,ORF_PROTEIN) VALUES('510.70','YML098W');
INSERT INTO MIPS_COMPLEX_CATALOGUE(COMPLEX_ID,ORF_PROTEIN) VALUES('510.70','YMR227C');
INSERT INTO MIPS_COMPLEX_CATALOGUE(COMPLEX_ID,ORF_PROTEIN) VALUES('510.70','YMR236W');
INSERT INTO MIPS_COMPLEX_CATALOGUE(COMPLEX_ID,ORF_PROTEIN) VALUES('510.70','YPL011C');
INSERT INTO MIPS_COMPLEX_CATALOGUE(COMPLEX_ID,ORF_PROTEIN) VALUES('510.70','YPL129W');
INSERT INTO MIPS_COMPLEX_CATALOGUE(COMPLEX_ID,ORF_PROTEIN) VALUES('510.70.10','YER148W');
INSERT INTO MIPS_COMPLEX_CATALOGUE(COMPLEX_ID,ORF_PROTEIN) VALUES('510.70.20','YBR198C');
INSERT INTO MIPS_COMPLEX_CATALOGUE(COMPLEX_ID,ORF_PROTEIN) VALUES('510.70.20','YCR042C');
INSERT INTO MIPS_COMPLEX_CATALOGUE(COMPLEX_ID,ORF_PROTEIN) VALUES('510.70.20','YDR145W');
INSERT INTO MIPS_COMPLEX_CATALOGUE(COMPLEX_ID,ORF_PROTEIN) VALUES('510.70.20','YDR167W');
INSERT INTO MIPS_COMPLEX_CATALOGUE(COMPLEX_ID,ORF_PROTEIN) VALUES('510.70.20','YGL112C');
INSERT INTO MIPS_COMPLEX_CATALOGUE(COMPLEX_ID,ORF_PROTEIN) VALUES('510.70.20','YGR274C');
INSERT INTO MIPS_COMPLEX_CATALOGUE(COMPLEX_ID,ORF_PROTEIN) VALUES('510.70.20','YML015C');
INSERT INTO MIPS_COMPLEX_CATALOGUE(COMPLEX_ID,ORF_PROTEIN) VALUES('510.70.20','YML098W');
INSERT INTO MIPS_COMPLEX_CATALOGUE(COMPLEX_ID,ORF_PROTEIN) VALUES('510.70.20','YMR227C');
INSERT INTO MIPS_COMPLEX_CATALOGUE(COMPLEX_ID,ORF_PROTEIN) VALUES('510.70.20','YMR236W');
INSERT INTO MIPS_COMPLEX_CATALOGUE(COMPLEX_ID,ORF_PROTEIN) VALUES('510.70.20','YPL011C');
INSERT INTO MIPS_COMPLEX_CATALOGUE(COMPLEX_ID,ORF_PROTEIN) VALUES('510.70.20','YPL129W');
INSERT INTO MIPS_COMPLEX_CATALOGUE(COMPLEX_ID,ORF_PROTEIN) VALUES('510.80','YKL028W');
INSERT INTO MIPS_COMPLEX_CATALOGUE(COMPLEX_ID,ORF_PROTEIN) VALUES('510.80','YKR062W');
INSERT INTO MIPS_COMPLEX_CATALOGUE(COMPLEX_ID,ORF_PROTEIN) VALUES('510.90','YGR005C');
INSERT INTO MIPS_COMPLEX_CATALOGUE(COMPLEX_ID,ORF_PROTEIN) VALUES('510.90','YGR186W');
INSERT INTO MIPS_COMPLEX_CATALOGUE(COMPLEX_ID,ORF_PROTEIN) VALUES('510.90','YPL129W');
INSERT INTO MIPS_COMPLEX_CATALOGUE(COMPLEX_ID,ORF_PROTEIN) VALUES('520','YBR171W');
INSERT INTO MIPS_COMPLEX_CATALOGUE(COMPLEX_ID,ORF_PROTEIN) VALUES('520','YDL092W');
INSERT INTO MIPS_COMPLEX_CATALOGUE(COMPLEX_ID,ORF_PROTEIN) VALUES('520','YDL232W');
INSERT INTO MIPS_COMPLEX_CATALOGUE(COMPLEX_ID,ORF_PROTEIN) VALUES('520','YDR086C');
INSERT INTO MIPS_COMPLEX_CATALOGUE(COMPLEX_ID,ORF_PROTEIN) VALUES('520','YDR292C');
INSERT INTO MIPS_COMPLEX_CATALOGUE(COMPLEX_ID,ORF_PROTEIN) VALUES('520','YEL002C');
INSERT INTO MIPS_COMPLEX_CATALOGUE(COMPLEX_ID,ORF_PROTEIN) VALUES('520','YER019C-A');
INSERT INTO MIPS_COMPLEX_CATALOGUE(COMPLEX_ID,ORF_PROTEIN) VALUES('520','YER087C-B');
INSERT INTO MIPS_COMPLEX_CATALOGUE(COMPLEX_ID,ORF_PROTEIN) VALUES('520','YGL022W');
INSERT INTO MIPS_COMPLEX_CATALOGUE(COMPLEX_ID,ORF_PROTEIN) VALUES('520','YGL226C-A');
INSERT INTO MIPS_COMPLEX_CATALOGUE(COMPLEX_ID,ORF_PROTEIN) VALUES('520','YIR022W');
INSERT INTO MIPS_COMPLEX_CATALOGUE(COMPLEX_ID,ORF_PROTEIN) VALUES('520','YJL002C');
INSERT INTO MIPS_COMPLEX_CATALOGUE(COMPLEX_ID,ORF_PROTEIN) VALUES('520','YJL034W');
INSERT INTO MIPS_COMPLEX_CATALOGUE(COMPLEX_ID,ORF_PROTEIN) VALUES('520','YJR010C-A');
INSERT INTO MIPS_COMPLEX_CATALOGUE(COMPLEX_ID,ORF_PROTEIN) VALUES('520','YKL122C');
INSERT INTO MIPS_COMPLEX_CATALOGUE(COMPLEX_ID,ORF_PROTEIN) VALUES('520','YKL154W');
INSERT INTO MIPS_COMPLEX_CATALOGUE(COMPLEX_ID,ORF_PROTEIN) VALUES('520','YLR292C');
INSERT INTO MIPS_COMPLEX_CATALOGUE(COMPLEX_ID,ORF_PROTEIN) VALUES('520','YLR378C');
INSERT INTO MIPS_COMPLEX_CATALOGUE(COMPLEX_ID,ORF_PROTEIN) VALUES('520','YML019W');
INSERT INTO MIPS_COMPLEX_CATALOGUE(COMPLEX_ID,ORF_PROTEIN) VALUES('520','YML055W');
INSERT INTO MIPS_COMPLEX_CATALOGUE(COMPLEX_ID,ORF_PROTEIN) VALUES('520','YML105C');
INSERT INTO MIPS_COMPLEX_CATALOGUE(COMPLEX_ID,ORF_PROTEIN) VALUES('520','YMR149W');
INSERT INTO MIPS_COMPLEX_CATALOGUE(COMPLEX_ID,ORF_PROTEIN) VALUES('520','YOR085W');
INSERT INTO MIPS_COMPLEX_CATALOGUE(COMPLEX_ID,ORF_PROTEIN) VALUES('520','YOR103C');
INSERT INTO MIPS_COMPLEX_CATALOGUE(COMPLEX_ID,ORF_PROTEIN) VALUES('520','YOR254C');
INSERT INTO MIPS_COMPLEX_CATALOGUE(COMPLEX_ID,ORF_PROTEIN) VALUES('520','YPL094C');
INSERT INTO MIPS_COMPLEX_CATALOGUE(COMPLEX_ID,ORF_PROTEIN) VALUES('520','YPL210C');
INSERT INTO MIPS_COMPLEX_CATALOGUE(COMPLEX_ID,ORF_PROTEIN) VALUES('520','YPL243W');
INSERT INTO MIPS_COMPLEX_CATALOGUE(COMPLEX_ID,ORF_PROTEIN) VALUES('520','YPR088C');
INSERT INTO MIPS_COMPLEX_CATALOGUE(COMPLEX_ID,ORF_PROTEIN) VALUES('520.10','YBR171W');
INSERT INTO MIPS_COMPLEX_CATALOGUE(COMPLEX_ID,ORF_PROTEIN) VALUES('520.10','YDR086C');
INSERT INTO MIPS_COMPLEX_CATALOGUE(COMPLEX_ID,ORF_PROTEIN) VALUES('520.10','YER019C-A');
INSERT INTO MIPS_COMPLEX_CATALOGUE(COMPLEX_ID,ORF_PROTEIN) VALUES('520.10','YER087C-B');
INSERT INTO MIPS_COMPLEX_CATALOGUE(COMPLEX_ID,ORF_PROTEIN) VALUES('520.10','YJL034W');
INSERT INTO MIPS_COMPLEX_CATALOGUE(COMPLEX_ID,ORF_PROTEIN) VALUES('520.10','YLR292C');
INSERT INTO MIPS_COMPLEX_CATALOGUE(COMPLEX_ID,ORF_PROTEIN) VALUES('520.10','YLR378C');
INSERT INTO MIPS_COMPLEX_CATALOGUE(COMPLEX_ID,ORF_PROTEIN) VALUES('520.10','YOR254C');
INSERT INTO MIPS_COMPLEX_CATALOGUE(COMPLEX_ID,ORF_PROTEIN) VALUES('520.10','YPL094C');
INSERT INTO MIPS_COMPLEX_CATALOGUE(COMPLEX_ID,ORF_PROTEIN) VALUES('520.10.10','YDR086C');
INSERT INTO MIPS_COMPLEX_CATALOGUE(COMPLEX_ID,ORF_PROTEIN) VALUES('520.10.10','YER087C-B');
INSERT INTO MIPS_COMPLEX_CATALOGUE(COMPLEX_ID,ORF_PROTEIN) VALUES('520.10.10','YLR378C');
INSERT INTO MIPS_COMPLEX_CATALOGUE(COMPLEX_ID,ORF_PROTEIN) VALUES('520.10.20','YBR171W');
INSERT INTO MIPS_COMPLEX_CATALOGUE(COMPLEX_ID,ORF_PROTEIN) VALUES('520.10.20','YLR292C');
INSERT INTO MIPS_COMPLEX_CATALOGUE(COMPLEX_ID,ORF_PROTEIN) VALUES('520.10.20','YOR254C');
INSERT INTO MIPS_COMPLEX_CATALOGUE(COMPLEX_ID,ORF_PROTEIN) VALUES('520.10.20','YPL094C');
INSERT INTO MIPS_COMPLEX_CATALOGUE(COMPLEX_ID,ORF_PROTEIN) VALUES('520.10.99','YJL034W');
INSERT INTO MIPS_COMPLEX_CATALOGUE(COMPLEX_ID,ORF_PROTEIN) VALUES('520.20','YDL232W');
INSERT INTO MIPS_COMPLEX_CATALOGUE(COMPLEX_ID,ORF_PROTEIN) VALUES('520.20','YEL002C');
INSERT INTO MIPS_COMPLEX_CATALOGUE(COMPLEX_ID,ORF_PROTEIN) VALUES('520.20','YGL022W');
INSERT INTO MIPS_COMPLEX_CATALOGUE(COMPLEX_ID,ORF_PROTEIN) VALUES('520.20','YGL226C-A');
INSERT INTO MIPS_COMPLEX_CATALOGUE(COMPLEX_ID,ORF_PROTEIN) VALUES('520.20','YJL002C');
INSERT INTO MIPS_COMPLEX_CATALOGUE(COMPLEX_ID,ORF_PROTEIN) VALUES('520.20','YML019W');
INSERT INTO MIPS_COMPLEX_CATALOGUE(COMPLEX_ID,ORF_PROTEIN) VALUES('520.20','YMR149W');
INSERT INTO MIPS_COMPLEX_CATALOGUE(COMPLEX_ID,ORF_PROTEIN) VALUES('520.20','YOR085W');
INSERT INTO MIPS_COMPLEX_CATALOGUE(COMPLEX_ID,ORF_PROTEIN) VALUES('520.20','YOR103C');
INSERT INTO MIPS_COMPLEX_CATALOGUE(COMPLEX_ID,ORF_PROTEIN) VALUES('520.30','YIR022W');
INSERT INTO MIPS_COMPLEX_CATALOGUE(COMPLEX_ID,ORF_PROTEIN) VALUES('520.30','YJR010C-A');
INSERT INTO MIPS_COMPLEX_CATALOGUE(COMPLEX_ID,ORF_PROTEIN) VALUES('520.30','YML055W');
INSERT INTO MIPS_COMPLEX_CATALOGUE(COMPLEX_ID,ORF_PROTEIN) VALUES('520.40','YDL092W');
INSERT INTO MIPS_COMPLEX_CATALOGUE(COMPLEX_ID,ORF_PROTEIN) VALUES('520.40','YKL122C');
INSERT INTO MIPS_COMPLEX_CATALOGUE(COMPLEX_ID,ORF_PROTEIN) VALUES('520.40','YML105C');
INSERT INTO MIPS_COMPLEX_CATALOGUE(COMPLEX_ID,ORF_PROTEIN) VALUES('520.40','YPL210C');
INSERT INTO MIPS_COMPLEX_CATALOGUE(COMPLEX_ID,ORF_PROTEIN) VALUES('520.40','YPL243W');
INSERT INTO MIPS_COMPLEX_CATALOGUE(COMPLEX_ID,ORF_PROTEIN) VALUES('520.40','YPR088C');
INSERT INTO MIPS_COMPLEX_CATALOGUE(COMPLEX_ID,ORF_PROTEIN) VALUES('520.50','YDR292C');
INSERT INTO MIPS_COMPLEX_CATALOGUE(COMPLEX_ID,ORF_PROTEIN) VALUES('520.50','YKL154W');
INSERT INTO MIPS_COMPLEX_CATALOGUE(COMPLEX_ID,ORF_PROTEIN) VALUES('60','YBL084C');
INSERT INTO MIPS_COMPLEX_CATALOGUE(COMPLEX_ID,ORF_PROTEIN) VALUES('60','YDL008W');
INSERT INTO MIPS_COMPLEX_CATALOGUE(COMPLEX_ID,ORF_PROTEIN) VALUES('60','YDR118W');
INSERT INTO MIPS_COMPLEX_CATALOGUE(COMPLEX_ID,ORF_PROTEIN) VALUES('60','YFR036W');
INSERT INTO MIPS_COMPLEX_CATALOGUE(COMPLEX_ID,ORF_PROTEIN) VALUES('60','YGL240W');
INSERT INTO MIPS_COMPLEX_CATALOGUE(COMPLEX_ID,ORF_PROTEIN) VALUES('60','YHR166C');
INSERT INTO MIPS_COMPLEX_CATALOGUE(COMPLEX_ID,ORF_PROTEIN) VALUES('60','YKL022C');
INSERT INTO MIPS_COMPLEX_CATALOGUE(COMPLEX_ID,ORF_PROTEIN) VALUES('60','YLR102C');
INSERT INTO MIPS_COMPLEX_CATALOGUE(COMPLEX_ID,ORF_PROTEIN) VALUES('60','YLR127C');
INSERT INTO MIPS_COMPLEX_CATALOGUE(COMPLEX_ID,ORF_PROTEIN) VALUES('60','YNL172W');
INSERT INTO MIPS_COMPLEX_CATALOGUE(COMPLEX_ID,ORF_PROTEIN) VALUES('60','YOR249C');
INSERT INTO MIPS_COMPLEX_CATALOGUE(COMPLEX_ID,ORF_PROTEIN) VALUES('70','YER090W');
INSERT INTO MIPS_COMPLEX_CATALOGUE(COMPLEX_ID,ORF_PROTEIN) VALUES('70','YKL211C');
INSERT INTO MIPS_COMPLEX_CATALOGUE(COMPLEX_ID,ORF_PROTEIN) VALUES('75','YPL111W');
INSERT INTO MIPS_COMPLEX_CATALOGUE(COMPLEX_ID,ORF_PROTEIN) VALUES('80','YJR109C');
INSERT INTO MIPS_COMPLEX_CATALOGUE(COMPLEX_ID,ORF_PROTEIN) VALUES('80','YOR303W');
INSERT INTO MIPS_COMPLEX_CATALOGUE(COMPLEX_ID,ORF_PROTEIN) VALUES('90','YBR195C');
INSERT INTO MIPS_COMPLEX_CATALOGUE(COMPLEX_ID,ORF_PROTEIN) VALUES('90','YDL077C');
INSERT INTO MIPS_COMPLEX_CATALOGUE(COMPLEX_ID,ORF_PROTEIN) VALUES('90','YDR080W');
INSERT INTO MIPS_COMPLEX_CATALOGUE(COMPLEX_ID,ORF_PROTEIN) VALUES('90','YHR060W');
INSERT INTO MIPS_COMPLEX_CATALOGUE(COMPLEX_ID,ORF_PROTEIN) VALUES('90','YKL119C');
INSERT INTO MIPS_COMPLEX_CATALOGUE(COMPLEX_ID,ORF_PROTEIN) VALUES('90','YML102W');
INSERT INTO MIPS_COMPLEX_CATALOGUE(COMPLEX_ID,ORF_PROTEIN) VALUES('90','YPR018W');
INSERT INTO MIPS_COMPLEX_CATALOGUE(COMPLEX_ID,ORF_PROTEIN) VALUES('90.10','YBR195C');
INSERT INTO MIPS_COMPLEX_CATALOGUE(COMPLEX_ID,ORF_PROTEIN) VALUES('90.10','YML102W');
INSERT INTO MIPS_COMPLEX_CATALOGUE(COMPLEX_ID,ORF_PROTEIN) VALUES('90.10','YPR018W');
INSERT INTO MIPS_COMPLEX_CATALOGUE(COMPLEX_ID,ORF_PROTEIN) VALUES('90.20','YDL077C');
INSERT INTO MIPS_COMPLEX_CATALOGUE(COMPLEX_ID,ORF_PROTEIN) VALUES('90.20','YDR080W');
INSERT INTO MIPS_COMPLEX_CATALOGUE(COMPLEX_ID,ORF_PROTEIN) VALUES('90.30','YHR060W');
INSERT INTO MIPS_COMPLEX_CATALOGUE(COMPLEX_ID,ORF_PROTEIN) VALUES('90.30','YKL119C');
