# Supplementary material for: MCL-CAw: a refinement of MCL for detecting yeast complexes from weighted PPI networks by incorporating core-attachment structure
Source: BMC Bioinformatics. 2010 Oct 12;11:504. doi: 10.1186/1471-2105-11-504 (PMC2965181; doi:10.1186/1471-2105-11-504)
Supplement: Additional files 2 — The MCL-CAw software package: The source code and installation details for the MCL-CAw software. [file 1471-2105-11-504-S2.ZIP › Additional_files_2/ins_PPI_network.sql]

/*
The MCL-CAw software
Developed by Sriganesh Srihari
RAS Research Group headed by Assoc/Prof Hon Wai Leong
School of Computing
National University of Singapore

Last modified: 13-May-2010.

This source code is made avaliable for free for non-commericial purposes.
Contact: sriganesh.m.s@gmail.com
*/

/*
This inserts the Unscored network into the table iter_protein_graph.
*/


insert into iter_protein_graph (graph_code, protein1, protein2, edge_weight) values ('GU1','YBR119W','YPL178W',1);
insert into iter_protein_graph (graph_code, protein1, protein2, edge_weight) values ('GU1','YBR119W','YML046W',1);
insert into iter_protein_graph (graph_code, protein1, protein2, edge_weight) values ('GU1','YBR119W','YKL012W',1);
insert into iter_protein_graph (graph_code, protein1, protein2, edge_weight) values ('GU1','YBR119W','YDR235W',1);
insert into iter_protein_graph (graph_code, protein1, protein2, edge_weight) values ('GU1','YBR119W','YIL061C',1);
insert into iter_protein_graph (graph_code, protein1, protein2, edge_weight) values ('GU1','YBR119W','YDR240C',1);
insert into iter_protein_graph (graph_code, protein1, protein2, edge_weight) values ('GU1','YBR119W','YGR013W',1);
insert into iter_protein_graph (graph_code, protein1, protein2, edge_weight) values ('GU1','YBR119W','YMR125W',1);
insert into iter_protein_graph (graph_code, protein1, protein2, edge_weight) values ('GU1','YBR152W','YER172C',1);
insert into iter_protein_graph (graph_code, protein1, protein2, edge_weight) values ('GU1','YBR152W','YMR240C',1);
insert into iter_protein_graph (graph_code, protein1, protein2, edge_weight) values ('GU1','YBR152W','YMR288W',1);
insert into iter_protein_graph (graph_code, protein1, protein2, edge_weight) values ('GU1','YBR152W','YPL213W',1);
insert into iter_protein_graph (graph_code, protein1, protein2, edge_weight) values ('GU1','YBR152W','YIR009W',1);
insert into iter_protein_graph (graph_code, protein1, protein2, edge_weight) values ('GU1','YBR152W','YDL043C',1);
insert into iter_protein_graph (graph_code, protein1, protein2, edge_weight) values ('GU1','YBR152W','YJL203W',1);
insert into iter_protein_graph (graph_code, protein1, protein2, edge_weight) values ('GU1','YBR152W','YDR473C',1);
insert into iter_protein_graph (graph_code, protein1, protein2, edge_weight) values ('GU1','YBR152W','YGR091W',1);
insert into iter_protein_graph (graph_code, protein1, protein2, edge_weight) values ('GU1','YBR152W','YGR075C',1);
insert into iter_protein_graph (graph_code, protein1, protein2, edge_weight) values ('GU1','YBR152W','YPR178W',1);
insert into iter_protein_graph (graph_code, protein1, protein2, edge_weight) values ('GU1','YBR152W','YBR055C',1);
insert into iter_protein_graph (graph_code, protein1, protein2, edge_weight) values ('GU1','YBR152W','YHR165C',1);
insert into iter_protein_graph (graph_code, protein1, protein2, edge_weight) values ('GU1','YBR152W','YDL030W',1);
insert into iter_protein_graph (graph_code, protein1, protein2, edge_weight) values ('GU1','YBR152W','YML049C',1);
insert into iter_protein_graph (graph_code, protein1, protein2, edge_weight) values ('GU1','YBR152W','YER029C',1);
insert into iter_protein_graph (graph_code, protein1, protein2, edge_weight) values ('GU1','YBR152W','YKL173W',1);
insert into iter_protein_graph (graph_code, protein1, protein2, edge_weight) values ('GU1','YBR152W','YDL098C',1);
insert into iter_protein_graph (graph_code, protein1, protein2, edge_weight) values ('GU1','YBR152W','YOR308C',1);
insert into iter_protein_graph (graph_code, protein1, protein2, edge_weight) values ('GU1','YDL087C','YER172C',1);
insert into iter_protein_graph (graph_code, protein1, protein2, edge_weight) values ('GU1','YDL087C','YMR288W',1);
insert into iter_protein_graph (graph_code, protein1, protein2, edge_weight) values ('GU1','YDL087C','YHR086W',1);
insert into iter_protein_graph (graph_code, protein1, protein2, edge_weight) values ('GU1','YDL087C','YER165W',1);
insert into iter_protein_graph (graph_code, protein1, protein2, edge_weight) values ('GU1','YDL087C','YML046W',1);
insert into iter_protein_graph (graph_code, protein1, protein2, edge_weight) values ('GU1','YDL087C','YKL012W',1);
insert into iter_protein_graph (graph_code, protein1, protein2, edge_weight) values ('GU1','YDL087C','YDR235W',1);
insert into iter_protein_graph (graph_code, protein1, protein2, edge_weight) values ('GU1','YDL087C','YHR165C',1);
insert into iter_protein_graph (graph_code, protein1, protein2, edge_weight) values ('GU1','YDL087C','YML049C',1);
insert into iter_protein_graph (graph_code, protein1, protein2, edge_weight) values ('GU1','YDL087C','YER029C',1);
insert into iter_protein_graph (graph_code, protein1, protein2, edge_weight) values ('GU1','YDL087C','YLR275W',1);
insert into iter_protein_graph (graph_code, protein1, protein2, edge_weight) values ('GU1','YDL087C','YLR147C',1);
insert into iter_protein_graph (graph_code, protein1, protein2, edge_weight) values ('GU1','YDL087C','YIL061C',1);
insert into iter_protein_graph (graph_code, protein1, protein2, edge_weight) values ('GU1','YDL087C','YKL173W',1);
insert into iter_protein_graph (graph_code, protein1, protein2, edge_weight) values ('GU1','YDL087C','YDR240C',1);
insert into iter_protein_graph (graph_code, protein1, protein2, edge_weight) values ('GU1','YDL087C','YGR013W',1);
insert into iter_protein_graph (graph_code, protein1, protein2, edge_weight) values ('GU1','YDL087C','YMR125W',1);
insert into iter_protein_graph (graph_code, protein1, protein2, edge_weight) values ('GU1','YDL087C','YGR162W',1);
insert into iter_protein_graph (graph_code, protein1, protein2, edge_weight) values ('GU1','YDL087C','YLR298C',1);
insert into iter_protein_graph (graph_code, protein1, protein2, edge_weight) values ('GU1','YDL175C','YJL050W',1);
insert into iter_protein_graph (graph_code, protein1, protein2, edge_weight) values ('GU1','YDL175C','YPL190C',1);
insert into iter_protein_graph (graph_code, protein1, protein2, edge_weight) values ('GU1','YDL175C','YOL115W',1);
insert into iter_protein_graph (graph_code, protein1, protein2, edge_weight) values ('GU1','YDR235W','YDL087C',1);
insert into iter_protein_graph (graph_code, protein1, protein2, edge_weight) values ('GU1','YDR235W','YBR119W',1);
insert into iter_protein_graph (graph_code, protein1, protein2, edge_weight) values ('GU1','YDR235W','YHR086W',1);
insert into iter_protein_graph (graph_code, protein1, protein2, edge_weight) values ('GU1','YDR235W','YML046W',1);
insert into iter_protein_graph (graph_code, protein1, protein2, edge_weight) values ('GU1','YDR235W','YKL012W',1);
insert into iter_protein_graph (graph_code, protein1, protein2, edge_weight) values ('GU1','YDR235W','YIL061C',1);
insert into iter_protein_graph (graph_code, protein1, protein2, edge_weight) values ('GU1','YDR235W','YGR013W',1);
insert into iter_protein_graph (graph_code, protein1, protein2, edge_weight) values ('GU1','YDR235W','YMR125W',1);
insert into iter_protein_graph (graph_code, protein1, protein2, edge_weight) values ('GU1','YDR240C','YDL087C',1);
insert into iter_protein_graph (graph_code, protein1, protein2, edge_weight) values ('GU1','YDR240C','YHR086W',1);
insert into iter_protein_graph (graph_code, protein1, protein2, edge_weight) values ('GU1','YDR240C','YML046W',1);
insert into iter_protein_graph (graph_code, protein1, protein2, edge_weight) values ('GU1','YDR240C','YDR235W',1);
insert into iter_protein_graph (graph_code, protein1, protein2, edge_weight) values ('GU1','YDR240C','YHR165C',1);
insert into iter_protein_graph (graph_code, protein1, protein2, edge_weight) values ('GU1','YDR240C','YER029C',1);
insert into iter_protein_graph (graph_code, protein1, protein2, edge_weight) values ('GU1','YDR240C','YGR074W',1);
insert into iter_protein_graph (graph_code, protein1, protein2, edge_weight) values ('GU1','YDR240C','YLR275W',1);
insert into iter_protein_graph (graph_code, protein1, protein2, edge_weight) values ('GU1','YDR240C','YLR147C',1);
insert into iter_protein_graph (graph_code, protein1, protein2, edge_weight) values ('GU1','YDR240C','YIL061C',1);
insert into iter_protein_graph (graph_code, protein1, protein2, edge_weight) values ('GU1','YDR240C','YGR013W',1);
insert into iter_protein_graph (graph_code, protein1, protein2, edge_weight) values ('GU1','YDR240C','YMR125W',1);
insert into iter_protein_graph (graph_code, protein1, protein2, edge_weight) values ('GU1','YDR473C','YER172C',1);
insert into iter_protein_graph (graph_code, protein1, protein2, edge_weight) values ('GU1','YDR473C','YPR082C',1);
insert into iter_protein_graph (graph_code, protein1, protein2, edge_weight) values ('GU1','YDR473C','YGR091W',1);
insert into iter_protein_graph (graph_code, protein1, protein2, edge_weight) values ('GU1','YDR473C','YGR075C',1);
insert into iter_protein_graph (graph_code, protein1, protein2, edge_weight) values ('GU1','YDR473C','YPR178W',1);
insert into iter_protein_graph (graph_code, protein1, protein2, edge_weight) values ('GU1','YDR473C','YBR055C',1);
insert into iter_protein_graph (graph_code, protein1, protein2, edge_weight) values ('GU1','YDR473C','YHR165C',1);
insert into iter_protein_graph (graph_code, protein1, protein2, edge_weight) values ('GU1','YDR473C','YER029C',1);
insert into iter_protein_graph (graph_code, protein1, protein2, edge_weight) values ('GU1','YDR473C','YGR074W',1);
insert into iter_protein_graph (graph_code, protein1, protein2, edge_weight) values ('GU1','YDR473C','YLR275W',1);
insert into iter_protein_graph (graph_code, protein1, protein2, edge_weight) values ('GU1','YDR473C','YLR147C',1);
insert into iter_protein_graph (graph_code, protein1, protein2, edge_weight) values ('GU1','YDR473C','YKL173W',1);
insert into iter_protein_graph (graph_code, protein1, protein2, edge_weight) values ('GU1','YDR473C','YDL098C',1);
insert into iter_protein_graph (graph_code, protein1, protein2, edge_weight) values ('GU1','YDR473C','YOR308C',1);
insert into iter_protein_graph (graph_code, protein1, protein2, edge_weight) values ('GU1','YDR473C','YBR152W',1);
insert into iter_protein_graph (graph_code, protein1, protein2, edge_weight) values ('GU1','YER029C','YBL074C',1);
insert into iter_protein_graph (graph_code, protein1, protein2, edge_weight) values ('GU1','YER029C','YER172C',1);
insert into iter_protein_graph (graph_code, protein1, protein2, edge_weight) values ('GU1','YER029C','YPL178W',1);
insert into iter_protein_graph (graph_code, protein1, protein2, edge_weight) values ('GU1','YER029C','YJR084W',1);
insert into iter_protein_graph (graph_code, protein1, protein2, edge_weight) values ('GU1','YER029C','YMR240C',1);
insert into iter_protein_graph (graph_code, protein1, protein2, edge_weight) values ('GU1','YER029C','YPR082C',1);
insert into iter_protein_graph (graph_code, protein1, protein2, edge_weight) values ('GU1','YER029C','YMR288W',1);
insert into iter_protein_graph (graph_code, protein1, protein2, edge_weight) values ('GU1','YER029C','YOR319W',1);
insert into iter_protein_graph (graph_code, protein1, protein2, edge_weight) values ('GU1','YER029C','YPL213W',1);
insert into iter_protein_graph (graph_code, protein1, protein2, edge_weight) values ('GU1','YER029C','YDL087C',1);
insert into iter_protein_graph (graph_code, protein1, protein2, edge_weight) values ('GU1','YER029C','YIR009W',1);
insert into iter_protein_graph (graph_code, protein1, protein2, edge_weight) values ('GU1','YER029C','YBR119W',1);
insert into iter_protein_graph (graph_code, protein1, protein2, edge_weight) values ('GU1','YER029C','YHR086W',1);
insert into iter_protein_graph (graph_code, protein1, protein2, edge_weight) values ('GU1','YER029C','YER165W',1);
insert into iter_protein_graph (graph_code, protein1, protein2, edge_weight) values ('GU1','YER029C','YDL043C',1);
insert into iter_protein_graph (graph_code, protein1, protein2, edge_weight) values ('GU1','YER029C','YJL203W',1);
insert into iter_protein_graph (graph_code, protein1, protein2, edge_weight) values ('GU1','YER029C','YGR091W',1);
insert into iter_protein_graph (graph_code, protein1, protein2, edge_weight) values ('GU1','YER029C','YML046W',1);
insert into iter_protein_graph (graph_code, protein1, protein2, edge_weight) values ('GU1','YER029C','YPR178W',1);
insert into iter_protein_graph (graph_code, protein1, protein2, edge_weight) values ('GU1','YER029C','YKL012W',1);
insert into iter_protein_graph (graph_code, protein1, protein2, edge_weight) values ('GU1','YER029C','YDR235W',1);
insert into iter_protein_graph (graph_code, protein1, protein2, edge_weight) values ('GU1','YER029C','YBR055C',1);
insert into iter_protein_graph (graph_code, protein1, protein2, edge_weight) values ('GU1','YER029C','YHR165C',1);
insert into iter_protein_graph (graph_code, protein1, protein2, edge_weight) values ('GU1','YER029C','YDL030W',1);
insert into iter_protein_graph (graph_code, protein1, protein2, edge_weight) values ('GU1','YER029C','YML049C',1);
insert into iter_protein_graph (graph_code, protein1, protein2, edge_weight) values ('GU1','YER029C','YGR074W',1);
insert into iter_protein_graph (graph_code, protein1, protein2, edge_weight) values ('GU1','YER029C','YLR275W',1);
insert into iter_protein_graph (graph_code, protein1, protein2, edge_weight) values ('GU1','YER029C','YIL061C',1);
insert into iter_protein_graph (graph_code, protein1, protein2, edge_weight) values ('GU1','YER029C','YPR101W',1);
insert into iter_protein_graph (graph_code, protein1, protein2, edge_weight) values ('GU1','YER029C','YKL173W',1);
insert into iter_protein_graph (graph_code, protein1, protein2, edge_weight) values ('GU1','YER029C','YDL098C',1);
insert into iter_protein_graph (graph_code, protein1, protein2, edge_weight) values ('GU1','YER029C','YGR013W',1);
insert into iter_protein_graph (graph_code, protein1, protein2, edge_weight) values ('GU1','YER029C','YMR125W',1);
insert into iter_protein_graph (graph_code, protein1, protein2, edge_weight) values ('GU1','YER029C','YGR162W',1);
insert into iter_protein_graph (graph_code, protein1, protein2, edge_weight) values ('GU1','YER029C','YBL104C',1);
insert into iter_protein_graph (graph_code, protein1, protein2, edge_weight) values ('GU1','YER029C','YLR298C',1);
insert into iter_protein_graph (graph_code, protein1, protein2, edge_weight) values ('GU1','YER029C','YLR424W',1);
insert into iter_protein_graph (graph_code, protein1, protein2, edge_weight) values ('GU1','YER172C','YMR240C',1);
insert into iter_protein_graph (graph_code, protein1, protein2, edge_weight) values ('GU1','YER172C','YPR082C',1);
insert into iter_protein_graph (graph_code, protein1, protein2, edge_weight) values ('GU1','YER172C','YMR288W',1);
insert into iter_protein_graph (graph_code, protein1, protein2, edge_weight) values ('GU1','YER172C','YPL213W',1);
insert into iter_protein_graph (graph_code, protein1, protein2, edge_weight) values ('GU1','YER172C','YER165W',1);
insert into iter_protein_graph (graph_code, protein1, protein2, edge_weight) values ('GU1','YER172C','YJL203W',1);
insert into iter_protein_graph (graph_code, protein1, protein2, edge_weight) values ('GU1','YER172C','YDR473C',1);
insert into iter_protein_graph (graph_code, protein1, protein2, edge_weight) values ('GU1','YER172C','YGR091W',1);
insert into iter_protein_graph (graph_code, protein1, protein2, edge_weight) values ('GU1','YER172C','YML046W',1);
insert into iter_protein_graph (graph_code, protein1, protein2, edge_weight) values ('GU1','YER172C','YPR178W',1);
insert into iter_protein_graph (graph_code, protein1, protein2, edge_weight) values ('GU1','YER172C','YBR055C',1);
insert into iter_protein_graph (graph_code, protein1, protein2, edge_weight) values ('GU1','YER172C','YHR165C',1);
insert into iter_protein_graph (graph_code, protein1, protein2, edge_weight) values ('GU1','YER172C','YDL030W',1);
insert into iter_protein_graph (graph_code, protein1, protein2, edge_weight) values ('GU1','YER172C','YML049C',1);
insert into iter_protein_graph (graph_code, protein1, protein2, edge_weight) values ('GU1','YER172C','YER029C',1);
insert into iter_protein_graph (graph_code, protein1, protein2, edge_weight) values ('GU1','YER172C','YGR074W',1);
insert into iter_protein_graph (graph_code, protein1, protein2, edge_weight) values ('GU1','YER172C','YLR147C',1);
insert into iter_protein_graph (graph_code, protein1, protein2, edge_weight) values ('GU1','YER172C','YPR101W',1);
insert into iter_protein_graph (graph_code, protein1, protein2, edge_weight) values ('GU1','YER172C','YKL173W',1);
insert into iter_protein_graph (graph_code, protein1, protein2, edge_weight) values ('GU1','YER172C','YDL098C',1);
insert into iter_protein_graph (graph_code, protein1, protein2, edge_weight) values ('GU1','YER172C','YOR308C',1);
insert into iter_protein_graph (graph_code, protein1, protein2, edge_weight) values ('GU1','YER172C','YGR013W',1);
insert into iter_protein_graph (graph_code, protein1, protein2, edge_weight) values ('GU1','YER172C','YMR125W',1);
insert into iter_protein_graph (graph_code, protein1, protein2, edge_weight) values ('GU1','YER172C','YBL104C',1);
insert into iter_protein_graph (graph_code, protein1, protein2, edge_weight) values ('GU1','YER172C','YLR424W',1);
insert into iter_protein_graph (graph_code, protein1, protein2, edge_weight) values ('GU1','YGL049C','YER165W',1);
insert into iter_protein_graph (graph_code, protein1, protein2, edge_weight) values ('GU1','YGL094C','YER165W',1);
insert into iter_protein_graph (graph_code, protein1, protein2, edge_weight) values ('GU1','YGR013W','YPL178W',1);
insert into iter_protein_graph (graph_code, protein1, protein2, edge_weight) values ('GU1','YGR013W','YDL087C',1);
insert into iter_protein_graph (graph_code, protein1, protein2, edge_weight) values ('GU1','YGR013W','YBR119W',1);
insert into iter_protein_graph (graph_code, protein1, protein2, edge_weight) values ('GU1','YGR013W','YHR086W',1);
insert into iter_protein_graph (graph_code, protein1, protein2, edge_weight) values ('GU1','YGR013W','YOL001W',1);
insert into iter_protein_graph (graph_code, protein1, protein2, edge_weight) values ('GU1','YGR013W','YML046W',1);
insert into iter_protein_graph (graph_code, protein1, protein2, edge_weight) values ('GU1','YGR013W','YKL012W',1);
insert into iter_protein_graph (graph_code, protein1, protein2, edge_weight) values ('GU1','YGR013W','YDR235W',1);
insert into iter_protein_graph (graph_code, protein1, protein2, edge_weight) values ('GU1','YGR013W','YER029C',1);
insert into iter_protein_graph (graph_code, protein1, protein2, edge_weight) values ('GU1','YGR013W','YGR074W',1);
insert into iter_protein_graph (graph_code, protein1, protein2, edge_weight) values ('GU1','YGR013W','YLR275W',1);
insert into iter_protein_graph (graph_code, protein1, protein2, edge_weight) values ('GU1','YGR013W','YLR147C',1);
insert into iter_protein_graph (graph_code, protein1, protein2, edge_weight) values ('GU1','YGR013W','YIL061C',1);
insert into iter_protein_graph (graph_code, protein1, protein2, edge_weight) values ('GU1','YGR013W','YDR240C',1);
insert into iter_protein_graph (graph_code, protein1, protein2, edge_weight) values ('GU1','YGR013W','YMR125W',1);
insert into iter_protein_graph (graph_code, protein1, protein2, edge_weight) values ('GU1','YGR013W','YLR298C',1);
insert into iter_protein_graph (graph_code, protein1, protein2, edge_weight) values ('GU1','YGR074W','YER172C',1);
insert into iter_protein_graph (graph_code, protein1, protein2, edge_weight) values ('GU1','YGR074W','YPL213W',1);
insert into iter_protein_graph (graph_code, protein1, protein2, edge_weight) values ('GU1','YGR074W','YJL203W',1);
insert into iter_protein_graph (graph_code, protein1, protein2, edge_weight) values ('GU1','YGR074W','YGR091W',1);
insert into iter_protein_graph (graph_code, protein1, protein2, edge_weight) values ('GU1','YGR074W','YML046W',1);
insert into iter_protein_graph (graph_code, protein1, protein2, edge_weight) values ('GU1','YGR074W','YBR055C',1);
insert into iter_protein_graph (graph_code, protein1, protein2, edge_weight) values ('GU1','YGR074W','YHR165C',1);
insert into iter_protein_graph (graph_code, protein1, protein2, edge_weight) values ('GU1','YGR074W','YDL030W',1);
insert into iter_protein_graph (graph_code, protein1, protein2, edge_weight) values ('GU1','YGR074W','YER029C',1);
insert into iter_protein_graph (graph_code, protein1, protein2, edge_weight) values ('GU1','YGR074W','YLR147C',1);
insert into iter_protein_graph (graph_code, protein1, protein2, edge_weight) values ('GU1','YGR074W','YKL173W',1);
insert into iter_protein_graph (graph_code, protein1, protein2, edge_weight) values ('GU1','YGR074W','YDR240C',1);
insert into iter_protein_graph (graph_code, protein1, protein2, edge_weight) values ('GU1','YGR091W','YER172C',1);
insert into iter_protein_graph (graph_code, protein1, protein2, edge_weight) values ('GU1','YGR091W','YPR082C',1);
insert into iter_protein_graph (graph_code, protein1, protein2, edge_weight) values ('GU1','YGR091W','YDR473C',1);
insert into iter_protein_graph (graph_code, protein1, protein2, edge_weight) values ('GU1','YGR091W','YPR178W',1);
insert into iter_protein_graph (graph_code, protein1, protein2, edge_weight) values ('GU1','YGR091W','YBR055C',1);
insert into iter_protein_graph (graph_code, protein1, protein2, edge_weight) values ('GU1','YGR091W','YHR165C',1);
insert into iter_protein_graph (graph_code, protein1, protein2, edge_weight) values ('GU1','YGR091W','YER029C',1);
insert into iter_protein_graph (graph_code, protein1, protein2, edge_weight) values ('GU1','YGR091W','YLR275W',1);
insert into iter_protein_graph (graph_code, protein1, protein2, edge_weight) values ('GU1','YGR091W','YKL173W',1);
insert into iter_protein_graph (graph_code, protein1, protein2, edge_weight) values ('GU1','YGR091W','YOR308C',1);
insert into iter_protein_graph (graph_code, protein1, protein2, edge_weight) values ('GU1','YGR091W','YBR152W',1);
insert into iter_protein_graph (graph_code, protein1, protein2, edge_weight) values ('GU1','YGR162W','YER165W',1);
insert into iter_protein_graph (graph_code, protein1, protein2, edge_weight) values ('GU1','YGR162W','YJL190C',1);
insert into iter_protein_graph (graph_code, protein1, protein2, edge_weight) values ('GU1','YGR162W','YIL061C',1);
insert into iter_protein_graph (graph_code, protein1, protein2, edge_weight) values ('GU1','YGR162W','YCL037C',1);
insert into iter_protein_graph (graph_code, protein1, protein2, edge_weight) values ('GU1','YGR162W','YMR125W',1);
insert into iter_protein_graph (graph_code, protein1, protein2, edge_weight) values ('GU1','YHR086W','YPL178W',1);
insert into iter_protein_graph (graph_code, protein1, protein2, edge_weight) values ('GU1','YHR086W','YDL087C',1);
insert into iter_protein_graph (graph_code, protein1, protein2, edge_weight) values ('GU1','YHR086W','YBR119W',1);
insert into iter_protein_graph (graph_code, protein1, protein2, edge_weight) values ('GU1','YHR086W','YDR432W',1);
insert into iter_protein_graph (graph_code, protein1, protein2, edge_weight) values ('GU1','YHR086W','YER165W',1);
insert into iter_protein_graph (graph_code, protein1, protein2, edge_weight) values ('GU1','YHR086W','YDL043C',1);
insert into iter_protein_graph (graph_code, protein1, protein2, edge_weight) values ('GU1','YHR086W','YML046W',1);
insert into iter_protein_graph (graph_code, protein1, protein2, edge_weight) values ('GU1','YHR086W','YKL012W',1);
insert into iter_protein_graph (graph_code, protein1, protein2, edge_weight) values ('GU1','YHR086W','YDR235W',1);
insert into iter_protein_graph (graph_code, protein1, protein2, edge_weight) values ('GU1','YHR086W','YER029C',1);
insert into iter_protein_graph (graph_code, protein1, protein2, edge_weight) values ('GU1','YHR086W','YLR275W',1);
insert into iter_protein_graph (graph_code, protein1, protein2, edge_weight) values ('GU1','YHR086W','YLR147C',1);
insert into iter_protein_graph (graph_code, protein1, protein2, edge_weight) values ('GU1','YHR086W','YIL061C',1);
insert into iter_protein_graph (graph_code, protein1, protein2, edge_weight) values ('GU1','YHR086W','YKL173W',1);
insert into iter_protein_graph (graph_code, protein1, protein2, edge_weight) values ('GU1','YHR086W','YDR240C',1);
insert into iter_protein_graph (graph_code, protein1, protein2, edge_weight) values ('GU1','YHR086W','YGR013W',1);
insert into iter_protein_graph (graph_code, protein1, protein2, edge_weight) values ('GU1','YHR086W','YMR125W',1);
insert into iter_protein_graph (graph_code, protein1, protein2, edge_weight) values ('GU1','YHR086W','YGL049C',1);
insert into iter_protein_graph (graph_code, protein1, protein2, edge_weight) values ('GU1','YHR086W','YLR298C',1);
insert into iter_protein_graph (graph_code, protein1, protein2, edge_weight) values ('GU1','YHR165C','YBL074C',1);
insert into iter_protein_graph (graph_code, protein1, protein2, edge_weight) values ('GU1','YHR165C','YER172C',1);
insert into iter_protein_graph (graph_code, protein1, protein2, edge_weight) values ('GU1','YHR165C','YER165W',1);
insert into iter_protein_graph (graph_code, protein1, protein2, edge_weight) values ('GU1','YHR165C','YDR473C',1);
insert into iter_protein_graph (graph_code, protein1, protein2, edge_weight) values ('GU1','YHR165C','YGR091W',1);
insert into iter_protein_graph (graph_code, protein1, protein2, edge_weight) values ('GU1','YHR165C','YPR178W',1);
insert into iter_protein_graph (graph_code, protein1, protein2, edge_weight) values ('GU1','YHR165C','YBR055C',1);
insert into iter_protein_graph (graph_code, protein1, protein2, edge_weight) values ('GU1','YHR165C','YDL030W',1);
insert into iter_protein_graph (graph_code, protein1, protein2, edge_weight) values ('GU1','YHR165C','YML049C',1);
insert into iter_protein_graph (graph_code, protein1, protein2, edge_weight) values ('GU1','YHR165C','YER029C',1);
insert into iter_protein_graph (graph_code, protein1, protein2, edge_weight) values ('GU1','YHR165C','YLR147C',1);
insert into iter_protein_graph (graph_code, protein1, protein2, edge_weight) values ('GU1','YHR165C','YKL173W',1);
insert into iter_protein_graph (graph_code, protein1, protein2, edge_weight) values ('GU1','YHR165C','YOR308C',1);
insert into iter_protein_graph (graph_code, protein1, protein2, edge_weight) values ('GU1','YHR165C','YLR424W',1);
insert into iter_protein_graph (graph_code, protein1, protein2, edge_weight) values ('GU1','YIL061C','YDL087C',1);
insert into iter_protein_graph (graph_code, protein1, protein2, edge_weight) values ('GU1','YIL061C','YHR086W',1);
insert into iter_protein_graph (graph_code, protein1, protein2, edge_weight) values ('GU1','YIL061C','YER165W',1);
insert into iter_protein_graph (graph_code, protein1, protein2, edge_weight) values ('GU1','YIL061C','YML046W',1);
insert into iter_protein_graph (graph_code, protein1, protein2, edge_weight) values ('GU1','YIL061C','YKL012W',1);
insert into iter_protein_graph (graph_code, protein1, protein2, edge_weight) values ('GU1','YIL061C','YDR235W',1);
insert into iter_protein_graph (graph_code, protein1, protein2, edge_weight) values ('GU1','YIL061C','YDR240C',1);
insert into iter_protein_graph (graph_code, protein1, protein2, edge_weight) values ('GU1','YIL061C','YGR013W',1);
insert into iter_protein_graph (graph_code, protein1, protein2, edge_weight) values ('GU1','YIL061C','YMR125W',1);
insert into iter_protein_graph (graph_code, protein1, protein2, edge_weight) values ('GU1','YJL050W','YPL190C',1);
insert into iter_protein_graph (graph_code, protein1, protein2, edge_weight) values ('GU1','YJL203W','YER172C',1);
insert into iter_protein_graph (graph_code, protein1, protein2, edge_weight) values ('GU1','YJL203W','YMR240C',1);
insert into iter_protein_graph (graph_code, protein1, protein2, edge_weight) values ('GU1','YJL203W','YMR288W',1);
insert into iter_protein_graph (graph_code, protein1, protein2, edge_weight) values ('GU1','YJL203W','YOR319W',1);
insert into iter_protein_graph (graph_code, protein1, protein2, edge_weight) values ('GU1','YJL203W','YPL213W',1);
insert into iter_protein_graph (graph_code, protein1, protein2, edge_weight) values ('GU1','YJL203W','YER165W',1);
insert into iter_protein_graph (graph_code, protein1, protein2, edge_weight) values ('GU1','YJL203W','YDL043C',1);
insert into iter_protein_graph (graph_code, protein1, protein2, edge_weight) values ('GU1','YJL203W','YPR178W',1);
insert into iter_protein_graph (graph_code, protein1, protein2, edge_weight) values ('GU1','YJL203W','YHR165C',1);
insert into iter_protein_graph (graph_code, protein1, protein2, edge_weight) values ('GU1','YJL203W','YDL030W',1);
insert into iter_protein_graph (graph_code, protein1, protein2, edge_weight) values ('GU1','YJL203W','YML049C',1);
insert into iter_protein_graph (graph_code, protein1, protein2, edge_weight) values ('GU1','YJL203W','YKL173W',1);
insert into iter_protein_graph (graph_code, protein1, protein2, edge_weight) values ('GU1','YKL012W','YDL087C',1);
insert into iter_protein_graph (graph_code, protein1, protein2, edge_weight) values ('GU1','YKL012W','YBR119W',1);
insert into iter_protein_graph (graph_code, protein1, protein2, edge_weight) values ('GU1','YKL012W','YHR086W',1);
insert into iter_protein_graph (graph_code, protein1, protein2, edge_weight) values ('GU1','YKL012W','YER165W',1);
insert into iter_protein_graph (graph_code, protein1, protein2, edge_weight) values ('GU1','YKL012W','YGL094C',1);
insert into iter_protein_graph (graph_code, protein1, protein2, edge_weight) values ('GU1','YKL012W','YML046W',1);
insert into iter_protein_graph (graph_code, protein1, protein2, edge_weight) values ('GU1','YKL012W','YDR235W',1);
insert into iter_protein_graph (graph_code, protein1, protein2, edge_weight) values ('GU1','YKL012W','YER029C',1);
insert into iter_protein_graph (graph_code, protein1, protein2, edge_weight) values ('GU1','YKL012W','YIL061C',1);
insert into iter_protein_graph (graph_code, protein1, protein2, edge_weight) values ('GU1','YKL012W','YDR240C',1);
insert into iter_protein_graph (graph_code, protein1, protein2, edge_weight) values ('GU1','YKL012W','YGR013W',1);
insert into iter_protein_graph (graph_code, protein1, protein2, edge_weight) values ('GU1','YKL012W','YGR074W',1);
insert into iter_protein_graph (graph_code, protein1, protein2, edge_weight) values ('GU1','YKL012W','YLR147C',1);
insert into iter_protein_graph (graph_code, protein1, protein2, edge_weight) values ('GU1','YKL173W','YBL074C',1);
insert into iter_protein_graph (graph_code, protein1, protein2, edge_weight) values ('GU1','YKL173W','YER172C',1);
insert into iter_protein_graph (graph_code, protein1, protein2, edge_weight) values ('GU1','YKL173W','YPR082C',1);
insert into iter_protein_graph (graph_code, protein1, protein2, edge_weight) values ('GU1','YKL173W','YDR473C',1);
insert into iter_protein_graph (graph_code, protein1, protein2, edge_weight) values ('GU1','YKL173W','YPR178W',1);
insert into iter_protein_graph (graph_code, protein1, protein2, edge_weight) values ('GU1','YKL173W','YBR055C',1);
insert into iter_protein_graph (graph_code, protein1, protein2, edge_weight) values ('GU1','YKL173W','YHR165C',1);
insert into iter_protein_graph (graph_code, protein1, protein2, edge_weight) values ('GU1','YKL173W','YER029C',1);
insert into iter_protein_graph (graph_code, protein1, protein2, edge_weight) values ('GU1','YKL173W','YGR074W',1);
insert into iter_protein_graph (graph_code, protein1, protein2, edge_weight) values ('GU1','YKL173W','YLR275W',1);
insert into iter_protein_graph (graph_code, protein1, protein2, edge_weight) values ('GU1','YKL173W','YDL098C',1);
insert into iter_protein_graph (graph_code, protein1, protein2, edge_weight) values ('GU1','YLR226W','YPR161C',1);
insert into iter_protein_graph (graph_code, protein1, protein2, edge_weight) values ('GU1','YLR298C','YDL087C',1);
insert into iter_protein_graph (graph_code, protein1, protein2, edge_weight) values ('GU1','YLR298C','YBR119W',1);
insert into iter_protein_graph (graph_code, protein1, protein2, edge_weight) values ('GU1','YLR298C','YHR086W',1);
insert into iter_protein_graph (graph_code, protein1, protein2, edge_weight) values ('GU1','YLR298C','YER165W',1);
insert into iter_protein_graph (graph_code, protein1, protein2, edge_weight) values ('GU1','YLR298C','YML046W',1);
insert into iter_protein_graph (graph_code, protein1, protein2, edge_weight) values ('GU1','YLR298C','YKL012W',1);
insert into iter_protein_graph (graph_code, protein1, protein2, edge_weight) values ('GU1','YLR298C','YDR235W',1);
insert into iter_protein_graph (graph_code, protein1, protein2, edge_weight) values ('GU1','YLR298C','YER029C',1);
insert into iter_protein_graph (graph_code, protein1, protein2, edge_weight) values ('GU1','YLR298C','YGR074W',1);
insert into iter_protein_graph (graph_code, protein1, protein2, edge_weight) values ('GU1','YLR298C','YLR275W',1);
insert into iter_protein_graph (graph_code, protein1, protein2, edge_weight) values ('GU1','YLR298C','YIL061C',1);
insert into iter_protein_graph (graph_code, protein1, protein2, edge_weight) values ('GU1','YLR298C','YDR240C',1);
insert into iter_protein_graph (graph_code, protein1, protein2, edge_weight) values ('GU1','YLR298C','YGR013W',1);
insert into iter_protein_graph (graph_code, protein1, protein2, edge_weight) values ('GU1','YLR298C','YMR125W',1);
insert into iter_protein_graph (graph_code, protein1, protein2, edge_weight) values ('GU1','YLR424W','YER172C',1);
insert into iter_protein_graph (graph_code, protein1, protein2, edge_weight) values ('GU1','YLR424W','YHR165C',1);
insert into iter_protein_graph (graph_code, protein1, protein2, edge_weight) values ('GU1','YLR424W','YER029C',1);
insert into iter_protein_graph (graph_code, protein1, protein2, edge_weight) values ('GU1','YLR424W','YKL173W',1);
insert into iter_protein_graph (graph_code, protein1, protein2, edge_weight) values ('GU1','YLR430W','YNL251C',1);
insert into iter_protein_graph (graph_code, protein1, protein2, edge_weight) values ('GU1','YLR430W','YER165W',1);
insert into iter_protein_graph (graph_code, protein1, protein2, edge_weight) values ('GU1','YML049C','YMR288W',1);
insert into iter_protein_graph (graph_code, protein1, protein2, edge_weight) values ('GU1','YML049C','YOR319W',1);
insert into iter_protein_graph (graph_code, protein1, protein2, edge_weight) values ('GU1','YMR125W','YDL175C',1);
insert into iter_protein_graph (graph_code, protein1, protein2, edge_weight) values ('GU1','YMR125W','YPR057W',1);
insert into iter_protein_graph (graph_code, protein1, protein2, edge_weight) values ('GU1','YMR125W','YLR226W',1);
insert into iter_protein_graph (graph_code, protein1, protein2, edge_weight) values ('GU1','YMR125W','YPL178W',1);
insert into iter_protein_graph (graph_code, protein1, protein2, edge_weight) values ('GU1','YMR125W','YDR225W',1);
insert into iter_protein_graph (graph_code, protein1, protein2, edge_weight) values ('GU1','YMR125W','YDL087C',1);
insert into iter_protein_graph (graph_code, protein1, protein2, edge_weight) values ('GU1','YMR125W','YBR119W',1);
insert into iter_protein_graph (graph_code, protein1, protein2, edge_weight) values ('GU1','YMR125W','YPL190C',1);
insert into iter_protein_graph (graph_code, protein1, protein2, edge_weight) values ('GU1','YMR125W','YNL251C',1);
insert into iter_protein_graph (graph_code, protein1, protein2, edge_weight) values ('GU1','YMR125W','YER165W',1);
insert into iter_protein_graph (graph_code, protein1, protein2, edge_weight) values ('GU1','YMR125W','YKL012W',1);
insert into iter_protein_graph (graph_code, protein1, protein2, edge_weight) values ('GU1','YMR125W','YDR235W',1);
insert into iter_protein_graph (graph_code, protein1, protein2, edge_weight) values ('GU1','YMR125W','YHR165C',1);
insert into iter_protein_graph (graph_code, protein1, protein2, edge_weight) values ('GU1','YMR125W','YJL190C',1);
insert into iter_protein_graph (graph_code, protein1, protein2, edge_weight) values ('GU1','YMR125W','YML049C',1);
insert into iter_protein_graph (graph_code, protein1, protein2, edge_weight) values ('GU1','YMR125W','YJL080C',1);
insert into iter_protein_graph (graph_code, protein1, protein2, edge_weight) values ('GU1','YMR125W','YLR430W',1);
insert into iter_protein_graph (graph_code, protein1, protein2, edge_weight) values ('GU1','YMR125W','YPR161C',1);
insert into iter_protein_graph (graph_code, protein1, protein2, edge_weight) values ('GU1','YMR125W','YGR074W',1);
insert into iter_protein_graph (graph_code, protein1, protein2, edge_weight) values ('GU1','YMR125W','YLR275W',1);
insert into iter_protein_graph (graph_code, protein1, protein2, edge_weight) values ('GU1','YMR125W','YLR147C',1);
insert into iter_protein_graph (graph_code, protein1, protein2, edge_weight) values ('GU1','YMR125W','YIL061C',1);
insert into iter_protein_graph (graph_code, protein1, protein2, edge_weight) values ('GU1','YMR125W','YGR013W',1);
insert into iter_protein_graph (graph_code, protein1, protein2, edge_weight) values ('GU1','YMR125W','YCL037C',1);
insert into iter_protein_graph (graph_code, protein1, protein2, edge_weight) values ('GU1','YMR125W','YGR162W',1);
insert into iter_protein_graph (graph_code, protein1, protein2, edge_weight) values ('GU1','YMR125W','YGL049C',1);
insert into iter_protein_graph (graph_code, protein1, protein2, edge_weight) values ('GU1','YMR240C','YER172C',1);
insert into iter_protein_graph (graph_code, protein1, protein2, edge_weight) values ('GU1','YMR240C','YMR288W',1);
insert into iter_protein_graph (graph_code, protein1, protein2, edge_weight) values ('GU1','YMR240C','YPL213W',1);
insert into iter_protein_graph (graph_code, protein1, protein2, edge_weight) values ('GU1','YMR240C','YER165W',1);
insert into iter_protein_graph (graph_code, protein1, protein2, edge_weight) values ('GU1','YMR240C','YDL043C',1);
insert into iter_protein_graph (graph_code, protein1, protein2, edge_weight) values ('GU1','YMR240C','YJL203W',1);
insert into iter_protein_graph (graph_code, protein1, protein2, edge_weight) values ('GU1','YMR240C','YHR165C',1);
insert into iter_protein_graph (graph_code, protein1, protein2, edge_weight) values ('GU1','YMR240C','YDL030W',1);
insert into iter_protein_graph (graph_code, protein1, protein2, edge_weight) values ('GU1','YMR240C','YML049C',1);
insert into iter_protein_graph (graph_code, protein1, protein2, edge_weight) values ('GU1','YMR240C','YER029C',1);
insert into iter_protein_graph (graph_code, protein1, protein2, edge_weight) values ('GU1','YMR240C','YLR147C',1);
insert into iter_protein_graph (graph_code, protein1, protein2, edge_weight) values ('GU1','YMR240C','YMR125W',1);
insert into iter_protein_graph (graph_code, protein1, protein2, edge_weight) values ('GU1','YMR288W','YML049C',1);
insert into iter_protein_graph (graph_code, protein1, protein2, edge_weight) values ('GU1','YNL251C','YDL175C',1);
insert into iter_protein_graph (graph_code, protein1, protein2, edge_weight) values ('GU1','YNL251C','YJL050W',1);
insert into iter_protein_graph (graph_code, protein1, protein2, edge_weight) values ('GU1','YNL251C','YPL190C',1);
insert into iter_protein_graph (graph_code, protein1, protein2, edge_weight) values ('GU1','YNL251C','YER165W',1);
insert into iter_protein_graph (graph_code, protein1, protein2, edge_weight) values ('GU1','YNL251C','YLR430W',1);
insert into iter_protein_graph (graph_code, protein1, protein2, edge_weight) values ('GU1','YNL251C','YCL037C',1);
insert into iter_protein_graph (graph_code, protein1, protein2, edge_weight) values ('GU1','YNL251C','YMR125W',1);
insert into iter_protein_graph (graph_code, protein1, protein2, edge_weight) values ('GU1','YNL251C','YGL049C',1);
insert into iter_protein_graph (graph_code, protein1, protein2, edge_weight) values ('GU1','YNL251C','YOL115W',1);
insert into iter_protein_graph (graph_code, protein1, protein2, edge_weight) values ('GU1','YOL115W','YDL175C',1);
insert into iter_protein_graph (graph_code, protein1, protein2, edge_weight) values ('GU1','YPL178W','YDL087C',1);
insert into iter_protein_graph (graph_code, protein1, protein2, edge_weight) values ('GU1','YPL178W','YPL190C',1);
insert into iter_protein_graph (graph_code, protein1, protein2, edge_weight) values ('GU1','YPL178W','YHR086W',1);
insert into iter_protein_graph (graph_code, protein1, protein2, edge_weight) values ('GU1','YPL178W','YDR432W',1);
insert into iter_protein_graph (graph_code, protein1, protein2, edge_weight) values ('GU1','YPL178W','YNL251C',1);
insert into iter_protein_graph (graph_code, protein1, protein2, edge_weight) values ('GU1','YPL178W','YER165W',1);
insert into iter_protein_graph (graph_code, protein1, protein2, edge_weight) values ('GU1','YPL178W','YHR165C',1);
insert into iter_protein_graph (graph_code, protein1, protein2, edge_weight) values ('GU1','YPL178W','YML049C',1);
insert into iter_protein_graph (graph_code, protein1, protein2, edge_weight) values ('GU1','YPL178W','YLR275W',1);
insert into iter_protein_graph (graph_code, protein1, protein2, edge_weight) values ('GU1','YPL178W','YIL061C',1);
insert into iter_protein_graph (graph_code, protein1, protein2, edge_weight) values ('GU1','YPL178W','YDR240C',1);
insert into iter_protein_graph (graph_code, protein1, protein2, edge_weight) values ('GU1','YPL178W','YGR013W',1);
insert into iter_protein_graph (graph_code, protein1, protein2, edge_weight) values ('GU1','YPL178W','YMR125W',1);
insert into iter_protein_graph (graph_code, protein1, protein2, edge_weight) values ('GU1','YPL178W','YGL049C',1);
insert into iter_protein_graph (graph_code, protein1, protein2, edge_weight) values ('GU1','YPL190C','YDL175C',1);
insert into iter_protein_graph (graph_code, protein1, protein2, edge_weight) values ('GU1','YPL190C','YPL178W',1);
insert into iter_protein_graph (graph_code, protein1, protein2, edge_weight) values ('GU1','YPL190C','YJL050W',1);
insert into iter_protein_graph (graph_code, protein1, protein2, edge_weight) values ('GU1','YPL190C','YNL251C',1);
insert into iter_protein_graph (graph_code, protein1, protein2, edge_weight) values ('GU1','YPL190C','YER165W',1);
insert into iter_protein_graph (graph_code, protein1, protein2, edge_weight) values ('GU1','YPL190C','YLR430W',1);
insert into iter_protein_graph (graph_code, protein1, protein2, edge_weight) values ('GU1','YPL190C','YMR125W',1);
insert into iter_protein_graph (graph_code, protein1, protein2, edge_weight) values ('GU1','YPL190C','YOL115W',1);
insert into iter_protein_graph (graph_code, protein1, protein2, edge_weight) values ('GU1','YPL213W','YER172C',1);
insert into iter_protein_graph (graph_code, protein1, protein2, edge_weight) values ('GU1','YPL213W','YMR240C',1);
insert into iter_protein_graph (graph_code, protein1, protein2, edge_weight) values ('GU1','YPL213W','YMR288W',1);
insert into iter_protein_graph (graph_code, protein1, protein2, edge_weight) values ('GU1','YPL213W','YIR009W',1);
insert into iter_protein_graph (graph_code, protein1, protein2, edge_weight) values ('GU1','YPL213W','YHR165C',1);
insert into iter_protein_graph (graph_code, protein1, protein2, edge_weight) values ('GU1','YPL213W','YDL030W',1);
insert into iter_protein_graph (graph_code, protein1, protein2, edge_weight) values ('GU1','YPL213W','YML049C',1);
insert into iter_protein_graph (graph_code, protein1, protein2, edge_weight) values ('GU1','YPL213W','YER029C',1);
insert into iter_protein_graph (graph_code, protein1, protein2, edge_weight) values ('GU1','YPL213W','YLR275W',1);
insert into iter_protein_graph (graph_code, protein1, protein2, edge_weight) values ('GU1','YPL213W','YLR147C',1);
insert into iter_protein_graph (graph_code, protein1, protein2, edge_weight) values ('GU1','YPR161C','YLR226W',1);
insert into iter_protein_graph (graph_code, protein1, protein2, edge_weight) values ('GU1','YPR178W','YER172C',1);
insert into iter_protein_graph (graph_code, protein1, protein2, edge_weight) values ('GU1','YPR178W','YDR473C',1);
insert into iter_protein_graph (graph_code, protein1, protein2, edge_weight) values ('GU1','YPR178W','YGR091W',1);
insert into iter_protein_graph (graph_code, protein1, protein2, edge_weight) values ('GU1','YPR178W','YBR055C',1);
insert into iter_protein_graph (graph_code, protein1, protein2, edge_weight) values ('GU1','YPR178W','YHR165C',1);
insert into iter_protein_graph (graph_code, protein1, protein2, edge_weight) values ('GU1','YPR178W','YKL173W',1);
insert into iter_protein_graph (graph_code, protein1, protein2, edge_weight) values ('GU1','YPR178W','YDL098C',1);
insert into iter_protein_graph (graph_code, protein1, protein2, edge_weight) values ('GU1','YPR178W','YOR308C',1);
insert into iter_protein_graph (graph_code, protein1, protein2, edge_weight) values ('GU1','YBL039C','YOR133W',1);
insert into iter_protein_graph (graph_code, protein1, protein2, edge_weight) values ('GU1','YBL039C','YDL055C',1);
insert into iter_protein_graph (graph_code, protein1, protein2, edge_weight) values ('GU1','YBL039C','YML085C',1);
insert into iter_protein_graph (graph_code, protein1, protein2, edge_weight) values ('GU1','YDL055C','YNR016C',1);
insert into iter_protein_graph (graph_code, protein1, protein2, edge_weight) values ('GU1','YDL055C','YOR133W',1);
insert into iter_protein_graph (graph_code, protein1, protein2, edge_weight) values ('GU1','YDL055C','YFR009W',1);
insert into iter_protein_graph (graph_code, protein1, protein2, edge_weight) values ('GU1','YDL055C','YKL104C',1);
insert into iter_protein_graph (graph_code, protein1, protein2, edge_weight) values ('GU1','YDL055C','YLR259C',1);
insert into iter_protein_graph (graph_code, protein1, protein2, edge_weight) values ('GU1','YDL055C','YER086W',1);
insert into iter_protein_graph (graph_code, protein1, protein2, edge_weight) values ('GU1','YDL055C','YOL120C',1);
insert into iter_protein_graph (graph_code, protein1, protein2, edge_weight) values ('GU1','YDL055C','YPL235W',1);
insert into iter_protein_graph (graph_code, protein1, protein2, edge_weight) values ('GU1','YDL055C','YML124C',1);
insert into iter_protein_graph (graph_code, protein1, protein2, edge_weight) values ('GU1','YDL112W','YKL182W',1);
insert into iter_protein_graph (graph_code, protein1, protein2, edge_weight) values ('GU1','YDR035W','YLR355C',1);
insert into iter_protein_graph (graph_code, protein1, protein2, edge_weight) values ('GU1','YDR127W','YOR133W',1);
insert into iter_protein_graph (graph_code, protein1, protein2, edge_weight) values ('GU1','YDR127W','YKL104C',1);
insert into iter_protein_graph (graph_code, protein1, protein2, edge_weight) values ('GU1','YDR127W','YMR186W',1);
insert into iter_protein_graph (graph_code, protein1, protein2, edge_weight) values ('GU1','YDR127W','YGR240C',1);
insert into iter_protein_graph (graph_code, protein1, protein2, edge_weight) values ('GU1','YDR127W','YDL055C',1);
insert into iter_protein_graph (graph_code, protein1, protein2, edge_weight) values ('GU1','YDR127W','YPL235W',1);
insert into iter_protein_graph (graph_code, protein1, protein2, edge_weight) values ('GU1','YDR127W','YML085C',1);
insert into iter_protein_graph (graph_code, protein1, protein2, edge_weight) values ('GU1','YDR127W','YGR234W',1);
insert into iter_protein_graph (graph_code, protein1, protein2, edge_weight) values ('GU1','YDR335W','YKL104C',1);
insert into iter_protein_graph (graph_code, protein1, protein2, edge_weight) values ('GU1','YDR335W','YDL055C',1);
insert into iter_protein_graph (graph_code, protein1, protein2, edge_weight) values ('GU1','YDR335W','YML085C',1);
insert into iter_protein_graph (graph_code, protein1, protein2, edge_weight) values ('GU1','YER086W','YLR259C',1);
insert into iter_protein_graph (graph_code, protein1, protein2, edge_weight) values ('GU1','YER086W','YDL055C',1);
insert into iter_protein_graph (graph_code, protein1, protein2, edge_weight) values ('GU1','YER086W','YML085C',1);
insert into iter_protein_graph (graph_code, protein1, protein2, edge_weight) values ('GU1','YFL045C','YPL235W',1);
insert into iter_protein_graph (graph_code, protein1, protein2, edge_weight) values ('GU1','YFL045C','YML085C',1);
insert into iter_protein_graph (graph_code, protein1, protein2, edge_weight) values ('GU1','YFR009W','YGL195W',1);
insert into iter_protein_graph (graph_code, protein1, protein2, edge_weight) values ('GU1','YFR040W','YFR009W',1);
insert into iter_protein_graph (graph_code, protein1, protein2, edge_weight) values ('GU1','YFR040W','YER086W',1);
insert into iter_protein_graph (graph_code, protein1, protein2, edge_weight) values ('GU1','YFR040W','YKL029C',1);
insert into iter_protein_graph (graph_code, protein1, protein2, edge_weight) values ('GU1','YFR040W','YDL055C',1);
insert into iter_protein_graph (graph_code, protein1, protein2, edge_weight) values ('GU1','YFR040W','YDL185W',1);
insert into iter_protein_graph (graph_code, protein1, protein2, edge_weight) values ('GU1','YFR040W','YML124C',1);
insert into iter_protein_graph (graph_code, protein1, protein2, edge_weight) values ('GU1','YGL195W','YFR009W',1);
insert into iter_protein_graph (graph_code, protein1, protein2, edge_weight) values ('GU1','YGL195W','YKL104C',1);
insert into iter_protein_graph (graph_code, protein1, protein2, edge_weight) values ('GU1','YGL195W','YDL055C',1);
insert into iter_protein_graph (graph_code, protein1, protein2, edge_weight) values ('GU1','YGL195W','YFL045C',1);
insert into iter_protein_graph (graph_code, protein1, protein2, edge_weight) values ('GU1','YGL195W','YML085C',1);
insert into iter_protein_graph (graph_code, protein1, protein2, edge_weight) values ('GU1','YGL238W','YGR214W',1);
insert into iter_protein_graph (graph_code, protein1, protein2, edge_weight) values ('GU1','YGR204W','YDL055C',1);
insert into iter_protein_graph (graph_code, protein1, protein2, edge_weight) values ('GU1','YGR214W','YDR127W',1);
insert into iter_protein_graph (graph_code, protein1, protein2, edge_weight) values ('GU1','YGR214W','YLR259C',1);
insert into iter_protein_graph (graph_code, protein1, protein2, edge_weight) values ('GU1','YGR214W','YGR240C',1);
insert into iter_protein_graph (graph_code, protein1, protein2, edge_weight) values ('GU1','YGR214W','YML085C',1);
insert into iter_protein_graph (graph_code, protein1, protein2, edge_weight) values ('GU1','YGR234W','YDR188W',1);
insert into iter_protein_graph (graph_code, protein1, protein2, edge_weight) values ('GU1','YGR234W','YOR133W',1);
insert into iter_protein_graph (graph_code, protein1, protein2, edge_weight) values ('GU1','YGR234W','YGL195W',1);
insert into iter_protein_graph (graph_code, protein1, protein2, edge_weight) values ('GU1','YGR234W','YFR009W',1);
insert into iter_protein_graph (graph_code, protein1, protein2, edge_weight) values ('GU1','YGR234W','YKL104C',1);
insert into iter_protein_graph (graph_code, protein1, protein2, edge_weight) values ('GU1','YGR234W','YLR106C',1);
insert into iter_protein_graph (graph_code, protein1, protein2, edge_weight) values ('GU1','YGR234W','YGR214W',1);
insert into iter_protein_graph (graph_code, protein1, protein2, edge_weight) values ('GU1','YGR234W','YML085C',1);
insert into iter_protein_graph (graph_code, protein1, protein2, edge_weight) values ('GU1','YGR234W','YDL055C',1);
insert into iter_protein_graph (graph_code, protein1, protein2, edge_weight) values ('GU1','YHL011C','YLR259C',1);
insert into iter_protein_graph (graph_code, protein1, protein2, edge_weight) values ('GU1','YHL011C','YGL030W',1);
insert into iter_protein_graph (graph_code, protein1, protein2, edge_weight) values ('GU1','YHL011C','YGR214W',1);
insert into iter_protein_graph (graph_code, protein1, protein2, edge_weight) values ('GU1','YHL011C','YOR133W',1);
insert into iter_protein_graph (graph_code, protein1, protein2, edge_weight) values ('GU1','YHL011C','YKL104C',1);
insert into iter_protein_graph (graph_code, protein1, protein2, edge_weight) values ('GU1','YHL011C','YMR186W',1);
insert into iter_protein_graph (graph_code, protein1, protein2, edge_weight) values ('GU1','YHL011C','YDL055C',1);
insert into iter_protein_graph (graph_code, protein1, protein2, edge_weight) values ('GU1','YHL011C','YML085C',1);
insert into iter_protein_graph (graph_code, protein1, protein2, edge_weight) values ('GU1','YHR128W','YDL055C',1);
insert into iter_protein_graph (graph_code, protein1, protein2, edge_weight) values ('GU1','YHR128W','YML085C',1);
insert into iter_protein_graph (graph_code, protein1, protein2, edge_weight) values ('GU1','YKL029C','YNR016C',1);
insert into iter_protein_graph (graph_code, protein1, protein2, edge_weight) values ('GU1','YKL029C','YDR127W',1);
insert into iter_protein_graph (graph_code, protein1, protein2, edge_weight) values ('GU1','YKL029C','YDL143W',1);
insert into iter_protein_graph (graph_code, protein1, protein2, edge_weight) values ('GU1','YKL029C','YDR188W',1);
insert into iter_protein_graph (graph_code, protein1, protein2, edge_weight) values ('GU1','YKL029C','YOR133W',1);
insert into iter_protein_graph (graph_code, protein1, protein2, edge_weight) values ('GU1','YKL029C','YKL182W',1);
insert into iter_protein_graph (graph_code, protein1, protein2, edge_weight) values ('GU1','YKL029C','YGL195W',1);
insert into iter_protein_graph (graph_code, protein1, protein2, edge_weight) values ('GU1','YKL029C','YFR009W',1);
insert into iter_protein_graph (graph_code, protein1, protein2, edge_weight) values ('GU1','YKL029C','YEL022W',1);
insert into iter_protein_graph (graph_code, protein1, protein2, edge_weight) values ('GU1','YKL029C','YKL104C',1);
insert into iter_protein_graph (graph_code, protein1, protein2, edge_weight) values ('GU1','YKL029C','YBL076C',1);
insert into iter_protein_graph (graph_code, protein1, protein2, edge_weight) values ('GU1','YKL029C','YER086W',1);
insert into iter_protein_graph (graph_code, protein1, protein2, edge_weight) values ('GU1','YKL029C','YLR106C',1);
insert into iter_protein_graph (graph_code, protein1, protein2, edge_weight) values ('GU1','YKL029C','YDR335W',1);
insert into iter_protein_graph (graph_code, protein1, protein2, edge_weight) values ('GU1','YKL029C','YHL011C',1);
insert into iter_protein_graph (graph_code, protein1, protein2, edge_weight) values ('GU1','YKL029C','YDL055C',1);
insert into iter_protein_graph (graph_code, protein1, protein2, edge_weight) values ('GU1','YKL029C','YGL030W',1);
insert into iter_protein_graph (graph_code, protein1, protein2, edge_weight) values ('GU1','YKL029C','YGR214W',1);
insert into iter_protein_graph (graph_code, protein1, protein2, edge_weight) values ('GU1','YKL029C','YDL185W',1);
insert into iter_protein_graph (graph_code, protein1, protein2, edge_weight) values ('GU1','YKL029C','YDR457W',1);
insert into iter_protein_graph (graph_code, protein1, protein2, edge_weight) values ('GU1','YKL029C','YML085C',1);
insert into iter_protein_graph (graph_code, protein1, protein2, edge_weight) values ('GU1','YKL029C','YML124C',1);
insert into iter_protein_graph (graph_code, protein1, protein2, edge_weight) values ('GU1','YKL029C','YBL039C',1);
insert into iter_protein_graph (graph_code, protein1, protein2, edge_weight) values ('GU1','YKL067W','YDL055C',1);
insert into iter_protein_graph (graph_code, protein1, protein2, edge_weight) values ('GU1','YKL067W','YGL030W',1);
insert into iter_protein_graph (graph_code, protein1, protein2, edge_weight) values ('GU1','YLL018C','YDL055C',1);
insert into iter_protein_graph (graph_code, protein1, protein2, edge_weight) values ('GU1','YLL040C','YML085C',1);
insert into iter_protein_graph (graph_code, protein1, protein2, edge_weight) values ('GU1','YLL040C','YOR133W',1);
insert into iter_protein_graph (graph_code, protein1, protein2, edge_weight) values ('GU1','YLL040C','YFR009W',1);
insert into iter_protein_graph (graph_code, protein1, protein2, edge_weight) values ('GU1','YLL040C','YKL104C',1);
insert into iter_protein_graph (graph_code, protein1, protein2, edge_weight) values ('GU1','YLL040C','YDL055C',1);
insert into iter_protein_graph (graph_code, protein1, protein2, edge_weight) values ('GU1','YLL040C','YDL185W',1);
insert into iter_protein_graph (graph_code, protein1, protein2, edge_weight) values ('GU1','YLR106C','YDL055C',1);
insert into iter_protein_graph (graph_code, protein1, protein2, edge_weight) values ('GU1','YLR153C','YOR133W',1);
insert into iter_protein_graph (graph_code, protein1, protein2, edge_weight) values ('GU1','YLR153C','YLR259C',1);
insert into iter_protein_graph (graph_code, protein1, protein2, edge_weight) values ('GU1','YLR153C','YLR106C',1);
insert into iter_protein_graph (graph_code, protein1, protein2, edge_weight) values ('GU1','YLR153C','YDL055C',1);
insert into iter_protein_graph (graph_code, protein1, protein2, edge_weight) values ('GU1','YLR153C','YER070W',1);
insert into iter_protein_graph (graph_code, protein1, protein2, edge_weight) values ('GU1','YLR153C','YGR214W',1);
insert into iter_protein_graph (graph_code, protein1, protein2, edge_weight) values ('GU1','YLR153C','YML085C',1);
insert into iter_protein_graph (graph_code, protein1, protein2, edge_weight) values ('GU1','YLR153C','YML124C',1);
insert into iter_protein_graph (graph_code, protein1, protein2, edge_weight) values ('GU1','YML124C','YDR188W',1);
insert into iter_protein_graph (graph_code, protein1, protein2, edge_weight) values ('GU1','YML124C','YOR133W',1);
insert into iter_protein_graph (graph_code, protein1, protein2, edge_weight) values ('GU1','YML124C','YKL182W',1);
insert into iter_protein_graph (graph_code, protein1, protein2, edge_weight) values ('GU1','YML124C','YGL195W',1);
insert into iter_protein_graph (graph_code, protein1, protein2, edge_weight) values ('GU1','YML124C','YFR009W',1);
insert into iter_protein_graph (graph_code, protein1, protein2, edge_weight) values ('GU1','YML124C','YKL104C',1);
insert into iter_protein_graph (graph_code, protein1, protein2, edge_weight) values ('GU1','YML124C','YLR259C',1);
insert into iter_protein_graph (graph_code, protein1, protein2, edge_weight) values ('GU1','YML124C','YKL029C',1);
insert into iter_protein_graph (graph_code, protein1, protein2, edge_weight) values ('GU1','YML124C','YLR106C',1);
insert into iter_protein_graph (graph_code, protein1, protein2, edge_weight) values ('GU1','YML124C','YDL055C',1);
insert into iter_protein_graph (graph_code, protein1, protein2, edge_weight) values ('GU1','YML124C','YDL185W',1);
insert into iter_protein_graph (graph_code, protein1, protein2, edge_weight) values ('GU1','YML124C','YML085C',1);
insert into iter_protein_graph (graph_code, protein1, protein2, edge_weight) values ('GU1','YOL120C','YLL018C',1);
insert into iter_protein_graph (graph_code, protein1, protein2, edge_weight) values ('GU1','YOL120C','YOR133W',1);
insert into iter_protein_graph (graph_code, protein1, protein2, edge_weight) values ('GU1','YOL120C','YKL104C',1);
insert into iter_protein_graph (graph_code, protein1, protein2, edge_weight) values ('GU1','YOL120C','YER086W',1);
insert into iter_protein_graph (graph_code, protein1, protein2, edge_weight) values ('GU1','YOL120C','YDL055C',1);
insert into iter_protein_graph (graph_code, protein1, protein2, edge_weight) values ('GU1','YOL120C','YML124C',1);
insert into iter_protein_graph (graph_code, protein1, protein2, edge_weight) values ('GU1','YNR016C','YDL055C',1);
insert into iter_protein_graph (graph_code, protein1, protein2, edge_weight) values ('GU1','YPL235W','YOR133W',1);
insert into iter_protein_graph (graph_code, protein1, protein2, edge_weight) values ('GU1','YPL235W','YHR128W',1);
insert into iter_protein_graph (graph_code, protein1, protein2, edge_weight) values ('GU1','YPL235W','YGL195W',1);
insert into iter_protein_graph (graph_code, protein1, protein2, edge_weight) values ('GU1','YPL235W','YFR009W',1);
insert into iter_protein_graph (graph_code, protein1, protein2, edge_weight) values ('GU1','YPL235W','YKL104C',1);
insert into iter_protein_graph (graph_code, protein1, protein2, edge_weight) values ('GU1','YPL235W','YMR186W',1);
insert into iter_protein_graph (graph_code, protein1, protein2, edge_weight) values ('GU1','YPL235W','YBL076C',1);
insert into iter_protein_graph (graph_code, protein1, protein2, edge_weight) values ('GU1','YPL235W','YER086W',1);
insert into iter_protein_graph (graph_code, protein1, protein2, edge_weight) values ('GU1','YPL235W','YKL029C',1);
insert into iter_protein_graph (graph_code, protein1, protein2, edge_weight) values ('GU1','YPL235W','YDL055C',1);
insert into iter_protein_graph (graph_code, protein1, protein2, edge_weight) values ('GU1','YPL235W','YGL030W',1);
insert into iter_protein_graph (graph_code, protein1, protein2, edge_weight) values ('GU1','YPL235W','YGR214W',1);
insert into iter_protein_graph (graph_code, protein1, protein2, edge_weight) values ('GU1','YPL235W','YFL045C',1);
insert into iter_protein_graph (graph_code, protein1, protein2, edge_weight) values ('GU1','YPL235W','YML085C',1);
insert into iter_protein_graph (graph_code, protein1, protein2, edge_weight) values ('GU1','YDR425W','YNL243W',1);
insert into iter_protein_graph (graph_code, protein1, protein2, edge_weight) values ('GU1','YDR425W','YJL036W',1);
insert into iter_protein_graph (graph_code, protein1, protein2, edge_weight) values ('GU1','YJL036W','YDL113C',1);
insert into iter_protein_graph (graph_code, protein1, protein2, edge_weight) values ('GU1','YJL036W','YDR425W',1);
insert into iter_protein_graph (graph_code, protein1, protein2, edge_weight) values ('GU1','YBL085W','YER165W',1);
insert into iter_protein_graph (graph_code, protein1, protein2, edge_weight) values ('GU1','YGL049C','YOL139C',1);
insert into iter_protein_graph (graph_code, protein1, protein2, edge_weight) values ('GU1','YGR250C','YER165W',1);
insert into iter_protein_graph (graph_code, protein1, protein2, edge_weight) values ('GU1','YIR001C','YER165W',1);
insert into iter_protein_graph (graph_code, protein1, protein2, edge_weight) values ('GU1','YIR001C','YNL138W',1);
insert into iter_protein_graph (graph_code, protein1, protein2, edge_weight) values ('GU1','YIR001C','YGR192C',1);
insert into iter_protein_graph (graph_code, protein1, protein2, edge_weight) values ('GU1','YIR001C','YGL049C',1);
insert into iter_protein_graph (graph_code, protein1, protein2, edge_weight) values ('GU1','YIR001C','YGR250C',1);
insert into iter_protein_graph (graph_code, protein1, protein2, edge_weight) values ('GU1','YJL005W','YNL138W',1);
insert into iter_protein_graph (graph_code, protein1, protein2, edge_weight) values ('GU1','YML117W','YER165W',1);
insert into iter_protein_graph (graph_code, protein1, protein2, edge_weight) values ('GU1','YNL138W','YJL005W',1);
insert into iter_protein_graph (graph_code, protein1, protein2, edge_weight) values ('GU1','YNL251C','YML117W',1);
insert into iter_protein_graph (graph_code, protein1, protein2, edge_weight) values ('GU1','YOL139C','YER165W',1);
insert into iter_protein_graph (graph_code, protein1, protein2, edge_weight) values ('GU1','YOL139C','YGL049C',1);
insert into iter_protein_graph (graph_code, protein1, protein2, edge_weight) values ('GU1','YBR127C','YJR033C',1);
insert into iter_protein_graph (graph_code, protein1, protein2, edge_weight) values ('GU1','YBR127C','YDL185W',1);
insert into iter_protein_graph (graph_code, protein1, protein2, edge_weight) values ('GU1','YBR127C','YHR039C-A',1);
insert into iter_protein_graph (graph_code, protein1, protein2, edge_weight) values ('GU1','YBR127C','YKL080W',1);
insert into iter_protein_graph (graph_code, protein1, protein2, edge_weight) values ('GU1','YBR127C','YLR447C',1);
insert into iter_protein_graph (graph_code, protein1, protein2, edge_weight) values ('GU1','YKL080W','YDL185W',1);
insert into iter_protein_graph (graph_code, protein1, protein2, edge_weight) values ('GU1','YKL080W','YBR127C',1);
insert into iter_protein_graph (graph_code, protein1, protein2, edge_weight) values ('GU1','YKL080W','YOR332W',1);
insert into iter_protein_graph (graph_code, protein1, protein2, edge_weight) values ('GU1','YOR332W','YJR033C',1);
insert into iter_protein_graph (graph_code, protein1, protein2, edge_weight) values ('GU1','YOR332W','YDL185W',1);
insert into iter_protein_graph (graph_code, protein1, protein2, edge_weight) values ('GU1','YOR332W','YBR127C',1);
insert into iter_protein_graph (graph_code, protein1, protein2, edge_weight) values ('GU1','YOR332W','YKL080W',1);
insert into iter_protein_graph (graph_code, protein1, protein2, edge_weight) values ('GU1','YJL033W','YJR145C',1);
insert into iter_protein_graph (graph_code, protein1, protein2, edge_weight) values ('GU1','YGR281W','YOR270C',1);
insert into iter_protein_graph (graph_code, protein1, protein2, edge_weight) values ('GU1','YML072C','YNL271C',1);
insert into iter_protein_graph (graph_code, protein1, protein2, edge_weight) values ('GU1','YML072C','YLR044C',1);
insert into iter_protein_graph (graph_code, protein1, protein2, edge_weight) values ('GU1','YML072C','YCR012W',1);
insert into iter_protein_graph (graph_code, protein1, protein2, edge_weight) values ('GU1','YML072C','YML024W',1);
insert into iter_protein_graph (graph_code, protein1, protein2, edge_weight) values ('GU1','YOR270C','YLR044C',1);
insert into iter_protein_graph (graph_code, protein1, protein2, edge_weight) values ('GU1','YDR171W','YPR035W',1);
insert into iter_protein_graph (graph_code, protein1, protein2, edge_weight) values ('GU1','YGR178C','YHR121W',1);
insert into iter_protein_graph (graph_code, protein1, protein2, edge_weight) values ('GU1','YGR178C','YLR340W',1);
insert into iter_protein_graph (graph_code, protein1, protein2, edge_weight) values ('GU1','YHR121W','YHR174W',1);
insert into iter_protein_graph (graph_code, protein1, protein2, edge_weight) values ('GU1','YHR121W','YDR171W',1);
insert into iter_protein_graph (graph_code, protein1, protein2, edge_weight) values ('GU1','YHR121W','YGR178C',1);
insert into iter_protein_graph (graph_code, protein1, protein2, edge_weight) values ('GU1','YDR233C','YPL154C',1);
insert into iter_protein_graph (graph_code, protein1, protein2, edge_weight) values ('GU1','YML124C','YDR394W',1);
insert into iter_protein_graph (graph_code, protein1, protein2, edge_weight) values ('GU1','YBR142W','YGL030W',1);
insert into iter_protein_graph (graph_code, protein1, protein2, edge_weight) values ('GU1','YBR142W','YIL069C',1);
insert into iter_protein_graph (graph_code, protein1, protein2, edge_weight) values ('GU1','YBR142W','YLR367W',1);
insert into iter_protein_graph (graph_code, protein1, protein2, edge_weight) values ('GU1','YBR247C','YLR186W',1);
insert into iter_protein_graph (graph_code, protein1, protein2, edge_weight) values ('GU1','YBR247C','YHR148W',1);
insert into iter_protein_graph (graph_code, protein1, protein2, edge_weight) values ('GU1','YBR247C','YNL075W',1);
insert into iter_protein_graph (graph_code, protein1, protein2, edge_weight) values ('GU1','YBR247C','YCL059C',1);
insert into iter_protein_graph (graph_code, protein1, protein2, edge_weight) values ('GU1','YBR247C','YOR056C',1);
insert into iter_protein_graph (graph_code, protein1, protein2, edge_weight) values ('GU1','YBR247C','YPR144C',1);
insert into iter_protein_graph (graph_code, protein1, protein2, edge_weight) values ('GU1','YBR247C','YDR025W',1);
insert into iter_protein_graph (graph_code, protein1, protein2, edge_weight) values ('GU1','YBR247C','YDR064W',1);
insert into iter_protein_graph (graph_code, protein1, protein2, edge_weight) values ('GU1','YBR247C','YCR031C',1);
insert into iter_protein_graph (graph_code, protein1, protein2, edge_weight) values ('GU1','YBR247C','YDR447C',1);
insert into iter_protein_graph (graph_code, protein1, protein2, edge_weight) values ('GU1','YBR247C','YDR450W',1);
insert into iter_protein_graph (graph_code, protein1, protein2, edge_weight) values ('GU1','YBR247C','YIL069C',1);
insert into iter_protein_graph (graph_code, protein1, protein2, edge_weight) values ('GU1','YBR247C','YBL072C',1);
insert into iter_protein_graph (graph_code, protein1, protein2, edge_weight) values ('GU1','YBR247C','YBR189W',1);
insert into iter_protein_graph (graph_code, protein1, protein2, edge_weight) values ('GU1','YBR247C','YGR081C',1);
insert into iter_protein_graph (graph_code, protein1, protein2, edge_weight) values ('GU1','YBR247C','YLL011W',1);
insert into iter_protein_graph (graph_code, protein1, protein2, edge_weight) values ('GU1','YBR247C','YDL060W',1);
insert into iter_protein_graph (graph_code, protein1, protein2, edge_weight) values ('GU1','YBR247C','YDR449C',1);
insert into iter_protein_graph (graph_code, protein1, protein2, edge_weight) values ('GU1','YBR247C','YLR367W',1);
insert into iter_protein_graph (graph_code, protein1, protein2, edge_weight) values ('GU1','YBR247C','YOR145C',1);
insert into iter_protein_graph (graph_code, protein1, protein2, edge_weight) values ('GU1','YBR247C','YCR057C',1);
insert into iter_protein_graph (graph_code, protein1, protein2, edge_weight) values ('GU1','YBR247C','YNL207W',1);
insert into iter_protein_graph (graph_code, protein1, protein2, edge_weight) values ('GU1','YBR247C','YLR264W',1);
insert into iter_protein_graph (graph_code, protein1, protein2, edge_weight) values ('GU1','YBR247C','YOR290C',1);
insert into iter_protein_graph (graph_code, protein1, protein2, edge_weight) values ('GU1','YBR247C','YGR054W',1);
insert into iter_protein_graph (graph_code, protein1, protein2, edge_weight) values ('GU1','YCL059C','YLR186W',1);
insert into iter_protein_graph (graph_code, protein1, protein2, edge_weight) values ('GU1','YCL059C','YBR247C',1);
insert into iter_protein_graph (graph_code, protein1, protein2, edge_weight) values ('GU1','YCL059C','YHR148W',1);
insert into iter_protein_graph (graph_code, protein1, protein2, edge_weight) values ('GU1','YCL059C','YPR144C',1);
insert into iter_protein_graph (graph_code, protein1, protein2, edge_weight) values ('GU1','YCL059C','YGL030W',1);
insert into iter_protein_graph (graph_code, protein1, protein2, edge_weight) values ('GU1','YCL059C','YBL072C',1);
insert into iter_protein_graph (graph_code, protein1, protein2, edge_weight) values ('GU1','YCL059C','YLL011W',1);
insert into iter_protein_graph (graph_code, protein1, protein2, edge_weight) values ('GU1','YCL059C','YDR449C',1);
insert into iter_protein_graph (graph_code, protein1, protein2, edge_weight) values ('GU1','YCR057C','YHR148W',1);
insert into iter_protein_graph (graph_code, protein1, protein2, edge_weight) values ('GU1','YCR057C','YNL075W',1);
insert into iter_protein_graph (graph_code, protein1, protein2, edge_weight) values ('GU1','YCR057C','YBL072C',1);
insert into iter_protein_graph (graph_code, protein1, protein2, edge_weight) values ('GU1','YCR057C','YDR449C',1);
insert into iter_protein_graph (graph_code, protein1, protein2, edge_weight) values ('GU1','YCR057C','YLR186W',1);
insert into iter_protein_graph (graph_code, protein1, protein2, edge_weight) values ('GU1','YCR057C','YPR144C',1);
insert into iter_protein_graph (graph_code, protein1, protein2, edge_weight) values ('GU1','YCR057C','YOR145C',1);
insert into iter_protein_graph (graph_code, protein1, protein2, edge_weight) values ('GU1','YCR057C','YDR025W',1);
insert into iter_protein_graph (graph_code, protein1, protein2, edge_weight) values ('GU1','YCR057C','YDR064W',1);
insert into iter_protein_graph (graph_code, protein1, protein2, edge_weight) values ('GU1','YCR057C','YBR189W',1);
insert into iter_protein_graph (graph_code, protein1, protein2, edge_weight) values ('GU1','YCR057C','YLL011W',1);
insert into iter_protein_graph (graph_code, protein1, protein2, edge_weight) values ('GU1','YCR057C','YLR367W',1);
insert into iter_protein_graph (graph_code, protein1, protein2, edge_weight) values ('GU1','YCR057C','YBR247C',1);
insert into iter_protein_graph (graph_code, protein1, protein2, edge_weight) values ('GU1','YCR057C','YCL059C',1);
insert into iter_protein_graph (graph_code, protein1, protein2, edge_weight) values ('GU1','YCR057C','YCR031C',1);
insert into iter_protein_graph (graph_code, protein1, protein2, edge_weight) values ('GU1','YCR057C','YDR447C',1);
insert into iter_protein_graph (graph_code, protein1, protein2, edge_weight) values ('GU1','YCR057C','YDR450W',1);
insert into iter_protein_graph (graph_code, protein1, protein2, edge_weight) values ('GU1','YCR057C','YIL069C',1);
insert into iter_protein_graph (graph_code, protein1, protein2, edge_weight) values ('GU1','YDL060W','YBR247C',1);
insert into iter_protein_graph (graph_code, protein1, protein2, edge_weight) values ('GU1','YDL060W','YOR145C',1);
insert into iter_protein_graph (graph_code, protein1, protein2, edge_weight) values ('GU1','YDL060W','YNL207W',1);
insert into iter_protein_graph (graph_code, protein1, protein2, edge_weight) values ('GU1','YDL060W','YDR025W',1);
insert into iter_protein_graph (graph_code, protein1, protein2, edge_weight) values ('GU1','YDL060W','YDR064W',1);
insert into iter_protein_graph (graph_code, protein1, protein2, edge_weight) values ('GU1','YDL060W','YDR447C',1);
insert into iter_protein_graph (graph_code, protein1, protein2, edge_weight) values ('GU1','YDL060W','YIL069C',1);
insert into iter_protein_graph (graph_code, protein1, protein2, edge_weight) values ('GU1','YDL060W','YBR189W',1);
insert into iter_protein_graph (graph_code, protein1, protein2, edge_weight) values ('GU1','YDL060W','YGR081C',1);
insert into iter_protein_graph (graph_code, protein1, protein2, edge_weight) values ('GU1','YDR449C','YLR186W',1);
insert into iter_protein_graph (graph_code, protein1, protein2, edge_weight) values ('GU1','YDR449C','YHR148W',1);
insert into iter_protein_graph (graph_code, protein1, protein2, edge_weight) values ('GU1','YDR449C','YPR144C',1);
insert into iter_protein_graph (graph_code, protein1, protein2, edge_weight) values ('GU1','YDR449C','YCR057C',1);
insert into iter_protein_graph (graph_code, protein1, protein2, edge_weight) values ('GU1','YDR449C','YBL072C',1);
insert into iter_protein_graph (graph_code, protein1, protein2, edge_weight) values ('GU1','YDR449C','YLL011W',1);
insert into iter_protein_graph (graph_code, protein1, protein2, edge_weight) values ('GU1','YGR081C','YER155C',1);
insert into iter_protein_graph (graph_code, protein1, protein2, edge_weight) values ('GU1','YGR081C','YIL069C',1);
insert into iter_protein_graph (graph_code, protein1, protein2, edge_weight) values ('GU1','YGR081C','YBL072C',1);
insert into iter_protein_graph (graph_code, protein1, protein2, edge_weight) values ('GU1','YGR081C','YBR189W',1);
insert into iter_protein_graph (graph_code, protein1, protein2, edge_weight) values ('GU1','YGR081C','YDL060W',1);
insert into iter_protein_graph (graph_code, protein1, protein2, edge_weight) values ('GU1','YNL207W','YER155C',1);
insert into iter_protein_graph (graph_code, protein1, protein2, edge_weight) values ('GU1','YNL207W','YBR247C',1);
insert into iter_protein_graph (graph_code, protein1, protein2, edge_weight) values ('GU1','YNL207W','YOR056C',1);
insert into iter_protein_graph (graph_code, protein1, protein2, edge_weight) values ('GU1','YNL207W','YOR145C',1);
insert into iter_protein_graph (graph_code, protein1, protein2, edge_weight) values ('GU1','YNL207W','YGL030W',1);
insert into iter_protein_graph (graph_code, protein1, protein2, edge_weight) values ('GU1','YNL207W','YDR025W',1);
insert into iter_protein_graph (graph_code, protein1, protein2, edge_weight) values ('GU1','YNL207W','YDR064W',1);
insert into iter_protein_graph (graph_code, protein1, protein2, edge_weight) values ('GU1','YNL207W','YDR450W',1);
insert into iter_protein_graph (graph_code, protein1, protein2, edge_weight) values ('GU1','YNL207W','YKR057W',1);
insert into iter_protein_graph (graph_code, protein1, protein2, edge_weight) values ('GU1','YNL207W','YLR264W',1);
insert into iter_protein_graph (graph_code, protein1, protein2, edge_weight) values ('GU1','YNL207W','YBL072C',1);
insert into iter_protein_graph (graph_code, protein1, protein2, edge_weight) values ('GU1','YNL207W','YOR290C',1);
insert into iter_protein_graph (graph_code, protein1, protein2, edge_weight) values ('GU1','YNL207W','YDL060W',1);
insert into iter_protein_graph (graph_code, protein1, protein2, edge_weight) values ('GU1','YNL207W','YGR054W',1);
insert into iter_protein_graph (graph_code, protein1, protein2, edge_weight) values ('GU1','YNL207W','YLR367W',1);
insert into iter_protein_graph (graph_code, protein1, protein2, edge_weight) values ('GU1','YOR056C','YBR247C',1);
insert into iter_protein_graph (graph_code, protein1, protein2, edge_weight) values ('GU1','YOR056C','YNL207W',1);
insert into iter_protein_graph (graph_code, protein1, protein2, edge_weight) values ('GU1','YOR056C','YOR293W',1);
insert into iter_protein_graph (graph_code, protein1, protein2, edge_weight) values ('GU1','YOR056C','YDR025W',1);
insert into iter_protein_graph (graph_code, protein1, protein2, edge_weight) values ('GU1','YOR056C','YDR064W',1);
insert into iter_protein_graph (graph_code, protein1, protein2, edge_weight) values ('GU1','YOR056C','YDR447C',1);
insert into iter_protein_graph (graph_code, protein1, protein2, edge_weight) values ('GU1','YOR056C','YDR450W',1);
insert into iter_protein_graph (graph_code, protein1, protein2, edge_weight) values ('GU1','YOR056C','YIL069C',1);
insert into iter_protein_graph (graph_code, protein1, protein2, edge_weight) values ('GU1','YOR056C','YBL072C',1);
insert into iter_protein_graph (graph_code, protein1, protein2, edge_weight) values ('GU1','YOR056C','YBR189W',1);
insert into iter_protein_graph (graph_code, protein1, protein2, edge_weight) values ('GU1','YOR056C','YDL060W',1);
insert into iter_protein_graph (graph_code, protein1, protein2, edge_weight) values ('GU1','YOR056C','YLR367W',1);
insert into iter_protein_graph (graph_code, protein1, protein2, edge_weight) values ('GU1','YPR144C','YLR186W',1);
insert into iter_protein_graph (graph_code, protein1, protein2, edge_weight) values ('GU1','YPR144C','YBR247C',1);
insert into iter_protein_graph (graph_code, protein1, protein2, edge_weight) values ('GU1','YPR144C','YCR057C',1);
insert into iter_protein_graph (graph_code, protein1, protein2, edge_weight) values ('GU1','YPR144C','YDR064W',1);
insert into iter_protein_graph (graph_code, protein1, protein2, edge_weight) values ('GU1','YPR144C','YDR447C',1);
insert into iter_protein_graph (graph_code, protein1, protein2, edge_weight) values ('GU1','YPR144C','YBL072C',1);
insert into iter_protein_graph (graph_code, protein1, protein2, edge_weight) values ('GU1','YPR144C','YLL011W',1);
insert into iter_protein_graph (graph_code, protein1, protein2, edge_weight) values ('GU1','YPR144C','YDR449C',1);
insert into iter_protein_graph (graph_code, protein1, protein2, edge_weight) values ('GU1','YIR001C','YGR162W',1);
insert into iter_protein_graph (graph_code, protein1, protein2, edge_weight) values ('GU1','YDR245W','YEL036C',1);
insert into iter_protein_graph (graph_code, protein1, protein2, edge_weight) values ('GU1','YDR245W','YJR075W',1);
insert into iter_protein_graph (graph_code, protein1, protein2, edge_weight) values ('GU1','YDR245W','YJL183W',1);
insert into iter_protein_graph (graph_code, protein1, protein2, edge_weight) values ('GU1','YDR245W','YPL050C',1);
insert into iter_protein_graph (graph_code, protein1, protein2, edge_weight) values ('GU1','YDR245W','YDR012W',1);
insert into iter_protein_graph (graph_code, protein1, protein2, edge_weight) values ('GU1','YEL036C','YLR342W',1);
insert into iter_protein_graph (graph_code, protein1, protein2, edge_weight) values ('GU1','YEL036C','YJR075W',1);
insert into iter_protein_graph (graph_code, protein1, protein2, edge_weight) values ('GU1','YEL036C','YDR245W',1);
insert into iter_protein_graph (graph_code, protein1, protein2, edge_weight) values ('GU1','YEL036C','YJL183W',1);
insert into iter_protein_graph (graph_code, protein1, protein2, edge_weight) values ('GU1','YEL036C','YPL050C',1);
insert into iter_protein_graph (graph_code, protein1, protein2, edge_weight) values ('GU1','YEL036C','YGR132C',1);
insert into iter_protein_graph (graph_code, protein1, protein2, edge_weight) values ('GU1','YEL036C','YGR231C',1);
insert into iter_protein_graph (graph_code, protein1, protein2, edge_weight) values ('GU1','YER017C','YMR089C',1);
insert into iter_protein_graph (graph_code, protein1, protein2, edge_weight) values ('GU1','YER017C','YGR132C',1);
insert into iter_protein_graph (graph_code, protein1, protein2, edge_weight) values ('GU1','YER017C','YGR231C',1);
insert into iter_protein_graph (graph_code, protein1, protein2, edge_weight) values ('GU1','YGL167C','YEL036C',1);
insert into iter_protein_graph (graph_code, protein1, protein2, edge_weight) values ('GU1','YGL167C','YLR342W',1);
insert into iter_protein_graph (graph_code, protein1, protein2, edge_weight) values ('GU1','YGL167C','YDR245W',1);
insert into iter_protein_graph (graph_code, protein1, protein2, edge_weight) values ('GU1','YGL167C','YJL183W',1);
insert into iter_protein_graph (graph_code, protein1, protein2, edge_weight) values ('GU1','YGL167C','YGR132C',1);
insert into iter_protein_graph (graph_code, protein1, protein2, edge_weight) values ('GU1','YGL167C','YGR231C',1);
insert into iter_protein_graph (graph_code, protein1, protein2, edge_weight) values ('GU1','YGR231C','YGR132C',1);
insert into iter_protein_graph (graph_code, protein1, protein2, edge_weight) values ('GU1','YGR231C','YLR342W',1);
insert into iter_protein_graph (graph_code, protein1, protein2, edge_weight) values ('GU1','YGR231C','YEL022W',1);
insert into iter_protein_graph (graph_code, protein1, protein2, edge_weight) values ('GU1','YJL183W','YEL036C',1);
insert into iter_protein_graph (graph_code, protein1, protein2, edge_weight) values ('GU1','YJL183W','YDR245W',1);
insert into iter_protein_graph (graph_code, protein1, protein2, edge_weight) values ('GU1','YJL183W','YPL050C',1);
insert into iter_protein_graph (graph_code, protein1, protein2, edge_weight) values ('GU1','YJL183W','YGR132C',1);
insert into iter_protein_graph (graph_code, protein1, protein2, edge_weight) values ('GU1','YJL183W','YGR231C',1);
insert into iter_protein_graph (graph_code, protein1, protein2, edge_weight) values ('GU1','YJL183W','YDR012W',1);
insert into iter_protein_graph (graph_code, protein1, protein2, edge_weight) values ('GU1','YJR075W','YDR245W',1);
insert into iter_protein_graph (graph_code, protein1, protein2, edge_weight) values ('GU1','YJR075W','YJL183W',1);
insert into iter_protein_graph (graph_code, protein1, protein2, edge_weight) values ('GU1','YJR075W','YPL050C',1);
insert into iter_protein_graph (graph_code, protein1, protein2, edge_weight) values ('GU1','YMR089C','YER017C',1);
insert into iter_protein_graph (graph_code, protein1, protein2, edge_weight) values ('GU1','YMR089C','YGR132C',1);
insert into iter_protein_graph (graph_code, protein1, protein2, edge_weight) values ('GU1','YMR089C','YGR231C',1);
insert into iter_protein_graph (graph_code, protein1, protein2, edge_weight) values ('GU1','YPL050C','YDR245W',1);
insert into iter_protein_graph (graph_code, protein1, protein2, edge_weight) values ('GU1','YPL050C','YJL183W',1);
insert into iter_protein_graph (graph_code, protein1, protein2, edge_weight) values ('GU1','YPL050C','YKR031C',1);
insert into iter_protein_graph (graph_code, protein1, protein2, edge_weight) values ('GU1','YPL050C','YEL036C',1);
insert into iter_protein_graph (graph_code, protein1, protein2, edge_weight) values ('GU1','YPL050C','YGR132C',1);
insert into iter_protein_graph (graph_code, protein1, protein2, edge_weight) values ('GU1','YPL050C','YGR231C',1);
insert into iter_protein_graph (graph_code, protein1, protein2, edge_weight) values ('GU1','YPL050C','YDR012W',1);
insert into iter_protein_graph (graph_code, protein1, protein2, edge_weight) values ('GU1','YNR050C','YAL005C',1);
insert into iter_protein_graph (graph_code, protein1, protein2, edge_weight) values ('GU1','YOR164C','YNR050C',1);
insert into iter_protein_graph (graph_code, protein1, protein2, edge_weight) values ('GU1','YOR164C','YAL005C',1);
insert into iter_protein_graph (graph_code, protein1, protein2, edge_weight) values ('GU1','YGL098W','YOL086C',1);
insert into iter_protein_graph (graph_code, protein1, protein2, edge_weight) values ('GU1','YGL098W','YNL258C',1);
insert into iter_protein_graph (graph_code, protein1, protein2, edge_weight) values ('GU1','YGL098W','YLR440C',1);
insert into iter_protein_graph (graph_code, protein1, protein2, edge_weight) values ('GU1','YGL098W','YGL145W',1);
insert into iter_protein_graph (graph_code, protein1, protein2, edge_weight) values ('GU1','YGL098W','YOR075W',1);
insert into iter_protein_graph (graph_code, protein1, protein2, edge_weight) values ('GU1','YGL098W','YKL196C',1);
insert into iter_protein_graph (graph_code, protein1, protein2, edge_weight) values ('GU1','YGL145W','YOL086C',1);
insert into iter_protein_graph (graph_code, protein1, protein2, edge_weight) values ('GU1','YGL145W','YNL258C',1);
insert into iter_protein_graph (graph_code, protein1, protein2, edge_weight) values ('GU1','YGL145W','YLR268W',1);
insert into iter_protein_graph (graph_code, protein1, protein2, edge_weight) values ('GU1','YGL145W','YLR440C',1);
insert into iter_protein_graph (graph_code, protein1, protein2, edge_weight) values ('GU1','YGL145W','YOR075W',1);
insert into iter_protein_graph (graph_code, protein1, protein2, edge_weight) values ('GU1','YGL145W','YGL098W',1);
insert into iter_protein_graph (graph_code, protein1, protein2, edge_weight) values ('GU1','YKL196C','YOR036W',1);
insert into iter_protein_graph (graph_code, protein1, protein2, edge_weight) values ('GU1','YKL196C','YMR197C',1);
insert into iter_protein_graph (graph_code, protein1, protein2, edge_weight) values ('GU1','YLR440C','YOL086C',1);
insert into iter_protein_graph (graph_code, protein1, protein2, edge_weight) values ('GU1','YLR440C','YNL258C',1);
insert into iter_protein_graph (graph_code, protein1, protein2, edge_weight) values ('GU1','YLR440C','YGL145W',1);
insert into iter_protein_graph (graph_code, protein1, protein2, edge_weight) values ('GU1','YLR440C','YKL196C',1);
insert into iter_protein_graph (graph_code, protein1, protein2, edge_weight) values ('GU1','YLR440C','YJL194W',1);
insert into iter_protein_graph (graph_code, protein1, protein2, edge_weight) values ('GU1','YNL258C','YLR440C',1);
insert into iter_protein_graph (graph_code, protein1, protein2, edge_weight) values ('GU1','YNL258C','YGL145W',1);
insert into iter_protein_graph (graph_code, protein1, protein2, edge_weight) values ('GU1','YNL258C','YGL098W',1);
insert into iter_protein_graph (graph_code, protein1, protein2, edge_weight) values ('GU1','YOR075W','YOL086C',1);
insert into iter_protein_graph (graph_code, protein1, protein2, edge_weight) values ('GU1','YOR075W','YNL258C',1);
insert into iter_protein_graph (graph_code, protein1, protein2, edge_weight) values ('GU1','YOR075W','YLR440C',1);
insert into iter_protein_graph (graph_code, protein1, protein2, edge_weight) values ('GU1','YOR075W','YGL145W',1);
insert into iter_protein_graph (graph_code, protein1, protein2, edge_weight) values ('GU1','YDR027C','YJL034W',1);
insert into iter_protein_graph (graph_code, protein1, protein2, edge_weight) values ('GU1','YDR027C','YDR484W',1);
insert into iter_protein_graph (graph_code, protein1, protein2, edge_weight) values ('GU1','YDR027C','YJL029C',1);
insert into iter_protein_graph (graph_code, protein1, protein2, edge_weight) values ('GU1','YDR484W','YJL034W',1);
insert into iter_protein_graph (graph_code, protein1, protein2, edge_weight) values ('GU1','YDR484W','YDR027C',1);
insert into iter_protein_graph (graph_code, protein1, protein2, edge_weight) values ('GU1','YJL029C','YJL034W',1);
insert into iter_protein_graph (graph_code, protein1, protein2, edge_weight) values ('GU1','YJL029C','YDR484W',1);
insert into iter_protein_graph (graph_code, protein1, protein2, edge_weight) values ('GU1','YJL029C','YDR027C',1);
insert into iter_protein_graph (graph_code, protein1, protein2, edge_weight) values ('GU1','YMR214W','YJL034W',1);
insert into iter_protein_graph (graph_code, protein1, protein2, edge_weight) values ('GU1','YIL143C','YOR352W',1);
insert into iter_protein_graph (graph_code, protein1, protein2, edge_weight) values ('GU1','YOR352W','YOR168W',1);
insert into iter_protein_graph (graph_code, protein1, protein2, edge_weight) values ('GU1','YOR352W','YIL143C',1);
insert into iter_protein_graph (graph_code, protein1, protein2, edge_weight) values ('GU1','YAL034C','YJR123W',1);
insert into iter_protein_graph (graph_code, protein1, protein2, edge_weight) values ('GU1','YGR214W','YGL031C',1);
insert into iter_protein_graph (graph_code, protein1, protein2, edge_weight) values ('GU1','YGR214W','YDR447C',1);
insert into iter_protein_graph (graph_code, protein1, protein2, edge_weight) values ('GU1','YHR019C','YMR012W',1);
insert into iter_protein_graph (graph_code, protein1, protein2, edge_weight) values ('GU1','YHR019C','YLR075W',1);
insert into iter_protein_graph (graph_code, protein1, protein2, edge_weight) values ('GU1','YHR019C','YGR214W',1);
insert into iter_protein_graph (graph_code, protein1, protein2, edge_weight) values ('GU1','YIL022W','YGL031C',1);
insert into iter_protein_graph (graph_code, protein1, protein2, edge_weight) values ('GU1','YIL022W','YGR214W',1);
insert into iter_protein_graph (graph_code, protein1, protein2, edge_weight) values ('GU1','YMR246W','YLR304C',1);
insert into iter_protein_graph (graph_code, protein1, protein2, edge_weight) values ('GU1','YBL003C','YBR009C',1);
insert into iter_protein_graph (graph_code, protein1, protein2, edge_weight) values ('GU1','YBL003C','YFR013W',1);
insert into iter_protein_graph (graph_code, protein1, protein2, edge_weight) values ('GU1','YBL003C','YBR245C',1);
insert into iter_protein_graph (graph_code, protein1, protein2, edge_weight) values ('GU1','YBL003C','YPL082C',1);
insert into iter_protein_graph (graph_code, protein1, protein2, edge_weight) values ('GU1','YBL003C','YOR207C',1);
insert into iter_protein_graph (graph_code, protein1, protein2, edge_weight) values ('GU1','YBL003C','YNL178W',1);
insert into iter_protein_graph (graph_code, protein1, protein2, edge_weight) values ('GU1','YBR009C','YMR242C',1);
insert into iter_protein_graph (graph_code, protein1, protein2, edge_weight) values ('GU1','YBR009C','YNL178W',1);
insert into iter_protein_graph (graph_code, protein1, protein2, edge_weight) values ('GU1','YBR009C','YDR303C',1);
insert into iter_protein_graph (graph_code, protein1, protein2, edge_weight) values ('GU1','YBR009C','YDR190C',1);
insert into iter_protein_graph (graph_code, protein1, protein2, edge_weight) values ('GU1','YBR049C','YBR009C',1);
insert into iter_protein_graph (graph_code, protein1, protein2, edge_weight) values ('GU1','YBR049C','YPL082C',1);
insert into iter_protein_graph (graph_code, protein1, protein2, edge_weight) values ('GU1','YBR049C','YMR242C',1);
insert into iter_protein_graph (graph_code, protein1, protein2, edge_weight) values ('GU1','YBR049C','YNL178W',1);
insert into iter_protein_graph (graph_code, protein1, protein2, edge_weight) values ('GU1','YBR049C','YDR303C',1);
insert into iter_protein_graph (graph_code, protein1, protein2, edge_weight) values ('GU1','YBR049C','YGR274C',1);
insert into iter_protein_graph (graph_code, protein1, protein2, edge_weight) values ('GU1','YBR049C','YOL006C',1);
insert into iter_protein_graph (graph_code, protein1, protein2, edge_weight) values ('GU1','YBR049C','YKR001C',1);
insert into iter_protein_graph (graph_code, protein1, protein2, edge_weight) values ('GU1','YBR245C','YBR009C',1);
insert into iter_protein_graph (graph_code, protein1, protein2, edge_weight) values ('GU1','YBR245C','YFR013W',1);
insert into iter_protein_graph (graph_code, protein1, protein2, edge_weight) values ('GU1','YBR245C','YPL082C',1);
insert into iter_protein_graph (graph_code, protein1, protein2, edge_weight) values ('GU1','YBR245C','YDR190C',1);
insert into iter_protein_graph (graph_code, protein1, protein2, edge_weight) values ('GU1','YBR245C','YKR001C',1);
insert into iter_protein_graph (graph_code, protein1, protein2, edge_weight) values ('GU1','YDR174W','YBR009C',1);
insert into iter_protein_graph (graph_code, protein1, protein2, edge_weight) values ('GU1','YDR174W','YBR245C',1);
insert into iter_protein_graph (graph_code, protein1, protein2, edge_weight) values ('GU1','YDR174W','YPL082C',1);
insert into iter_protein_graph (graph_code, protein1, protein2, edge_weight) values ('GU1','YDR174W','YJL076W',1);
insert into iter_protein_graph (graph_code, protein1, protein2, edge_weight) values ('GU1','YDR174W','YMR242C',1);
insert into iter_protein_graph (graph_code, protein1, protein2, edge_weight) values ('GU1','YDR174W','YDR303C',1);
insert into iter_protein_graph (graph_code, protein1, protein2, edge_weight) values ('GU1','YDR174W','YDR190C',1);
insert into iter_protein_graph (graph_code, protein1, protein2, edge_weight) values ('GU1','YDR174W','YKR001C',1);
insert into iter_protein_graph (graph_code, protein1, protein2, edge_weight) values ('GU1','YDR190C','YBR245C',1);
insert into iter_protein_graph (graph_code, protein1, protein2, edge_weight) values ('GU1','YDR303C','YBR009C',1);
insert into iter_protein_graph (graph_code, protein1, protein2, edge_weight) values ('GU1','YDR303C','YBR245C',1);
insert into iter_protein_graph (graph_code, protein1, protein2, edge_weight) values ('GU1','YDR303C','YPL082C',1);
insert into iter_protein_graph (graph_code, protein1, protein2, edge_weight) values ('GU1','YDR303C','YKR001C',1);
insert into iter_protein_graph (graph_code, protein1, protein2, edge_weight) values ('GU1','YDR303C','YBL003C',1);
insert into iter_protein_graph (graph_code, protein1, protein2, edge_weight) values ('GU1','YER148W','YBR009C',1);
insert into iter_protein_graph (graph_code, protein1, protein2, edge_weight) values ('GU1','YER148W','YPL082C',1);
insert into iter_protein_graph (graph_code, protein1, protein2, edge_weight) values ('GU1','YER148W','YMR242C',1);
insert into iter_protein_graph (graph_code, protein1, protein2, edge_weight) values ('GU1','YER148W','YGR274C',1);
insert into iter_protein_graph (graph_code, protein1, protein2, edge_weight) values ('GU1','YER148W','YKR001C',1);
insert into iter_protein_graph (graph_code, protein1, protein2, edge_weight) values ('GU1','YFR013W','YBR009C',1);
insert into iter_protein_graph (graph_code, protein1, protein2, edge_weight) values ('GU1','YFR013W','YBR245C',1);
insert into iter_protein_graph (graph_code, protein1, protein2, edge_weight) values ('GU1','YFR013W','YPL082C',1);
insert into iter_protein_graph (graph_code, protein1, protein2, edge_weight) values ('GU1','YFR013W','YDR190C',1);
insert into iter_protein_graph (graph_code, protein1, protein2, edge_weight) values ('GU1','YFR013W','YKR001C',1);
insert into iter_protein_graph (graph_code, protein1, protein2, edge_weight) values ('GU1','YGR274C','YBR009C',1);
insert into iter_protein_graph (graph_code, protein1, protein2, edge_weight) values ('GU1','YGR274C','YNL178W',1);
insert into iter_protein_graph (graph_code, protein1, protein2, edge_weight) values ('GU1','YGR274C','YER148W',1);
insert into iter_protein_graph (graph_code, protein1, protein2, edge_weight) values ('GU1','YGR274C','YKR001C',1);
insert into iter_protein_graph (graph_code, protein1, protein2, edge_weight) values ('GU1','YMR072W','YBR009C',1);
insert into iter_protein_graph (graph_code, protein1, protein2, edge_weight) values ('GU1','YMR072W','YBR245C',1);
insert into iter_protein_graph (graph_code, protein1, protein2, edge_weight) values ('GU1','YMR072W','YPL082C',1);
insert into iter_protein_graph (graph_code, protein1, protein2, edge_weight) values ('GU1','YMR072W','YGL013C',1);
insert into iter_protein_graph (graph_code, protein1, protein2, edge_weight) values ('GU1','YMR072W','YDR303C',1);
insert into iter_protein_graph (graph_code, protein1, protein2, edge_weight) values ('GU1','YMR072W','YDR190C',1);
insert into iter_protein_graph (graph_code, protein1, protein2, edge_weight) values ('GU1','YMR072W','YOL006C',1);
insert into iter_protein_graph (graph_code, protein1, protein2, edge_weight) values ('GU1','YMR072W','YKR001C',1);
insert into iter_protein_graph (graph_code, protein1, protein2, edge_weight) values ('GU1','YPL082C','YBR009C',1);
insert into iter_protein_graph (graph_code, protein1, protein2, edge_weight) values ('GU1','YPL082C','YBR245C',1);
insert into iter_protein_graph (graph_code, protein1, protein2, edge_weight) values ('GU1','YPL082C','YNL178W',1);
insert into iter_protein_graph (graph_code, protein1, protein2, edge_weight) values ('GU1','YPL082C','YER148W',1);
insert into iter_protein_graph (graph_code, protein1, protein2, edge_weight) values ('GU1','YPL082C','YKR001C',1);
insert into iter_protein_graph (graph_code, protein1, protein2, edge_weight) values ('GU1','YBR102C','YLR166C',1);
insert into iter_protein_graph (graph_code, protein1, protein2, edge_weight) values ('GU1','YBR102C','YER008C',1);
insert into iter_protein_graph (graph_code, protein1, protein2, edge_weight) values ('GU1','YBR102C','YDR166C',1);
insert into iter_protein_graph (graph_code, protein1, protein2, edge_weight) values ('GU1','YBR102C','YIL068C',1);
insert into iter_protein_graph (graph_code, protein1, protein2, edge_weight) values ('GU1','YBR102C','YPR055W',1);
insert into iter_protein_graph (graph_code, protein1, protein2, edge_weight) values ('GU1','YBR102C','YML097C',1);
insert into iter_protein_graph (graph_code, protein1, protein2, edge_weight) values ('GU1','YDR166C','YBR102C',1);
insert into iter_protein_graph (graph_code, protein1, protein2, edge_weight) values ('GU1','YDR166C','YLR166C',1);
insert into iter_protein_graph (graph_code, protein1, protein2, edge_weight) values ('GU1','YDR166C','YER008C',1);
insert into iter_protein_graph (graph_code, protein1, protein2, edge_weight) values ('GU1','YDR166C','YIL068C',1);
insert into iter_protein_graph (graph_code, protein1, protein2, edge_weight) values ('GU1','YDR166C','YPR055W',1);
insert into iter_protein_graph (graph_code, protein1, protein2, edge_weight) values ('GU1','YER008C','YLR166C',1);
insert into iter_protein_graph (graph_code, protein1, protein2, edge_weight) values ('GU1','YER008C','YDR166C',1);
insert into iter_protein_graph (graph_code, protein1, protein2, edge_weight) values ('GU1','YER008C','YIL068C',1);
insert into iter_protein_graph (graph_code, protein1, protein2, edge_weight) values ('GU1','YGL233W','YBR102C',1);
insert into iter_protein_graph (graph_code, protein1, protein2, edge_weight) values ('GU1','YGL233W','YLR166C',1);
insert into iter_protein_graph (graph_code, protein1, protein2, edge_weight) values ('GU1','YGL233W','YER008C',1);
insert into iter_protein_graph (graph_code, protein1, protein2, edge_weight) values ('GU1','YGL233W','YDR166C',1);
insert into iter_protein_graph (graph_code, protein1, protein2, edge_weight) values ('GU1','YGL233W','YIL068C',1);
insert into iter_protein_graph (graph_code, protein1, protein2, edge_weight) values ('GU1','YIL068C','YJL085W',1);
insert into iter_protein_graph (graph_code, protein1, protein2, edge_weight) values ('GU1','YIL068C','YBR102C',1);
insert into iter_protein_graph (graph_code, protein1, protein2, edge_weight) values ('GU1','YIL068C','YGL233W',1);
insert into iter_protein_graph (graph_code, protein1, protein2, edge_weight) values ('GU1','YIL068C','YER008C',1);
insert into iter_protein_graph (graph_code, protein1, protein2, edge_weight) values ('GU1','YIL068C','YDR166C',1);
insert into iter_protein_graph (graph_code, protein1, protein2, edge_weight) values ('GU1','YIL068C','YPR055W',1);
insert into iter_protein_graph (graph_code, protein1, protein2, edge_weight) values ('GU1','YJL085W','YBR102C',1);
insert into iter_protein_graph (graph_code, protein1, protein2, edge_weight) values ('GU1','YJL085W','YLR166C',1);
insert into iter_protein_graph (graph_code, protein1, protein2, edge_weight) values ('GU1','YJL085W','YGL233W',1);
insert into iter_protein_graph (graph_code, protein1, protein2, edge_weight) values ('GU1','YJL085W','YER008C',1);
insert into iter_protein_graph (graph_code, protein1, protein2, edge_weight) values ('GU1','YJL085W','YDR166C',1);
insert into iter_protein_graph (graph_code, protein1, protein2, edge_weight) values ('GU1','YLR166C','YBR102C',1);
insert into iter_protein_graph (graph_code, protein1, protein2, edge_weight) values ('GU1','YLR166C','YGL233W',1);
insert into iter_protein_graph (graph_code, protein1, protein2, edge_weight) values ('GU1','YLR166C','YER008C',1);
insert into iter_protein_graph (graph_code, protein1, protein2, edge_weight) values ('GU1','YLR166C','YDR166C',1);
insert into iter_protein_graph (graph_code, protein1, protein2, edge_weight) values ('GU1','YLR166C','YIL068C',1);
insert into iter_protein_graph (graph_code, protein1, protein2, edge_weight) values ('GU1','YPR055W','YJL011C',1);
insert into iter_protein_graph (graph_code, protein1, protein2, edge_weight) values ('GU1','YPR055W','YLR166C',1);
insert into iter_protein_graph (graph_code, protein1, protein2, edge_weight) values ('GU1','YPR055W','YER008C',1);
insert into iter_protein_graph (graph_code, protein1, protein2, edge_weight) values ('GU1','YPR055W','YDR166C',1);
insert into iter_protein_graph (graph_code, protein1, protein2, edge_weight) values ('GU1','YPR055W','YIL068C',1);
insert into iter_protein_graph (graph_code, protein1, protein2, edge_weight) values ('GU1','YKR038C','YJL184W',1);
insert into iter_protein_graph (graph_code, protein1, protein2, edge_weight) values ('GU1','YKR038C','YML036W',1);
insert into iter_protein_graph (graph_code, protein1, protein2, edge_weight) values ('GU1','YER095W','YLR259C',1);
insert into iter_protein_graph (graph_code, protein1, protein2, edge_weight) values ('GU1','YER095W','YNL085W',1);
insert into iter_protein_graph (graph_code, protein1, protein2, edge_weight) values ('GU1','YER095W','YGR234W',1);
insert into iter_protein_graph (graph_code, protein1, protein2, edge_weight) values ('GU1','YGR234W','YLR304C',1);
insert into iter_protein_graph (graph_code, protein1, protein2, edge_weight) values ('GU1','YKL157W','YLR304C',1);
insert into iter_protein_graph (graph_code, protein1, protein2, edge_weight) values ('GU1','YKL157W','YNL085W',1);
insert into iter_protein_graph (graph_code, protein1, protein2, edge_weight) values ('GU1','YKL157W','YGR234W',1);
insert into iter_protein_graph (graph_code, protein1, protein2, edge_weight) values ('GU1','YKL157W','YJR092W',1);
insert into iter_protein_graph (graph_code, protein1, protein2, edge_weight) values ('GU1','YKL157W','YKL085W',1);
insert into iter_protein_graph (graph_code, protein1, protein2, edge_weight) values ('GU1','YKL157W','YLR259C',1);
insert into iter_protein_graph (graph_code, protein1, protein2, edge_weight) values ('GU1','YNL085W','YLR259C',1);
insert into iter_protein_graph (graph_code, protein1, protein2, edge_weight) values ('GU1','YBR009C','YMR176W',1);
insert into iter_protein_graph (graph_code, protein1, protein2, edge_weight) values ('GU1','YBR009C','YJR138W',1);
insert into iter_protein_graph (graph_code, protein1, protein2, edge_weight) values ('GU1','YBR009C','YDR300C',1);
insert into iter_protein_graph (graph_code, protein1, protein2, edge_weight) values ('GU1','YBR009C','YGR170W',1);
insert into iter_protein_graph (graph_code, protein1, protein2, edge_weight) values ('GU1','YBR009C','YIL133C',1);
insert into iter_protein_graph (graph_code, protein1, protein2, edge_weight) values ('GU1','YBR009C','YLR325C',1);
insert into iter_protein_graph (graph_code, protein1, protein2, edge_weight) values ('GU1','YBR009C','YPL081W',1);
insert into iter_protein_graph (graph_code, protein1, protein2, edge_weight) values ('GU1','YBR009C','YDL058W',1);
insert into iter_protein_graph (graph_code, protein1, protein2, edge_weight) values ('GU1','YBR009C','YFR006W',1);
insert into iter_protein_graph (graph_code, protein1, protein2, edge_weight) values ('GU1','YOL077C','YKL172W',1);
insert into iter_protein_graph (graph_code, protein1, protein2, edge_weight) values ('GU1','YOL077C','YBL087C',1);
insert into iter_protein_graph (graph_code, protein1, protein2, edge_weight) values ('GU1','YOL077C','YOL127W',1);
insert into iter_protein_graph (graph_code, protein1, protein2, edge_weight) values ('GU1','YOL077C','YHR010W',1);
insert into iter_protein_graph (graph_code, protein1, protein2, edge_weight) values ('GU1','YOL077C','YDR087C',1);
insert into iter_protein_graph (graph_code, protein1, protein2, edge_weight) values ('GU1','YDR496C','YLR276C',1);
insert into iter_protein_graph (graph_code, protein1, protein2, edge_weight) values ('GU1','YDR496C','YLL008W',1);
insert into iter_protein_graph (graph_code, protein1, protein2, edge_weight) values ('GU1','YDR496C','YLR449W',1);
insert into iter_protein_graph (graph_code, protein1, protein2, edge_weight) values ('GU1','YDR496C','YPL093W',1);
insert into iter_protein_graph (graph_code, protein1, protein2, edge_weight) values ('GU1','YDR496C','YLL034C',1);
insert into iter_protein_graph (graph_code, protein1, protein2, edge_weight) values ('GU1','YDR496C','YMR242C',1);
insert into iter_protein_graph (graph_code, protein1, protein2, edge_weight) values ('GU1','YDR496C','YOR063W',1);
insert into iter_protein_graph (graph_code, protein1, protein2, edge_weight) values ('GU1','YDR496C','YPL198W',1);
insert into iter_protein_graph (graph_code, protein1, protein2, edge_weight) values ('GU1','YLL034C','YMR242C',1);
insert into iter_protein_graph (graph_code, protein1, protein2, edge_weight) values ('GU1','YLL034C','YOR063W',1);
insert into iter_protein_graph (graph_code, protein1, protein2, edge_weight) values ('GU1','YLL034C','YPL198W',1);
insert into iter_protein_graph (graph_code, protein1, protein2, edge_weight) values ('GU1','YLL034C','YDR450W',1);
insert into iter_protein_graph (graph_code, protein1, protein2, edge_weight) values ('GU1','YLR449W','YPL093W',1);
insert into iter_protein_graph (graph_code, protein1, protein2, edge_weight) values ('GU1','YLR449W','YDR496C',1);
insert into iter_protein_graph (graph_code, protein1, protein2, edge_weight) values ('GU1','YLR449W','YLL034C',1);
insert into iter_protein_graph (graph_code, protein1, protein2, edge_weight) values ('GU1','YLR449W','YMR242C',1);
insert into iter_protein_graph (graph_code, protein1, protein2, edge_weight) values ('GU1','YLR449W','YOR063W',1);
insert into iter_protein_graph (graph_code, protein1, protein2, edge_weight) values ('GU1','YPL093W','YMR242C',1);
insert into iter_protein_graph (graph_code, protein1, protein2, edge_weight) values ('GU1','YBL084C','YLR432W',1);
insert into iter_protein_graph (graph_code, protein1, protein2, edge_weight) values ('GU1','YBL084C','YLR005W',1);
insert into iter_protein_graph (graph_code, protein1, protein2, edge_weight) values ('GU1','YBL084C','YKL028W',1);
insert into iter_protein_graph (graph_code, protein1, protein2, edge_weight) values ('GU1','YBL084C','YDR311W',1);
insert into iter_protein_graph (graph_code, protein1, protein2, edge_weight) values ('GU1','YBL084C','YPR056W',1);
insert into iter_protein_graph (graph_code, protein1, protein2, edge_weight) values ('GU1','YDR037W','YPR056W',1);
insert into iter_protein_graph (graph_code, protein1, protein2, edge_weight) values ('GU1','YDR311W','YLR432W',1);
insert into iter_protein_graph (graph_code, protein1, protein2, edge_weight) values ('GU1','YDR311W','YDR337W',1);
insert into iter_protein_graph (graph_code, protein1, protein2, edge_weight) values ('GU1','YDR311W','YLR005W',1);
insert into iter_protein_graph (graph_code, protein1, protein2, edge_weight) values ('GU1','YDR311W','YKL028W',1);
insert into iter_protein_graph (graph_code, protein1, protein2, edge_weight) values ('GU1','YDR311W','YPR056W',1);
insert into iter_protein_graph (graph_code, protein1, protein2, edge_weight) values ('GU1','YLR005W','YLR432W',1);
insert into iter_protein_graph (graph_code, protein1, protein2, edge_weight) values ('GU1','YLR005W','YDR311W',1);
insert into iter_protein_graph (graph_code, protein1, protein2, edge_weight) values ('GU1','YNL023C','YLR432W',1);
insert into iter_protein_graph (graph_code, protein1, protein2, edge_weight) values ('GU1','YPR056W','YLR005W',1);
insert into iter_protein_graph (graph_code, protein1, protein2, edge_weight) values ('GU1','YPR056W','YDR311W',1);
insert into iter_protein_graph (graph_code, protein1, protein2, edge_weight) values ('GU1','YDR138W','YNL004W',1);
insert into iter_protein_graph (graph_code, protein1, protein2, edge_weight) values ('GU1','YDR138W','YNL139C',1);
insert into iter_protein_graph (graph_code, protein1, protein2, edge_weight) values ('GU1','YDR138W','YDL084W',1);
insert into iter_protein_graph (graph_code, protein1, protein2, edge_weight) values ('GU1','YKL081W','YAL003W',1);
insert into iter_protein_graph (graph_code, protein1, protein2, edge_weight) values ('GU1','YKL081W','YOR133W',1);
insert into iter_protein_graph (graph_code, protein1, protein2, edge_weight) values ('GU1','YKL081W','YPL226W',1);
insert into iter_protein_graph (graph_code, protein1, protein2, edge_weight) values ('GU1','YKL081W','YGR240C',1);
insert into iter_protein_graph (graph_code, protein1, protein2, edge_weight) values ('GU1','YKL081W','YIL075C',1);
insert into iter_protein_graph (graph_code, protein1, protein2, edge_weight) values ('GU1','YKL081W','YBR025C',1);
insert into iter_protein_graph (graph_code, protein1, protein2, edge_weight) values ('GU1','YML062C','YDR138W',1);
insert into iter_protein_graph (graph_code, protein1, protein2, edge_weight) values ('GU1','YML062C','YNL004W',1);
insert into iter_protein_graph (graph_code, protein1, protein2, edge_weight) values ('GU1','YML062C','YNL139C',1);
insert into iter_protein_graph (graph_code, protein1, protein2, edge_weight) values ('GU1','YML062C','YIL075C',1);
insert into iter_protein_graph (graph_code, protein1, protein2, edge_weight) values ('GU1','YML062C','YDL084W',1);
insert into iter_protein_graph (graph_code, protein1, protein2, edge_weight) values ('GU1','YML062C','YKL081W',1);
insert into iter_protein_graph (graph_code, protein1, protein2, edge_weight) values ('GU1','YML062C','YNL088W',1);
insert into iter_protein_graph (graph_code, protein1, protein2, edge_weight) values ('GU1','YML062C','YBR025C',1);
insert into iter_protein_graph (graph_code, protein1, protein2, edge_weight) values ('GU1','YNL004W','YDR138W',1);
insert into iter_protein_graph (graph_code, protein1, protein2, edge_weight) values ('GU1','YNL004W','YNL139C',1);
insert into iter_protein_graph (graph_code, protein1, protein2, edge_weight) values ('GU1','YNL088W','YBR025C',1);
insert into iter_protein_graph (graph_code, protein1, protein2, edge_weight) values ('GU1','YNL139C','YDR138W',1);
insert into iter_protein_graph (graph_code, protein1, protein2, edge_weight) values ('GU1','YNL139C','YML062C',1);
insert into iter_protein_graph (graph_code, protein1, protein2, edge_weight) values ('GU1','YBR126C','YPR035W',1);
insert into iter_protein_graph (graph_code, protein1, protein2, edge_weight) values ('GU1','YBR126C','YJR138W',1);
insert into iter_protein_graph (graph_code, protein1, protein2, edge_weight) values ('GU1','YBR126C','YBL023C',1);
insert into iter_protein_graph (graph_code, protein1, protein2, edge_weight) values ('GU1','YBR126C','YNL076W',1);
insert into iter_protein_graph (graph_code, protein1, protein2, edge_weight) values ('GU1','YBR126C','YDR028C',1);
insert into iter_protein_graph (graph_code, protein1, protein2, edge_weight) values ('GU1','YBR126C','YKR059W',1);
insert into iter_protein_graph (graph_code, protein1, protein2, edge_weight) values ('GU1','YBR126C','YDR074W',1);
insert into iter_protein_graph (graph_code, protein1, protein2, edge_weight) values ('GU1','YBR126C','YMR261C',1);
insert into iter_protein_graph (graph_code, protein1, protein2, edge_weight) values ('GU1','YBR126C','YBR265W',1);
insert into iter_protein_graph (graph_code, protein1, protein2, edge_weight) values ('GU1','YBR126C','YML100W',1);
insert into iter_protein_graph (graph_code, protein1, protein2, edge_weight) values ('GU1','YBR265W','YLR075W',1);
insert into iter_protein_graph (graph_code, protein1, protein2, edge_weight) values ('GU1','YDR074W','YBR126C',1);
insert into iter_protein_graph (graph_code, protein1, protein2, edge_weight) values ('GU1','YDR074W','YMR261C',1);
insert into iter_protein_graph (graph_code, protein1, protein2, edge_weight) values ('GU1','YDR074W','YML100W',1);
insert into iter_protein_graph (graph_code, protein1, protein2, edge_weight) values ('GU1','YML100W','YBR126C',1);
insert into iter_protein_graph (graph_code, protein1, protein2, edge_weight) values ('GU1','YML100W','YDR074W',1);
insert into iter_protein_graph (graph_code, protein1, protein2, edge_weight) values ('GU1','YMR261C','YBR126C',1);
insert into iter_protein_graph (graph_code, protein1, protein2, edge_weight) values ('GU1','YMR261C','YDR074W',1);
insert into iter_protein_graph (graph_code, protein1, protein2, edge_weight) values ('GU1','YBR039W','YDR168W',1);
insert into iter_protein_graph (graph_code, protein1, protein2, edge_weight) values ('GU1','YBR039W','YLR075W',1);
insert into iter_protein_graph (graph_code, protein1, protein2, edge_weight) values ('GU1','YBR039W','YJR007W',1);
insert into iter_protein_graph (graph_code, protein1, protein2, edge_weight) values ('GU1','YKL067W','YNL178W',1);
insert into iter_protein_graph (graph_code, protein1, protein2, edge_weight) values ('GU1','YKL067W','YPL090C',1);
insert into iter_protein_graph (graph_code, protein1, protein2, edge_weight) values ('GU1','YNL075W','YIL075C',1);
insert into iter_protein_graph (graph_code, protein1, protein2, edge_weight) values ('GU1','YNL075W','YLR222C',1);
insert into iter_protein_graph (graph_code, protein1, protein2, edge_weight) values ('GU1','YDR171W','YFL037W',1);
insert into iter_protein_graph (graph_code, protein1, protein2, edge_weight) values ('GU1','YGL016W','YJR121W',1);
insert into iter_protein_graph (graph_code, protein1, protein2, edge_weight) values ('GU1','YGL016W','YFL037W',1);
insert into iter_protein_graph (graph_code, protein1, protein2, edge_weight) values ('GU1','YGL016W','YML124C',1);
insert into iter_protein_graph (graph_code, protein1, protein2, edge_weight) values ('GU1','YML124C','YJR121W',1);
insert into iter_protein_graph (graph_code, protein1, protein2, edge_weight) values ('GU1','YML124C','YMR012W',1);
insert into iter_protein_graph (graph_code, protein1, protein2, edge_weight) values ('GU1','YML124C','YFL037W',1);
insert into iter_protein_graph (graph_code, protein1, protein2, edge_weight) values ('GU1','YOL123W','YMR064W',1);
insert into iter_protein_graph (graph_code, protein1, protein2, edge_weight) values ('GU1','YOL123W','YDR025W',1);
insert into iter_protein_graph (graph_code, protein1, protein2, edge_weight) values ('GU1','YOL123W','YIL069C',1);
insert into iter_protein_graph (graph_code, protein1, protein2, edge_weight) values ('GU1','YOL123W','YBL072C',1);
insert into iter_protein_graph (graph_code, protein1, protein2, edge_weight) values ('GU1','YOL123W','YPL081W',1);
insert into iter_protein_graph (graph_code, protein1, protein2, edge_weight) values ('GU1','YDL216C','YMR025W',1);
insert into iter_protein_graph (graph_code, protein1, protein2, edge_weight) values ('GU1','YDL216C','YDR179C',1);
insert into iter_protein_graph (graph_code, protein1, protein2, edge_weight) values ('GU1','YDL216C','YIL071C',1);
insert into iter_protein_graph (graph_code, protein1, protein2, edge_weight) values ('GU1','YDL216C','YDL147W',1);
insert into iter_protein_graph (graph_code, protein1, protein2, edge_weight) values ('GU1','YDL216C','YOL117W',1);
insert into iter_protein_graph (graph_code, protein1, protein2, edge_weight) values ('GU1','YDR179C','YMR025W',1);
insert into iter_protein_graph (graph_code, protein1, protein2, edge_weight) values ('GU1','YDR179C','YIL071C',1);
insert into iter_protein_graph (graph_code, protein1, protein2, edge_weight) values ('GU1','YDR179C','YDL147W',1);
insert into iter_protein_graph (graph_code, protein1, protein2, edge_weight) values ('GU1','YDR179C','YDL216C',1);
insert into iter_protein_graph (graph_code, protein1, protein2, edge_weight) values ('GU1','YDR179C','YOL117W',1);
insert into iter_protein_graph (graph_code, protein1, protein2, edge_weight) values ('GU1','YIL071C','YMR025W',1);
insert into iter_protein_graph (graph_code, protein1, protein2, edge_weight) values ('GU1','YIL071C','YDR179C',1);
insert into iter_protein_graph (graph_code, protein1, protein2, edge_weight) values ('GU1','YIL071C','YDL147W',1);
insert into iter_protein_graph (graph_code, protein1, protein2, edge_weight) values ('GU1','YIL071C','YDL216C',1);
insert into iter_protein_graph (graph_code, protein1, protein2, edge_weight) values ('GU1','YIL071C','YOL117W',1);
insert into iter_protein_graph (graph_code, protein1, protein2, edge_weight) values ('GU1','YDL055C','YJR109C',1);
insert into iter_protein_graph (graph_code, protein1, protein2, edge_weight) values ('GU1','YDL055C','YPL249C-A',1);
insert into iter_protein_graph (graph_code, protein1, protein2, edge_weight) values ('GU1','YDL055C','YIL075C',1);
insert into iter_protein_graph (graph_code, protein1, protein2, edge_weight) values ('GU1','YDL055C','YCR031C',1);
insert into iter_protein_graph (graph_code, protein1, protein2, edge_weight) values ('GU1','YDL055C','YDR394W',1);
insert into iter_protein_graph (graph_code, protein1, protein2, edge_weight) values ('GU1','YDL055C','YPL106C',1);
insert into iter_protein_graph (graph_code, protein1, protein2, edge_weight) values ('GU1','YDL055C','YML028W',1);
insert into iter_protein_graph (graph_code, protein1, protein2, edge_weight) values ('GU1','YDL055C','YGR094W',1);
insert into iter_protein_graph (graph_code, protein1, protein2, edge_weight) values ('GU1','YDL055C','YOL098C',1);
insert into iter_protein_graph (graph_code, protein1, protein2, edge_weight) values ('GU1','YJR109C','YOR303W',1);
insert into iter_protein_graph (graph_code, protein1, protein2, edge_weight) values ('GU1','YJR109C','YKL182W',1);
insert into iter_protein_graph (graph_code, protein1, protein2, edge_weight) values ('GU1','YJR109C','YER086W',1);
insert into iter_protein_graph (graph_code, protein1, protein2, edge_weight) values ('GU1','YJR109C','YDL055C',1);
insert into iter_protein_graph (graph_code, protein1, protein2, edge_weight) values ('GU1','YJR109C','YDR394W',1);
insert into iter_protein_graph (graph_code, protein1, protein2, edge_weight) values ('GU1','YML124C','YIL075C',1);
insert into iter_protein_graph (graph_code, protein1, protein2, edge_weight) values ('GU1','YOL120C','YPL249C-A',1);
insert into iter_protein_graph (graph_code, protein1, protein2, edge_weight) values ('GU1','YOL098C','YOR133W',1);
insert into iter_protein_graph (graph_code, protein1, protein2, edge_weight) values ('GU1','YOL098C','YLR259C',1);
insert into iter_protein_graph (graph_code, protein1, protein2, edge_weight) values ('GU1','YOL098C','YDL055C',1);
insert into iter_protein_graph (graph_code, protein1, protein2, edge_weight) values ('GU1','YOL098C','YIL075C',1);
insert into iter_protein_graph (graph_code, protein1, protein2, edge_weight) values ('GU1','YPL106C','YDL055C',1);
insert into iter_protein_graph (graph_code, protein1, protein2, edge_weight) values ('GU1','YPL106C','YML028W',1);
insert into iter_protein_graph (graph_code, protein1, protein2, edge_weight) values ('GU1','YBR205W','YBR031W',1);
insert into iter_protein_graph (graph_code, protein1, protein2, edge_weight) values ('GU1','YDR170C','YGL238W',1);
insert into iter_protein_graph (graph_code, protein1, protein2, edge_weight) values ('GU1','YDR170C','YDL160C',1);
insert into iter_protein_graph (graph_code, protein1, protein2, edge_weight) values ('GU1','YDR170C','YLR342W',1);
insert into iter_protein_graph (graph_code, protein1, protein2, edge_weight) values ('GU1','YDR170C','YOR136W',1);
insert into iter_protein_graph (graph_code, protein1, protein2, edge_weight) values ('GU1','YDR170C','YBR205W',1);
insert into iter_protein_graph (graph_code, protein1, protein2, edge_weight) values ('GU1','YDR170C','YJR077C',1);
insert into iter_protein_graph (graph_code, protein1, protein2, edge_weight) values ('GU1','YDR170C','YBR031W',1);
insert into iter_protein_graph (graph_code, protein1, protein2, edge_weight) values ('GU1','YDR170C','YLR340W',1);
insert into iter_protein_graph (graph_code, protein1, protein2, edge_weight) values ('GU1','YDR170C','YFR044C',1);
insert into iter_protein_graph (graph_code, protein1, protein2, edge_weight) values ('GU1','YGL238W','YLR340W',1);
insert into iter_protein_graph (graph_code, protein1, protein2, edge_weight) values ('GU1','YDR129C','YFL039C',1);
insert into iter_protein_graph (graph_code, protein1, protein2, edge_weight) values ('GU1','YNL218W','YFL039C',1);
insert into iter_protein_graph (graph_code, protein1, protein2, edge_weight) values ('GU1','YAL035W','YLR432W',1);
insert into iter_protein_graph (graph_code, protein1, protein2, edge_weight) values ('GU1','YAL035W','YMR309C',1);
insert into iter_protein_graph (graph_code, protein1, protein2, edge_weight) values ('GU1','YAL035W','YJL190C',1);
insert into iter_protein_graph (graph_code, protein1, protein2, edge_weight) values ('GU1','YAL035W','YJR145C',1);
insert into iter_protein_graph (graph_code, protein1, protein2, edge_weight) values ('GU1','YAL035W','YLR367W',1);
insert into iter_protein_graph (graph_code, protein1, protein2, edge_weight) values ('GU1','YBR079C','YLR192C',1);
insert into iter_protein_graph (graph_code, protein1, protein2, edge_weight) values ('GU1','YBR079C','YMR309C',1);
insert into iter_protein_graph (graph_code, protein1, protein2, edge_weight) values ('GU1','YBR079C','YDR091C',1);
insert into iter_protein_graph (graph_code, protein1, protein2, edge_weight) values ('GU1','YBR079C','YJR145C',1);
insert into iter_protein_graph (graph_code, protein1, protein2, edge_weight) values ('GU1','YBR079C','YOR096W',1);
insert into iter_protein_graph (graph_code, protein1, protein2, edge_weight) values ('GU1','YBR079C','YBL072C',1);
insert into iter_protein_graph (graph_code, protein1, protein2, edge_weight) values ('GU1','YBR079C','YPL081W',1);
insert into iter_protein_graph (graph_code, protein1, protein2, edge_weight) values ('GU1','YBR079C','YJR007W',1);
insert into iter_protein_graph (graph_code, protein1, protein2, edge_weight) values ('GU1','YBR079C','YPL237W',1);
insert into iter_protein_graph (graph_code, protein1, protein2, edge_weight) values ('GU1','YBR079C','YMR146C',1);
insert into iter_protein_graph (graph_code, protein1, protein2, edge_weight) values ('GU1','YDR091C','YNL112W',1);
insert into iter_protein_graph (graph_code, protein1, protein2, edge_weight) values ('GU1','YDR091C','YLR432W',1);
insert into iter_protein_graph (graph_code, protein1, protein2, edge_weight) values ('GU1','YDR091C','YML024W',1);
insert into iter_protein_graph (graph_code, protein1, protein2, edge_weight) values ('GU1','YDR091C','YOR096W',1);
insert into iter_protein_graph (graph_code, protein1, protein2, edge_weight) values ('GU1','YDR091C','YLR367W',1);
insert into iter_protein_graph (graph_code, protein1, protein2, edge_weight) values ('GU1','YDR429C','YAL035W',1);
insert into iter_protein_graph (graph_code, protein1, protein2, edge_weight) values ('GU1','YDR429C','YER025W',1);
insert into iter_protein_graph (graph_code, protein1, protein2, edge_weight) values ('GU1','YDR429C','YLR192C',1);
insert into iter_protein_graph (graph_code, protein1, protein2, edge_weight) values ('GU1','YDR429C','YMR309C',1);
insert into iter_protein_graph (graph_code, protein1, protein2, edge_weight) values ('GU1','YDR429C','YDR091C',1);
insert into iter_protein_graph (graph_code, protein1, protein2, edge_weight) values ('GU1','YDR429C','YBR079C',1);
insert into iter_protein_graph (graph_code, protein1, protein2, edge_weight) values ('GU1','YDR429C','YDR025W',1);
insert into iter_protein_graph (graph_code, protein1, protein2, edge_weight) values ('GU1','YDR429C','YML024W',1);
insert into iter_protein_graph (graph_code, protein1, protein2, edge_weight) values ('GU1','YDR429C','YJL190C',1);
insert into iter_protein_graph (graph_code, protein1, protein2, edge_weight) values ('GU1','YDR429C','YOR096W',1);
insert into iter_protein_graph (graph_code, protein1, protein2, edge_weight) values ('GU1','YDR429C','YBL072C',1);
insert into iter_protein_graph (graph_code, protein1, protein2, edge_weight) values ('GU1','YDR429C','YMR146C',1);
insert into iter_protein_graph (graph_code, protein1, protein2, edge_weight) values ('GU1','YDR429C','YPR041W',1);
insert into iter_protein_graph (graph_code, protein1, protein2, edge_weight) values ('GU1','YDR429C','YLR367W',1);
insert into iter_protein_graph (graph_code, protein1, protein2, edge_weight) values ('GU1','YER025W','YDR025W',1);
insert into iter_protein_graph (graph_code, protein1, protein2, edge_weight) values ('GU1','YER025W','YJR007W',1);
insert into iter_protein_graph (graph_code, protein1, protein2, edge_weight) values ('GU1','YER025W','YPL237W',1);
insert into iter_protein_graph (graph_code, protein1, protein2, edge_weight) values ('GU1','YER025W','YLR367W',1);
insert into iter_protein_graph (graph_code, protein1, protein2, edge_weight) values ('GU1','YLR192C','YMR309C',1);
insert into iter_protein_graph (graph_code, protein1, protein2, edge_weight) values ('GU1','YLR192C','YBR079C',1);
insert into iter_protein_graph (graph_code, protein1, protein2, edge_weight) values ('GU1','YLR192C','YDR450W',1);
insert into iter_protein_graph (graph_code, protein1, protein2, edge_weight) values ('GU1','YLR192C','YBL072C',1);
insert into iter_protein_graph (graph_code, protein1, protein2, edge_weight) values ('GU1','YLR192C','YDR429C',1);
insert into iter_protein_graph (graph_code, protein1, protein2, edge_weight) values ('GU1','YLR432W','YJR145C',1);
insert into iter_protein_graph (graph_code, protein1, protein2, edge_weight) values ('GU1','YLR432W','YLR367W',1);
insert into iter_protein_graph (graph_code, protein1, protein2, edge_weight) values ('GU1','YMR309C','YAL035W',1);
insert into iter_protein_graph (graph_code, protein1, protein2, edge_weight) values ('GU1','YMR309C','YER025W',1);
insert into iter_protein_graph (graph_code, protein1, protein2, edge_weight) values ('GU1','YMR309C','YLR192C',1);
insert into iter_protein_graph (graph_code, protein1, protein2, edge_weight) values ('GU1','YMR309C','YLR432W',1);
insert into iter_protein_graph (graph_code, protein1, protein2, edge_weight) values ('GU1','YMR309C','YDR091C',1);
insert into iter_protein_graph (graph_code, protein1, protein2, edge_weight) values ('GU1','YMR309C','YBR079C',1);
insert into iter_protein_graph (graph_code, protein1, protein2, edge_weight) values ('GU1','YMR309C','YDR025W',1);
insert into iter_protein_graph (graph_code, protein1, protein2, edge_weight) values ('GU1','YMR309C','YML024W',1);
insert into iter_protein_graph (graph_code, protein1, protein2, edge_weight) values ('GU1','YMR309C','YJL190C',1);
insert into iter_protein_graph (graph_code, protein1, protein2, edge_weight) values ('GU1','YMR309C','YOR096W',1);
insert into iter_protein_graph (graph_code, protein1, protein2, edge_weight) values ('GU1','YMR309C','YBL072C',1);
insert into iter_protein_graph (graph_code, protein1, protein2, edge_weight) values ('GU1','YMR309C','YPL081W',1);
insert into iter_protein_graph (graph_code, protein1, protein2, edge_weight) values ('GU1','YMR309C','YMR146C',1);
insert into iter_protein_graph (graph_code, protein1, protein2, edge_weight) values ('GU1','YMR309C','YPR041W',1);
insert into iter_protein_graph (graph_code, protein1, protein2, edge_weight) values ('GU1','YPR041W','YDL149W',1);
insert into iter_protein_graph (graph_code, protein1, protein2, edge_weight) values ('GU1','YPR041W','YAL035W',1);
insert into iter_protein_graph (graph_code, protein1, protein2, edge_weight) values ('GU1','YPR041W','YLR192C',1);
insert into iter_protein_graph (graph_code, protein1, protein2, edge_weight) values ('GU1','YPR041W','YMR309C',1);
insert into iter_protein_graph (graph_code, protein1, protein2, edge_weight) values ('GU1','YPR041W','YDR091C',1);
insert into iter_protein_graph (graph_code, protein1, protein2, edge_weight) values ('GU1','YPR041W','YBR079C',1);
insert into iter_protein_graph (graph_code, protein1, protein2, edge_weight) values ('GU1','YPR041W','YDR025W',1);
insert into iter_protein_graph (graph_code, protein1, protein2, edge_weight) values ('GU1','YPR041W','YJR145C',1);
insert into iter_protein_graph (graph_code, protein1, protein2, edge_weight) values ('GU1','YPR041W','YPL090C',1);
insert into iter_protein_graph (graph_code, protein1, protein2, edge_weight) values ('GU1','YPR041W','YOR096W',1);
insert into iter_protein_graph (graph_code, protein1, protein2, edge_weight) values ('GU1','YPR041W','YMR146C',1);
insert into iter_protein_graph (graph_code, protein1, protein2, edge_weight) values ('GU1','YPR041W','YDR429C',1);
insert into iter_protein_graph (graph_code, protein1, protein2, edge_weight) values ('GU1','YAL026C','YLR447C',1);
insert into iter_protein_graph (graph_code, protein1, protein2, edge_weight) values ('GU1','YDL213C','YBR127C',1);
insert into iter_protein_graph (graph_code, protein1, protein2, edge_weight) values ('GU1','YGR020C','YHR039C-A',1);
insert into iter_protein_graph (graph_code, protein1, protein2, edge_weight) values ('GU1','YGR020C','YBR127C',1);
insert into iter_protein_graph (graph_code, protein1, protein2, edge_weight) values ('GU1','YGR020C','YLR447C',1);
insert into iter_protein_graph (graph_code, protein1, protein2, edge_weight) values ('GU1','YGR020C','YOR270C',1);
insert into iter_protein_graph (graph_code, protein1, protein2, edge_weight) values ('GU1','YGR281W','YBR127C',1);
insert into iter_protein_graph (graph_code, protein1, protein2, edge_weight) values ('GU1','YGR281W','YLR447C',1);
insert into iter_protein_graph (graph_code, protein1, protein2, edge_weight) values ('GU1','YLR088W','YBR196C',1);
insert into iter_protein_graph (graph_code, protein1, protein2, edge_weight) values ('GU1','YLR088W','YBR127C',1);
insert into iter_protein_graph (graph_code, protein1, protein2, edge_weight) values ('GU1','YLR447C','YGR020C',1);
insert into iter_protein_graph (graph_code, protein1, protein2, edge_weight) values ('GU1','YLR447C','YKL119C',1);
insert into iter_protein_graph (graph_code, protein1, protein2, edge_weight) values ('GU1','YOR270C','YDR516C',1);
insert into iter_protein_graph (graph_code, protein1, protein2, edge_weight) values ('GU1','YOR270C','YNR050C',1);
insert into iter_protein_graph (graph_code, protein1, protein2, edge_weight) values ('GU1','YOR270C','YDL213C',1);
insert into iter_protein_graph (graph_code, protein1, protein2, edge_weight) values ('GU1','YOR270C','YBR196C',1);
insert into iter_protein_graph (graph_code, protein1, protein2, edge_weight) values ('GU1','YOR270C','YBR127C',1);
insert into iter_protein_graph (graph_code, protein1, protein2, edge_weight) values ('GU1','YOR270C','YLR447C',1);
insert into iter_protein_graph (graph_code, protein1, protein2, edge_weight) values ('GU1','YOR270C','YGR020C',1);
insert into iter_protein_graph (graph_code, protein1, protein2, edge_weight) values ('GU1','YOR270C','YKL119C',1);
insert into iter_protein_graph (graph_code, protein1, protein2, edge_weight) values ('GU1','YOR270C','YDR381W',1);
insert into iter_protein_graph (graph_code, protein1, protein2, edge_weight) values ('GU1','YHR085W','YGL076C',1);
insert into iter_protein_graph (graph_code, protein1, protein2, edge_weight) values ('GU1','YOL120C','YPL093W',1);
insert into iter_protein_graph (graph_code, protein1, protein2, edge_weight) values ('GU1','YOL120C','YGL076C',1);
insert into iter_protein_graph (graph_code, protein1, protein2, edge_weight) values ('GU1','YPL093W','YHR085W',1);
insert into iter_protein_graph (graph_code, protein1, protein2, edge_weight) values ('GU1','YPL093W','YGL076C',1);
insert into iter_protein_graph (graph_code, protein1, protein2, edge_weight) values ('GU1','YPL048W','YAL003W',1);
insert into iter_protein_graph (graph_code, protein1, protein2, edge_weight) values ('GU1','YPL048W','YKL101W',1);
insert into iter_protein_graph (graph_code, protein1, protein2, edge_weight) values ('GU1','YPL048W','YDR314C',1);
insert into iter_protein_graph (graph_code, protein1, protein2, edge_weight) values ('GU1','YGR179C','YBR211C',1);
insert into iter_protein_graph (graph_code, protein1, protein2, edge_weight) values ('GU1','YGR179C','YDR254W',1);
insert into iter_protein_graph (graph_code, protein1, protein2, edge_weight) values ('GU1','YGR179C','YPL018W',1);
insert into iter_protein_graph (graph_code, protein1, protein2, edge_weight) values ('GU1','YGR179C','YLR381W',1);
insert into iter_protein_graph (graph_code, protein1, protein2, edge_weight) values ('GU1','YGR179C','YIR010W',1);
insert into iter_protein_graph (graph_code, protein1, protein2, edge_weight) values ('GU1','YGR179C','YDR318W',1);
insert into iter_protein_graph (graph_code, protein1, protein2, edge_weight) values ('GU1','YGR179C','YJR135C',1);
insert into iter_protein_graph (graph_code, protein1, protein2, edge_weight) values ('GU1','YGR179C','YDR383C',1);
insert into iter_protein_graph (graph_code, protein1, protein2, edge_weight) values ('GU1','YIR010W','YAL034W-A',1);
insert into iter_protein_graph (graph_code, protein1, protein2, edge_weight) values ('GU1','YIR010W','YPL233W',1);
insert into iter_protein_graph (graph_code, protein1, protein2, edge_weight) values ('GU1','YLR381W','YDR254W',1);
insert into iter_protein_graph (graph_code, protein1, protein2, edge_weight) values ('GU1','YLR381W','YPL018W',1);
insert into iter_protein_graph (graph_code, protein1, protein2, edge_weight) values ('GU1','YLR381W','YDR318W',1);
insert into iter_protein_graph (graph_code, protein1, protein2, edge_weight) values ('GU1','YLR381W','YGR179C',1);
insert into iter_protein_graph (graph_code, protein1, protein2, edge_weight) values ('GU1','YPL018W','YDR254W',1);
insert into iter_protein_graph (graph_code, protein1, protein2, edge_weight) values ('GU1','YPL018W','YLR381W',1);
insert into iter_protein_graph (graph_code, protein1, protein2, edge_weight) values ('GU1','YPL018W','YDR318W',1);
insert into iter_protein_graph (graph_code, protein1, protein2, edge_weight) values ('GU1','YFR031C-A','YKL180W',1);
insert into iter_protein_graph (graph_code, protein1, protein2, edge_weight) values ('GU1','YFR031C-A','YLL045C',1);
insert into iter_protein_graph (graph_code, protein1, protein2, edge_weight) values ('GU1','YOL062C','YJR005W',1);
insert into iter_protein_graph (graph_code, protein1, protein2, edge_weight) values ('GU1','YMR246W','YMR012W',1);
insert into iter_protein_graph (graph_code, protein1, protein2, edge_weight) values ('GU1','YMR246W','YPL206C',1);
insert into iter_protein_graph (graph_code, protein1, protein2, edge_weight) values ('GU1','YGR187C','YDR188W',1);
insert into iter_protein_graph (graph_code, protein1, protein2, edge_weight) values ('GU1','YJL111W','YIL142W',1);
insert into iter_protein_graph (graph_code, protein1, protein2, edge_weight) values ('GU1','YJL111W','YDL143W',1);
insert into iter_protein_graph (graph_code, protein1, protein2, edge_weight) values ('GU1','YJL111W','YDR188W',1);
insert into iter_protein_graph (graph_code, protein1, protein2, edge_weight) values ('GU1','YJL111W','YOR281C',1);
insert into iter_protein_graph (graph_code, protein1, protein2, edge_weight) values ('GU1','YJL111W','YFL037W',1);
insert into iter_protein_graph (graph_code, protein1, protein2, edge_weight) values ('GU1','YJL111W','YNL212W',1);
insert into iter_protein_graph (graph_code, protein1, protein2, edge_weight) values ('GU1','YNL212W','YIL142W',1);
insert into iter_protein_graph (graph_code, protein1, protein2, edge_weight) values ('GU1','YNL212W','YJR064W',1);
insert into iter_protein_graph (graph_code, protein1, protein2, edge_weight) values ('GU1','YNL212W','YDR188W',1);
insert into iter_protein_graph (graph_code, protein1, protein2, edge_weight) values ('GU1','YNL212W','YJL008C',1);
insert into iter_protein_graph (graph_code, protein1, protein2, edge_weight) values ('GU1','YNL212W','YCL009C',1);
insert into iter_protein_graph (graph_code, protein1, protein2, edge_weight) values ('GU1','YNL212W','YFL037W',1);
insert into iter_protein_graph (graph_code, protein1, protein2, edge_weight) values ('GU1','YOR281C','YIL142W',1);
insert into iter_protein_graph (graph_code, protein1, protein2, edge_weight) values ('GU1','YOR281C','YDL143W',1);
insert into iter_protein_graph (graph_code, protein1, protein2, edge_weight) values ('GU1','YOR281C','YDR188W',1);
insert into iter_protein_graph (graph_code, protein1, protein2, edge_weight) values ('GU1','YOR281C','YJL111W',1);
insert into iter_protein_graph (graph_code, protein1, protein2, edge_weight) values ('GU1','YOR281C','YJL008C',1);
insert into iter_protein_graph (graph_code, protein1, protein2, edge_weight) values ('GU1','YBR198C','YGR274C',1);
insert into iter_protein_graph (graph_code, protein1, protein2, edge_weight) values ('GU1','YBR198C','YDR167W',1);
insert into iter_protein_graph (graph_code, protein1, protein2, edge_weight) values ('GU1','YBR198C','YGL112C',1);
insert into iter_protein_graph (graph_code, protein1, protein2, edge_weight) values ('GU1','YCR042C','YGR274C',1);
insert into iter_protein_graph (graph_code, protein1, protein2, edge_weight) values ('GU1','YCR042C','YPL129W',1);
insert into iter_protein_graph (graph_code, protein1, protein2, edge_weight) values ('GU1','YCR042C','YBR198C',1);
insert into iter_protein_graph (graph_code, protein1, protein2, edge_weight) values ('GU1','YCR042C','YGL112C',1);
insert into iter_protein_graph (graph_code, protein1, protein2, edge_weight) values ('GU1','YCR042C','YML114C',1);
insert into iter_protein_graph (graph_code, protein1, protein2, edge_weight) values ('GU1','YCR042C','YKL081W',1);
insert into iter_protein_graph (graph_code, protein1, protein2, edge_weight) values ('GU1','YDR167W','YBR198C',1);
insert into iter_protein_graph (graph_code, protein1, protein2, edge_weight) values ('GU1','YDR167W','YGL112C',1);
insert into iter_protein_graph (graph_code, protein1, protein2, edge_weight) values ('GU1','YGL112C','YGR274C',1);
insert into iter_protein_graph (graph_code, protein1, protein2, edge_weight) values ('GU1','YGL112C','YDR167W',1);
insert into iter_protein_graph (graph_code, protein1, protein2, edge_weight) values ('GU1','YGL112C','YBR198C',1);
insert into iter_protein_graph (graph_code, protein1, protein2, edge_weight) values ('GU1','YGL112C','YMR227C',1);
insert into iter_protein_graph (graph_code, protein1, protein2, edge_weight) values ('GU1','YGR274C','YBR198C',1);
insert into iter_protein_graph (graph_code, protein1, protein2, edge_weight) values ('GU1','YGR274C','YGL112C',1);
insert into iter_protein_graph (graph_code, protein1, protein2, edge_weight) values ('GU1','YML114C','YGR274C',1);
insert into iter_protein_graph (graph_code, protein1, protein2, edge_weight) values ('GU1','YML114C','YPL129W',1);
insert into iter_protein_graph (graph_code, protein1, protein2, edge_weight) values ('GU1','YML114C','YCR042C',1);
insert into iter_protein_graph (graph_code, protein1, protein2, edge_weight) values ('GU1','YML114C','YBR198C',1);
insert into iter_protein_graph (graph_code, protein1, protein2, edge_weight) values ('GU1','YML114C','YGL112C',1);
insert into iter_protein_graph (graph_code, protein1, protein2, edge_weight) values ('GU1','YML114C','YMR227C',1);
insert into iter_protein_graph (graph_code, protein1, protein2, edge_weight) values ('GU1','YHR029C','YJL146W',1);
insert into iter_protein_graph (graph_code, protein1, protein2, edge_weight) values ('GU1','YJL146W','YPL154C',1);
insert into iter_protein_graph (graph_code, protein1, protein2, edge_weight) values ('GU1','YGL094C','YKL025C',1);
insert into iter_protein_graph (graph_code, protein1, protein2, edge_weight) values ('GU1','YCL011C','YDL014W',1);
insert into iter_protein_graph (graph_code, protein1, protein2, edge_weight) values ('GU1','YCL011C','YJR145C',1);
insert into iter_protein_graph (graph_code, protein1, protein2, edge_weight) values ('GU1','YCR057C','YLR129W',1);
insert into iter_protein_graph (graph_code, protein1, protein2, edge_weight) values ('GU1','YCR057C','YMR128W',1);
insert into iter_protein_graph (graph_code, protein1, protein2, edge_weight) values ('GU1','YCR057C','YJR002W',1);
insert into iter_protein_graph (graph_code, protein1, protein2, edge_weight) values ('GU1','YCR057C','YDL014W',1);
insert into iter_protein_graph (graph_code, protein1, protein2, edge_weight) values ('GU1','YCR057C','YJR145C',1);
insert into iter_protein_graph (graph_code, protein1, protein2, edge_weight) values ('GU1','YCR057C','YPR137W',1);
insert into iter_protein_graph (graph_code, protein1, protein2, edge_weight) values ('GU1','YCR057C','YJL109C',1);
insert into iter_protein_graph (graph_code, protein1, protein2, edge_weight) values ('GU1','YCR057C','YLR222C',1);
insert into iter_protein_graph (graph_code, protein1, protein2, edge_weight) values ('GU1','YCR057C','YJL069C',1);
insert into iter_protein_graph (graph_code, protein1, protein2, edge_weight) values ('GU1','YCR057C','YLR409C',1);
insert into iter_protein_graph (graph_code, protein1, protein2, edge_weight) values ('GU1','YCR057C','YPL266W',1);
insert into iter_protein_graph (graph_code, protein1, protein2, edge_weight) values ('GU1','YCR057C','YGR090W',1);
insert into iter_protein_graph (graph_code, protein1, protein2, edge_weight) values ('GU1','YCR057C','YKR060W',1);
insert into iter_protein_graph (graph_code, protein1, protein2, edge_weight) values ('GU1','YCR057C','YER082C',1);
insert into iter_protein_graph (graph_code, protein1, protein2, edge_weight) values ('GU1','YCR057C','YDR299W',1);
insert into iter_protein_graph (graph_code, protein1, protein2, edge_weight) values ('GU1','YCR057C','YPL217C',1);
insert into iter_protein_graph (graph_code, protein1, protein2, edge_weight) values ('GU1','YCR057C','YDL148C',1);
insert into iter_protein_graph (graph_code, protein1, protein2, edge_weight) values ('GU1','YCR057C','YOR310C',1);
insert into iter_protein_graph (graph_code, protein1, protein2, edge_weight) values ('GU1','YCR057C','YGL171W',1);
insert into iter_protein_graph (graph_code, protein1, protein2, edge_weight) values ('GU1','YCR057C','YGR034W',1);
insert into iter_protein_graph (graph_code, protein1, protein2, edge_weight) values ('GU1','YCR057C','YMR143W',1);
insert into iter_protein_graph (graph_code, protein1, protein2, edge_weight) values ('GU1','YCR057C','YML024W',1);
insert into iter_protein_graph (graph_code, protein1, protein2, edge_weight) values ('GU1','YCR057C','YML063W',1);
insert into iter_protein_graph (graph_code, protein1, protein2, edge_weight) values ('GU1','YCR057C','YGR145W',1);
insert into iter_protein_graph (graph_code, protein1, protein2, edge_weight) values ('GU1','YDL148C','YDR299W',1);
insert into iter_protein_graph (graph_code, protein1, protein2, edge_weight) values ('GU1','YDL148C','YPL217C',1);
insert into iter_protein_graph (graph_code, protein1, protein2, edge_weight) values ('GU1','YDL148C','YMR128W',1);
insert into iter_protein_graph (graph_code, protein1, protein2, edge_weight) values ('GU1','YDL148C','YLR186W',1);
insert into iter_protein_graph (graph_code, protein1, protein2, edge_weight) values ('GU1','YDL148C','YJR002W',1);
insert into iter_protein_graph (graph_code, protein1, protein2, edge_weight) values ('GU1','YDL148C','YPR144C',1);
insert into iter_protein_graph (graph_code, protein1, protein2, edge_weight) values ('GU1','YDL148C','YDL014W',1);
insert into iter_protein_graph (graph_code, protein1, protein2, edge_weight) values ('GU1','YDL148C','YDR025W',1);
insert into iter_protein_graph (graph_code, protein1, protein2, edge_weight) values ('GU1','YDL148C','YML024W',1);
insert into iter_protein_graph (graph_code, protein1, protein2, edge_weight) values ('GU1','YDL148C','YIL069C',1);
insert into iter_protein_graph (graph_code, protein1, protein2, edge_weight) values ('GU1','YDL148C','YJR145C',1);
insert into iter_protein_graph (graph_code, protein1, protein2, edge_weight) values ('GU1','YDL148C','YLR222C',1);
insert into iter_protein_graph (graph_code, protein1, protein2, edge_weight) values ('GU1','YDL148C','YGR090W',1);
insert into iter_protein_graph (graph_code, protein1, protein2, edge_weight) values ('GU1','YDR449C','YLR129W',1);
insert into iter_protein_graph (graph_code, protein1, protein2, edge_weight) values ('GU1','YDR449C','YGL171W',1);
insert into iter_protein_graph (graph_code, protein1, protein2, edge_weight) values ('GU1','YDR449C','YPR137W',1);
insert into iter_protein_graph (graph_code, protein1, protein2, edge_weight) values ('GU1','YDR449C','YJL109C',1);
insert into iter_protein_graph (graph_code, protein1, protein2, edge_weight) values ('GU1','YDR449C','YLR222C',1);
insert into iter_protein_graph (graph_code, protein1, protein2, edge_weight) values ('GU1','YDR449C','YJL069C',1);
insert into iter_protein_graph (graph_code, protein1, protein2, edge_weight) values ('GU1','YDR449C','YLR409C',1);
insert into iter_protein_graph (graph_code, protein1, protein2, edge_weight) values ('GU1','YDR449C','YGR090W',1);
insert into iter_protein_graph (graph_code, protein1, protein2, edge_weight) values ('GU1','YDR449C','YER082C',1);
insert into iter_protein_graph (graph_code, protein1, protein2, edge_weight) values ('GU1','YDR449C','YGR145W',1);
insert into iter_protein_graph (graph_code, protein1, protein2, edge_weight) values ('GU1','YER082C','YPL217C',1);
insert into iter_protein_graph (graph_code, protein1, protein2, edge_weight) values ('GU1','YER082C','YLR129W',1);
insert into iter_protein_graph (graph_code, protein1, protein2, edge_weight) values ('GU1','YER082C','YJR002W',1);
insert into iter_protein_graph (graph_code, protein1, protein2, edge_weight) values ('GU1','YER082C','YPR112C',1);
insert into iter_protein_graph (graph_code, protein1, protein2, edge_weight) values ('GU1','YER082C','YDL014W',1);
insert into iter_protein_graph (graph_code, protein1, protein2, edge_weight) values ('GU1','YER082C','YCR057C',1);
insert into iter_protein_graph (graph_code, protein1, protein2, edge_weight) values ('GU1','YER082C','YJL109C',1);
insert into iter_protein_graph (graph_code, protein1, protein2, edge_weight) values ('GU1','YER082C','YLR222C',1);
insert into iter_protein_graph (graph_code, protein1, protein2, edge_weight) values ('GU1','YER082C','YLR409C',1);
insert into iter_protein_graph (graph_code, protein1, protein2, edge_weight) values ('GU1','YER082C','YGR090W',1);
insert into iter_protein_graph (graph_code, protein1, protein2, edge_weight) values ('GU1','YER082C','YDR449C',1);
insert into iter_protein_graph (graph_code, protein1, protein2, edge_weight) values ('GU1','YGL019W','YIL035C',1);
insert into iter_protein_graph (graph_code, protein1, protein2, edge_weight) values ('GU1','YGL019W','YOR061W',1);
insert into iter_protein_graph (graph_code, protein1, protein2, edge_weight) values ('GU1','YGL019W','YOR039W',1);
insert into iter_protein_graph (graph_code, protein1, protein2, edge_weight) values ('GU1','YGL019W','YGR090W',1);
insert into iter_protein_graph (graph_code, protein1, protein2, edge_weight) values ('GU1','YGL171W','YML063W',1);
insert into iter_protein_graph (graph_code, protein1, protein2, edge_weight) values ('GU1','YGL171W','YIL069C',1);
insert into iter_protein_graph (graph_code, protein1, protein2, edge_weight) values ('GU1','YGR090W','YDR299W',1);
insert into iter_protein_graph (graph_code, protein1, protein2, edge_weight) values ('GU1','YGR090W','YIL035C',1);
insert into iter_protein_graph (graph_code, protein1, protein2, edge_weight) values ('GU1','YGR090W','YOR061W',1);
insert into iter_protein_graph (graph_code, protein1, protein2, edge_weight) values ('GU1','YGR090W','YGL019W',1);
insert into iter_protein_graph (graph_code, protein1, protein2, edge_weight) values ('GU1','YGR090W','YOR039W',1);
insert into iter_protein_graph (graph_code, protein1, protein2, edge_weight) values ('GU1','YGR090W','YPL266W',1);
insert into iter_protein_graph (graph_code, protein1, protein2, edge_weight) values ('GU1','YGR090W','YLR129W',1);
insert into iter_protein_graph (graph_code, protein1, protein2, edge_weight) values ('GU1','YGR090W','YMR128W',1);
insert into iter_protein_graph (graph_code, protein1, protein2, edge_weight) values ('GU1','YGR090W','YLR186W',1);
insert into iter_protein_graph (graph_code, protein1, protein2, edge_weight) values ('GU1','YGR090W','YCL011C',1);
insert into iter_protein_graph (graph_code, protein1, protein2, edge_weight) values ('GU1','YGR090W','YHR148W',1);
insert into iter_protein_graph (graph_code, protein1, protein2, edge_weight) values ('GU1','YGR090W','YJR002W',1);
insert into iter_protein_graph (graph_code, protein1, protein2, edge_weight) values ('GU1','YGR090W','YPR144C',1);
insert into iter_protein_graph (graph_code, protein1, protein2, edge_weight) values ('GU1','YGR090W','YDL014W',1);
insert into iter_protein_graph (graph_code, protein1, protein2, edge_weight) values ('GU1','YGR090W','YDL148C',1);
insert into iter_protein_graph (graph_code, protein1, protein2, edge_weight) values ('GU1','YGR090W','YOR145C',1);
insert into iter_protein_graph (graph_code, protein1, protein2, edge_weight) values ('GU1','YGR090W','YCR057C',1);
insert into iter_protein_graph (graph_code, protein1, protein2, edge_weight) values ('GU1','YGR090W','YGL171W',1);
insert into iter_protein_graph (graph_code, protein1, protein2, edge_weight) values ('GU1','YGR090W','YDR025W',1);
insert into iter_protein_graph (graph_code, protein1, protein2, edge_weight) values ('GU1','YGR090W','YDR064W',1);
insert into iter_protein_graph (graph_code, protein1, protein2, edge_weight) values ('GU1','YGR090W','YML024W',1);
insert into iter_protein_graph (graph_code, protein1, protein2, edge_weight) values ('GU1','YGR090W','YML063W',1);
insert into iter_protein_graph (graph_code, protein1, protein2, edge_weight) values ('GU1','YGR090W','YIL069C',1);
insert into iter_protein_graph (graph_code, protein1, protein2, edge_weight) values ('GU1','YGR090W','YJR145C',1);
insert into iter_protein_graph (graph_code, protein1, protein2, edge_weight) values ('GU1','YGR090W','YCL031C',1);
insert into iter_protein_graph (graph_code, protein1, protein2, edge_weight) values ('GU1','YGR090W','YJL109C',1);
insert into iter_protein_graph (graph_code, protein1, protein2, edge_weight) values ('GU1','YGR090W','YLR409C',1);
insert into iter_protein_graph (graph_code, protein1, protein2, edge_weight) values ('GU1','YGR090W','YKR060W',1);
insert into iter_protein_graph (graph_code, protein1, protein2, edge_weight) values ('GU1','YGR090W','YDR449C',1);
insert into iter_protein_graph (graph_code, protein1, protein2, edge_weight) values ('GU1','YGR090W','YER082C',1);
insert into iter_protein_graph (graph_code, protein1, protein2, edge_weight) values ('GU1','YGR090W','YGR145W',1);
insert into iter_protein_graph (graph_code, protein1, protein2, edge_weight) values ('GU1','YGR090W','YLR003C',1);
insert into iter_protein_graph (graph_code, protein1, protein2, edge_weight) values ('GU1','YIL035C','YOR061W',1);
insert into iter_protein_graph (graph_code, protein1, protein2, edge_weight) values ('GU1','YIL035C','YGL019W',1);
insert into iter_protein_graph (graph_code, protein1, protein2, edge_weight) values ('GU1','YIL035C','YOR039W',1);
insert into iter_protein_graph (graph_code, protein1, protein2, edge_weight) values ('GU1','YJL069C','YLR129W',1);
insert into iter_protein_graph (graph_code, protein1, protein2, edge_weight) values ('GU1','YJL069C','YCR057C',1);
insert into iter_protein_graph (graph_code, protein1, protein2, edge_weight) values ('GU1','YJL069C','YJL109C',1);
insert into iter_protein_graph (graph_code, protein1, protein2, edge_weight) values ('GU1','YJL069C','YLR222C',1);
insert into iter_protein_graph (graph_code, protein1, protein2, edge_weight) values ('GU1','YJL069C','YLR409C',1);
insert into iter_protein_graph (graph_code, protein1, protein2, edge_weight) values ('GU1','YJL069C','YDR449C',1);
insert into iter_protein_graph (graph_code, protein1, protein2, edge_weight) values ('GU1','YJL069C','YGR090W',1);
insert into iter_protein_graph (graph_code, protein1, protein2, edge_weight) values ('GU1','YJL069C','YOR059C',1);
insert into iter_protein_graph (graph_code, protein1, protein2, edge_weight) values ('GU1','YJL109C','YPL217C',1);
insert into iter_protein_graph (graph_code, protein1, protein2, edge_weight) values ('GU1','YJL109C','YLR186W',1);
insert into iter_protein_graph (graph_code, protein1, protein2, edge_weight) values ('GU1','YJL109C','YHR148W',1);
insert into iter_protein_graph (graph_code, protein1, protein2, edge_weight) values ('GU1','YJL109C','YJR002W',1);
insert into iter_protein_graph (graph_code, protein1, protein2, edge_weight) values ('GU1','YJL109C','YDL014W',1);
insert into iter_protein_graph (graph_code, protein1, protein2, edge_weight) values ('GU1','YJL109C','YOR310C',1);
insert into iter_protein_graph (graph_code, protein1, protein2, edge_weight) values ('GU1','YJL109C','YCR057C',1);
insert into iter_protein_graph (graph_code, protein1, protein2, edge_weight) values ('GU1','YJL109C','YDR064W',1);
insert into iter_protein_graph (graph_code, protein1, protein2, edge_weight) values ('GU1','YJL109C','YJR145C',1);
insert into iter_protein_graph (graph_code, protein1, protein2, edge_weight) values ('GU1','YJL109C','YPR137W',1);
insert into iter_protein_graph (graph_code, protein1, protein2, edge_weight) values ('GU1','YJL109C','YLR222C',1);
insert into iter_protein_graph (graph_code, protein1, protein2, edge_weight) values ('GU1','YJL109C','YLR409C',1);
insert into iter_protein_graph (graph_code, protein1, protein2, edge_weight) values ('GU1','YJL109C','YGR090W',1);
insert into iter_protein_graph (graph_code, protein1, protein2, edge_weight) values ('GU1','YJL109C','YDR449C',1);
insert into iter_protein_graph (graph_code, protein1, protein2, edge_weight) values ('GU1','YJL109C','YER082C',1);
insert into iter_protein_graph (graph_code, protein1, protein2, edge_weight) values ('GU1','YLR409C','YCR057C',1);
insert into iter_protein_graph (graph_code, protein1, protein2, edge_weight) values ('GU1','YLR409C','YLR222C',1);
insert into iter_protein_graph (graph_code, protein1, protein2, edge_weight) values ('GU1','YLR409C','YJL069C',1);
insert into iter_protein_graph (graph_code, protein1, protein2, edge_weight) values ('GU1','YLR409C','YDR449C',1);
insert into iter_protein_graph (graph_code, protein1, protein2, edge_weight) values ('GU1','YNL075W','YJL109C',1);
insert into iter_protein_graph (graph_code, protein1, protein2, edge_weight) values ('GU1','YOL010W','YPL217C',1);
insert into iter_protein_graph (graph_code, protein1, protein2, edge_weight) values ('GU1','YOL010W','YMR128W',1);
insert into iter_protein_graph (graph_code, protein1, protein2, edge_weight) values ('GU1','YOL010W','YDL148C',1);
insert into iter_protein_graph (graph_code, protein1, protein2, edge_weight) values ('GU1','YOL010W','YDR025W',1);
insert into iter_protein_graph (graph_code, protein1, protein2, edge_weight) values ('GU1','YOL010W','YJR145C',1);
insert into iter_protein_graph (graph_code, protein1, protein2, edge_weight) values ('GU1','YOL010W','YJL109C',1);
insert into iter_protein_graph (graph_code, protein1, protein2, edge_weight) values ('GU1','YOR039W','YIL035C',1);
insert into iter_protein_graph (graph_code, protein1, protein2, edge_weight) values ('GU1','YOR039W','YOR061W',1);
insert into iter_protein_graph (graph_code, protein1, protein2, edge_weight) values ('GU1','YOR039W','YGL019W',1);
insert into iter_protein_graph (graph_code, protein1, protein2, edge_weight) values ('GU1','YOR039W','YGR090W',1);
insert into iter_protein_graph (graph_code, protein1, protein2, edge_weight) values ('GU1','YOR061W','YIL035C',1);
insert into iter_protein_graph (graph_code, protein1, protein2, edge_weight) values ('GU1','YOR061W','YGL019W',1);
insert into iter_protein_graph (graph_code, protein1, protein2, edge_weight) values ('GU1','YOR061W','YOR039W',1);
insert into iter_protein_graph (graph_code, protein1, protein2, edge_weight) values ('GU1','YOR310C','YMR128W',1);
insert into iter_protein_graph (graph_code, protein1, protein2, edge_weight) values ('GU1','YOR310C','YLR186W',1);
insert into iter_protein_graph (graph_code, protein1, protein2, edge_weight) values ('GU1','YOR310C','YPL231W',1);
insert into iter_protein_graph (graph_code, protein1, protein2, edge_weight) values ('GU1','YOR310C','YJR002W',1);
insert into iter_protein_graph (graph_code, protein1, protein2, edge_weight) values ('GU1','YOR310C','YDL014W',1);
insert into iter_protein_graph (graph_code, protein1, protein2, edge_weight) values ('GU1','YOR310C','YDL148C',1);
insert into iter_protein_graph (graph_code, protein1, protein2, edge_weight) values ('GU1','YOR310C','YCR057C',1);
insert into iter_protein_graph (graph_code, protein1, protein2, edge_weight) values ('GU1','YOR310C','YDR064W',1);
insert into iter_protein_graph (graph_code, protein1, protein2, edge_weight) values ('GU1','YOR310C','YJR145C',1);
insert into iter_protein_graph (graph_code, protein1, protein2, edge_weight) values ('GU1','YOR310C','YJL109C',1);
insert into iter_protein_graph (graph_code, protein1, protein2, edge_weight) values ('GU1','YOR310C','YLR409C',1);
insert into iter_protein_graph (graph_code, protein1, protein2, edge_weight) values ('GU1','YOR310C','YGR090W',1);
insert into iter_protein_graph (graph_code, protein1, protein2, edge_weight) values ('GU1','YOR310C','YKR060W',1);
insert into iter_protein_graph (graph_code, protein1, protein2, edge_weight) values ('GU1','YOR310C','YDR449C',1);
insert into iter_protein_graph (graph_code, protein1, protein2, edge_weight) values ('GU1','YPR112C','YML063W',1);
insert into iter_protein_graph (graph_code, protein1, protein2, edge_weight) values ('GU1','YPR112C','YGR090W',1);
insert into iter_protein_graph (graph_code, protein1, protein2, edge_weight) values ('GU1','YPR137W','YPL217C',1);
insert into iter_protein_graph (graph_code, protein1, protein2, edge_weight) values ('GU1','YPR137W','YPL266W',1);
insert into iter_protein_graph (graph_code, protein1, protein2, edge_weight) values ('GU1','YPR137W','YMR128W',1);
insert into iter_protein_graph (graph_code, protein1, protein2, edge_weight) values ('GU1','YPR137W','YNL075W',1);
insert into iter_protein_graph (graph_code, protein1, protein2, edge_weight) values ('GU1','YPR137W','YJR002W',1);
insert into iter_protein_graph (graph_code, protein1, protein2, edge_weight) values ('GU1','YPR137W','YPR144C',1);
insert into iter_protein_graph (graph_code, protein1, protein2, edge_weight) values ('GU1','YPR137W','YDL148C',1);
insert into iter_protein_graph (graph_code, protein1, protein2, edge_weight) values ('GU1','YPR137W','YCR057C',1);
insert into iter_protein_graph (graph_code, protein1, protein2, edge_weight) values ('GU1','YPR137W','YOL010W',1);
insert into iter_protein_graph (graph_code, protein1, protein2, edge_weight) values ('GU1','YPR137W','YDR064W',1);
insert into iter_protein_graph (graph_code, protein1, protein2, edge_weight) values ('GU1','YPR137W','YJR145C',1);
insert into iter_protein_graph (graph_code, protein1, protein2, edge_weight) values ('GU1','YPR137W','YJL109C',1);
insert into iter_protein_graph (graph_code, protein1, protein2, edge_weight) values ('GU1','YPR137W','YLR222C',1);
insert into iter_protein_graph (graph_code, protein1, protein2, edge_weight) values ('GU1','YPR137W','YGR090W',1);
insert into iter_protein_graph (graph_code, protein1, protein2, edge_weight) values ('GU1','YPR137W','YDR449C',1);
insert into iter_protein_graph (graph_code, protein1, protein2, edge_weight) values ('GU1','YPR144C','YPL217C',1);
insert into iter_protein_graph (graph_code, protein1, protein2, edge_weight) values ('GU1','YPR144C','YLR129W',1);
insert into iter_protein_graph (graph_code, protein1, protein2, edge_weight) values ('GU1','YPR144C','YMR128W',1);
insert into iter_protein_graph (graph_code, protein1, protein2, edge_weight) values ('GU1','YPR144C','YDL014W',1);
insert into iter_protein_graph (graph_code, protein1, protein2, edge_weight) values ('GU1','YPR144C','YDL148C',1);
insert into iter_protein_graph (graph_code, protein1, protein2, edge_weight) values ('GU1','YPR144C','YJR145C',1);
insert into iter_protein_graph (graph_code, protein1, protein2, edge_weight) values ('GU1','YPR144C','YJL109C',1);
insert into iter_protein_graph (graph_code, protein1, protein2, edge_weight) values ('GU1','YPR144C','YLR222C',1);
insert into iter_protein_graph (graph_code, protein1, protein2, edge_weight) values ('GU1','YPR144C','YGR090W',1);
insert into iter_protein_graph (graph_code, protein1, protein2, edge_weight) values ('GU1','YPR144C','YKR060W',1);
insert into iter_protein_graph (graph_code, protein1, protein2, edge_weight) values ('GU1','YPR144C','YGR145W',1);
insert into iter_protein_graph (graph_code, protein1, protein2, edge_weight) values ('GU1','YPR080W','YIL069C',1);
insert into iter_protein_graph (graph_code, protein1, protein2, edge_weight) values ('GU1','YKL125W','YPR080W',1);
insert into iter_protein_graph (graph_code, protein1, protein2, edge_weight) values ('GU1','YML126C','YMR142C',1);
insert into iter_protein_graph (graph_code, protein1, protein2, edge_weight) values ('GU1','YML126C','YKL180W',1);
insert into iter_protein_graph (graph_code, protein1, protein2, edge_weight) values ('GU1','YML126C','YGL031C',1);
insert into iter_protein_graph (graph_code, protein1, protein2, edge_weight) values ('GU1','YML126C','YOL127W',1);
insert into iter_protein_graph (graph_code, protein1, protein2, edge_weight) values ('GU1','YML126C','YGL030W',1);
insert into iter_protein_graph (graph_code, protein1, protein2, edge_weight) values ('GU1','YML126C','YDL191W',1);
insert into iter_protein_graph (graph_code, protein1, protein2, edge_weight) values ('GU1','YML126C','YGL076C',1);
insert into iter_protein_graph (graph_code, protein1, protein2, edge_weight) values ('GU1','YML126C','YJL190C',1);
insert into iter_protein_graph (graph_code, protein1, protein2, edge_weight) values ('GU1','YML126C','YIL069C',1);
insert into iter_protein_graph (graph_code, protein1, protein2, edge_weight) values ('GU1','YML126C','YGR027C',1);
insert into iter_protein_graph (graph_code, protein1, protein2, edge_weight) values ('GU1','YML126C','YKL125W',1);
insert into iter_protein_graph (graph_code, protein1, protein2, edge_weight) values ('GU1','YML126C','YPR080W',1);
insert into iter_protein_graph (graph_code, protein1, protein2, edge_weight) values ('GU1','YBL017C','YPL049C',1);
insert into iter_protein_graph (graph_code, protein1, protein2, edge_weight) values ('GU1','YBL017C','YDR432W',1);
insert into iter_protein_graph (graph_code, protein1, protein2, edge_weight) values ('GU1','YPL049C','YKR028W',1);
insert into iter_protein_graph (graph_code, protein1, protein2, edge_weight) values ('GU1','YDL066W','YNR051C',1);
insert into iter_protein_graph (graph_code, protein1, protein2, edge_weight) values ('GU1','YDL066W','YAL038W',1);
insert into iter_protein_graph (graph_code, protein1, protein2, edge_weight) values ('GU1','YDL066W','YNL250W',1);
insert into iter_protein_graph (graph_code, protein1, protein2, edge_weight) values ('GU1','YDL066W','YPL220W',1);
insert into iter_protein_graph (graph_code, protein1, protein2, edge_weight) values ('GU1','YDL066W','YLR441C',1);
insert into iter_protein_graph (graph_code, protein1, protein2, edge_weight) values ('GU1','YDL066W','YER151C',1);
insert into iter_protein_graph (graph_code, protein1, protein2, edge_weight) values ('GU1','YER151C','YNR051C',1);
insert into iter_protein_graph (graph_code, protein1, protein2, edge_weight) values ('GU1','YER151C','YAL038W',1);
insert into iter_protein_graph (graph_code, protein1, protein2, edge_weight) values ('GU1','YER151C','YLR441C',1);
insert into iter_protein_graph (graph_code, protein1, protein2, edge_weight) values ('GU1','YER018C','YOL069W',1);
insert into iter_protein_graph (graph_code, protein1, protein2, edge_weight) values ('GU1','YER018C','YMR117C',1);
insert into iter_protein_graph (graph_code, protein1, protein2, edge_weight) values ('GU1','YER018C','YIL144W',1);
insert into iter_protein_graph (graph_code, protein1, protein2, edge_weight) values ('GU1','YIL144W','YOL069W',1);
insert into iter_protein_graph (graph_code, protein1, protein2, edge_weight) values ('GU1','YIL144W','YMR117C',1);
insert into iter_protein_graph (graph_code, protein1, protein2, edge_weight) values ('GU1','YIL144W','YER018C',1);
insert into iter_protein_graph (graph_code, protein1, protein2, edge_weight) values ('GU1','YIL103W','YKL191W',1);
insert into iter_protein_graph (graph_code, protein1, protein2, edge_weight) values ('GU1','YIL103W','YOR133W',1);
insert into iter_protein_graph (graph_code, protein1, protein2, edge_weight) values ('GU1','YLR423C','YPR049C',1);
insert into iter_protein_graph (graph_code, protein1, protein2, edge_weight) values ('GU1','YLR423C','YPL166W',1);
insert into iter_protein_graph (graph_code, protein1, protein2, edge_weight) values ('GU1','YPL166W','YLR423C',1);
insert into iter_protein_graph (graph_code, protein1, protein2, edge_weight) values ('GU1','YPR049C','YLR423C',1);
insert into iter_protein_graph (graph_code, protein1, protein2, edge_weight) values ('GU1','YDR214W','YGL195W',1);
insert into iter_protein_graph (graph_code, protein1, protein2, edge_weight) values ('GU1','YDR214W','YKL104C',1);
insert into iter_protein_graph (graph_code, protein1, protein2, edge_weight) values ('GU1','YDR214W','YIL094C',1);
insert into iter_protein_graph (graph_code, protein1, protein2, edge_weight) values ('GU1','YDR214W','YPR010C',1);
insert into iter_protein_graph (graph_code, protein1, protein2, edge_weight) values ('GU1','YGL195W','YDR214W',1);
insert into iter_protein_graph (graph_code, protein1, protein2, edge_weight) values ('GU1','YGL195W','YIL094C',1);
insert into iter_protein_graph (graph_code, protein1, protein2, edge_weight) values ('GU1','YIL094C','YGL195W',1);
insert into iter_protein_graph (graph_code, protein1, protein2, edge_weight) values ('GU1','YIL094C','YKL104C',1);
insert into iter_protein_graph (graph_code, protein1, protein2, edge_weight) values ('GU1','YIL094C','YFR030W',1);
insert into iter_protein_graph (graph_code, protein1, protein2, edge_weight) values ('GU1','YPR010C','YKL104C',1);
insert into iter_protein_graph (graph_code, protein1, protein2, edge_weight) values ('GU1','YPR010C','YFR030W',1);
insert into iter_protein_graph (graph_code, protein1, protein2, edge_weight) values ('GU1','YPR010C','YNL113W',1);
insert into iter_protein_graph (graph_code, protein1, protein2, edge_weight) values ('GU1','YCL059C','YDR299W',1);
insert into iter_protein_graph (graph_code, protein1, protein2, edge_weight) values ('GU1','YCL059C','YPL217C',1);
insert into iter_protein_graph (graph_code, protein1, protein2, edge_weight) values ('GU1','YCL059C','YGR145W',1);
insert into iter_protein_graph (graph_code, protein1, protein2, edge_weight) values ('GU1','YDL213C','YPL217C',1);
insert into iter_protein_graph (graph_code, protein1, protein2, edge_weight) values ('GU1','YDL213C','YCL059C',1);
insert into iter_protein_graph (graph_code, protein1, protein2, edge_weight) values ('GU1','YHR169W','YLR029C',1);
insert into iter_protein_graph (graph_code, protein1, protein2, edge_weight) values ('GU1','YLR175W','YCL059C',1);
insert into iter_protein_graph (graph_code, protein1, protein2, edge_weight) values ('GU1','YOR078W','YPL217C',1);
insert into iter_protein_graph (graph_code, protein1, protein2, edge_weight) values ('GU1','YOR078W','YHR148W',1);
insert into iter_protein_graph (graph_code, protein1, protein2, edge_weight) values ('GU1','YDR404C','YPR180W',1);
insert into iter_protein_graph (graph_code, protein1, protein2, edge_weight) values ('GU1','YDR404C','YOL005C',1);
insert into iter_protein_graph (graph_code, protein1, protein2, edge_weight) values ('GU1','YDR404C','YJL140W',1);
insert into iter_protein_graph (graph_code, protein1, protein2, edge_weight) values ('GU1','YDR404C','YBR154C',1);
insert into iter_protein_graph (graph_code, protein1, protein2, edge_weight) values ('GU1','YDR404C','YGR063C',1);
insert into iter_protein_graph (graph_code, protein1, protein2, edge_weight) values ('GU1','YDR404C','YML010W',1);
insert into iter_protein_graph (graph_code, protein1, protein2, edge_weight) values ('GU1','YDR404C','YGR186W',1);
insert into iter_protein_graph (graph_code, protein1, protein2, edge_weight) values ('GU1','YML010W','YJL140W',1);
insert into iter_protein_graph (graph_code, protein1, protein2, edge_weight) values ('GU1','YML010W','YBR154C',1);
insert into iter_protein_graph (graph_code, protein1, protein2, edge_weight) values ('GU1','YML010W','YDR404C',1);
insert into iter_protein_graph (graph_code, protein1, protein2, edge_weight) values ('GU1','YML010W','YPR187W',1);
insert into iter_protein_graph (graph_code, protein1, protein2, edge_weight) values ('GU1','YML010W','YGR063C',1);
insert into iter_protein_graph (graph_code, protein1, protein2, edge_weight) values ('GU1','YPR180W','YDR390C',1);
insert into iter_protein_graph (graph_code, protein1, protein2, edge_weight) values ('GU1','YPR180W','YLR249W',1);
insert into iter_protein_graph (graph_code, protein1, protein2, edge_weight) values ('GU1','YPR187W','YJL140W',1);
insert into iter_protein_graph (graph_code, protein1, protein2, edge_weight) values ('GU1','YPR187W','YDR404C',1);
insert into iter_protein_graph (graph_code, protein1, protein2, edge_weight) values ('GU1','YPR187W','YGR186W',1);
insert into iter_protein_graph (graph_code, protein1, protein2, edge_weight) values ('GU1','YDR324C','YPL160W',1);
insert into iter_protein_graph (graph_code, protein1, protein2, edge_weight) values ('GU1','YDR324C','YPL126W',1);
insert into iter_protein_graph (graph_code, protein1, protein2, edge_weight) values ('GU1','YDR324C','YEL055C',1);
insert into iter_protein_graph (graph_code, protein1, protein2, edge_weight) values ('GU1','YDR324C','YJL109C',1);
insert into iter_protein_graph (graph_code, protein1, protein2, edge_weight) values ('GU1','YDR324C','YMR093W',1);
insert into iter_protein_graph (graph_code, protein1, protein2, edge_weight) values ('GU1','YDR324C','YGR128C',1);
insert into iter_protein_graph (graph_code, protein1, protein2, edge_weight) values ('GU1','YDR324C','YHR196W',1);
insert into iter_protein_graph (graph_code, protein1, protein2, edge_weight) values ('GU1','YGR128C','YPL126W',1);
insert into iter_protein_graph (graph_code, protein1, protein2, edge_weight) values ('GU1','YGR128C','YJL109C',1);
insert into iter_protein_graph (graph_code, protein1, protein2, edge_weight) values ('GU1','YGR128C','YMR093W',1);
insert into iter_protein_graph (graph_code, protein1, protein2, edge_weight) values ('GU1','YGR128C','YDR324C',1);
insert into iter_protein_graph (graph_code, protein1, protein2, edge_weight) values ('GU1','YHR196W','YPL266W',1);
insert into iter_protein_graph (graph_code, protein1, protein2, edge_weight) values ('GU1','YHR196W','YPL126W',1);
insert into iter_protein_graph (graph_code, protein1, protein2, edge_weight) values ('GU1','YHR196W','YOR145C',1);
insert into iter_protein_graph (graph_code, protein1, protein2, edge_weight) values ('GU1','YHR196W','YPL012W',1);
insert into iter_protein_graph (graph_code, protein1, protein2, edge_weight) values ('GU1','YHR196W','YJL109C',1);
insert into iter_protein_graph (graph_code, protein1, protein2, edge_weight) values ('GU1','YHR196W','YMR093W',1);
insert into iter_protein_graph (graph_code, protein1, protein2, edge_weight) values ('GU1','YHR196W','YDR324C',1);
insert into iter_protein_graph (graph_code, protein1, protein2, edge_weight) values ('GU1','YHR196W','YGR128C',1);
insert into iter_protein_graph (graph_code, protein1, protein2, edge_weight) values ('GU1','YJL109C','YPL126W',1);
insert into iter_protein_graph (graph_code, protein1, protein2, edge_weight) values ('GU1','YJL109C','YMR093W',1);
insert into iter_protein_graph (graph_code, protein1, protein2, edge_weight) values ('GU1','YJL109C','YDR324C',1);
insert into iter_protein_graph (graph_code, protein1, protein2, edge_weight) values ('GU1','YJL109C','YGR128C',1);
insert into iter_protein_graph (graph_code, protein1, protein2, edge_weight) values ('GU1','YJL109C','YHR196W',1);
insert into iter_protein_graph (graph_code, protein1, protein2, edge_weight) values ('GU1','YMR093W','YPL126W',1);
insert into iter_protein_graph (graph_code, protein1, protein2, edge_weight) values ('GU1','YMR093W','YPL220W',1);
insert into iter_protein_graph (graph_code, protein1, protein2, edge_weight) values ('GU1','YMR093W','YPL012W',1);
insert into iter_protein_graph (graph_code, protein1, protein2, edge_weight) values ('GU1','YMR093W','YJL109C',1);
insert into iter_protein_graph (graph_code, protein1, protein2, edge_weight) values ('GU1','YMR093W','YDR324C',1);
insert into iter_protein_graph (graph_code, protein1, protein2, edge_weight) values ('GU1','YMR093W','YGR128C',1);
insert into iter_protein_graph (graph_code, protein1, protein2, edge_weight) values ('GU1','YMR093W','YHR196W',1);
insert into iter_protein_graph (graph_code, protein1, protein2, edge_weight) values ('GU1','YPL012W','YPL220W',1);
insert into iter_protein_graph (graph_code, protein1, protein2, edge_weight) values ('GU1','YPL126W','YOR145C',1);
insert into iter_protein_graph (graph_code, protein1, protein2, edge_weight) values ('GU1','YPL126W','YJL109C',1);
insert into iter_protein_graph (graph_code, protein1, protein2, edge_weight) values ('GU1','YPL126W','YMR093W',1);
insert into iter_protein_graph (graph_code, protein1, protein2, edge_weight) values ('GU1','YPL126W','YDR324C',1);
insert into iter_protein_graph (graph_code, protein1, protein2, edge_weight) values ('GU1','YPL126W','YGR128C',1);
insert into iter_protein_graph (graph_code, protein1, protein2, edge_weight) values ('GU1','YPL126W','YHR196W',1);
insert into iter_protein_graph (graph_code, protein1, protein2, edge_weight) values ('GU1','YPL266W','YPL012W',1);
insert into iter_protein_graph (graph_code, protein1, protein2, edge_weight) values ('GU1','YBL046W','YDR075W',1);
insert into iter_protein_graph (graph_code, protein1, protein2, edge_weight) values ('GU1','YBL046W','YNL201C',1);
insert into iter_protein_graph (graph_code, protein1, protein2, edge_weight) values ('GU1','YBL046W','YML010W',1);
insert into iter_protein_graph (graph_code, protein1, protein2, edge_weight) values ('GU1','YBL046W','YDL112W',1);
insert into iter_protein_graph (graph_code, protein1, protein2, edge_weight) values ('GU1','YDR075W','YNL201C',1);
insert into iter_protein_graph (graph_code, protein1, protein2, edge_weight) values ('GU1','YDR075W','YGR192C',1);
insert into iter_protein_graph (graph_code, protein1, protein2, edge_weight) values ('GU1','YDR075W','YBL046W',1);
insert into iter_protein_graph (graph_code, protein1, protein2, edge_weight) values ('GU1','YNL201C','YER155C',1);
insert into iter_protein_graph (graph_code, protein1, protein2, edge_weight) values ('GU1','YNL201C','YDR075W',1);
insert into iter_protein_graph (graph_code, protein1, protein2, edge_weight) values ('GU1','YNL201C','YDR379W',1);
insert into iter_protein_graph (graph_code, protein1, protein2, edge_weight) values ('GU1','YNL201C','YML010W',1);
insert into iter_protein_graph (graph_code, protein1, protein2, edge_weight) values ('GU1','YNL201C','YBL046W',1);
insert into iter_protein_graph (graph_code, protein1, protein2, edge_weight) values ('GU1','YBR142W','YPL249C-A',1);
insert into iter_protein_graph (graph_code, protein1, protein2, edge_weight) values ('GU1','YBR142W','YML073C',1);
insert into iter_protein_graph (graph_code, protein1, protein2, edge_weight) values ('GU1','YFR031C-A','YOL120C',1);
insert into iter_protein_graph (graph_code, protein1, protein2, edge_weight) values ('GU1','YFR031C-A','YPL249C-A',1);
insert into iter_protein_graph (graph_code, protein1, protein2, edge_weight) values ('GU1','YFR031C-A','YML073C',1);
insert into iter_protein_graph (graph_code, protein1, protein2, edge_weight) values ('GU1','YOL120C','YFR031C-A',1);
insert into iter_protein_graph (graph_code, protein1, protein2, edge_weight) values ('GU1','YCL011C','YDR138W',1);
insert into iter_protein_graph (graph_code, protein1, protein2, edge_weight) values ('GU1','YCL011C','YLR432W',1);
insert into iter_protein_graph (graph_code, protein1, protein2, edge_weight) values ('GU1','YCL011C','YNL139C',1);
insert into iter_protein_graph (graph_code, protein1, protein2, edge_weight) values ('GU1','YCL011C','YHR167W',1);
insert into iter_protein_graph (graph_code, protein1, protein2, edge_weight) values ('GU1','YDR138W','YCL011C',1);
insert into iter_protein_graph (graph_code, protein1, protein2, edge_weight) values ('GU1','YDR138W','YLR432W',1);
insert into iter_protein_graph (graph_code, protein1, protein2, edge_weight) values ('GU1','YDR138W','YNL253W',1);
insert into iter_protein_graph (graph_code, protein1, protein2, edge_weight) values ('GU1','YDR138W','YHR167W',1);
insert into iter_protein_graph (graph_code, protein1, protein2, edge_weight) values ('GU1','YDR138W','YDR381W',1);
insert into iter_protein_graph (graph_code, protein1, protein2, edge_weight) values ('GU1','YHR167W','YCL011C',1);
insert into iter_protein_graph (graph_code, protein1, protein2, edge_weight) values ('GU1','YHR167W','YDR138W',1);
insert into iter_protein_graph (graph_code, protein1, protein2, edge_weight) values ('GU1','YHR167W','YNL004W',1);
insert into iter_protein_graph (graph_code, protein1, protein2, edge_weight) values ('GU1','YHR167W','YLR432W',1);
insert into iter_protein_graph (graph_code, protein1, protein2, edge_weight) values ('GU1','YHR167W','YML062C',1);
insert into iter_protein_graph (graph_code, protein1, protein2, edge_weight) values ('GU1','YHR167W','YNL139C',1);
insert into iter_protein_graph (graph_code, protein1, protein2, edge_weight) values ('GU1','YHR167W','YIL075C',1);
insert into iter_protein_graph (graph_code, protein1, protein2, edge_weight) values ('GU1','YHR167W','YDL084W',1);
insert into iter_protein_graph (graph_code, protein1, protein2, edge_weight) values ('GU1','YHR167W','YBR025C',1);
insert into iter_protein_graph (graph_code, protein1, protein2, edge_weight) values ('GU1','YHR167W','YDR381W',1);
insert into iter_protein_graph (graph_code, protein1, protein2, edge_weight) values ('GU1','YML062C','YJR121W',1);
insert into iter_protein_graph (graph_code, protein1, protein2, edge_weight) values ('GU1','YML062C','YLR432W',1);
insert into iter_protein_graph (graph_code, protein1, protein2, edge_weight) values ('GU1','YML062C','YJR145C',1);
insert into iter_protein_graph (graph_code, protein1, protein2, edge_weight) values ('GU1','YML062C','YDR381W',1);
insert into iter_protein_graph (graph_code, protein1, protein2, edge_weight) values ('GU1','YNL004W','YJR121W',1);
insert into iter_protein_graph (graph_code, protein1, protein2, edge_weight) values ('GU1','YNL004W','YJR145C',1);
insert into iter_protein_graph (graph_code, protein1, protein2, edge_weight) values ('GU1','YNL139C','YNL253W',1);
insert into iter_protein_graph (graph_code, protein1, protein2, edge_weight) values ('GU1','YJR068W','YLR432W',1);
insert into iter_protein_graph (graph_code, protein1, protein2, edge_weight) values ('GU1','YJR068W','YNL290W',1);
insert into iter_protein_graph (graph_code, protein1, protein2, edge_weight) values ('GU1','YJR068W','YLR048W',1);
insert into iter_protein_graph (graph_code, protein1, protein2, edge_weight) values ('GU1','YLR432W','YLR048W',1);
insert into iter_protein_graph (graph_code, protein1, protein2, edge_weight) values ('GU1','YOR217W','YLR432W',1);
insert into iter_protein_graph (graph_code, protein1, protein2, edge_weight) values ('GU1','YOR217W','YJR068W',1);
insert into iter_protein_graph (graph_code, protein1, protein2, edge_weight) values ('GU1','YOR217W','YNL290W',1);
insert into iter_protein_graph (graph_code, protein1, protein2, edge_weight) values ('GU1','YOR217W','YLR048W',1);
insert into iter_protein_graph (graph_code, protein1, protein2, edge_weight) values ('GU1','YAL021C','YGR134W',1);
insert into iter_protein_graph (graph_code, protein1, protein2, edge_weight) values ('GU1','YAL021C','YNL288W',1);
insert into iter_protein_graph (graph_code, protein1, protein2, edge_weight) values ('GU1','YAL021C','YCR093W',1);
insert into iter_protein_graph (graph_code, protein1, protein2, edge_weight) values ('GU1','YAL021C','YNR052C',1);
insert into iter_protein_graph (graph_code, protein1, protein2, edge_weight) values ('GU1','YBL035C','YNL102W',1);
insert into iter_protein_graph (graph_code, protein1, protein2, edge_weight) values ('GU1','YBL035C','YIR008C',1);
insert into iter_protein_graph (graph_code, protein1, protein2, edge_weight) values ('GU1','YBL035C','YKL045W',1);
insert into iter_protein_graph (graph_code, protein1, protein2, edge_weight) values ('GU1','YBL035C','YPL090C',1);
insert into iter_protein_graph (graph_code, protein1, protein2, edge_weight) values ('GU1','YCR093W','YGR134W',1);
insert into iter_protein_graph (graph_code, protein1, protein2, edge_weight) values ('GU1','YCR093W','YNL288W',1);
insert into iter_protein_graph (graph_code, protein1, protein2, edge_weight) values ('GU1','YCR093W','YAL021C',1);
insert into iter_protein_graph (graph_code, protein1, protein2, edge_weight) values ('GU1','YCR093W','YNR052C',1);
insert into iter_protein_graph (graph_code, protein1, protein2, edge_weight) values ('GU1','YCR093W','YDR190C',1);
insert into iter_protein_graph (graph_code, protein1, protein2, edge_weight) values ('GU1','YCR093W','YPL235W',1);
insert into iter_protein_graph (graph_code, protein1, protein2, edge_weight) values ('GU1','YDL149W','YAL021C',1);
insert into iter_protein_graph (graph_code, protein1, protein2, edge_weight) values ('GU1','YDL149W','YCR093W',1);
insert into iter_protein_graph (graph_code, protein1, protein2, edge_weight) values ('GU1','YDR190C','YPL235W',1);
insert into iter_protein_graph (graph_code, protein1, protein2, edge_weight) values ('GU1','YKL045W','YNL102W',1);
insert into iter_protein_graph (graph_code, protein1, protein2, edge_weight) values ('GU1','YKL045W','YBL035C',1);
insert into iter_protein_graph (graph_code, protein1, protein2, edge_weight) values ('GU1','YKL045W','YIR008C',1);
insert into iter_protein_graph (graph_code, protein1, protein2, edge_weight) values ('GU1','YNL102W','YBL035C',1);
insert into iter_protein_graph (graph_code, protein1, protein2, edge_weight) values ('GU1','YNL102W','YIR008C',1);
insert into iter_protein_graph (graph_code, protein1, protein2, edge_weight) values ('GU1','YNL102W','YKL045W',1);
insert into iter_protein_graph (graph_code, protein1, protein2, edge_weight) values ('GU1','YNL288W','YGR134W',1);
insert into iter_protein_graph (graph_code, protein1, protein2, edge_weight) values ('GU1','YNL288W','YAL021C',1);
insert into iter_protein_graph (graph_code, protein1, protein2, edge_weight) values ('GU1','YNL288W','YCR093W',1);
insert into iter_protein_graph (graph_code, protein1, protein2, edge_weight) values ('GU1','YNL288W','YNR052C',1);
insert into iter_protein_graph (graph_code, protein1, protein2, edge_weight) values ('GU1','YNR052C','YGR134W',1);
insert into iter_protein_graph (graph_code, protein1, protein2, edge_weight) values ('GU1','YNR052C','YNL288W',1);
insert into iter_protein_graph (graph_code, protein1, protein2, edge_weight) values ('GU1','YNR052C','YAL021C',1);
insert into iter_protein_graph (graph_code, protein1, protein2, edge_weight) values ('GU1','YNR052C','YCR093W',1);
insert into iter_protein_graph (graph_code, protein1, protein2, edge_weight) values ('GU1','YNR052C','YNL102W',1);
insert into iter_protein_graph (graph_code, protein1, protein2, edge_weight) values ('GU1','YNR052C','YBL035C',1);
insert into iter_protein_graph (graph_code, protein1, protein2, edge_weight) values ('GU1','YNR052C','YIR008C',1);
insert into iter_protein_graph (graph_code, protein1, protein2, edge_weight) values ('GU1','YNR052C','YKL045W',1);
insert into iter_protein_graph (graph_code, protein1, protein2, edge_weight) values ('GU1','YPL235W','YCR093W',1);
insert into iter_protein_graph (graph_code, protein1, protein2, edge_weight) values ('GU1','YPL235W','YDR190C',1);
insert into iter_protein_graph (graph_code, protein1, protein2, edge_weight) values ('GU1','YBR084W','YBL022C',1);
insert into iter_protein_graph (graph_code, protein1, protein2, edge_weight) values ('GU1','YBR084W','YLR075W',1);
insert into iter_protein_graph (graph_code, protein1, protein2, edge_weight) values ('GU1','YBR084W','YKL180W',1);
insert into iter_protein_graph (graph_code, protein1, protein2, edge_weight) values ('GU1','YBR084W','YPL220W',1);
insert into iter_protein_graph (graph_code, protein1, protein2, edge_weight) values ('GU1','YBR084W','YHR010W',1);
insert into iter_protein_graph (graph_code, protein1, protein2, edge_weight) values ('GU1','YBR084W','YLR448W',1);
insert into iter_protein_graph (graph_code, protein1, protein2, edge_weight) values ('GU1','YBR084W','YML063W',1);
insert into iter_protein_graph (graph_code, protein1, protein2, edge_weight) values ('GU1','YBL039C','YMR012W',1);
insert into iter_protein_graph (graph_code, protein1, protein2, edge_weight) values ('GU1','YBL039C','YPL220W',1);
insert into iter_protein_graph (graph_code, protein1, protein2, edge_weight) values ('GU1','YBL039C','YBR031W',1);
insert into iter_protein_graph (graph_code, protein1, protein2, edge_weight) values ('GU1','YBL039C','YHR027C',1);
insert into iter_protein_graph (graph_code, protein1, protein2, edge_weight) values ('GU1','YBL039C','YIL075C',1);
insert into iter_protein_graph (graph_code, protein1, protein2, edge_weight) values ('GU1','YBL039C','YDR394W',1);
insert into iter_protein_graph (graph_code, protein1, protein2, edge_weight) values ('GU1','YBL039C','YGL048C',1);
insert into iter_protein_graph (graph_code, protein1, protein2, edge_weight) values ('GU1','YBL039C','YLR180W',1);
insert into iter_protein_graph (graph_code, protein1, protein2, edge_weight) values ('GU1','YDL018C','YHR110W',1);
insert into iter_protein_graph (graph_code, protein1, protein2, edge_weight) values ('GU1','YDL018C','YBR031W',1);
insert into iter_protein_graph (graph_code, protein1, protein2, edge_weight) values ('GU1','YDL055C','YMR012W',1);
insert into iter_protein_graph (graph_code, protein1, protein2, edge_weight) values ('GU1','YDL055C','YBR031W',1);
insert into iter_protein_graph (graph_code, protein1, protein2, edge_weight) values ('GU1','YDL055C','YHR027C',1);
insert into iter_protein_graph (graph_code, protein1, protein2, edge_weight) values ('GU1','YDR335W','YDR394W',1);
insert into iter_protein_graph (graph_code, protein1, protein2, edge_weight) values ('GU1','YGL016W','YDL055C',1);
insert into iter_protein_graph (graph_code, protein1, protein2, edge_weight) values ('GU1','YGL195W','YLR180W',1);
insert into iter_protein_graph (graph_code, protein1, protein2, edge_weight) values ('GU1','YGR218W','YGL195W',1);
insert into iter_protein_graph (graph_code, protein1, protein2, edge_weight) values ('GU1','YGR218W','YDL055C',1);
insert into iter_protein_graph (graph_code, protein1, protein2, edge_weight) values ('GU1','YGR218W','YGL048C',1);
insert into iter_protein_graph (graph_code, protein1, protein2, edge_weight) values ('GU1','YGR218W','YLR180W',1);
insert into iter_protein_graph (graph_code, protein1, protein2, edge_weight) values ('GU1','YHR027C','YDR394W',1);
insert into iter_protein_graph (graph_code, protein1, protein2, edge_weight) values ('GU1','YHR027C','YOR259C',1);
insert into iter_protein_graph (graph_code, protein1, protein2, edge_weight) values ('GU1','YHR027C','YGL048C',1);
insert into iter_protein_graph (graph_code, protein1, protein2, edge_weight) values ('GU1','YHR027C','YIL075C',1);
insert into iter_protein_graph (graph_code, protein1, protein2, edge_weight) values ('GU1','YKL029C','YMR012W',1);
insert into iter_protein_graph (graph_code, protein1, protein2, edge_weight) values ('GU1','YKL029C','YGR218W',1);
insert into iter_protein_graph (graph_code, protein1, protein2, edge_weight) values ('GU1','YKL029C','YPL220W',1);
insert into iter_protein_graph (graph_code, protein1, protein2, edge_weight) values ('GU1','YKL029C','YHR027C',1);
insert into iter_protein_graph (graph_code, protein1, protein2, edge_weight) values ('GU1','YKL029C','YIL075C',1);
insert into iter_protein_graph (graph_code, protein1, protein2, edge_weight) values ('GU1','YKL029C','YLR180W',1);
insert into iter_protein_graph (graph_code, protein1, protein2, edge_weight) values ('GU1','YKL029C','YIL078W',1);
insert into iter_protein_graph (graph_code, protein1, protein2, edge_weight) values ('GU1','YLR180W','YMR012W',1);
insert into iter_protein_graph (graph_code, protein1, protein2, edge_weight) values ('GU1','YLR180W','YGL195W',1);
insert into iter_protein_graph (graph_code, protein1, protein2, edge_weight) values ('GU1','YLR180W','YLR106C',1);
insert into iter_protein_graph (graph_code, protein1, protein2, edge_weight) values ('GU1','YLR180W','YDL055C',1);
insert into iter_protein_graph (graph_code, protein1, protein2, edge_weight) values ('GU1','YLR180W','YHR027C',1);
insert into iter_protein_graph (graph_code, protein1, protein2, edge_weight) values ('GU1','YLR180W','YIL075C',1);
insert into iter_protein_graph (graph_code, protein1, protein2, edge_weight) values ('GU1','YLR180W','YDR502C',1);
insert into iter_protein_graph (graph_code, protein1, protein2, edge_weight) values ('GU1','YML124C','YHR027C',1);
insert into iter_protein_graph (graph_code, protein1, protein2, edge_weight) values ('GU1','YML124C','YOR259C',1);
insert into iter_protein_graph (graph_code, protein1, protein2, edge_weight) values ('GU1','YML124C','YGL048C',1);
insert into iter_protein_graph (graph_code, protein1, protein2, edge_weight) values ('GU1','YML124C','YLR180W',1);
insert into iter_protein_graph (graph_code, protein1, protein2, edge_weight) values ('GU1','YNL055C','YGL195W',1);
insert into iter_protein_graph (graph_code, protein1, protein2, edge_weight) values ('GU1','YNL055C','YDL055C',1);
insert into iter_protein_graph (graph_code, protein1, protein2, edge_weight) values ('GU1','YNL055C','YBR031W',1);
insert into iter_protein_graph (graph_code, protein1, protein2, edge_weight) values ('GU1','YNL055C','YML124C',1);
insert into iter_protein_graph (graph_code, protein1, protein2, edge_weight) values ('GU1','YNL055C','YHR027C',1);
insert into iter_protein_graph (graph_code, protein1, protein2, edge_weight) values ('GU1','YBR017C','YMR012W',1);
insert into iter_protein_graph (graph_code, protein1, protein2, edge_weight) values ('GU1','YPR161C','YNL209W',1);
insert into iter_protein_graph (graph_code, protein1, protein2, edge_weight) values ('GU1','YMR205C','YOR293W',1);
insert into iter_protein_graph (graph_code, protein1, protein2, edge_weight) values ('GU1','YMR205C','YJL190C',1);
insert into iter_protein_graph (graph_code, protein1, protein2, edge_weight) values ('GU1','YJL052W','YGR192C',1);
insert into iter_protein_graph (graph_code, protein1, protein2, edge_weight) values ('GU1','YBL087C','YDR361C',1);
insert into iter_protein_graph (graph_code, protein1, protein2, edge_weight) values ('GU1','YBL087C','YOR133W',1);
insert into iter_protein_graph (graph_code, protein1, protein2, edge_weight) values ('GU1','YBL087C','YER103W',1);
insert into iter_protein_graph (graph_code, protein1, protein2, edge_weight) values ('GU1','YBL087C','YJL130C',1);
insert into iter_protein_graph (graph_code, protein1, protein2, edge_weight) values ('GU1','YBL087C','YOL098C',1);
insert into iter_protein_graph (graph_code, protein1, protein2, edge_weight) values ('GU1','YBL087C','YPL208W',1);
insert into iter_protein_graph (graph_code, protein1, protein2, edge_weight) values ('GU1','YBL087C','YKL104C',1);
insert into iter_protein_graph (graph_code, protein1, protein2, edge_weight) values ('GU1','YBL087C','YDL171C',1);
insert into iter_protein_graph (graph_code, protein1, protein2, edge_weight) values ('GU1','YBL087C','YER110C',1);
insert into iter_protein_graph (graph_code, protein1, protein2, edge_weight) values ('GU1','YBL087C','YML073C',1);
insert into iter_protein_graph (graph_code, protein1, protein2, edge_weight) values ('GU1','YBL087C','YJR123W',1);
insert into iter_protein_graph (graph_code, protein1, protein2, edge_weight) values ('GU1','YDL171C','YOR133W',1);
insert into iter_protein_graph (graph_code, protein1, protein2, edge_weight) values ('GU1','YDL171C','YKL104C',1);
insert into iter_protein_graph (graph_code, protein1, protein2, edge_weight) values ('GU1','YDL171C','YER110C',1);
insert into iter_protein_graph (graph_code, protein1, protein2, edge_weight) values ('GU1','YDL171C','YJR123W',1);
insert into iter_protein_graph (graph_code, protein1, protein2, edge_weight) values ('GU1','YDR361C','YJL130C',1);
insert into iter_protein_graph (graph_code, protein1, protein2, edge_weight) values ('GU1','YDR361C','YPL208W',1);
insert into iter_protein_graph (graph_code, protein1, protein2, edge_weight) values ('GU1','YER103W','YER110C',1);
insert into iter_protein_graph (graph_code, protein1, protein2, edge_weight) values ('GU1','YER110C','YJR123W',1);
insert into iter_protein_graph (graph_code, protein1, protein2, edge_weight) values ('GU1','YER110C','YJL130C',1);
insert into iter_protein_graph (graph_code, protein1, protein2, edge_weight) values ('GU1','YOL098C','YJL130C',1);
insert into iter_protein_graph (graph_code, protein1, protein2, edge_weight) values ('GU1','YML075C','YER095W',1);
insert into iter_protein_graph (graph_code, protein1, protein2, edge_weight) values ('GU1','YML075C','YHR010W',1);
insert into iter_protein_graph (graph_code, protein1, protein2, edge_weight) values ('GU1','YDR214W','YPL240C',1);
insert into iter_protein_graph (graph_code, protein1, protein2, edge_weight) values ('GU1','YDR214W','YER110C',1);
insert into iter_protein_graph (graph_code, protein1, protein2, edge_weight) values ('GU1','YDR214W','YML085C',1);
insert into iter_protein_graph (graph_code, protein1, protein2, edge_weight) values ('GU1','YER110C','YGL195W',1);
insert into iter_protein_graph (graph_code, protein1, protein2, edge_weight) values ('GU1','YER110C','YOR136W',1);
insert into iter_protein_graph (graph_code, protein1, protein2, edge_weight) values ('GU1','YER110C','YIL094C',1);
insert into iter_protein_graph (graph_code, protein1, protein2, edge_weight) values ('GU1','YGL195W','YOR136W',1);
insert into iter_protein_graph (graph_code, protein1, protein2, edge_weight) values ('GU1','YGL195W','YER110C',1);
insert into iter_protein_graph (graph_code, protein1, protein2, edge_weight) values ('GU1','YGL195W','YBL030C',1);
insert into iter_protein_graph (graph_code, protein1, protein2, edge_weight) values ('GU1','YGL238W','YIL094C',1);
insert into iter_protein_graph (graph_code, protein1, protein2, edge_weight) values ('GU1','YGR218W','YIL094C',1);
insert into iter_protein_graph (graph_code, protein1, protein2, edge_weight) values ('GU1','YGR218W','YML085C',1);
insert into iter_protein_graph (graph_code, protein1, protein2, edge_weight) values ('GU1','YIL070C','YIL094C',1);
insert into iter_protein_graph (graph_code, protein1, protein2, edge_weight) values ('GU1','YIL070C','YML085C',1);
insert into iter_protein_graph (graph_code, protein1, protein2, edge_weight) values ('GU1','YIL094C','YPL240C',1);
insert into iter_protein_graph (graph_code, protein1, protein2, edge_weight) values ('GU1','YIL094C','YOR136W',1);
insert into iter_protein_graph (graph_code, protein1, protein2, edge_weight) values ('GU1','YIL094C','YER110C',1);
insert into iter_protein_graph (graph_code, protein1, protein2, edge_weight) values ('GU1','YIL094C','YLR048W',1);
insert into iter_protein_graph (graph_code, protein1, protein2, edge_weight) values ('GU1','YIL094C','YER103W',1);
insert into iter_protein_graph (graph_code, protein1, protein2, edge_weight) values ('GU1','YIL094C','YML085C',1);
insert into iter_protein_graph (graph_code, protein1, protein2, edge_weight) values ('GU1','YKL039W','YLR044C',1);
insert into iter_protein_graph (graph_code, protein1, protein2, edge_weight) values ('GU1','YKL039W','YML085C',1);
insert into iter_protein_graph (graph_code, protein1, protein2, edge_weight) values ('GU1','YLR180W','YKL104C',1);
insert into iter_protein_graph (graph_code, protein1, protein2, edge_weight) values ('GU1','YLR180W','YLR048W',1);
insert into iter_protein_graph (graph_code, protein1, protein2, edge_weight) values ('GU1','YLR180W','YML085C',1);
insert into iter_protein_graph (graph_code, protein1, protein2, edge_weight) values ('GU1','YOR136W','YLR048W',1);
insert into iter_protein_graph (graph_code, protein1, protein2, edge_weight) values ('GU1','YOR136W','YML085C',1);
insert into iter_protein_graph (graph_code, protein1, protein2, edge_weight) values ('GU1','YPL061W','YKL104C',1);
insert into iter_protein_graph (graph_code, protein1, protein2, edge_weight) values ('GU1','YPL061W','YOR136W',1);
insert into iter_protein_graph (graph_code, protein1, protein2, edge_weight) values ('GU1','YPL061W','YIL094C',1);
insert into iter_protein_graph (graph_code, protein1, protein2, edge_weight) values ('GU1','YPL061W','YLR180W',1);
insert into iter_protein_graph (graph_code, protein1, protein2, edge_weight) values ('GU1','YHR019C','YIL094C',1);
insert into iter_protein_graph (graph_code, protein1, protein2, edge_weight) values ('GU1','YHR019C','YLR106C',1);
insert into iter_protein_graph (graph_code, protein1, protein2, edge_weight) values ('GU1','YHR019C','YPL226W',1);
insert into iter_protein_graph (graph_code, protein1, protein2, edge_weight) values ('GU1','YHR019C','YLR180W',1);
insert into iter_protein_graph (graph_code, protein1, protein2, edge_weight) values ('GU1','YHR019C','YKL010C',1);
insert into iter_protein_graph (graph_code, protein1, protein2, edge_weight) values ('GU1','YHR019C','YHR020W',1);
insert into iter_protein_graph (graph_code, protein1, protein2, edge_weight) values ('GU1','YIL094C','YMR012W',1);
insert into iter_protein_graph (graph_code, protein1, protein2, edge_weight) values ('GU1','YIL094C','YLR075W',1);
insert into iter_protein_graph (graph_code, protein1, protein2, edge_weight) values ('GU1','YIL094C','YHR020W',1);
insert into iter_protein_graph (graph_code, protein1, protein2, edge_weight) values ('GU1','YKL010C','YIL094C',1);
insert into iter_protein_graph (graph_code, protein1, protein2, edge_weight) values ('GU1','YLR180W','YLR075W',1);
insert into iter_protein_graph (graph_code, protein1, protein2, edge_weight) values ('GU1','YLR180W','YHR020W',1);
insert into iter_protein_graph (graph_code, protein1, protein2, edge_weight) values ('GU1','YPL226W','YLR075W',1);
insert into iter_protein_graph (graph_code, protein1, protein2, edge_weight) values ('GU1','YBR251W','YDR036C',1);
insert into iter_protein_graph (graph_code, protein1, protein2, edge_weight) values ('GU1','YBR251W','YDR347W',1);
insert into iter_protein_graph (graph_code, protein1, protein2, edge_weight) values ('GU1','YBR251W','YGR084C',1);
insert into iter_protein_graph (graph_code, protein1, protein2, edge_weight) values ('GU1','YBR251W','YKL003C',1);
insert into iter_protein_graph (graph_code, protein1, protein2, edge_weight) values ('GU1','YBR251W','YBL090W',1);
insert into iter_protein_graph (graph_code, protein1, protein2, edge_weight) values ('GU1','YBR251W','YHL004W',1);
insert into iter_protein_graph (graph_code, protein1, protein2, edge_weight) values ('GU1','YBR251W','YPL118W',1);
insert into iter_protein_graph (graph_code, protein1, protein2, edge_weight) values ('GU1','YBR251W','YPL013C',1);
insert into iter_protein_graph (graph_code, protein1, protein2, edge_weight) values ('GU1','YBR251W','YNL306W',1);
insert into iter_protein_graph (graph_code, protein1, protein2, edge_weight) values ('GU1','YBR251W','YDR337W',1);
insert into iter_protein_graph (graph_code, protein1, protein2, edge_weight) values ('GU1','YBR251W','YBR146W',1);
insert into iter_protein_graph (graph_code, protein1, protein2, edge_weight) values ('GU1','YBR251W','YNL137C',1);
insert into iter_protein_graph (graph_code, protein1, protein2, edge_weight) values ('GU1','YBR251W','YGR170W',1);
insert into iter_protein_graph (graph_code, protein1, protein2, edge_weight) values ('GU1','YBR251W','YOR243C',1);
insert into iter_protein_graph (graph_code, protein1, protein2, edge_weight) values ('GU1','YBR251W','YDR041W',1);
insert into iter_protein_graph (graph_code, protein1, protein2, edge_weight) values ('GU1','YBR251W','YKL155C',1);
insert into iter_protein_graph (graph_code, protein1, protein2, edge_weight) values ('GU1','YBR251W','YGL129C',1);
insert into iter_protein_graph (graph_code, protein1, protein2, edge_weight) values ('GU1','YBR251W','YDR175C',1);
insert into iter_protein_graph (graph_code, protein1, protein2, edge_weight) values ('GU1','YBR251W','YIL093C',1);
insert into iter_protein_graph (graph_code, protein1, protein2, edge_weight) values ('GU1','YBR251W','YJR101W',1);
insert into iter_protein_graph (graph_code, protein1, protein2, edge_weight) values ('GU1','YBR251W','YJR113C',1);
insert into iter_protein_graph (graph_code, protein1, protein2, edge_weight) values ('GU1','YBR251W','YOL115W',1);
insert into iter_protein_graph (graph_code, protein1, protein2, edge_weight) values ('GU1','YBR251W','YNL186W',1);
insert into iter_protein_graph (graph_code, protein1, protein2, edge_weight) values ('GU1','YDR036C','YDR347W',1);
insert into iter_protein_graph (graph_code, protein1, protein2, edge_weight) values ('GU1','YDR036C','YGR084C',1);
insert into iter_protein_graph (graph_code, protein1, protein2, edge_weight) values ('GU1','YDR036C','YHL004W',1);
insert into iter_protein_graph (graph_code, protein1, protein2, edge_weight) values ('GU1','YDR036C','YPL118W',1);
insert into iter_protein_graph (graph_code, protein1, protein2, edge_weight) values ('GU1','YDR036C','YMR188C',1);
insert into iter_protein_graph (graph_code, protein1, protein2, edge_weight) values ('GU1','YDR036C','YNL306W',1);
insert into iter_protein_graph (graph_code, protein1, protein2, edge_weight) values ('GU1','YDR036C','YDR337W',1);
insert into iter_protein_graph (graph_code, protein1, protein2, edge_weight) values ('GU1','YDR036C','YBR146W',1);
insert into iter_protein_graph (graph_code, protein1, protein2, edge_weight) values ('GU1','YDR036C','YNL137C',1);
insert into iter_protein_graph (graph_code, protein1, protein2, edge_weight) values ('GU1','YDR036C','YDR041W',1);
insert into iter_protein_graph (graph_code, protein1, protein2, edge_weight) values ('GU1','YDR036C','YKL155C',1);
insert into iter_protein_graph (graph_code, protein1, protein2, edge_weight) values ('GU1','YDR036C','YGL129C',1);
insert into iter_protein_graph (graph_code, protein1, protein2, edge_weight) values ('GU1','YDR036C','YDR175C',1);
insert into iter_protein_graph (graph_code, protein1, protein2, edge_weight) values ('GU1','YDR036C','YIL093C',1);
insert into iter_protein_graph (graph_code, protein1, protein2, edge_weight) values ('GU1','YDR036C','YJR113C',1);
insert into iter_protein_graph (graph_code, protein1, protein2, edge_weight) values ('GU1','YDR041W','YDR036C',1);
insert into iter_protein_graph (graph_code, protein1, protein2, edge_weight) values ('GU1','YDR041W','YDR347W',1);
insert into iter_protein_graph (graph_code, protein1, protein2, edge_weight) values ('GU1','YDR041W','YGR084C',1);
insert into iter_protein_graph (graph_code, protein1, protein2, edge_weight) values ('GU1','YDR041W','YHL004W',1);
insert into iter_protein_graph (graph_code, protein1, protein2, edge_weight) values ('GU1','YDR041W','YPL118W',1);
insert into iter_protein_graph (graph_code, protein1, protein2, edge_weight) values ('GU1','YDR041W','YMR188C',1);
insert into iter_protein_graph (graph_code, protein1, protein2, edge_weight) values ('GU1','YDR041W','YNL306W',1);
insert into iter_protein_graph (graph_code, protein1, protein2, edge_weight) values ('GU1','YDR041W','YDR337W',1);
insert into iter_protein_graph (graph_code, protein1, protein2, edge_weight) values ('GU1','YDR041W','YBR146W',1);
insert into iter_protein_graph (graph_code, protein1, protein2, edge_weight) values ('GU1','YDR041W','YNL137C',1);
insert into iter_protein_graph (graph_code, protein1, protein2, edge_weight) values ('GU1','YDR041W','YKL155C',1);
insert into iter_protein_graph (graph_code, protein1, protein2, edge_weight) values ('GU1','YDR041W','YGL129C',1);
insert into iter_protein_graph (graph_code, protein1, protein2, edge_weight) values ('GU1','YDR041W','YJR101W',1);
insert into iter_protein_graph (graph_code, protein1, protein2, edge_weight) values ('GU1','YDR041W','YJR113C',1);
insert into iter_protein_graph (graph_code, protein1, protein2, edge_weight) values ('GU1','YDR347W','YIL093C',1);
insert into iter_protein_graph (graph_code, protein1, protein2, edge_weight) values ('GU1','YDR347W','YJR101W',1);
insert into iter_protein_graph (graph_code, protein1, protein2, edge_weight) values ('GU1','YHL004W','YDR036C',1);
insert into iter_protein_graph (graph_code, protein1, protein2, edge_weight) values ('GU1','YHL004W','YDR347W',1);
insert into iter_protein_graph (graph_code, protein1, protein2, edge_weight) values ('GU1','YHL004W','YGR084C',1);
insert into iter_protein_graph (graph_code, protein1, protein2, edge_weight) values ('GU1','YHL004W','YBL090W',1);
insert into iter_protein_graph (graph_code, protein1, protein2, edge_weight) values ('GU1','YHL004W','YPL118W',1);
insert into iter_protein_graph (graph_code, protein1, protein2, edge_weight) values ('GU1','YHL004W','YMR188C',1);
insert into iter_protein_graph (graph_code, protein1, protein2, edge_weight) values ('GU1','YHL004W','YNL306W',1);
insert into iter_protein_graph (graph_code, protein1, protein2, edge_weight) values ('GU1','YHL004W','YDR337W',1);
insert into iter_protein_graph (graph_code, protein1, protein2, edge_weight) values ('GU1','YHL004W','YBR251W',1);
insert into iter_protein_graph (graph_code, protein1, protein2, edge_weight) values ('GU1','YHL004W','YMR158W',1);
insert into iter_protein_graph (graph_code, protein1, protein2, edge_weight) values ('GU1','YHL004W','YBR146W',1);
insert into iter_protein_graph (graph_code, protein1, protein2, edge_weight) values ('GU1','YHL004W','YNL137C',1);
insert into iter_protein_graph (graph_code, protein1, protein2, edge_weight) values ('GU1','YHL004W','YOR158W',1);
insert into iter_protein_graph (graph_code, protein1, protein2, edge_weight) values ('GU1','YHL004W','YOR243C',1);
insert into iter_protein_graph (graph_code, protein1, protein2, edge_weight) values ('GU1','YHL004W','YDR041W',1);
insert into iter_protein_graph (graph_code, protein1, protein2, edge_weight) values ('GU1','YHL004W','YKL155C',1);
insert into iter_protein_graph (graph_code, protein1, protein2, edge_weight) values ('GU1','YHL004W','YGL129C',1);
insert into iter_protein_graph (graph_code, protein1, protein2, edge_weight) values ('GU1','YHL004W','YIL093C',1);
insert into iter_protein_graph (graph_code, protein1, protein2, edge_weight) values ('GU1','YHL004W','YJR101W',1);
insert into iter_protein_graph (graph_code, protein1, protein2, edge_weight) values ('GU1','YHL004W','YJR113C',1);
insert into iter_protein_graph (graph_code, protein1, protein2, edge_weight) values ('GU1','YNL137C','YGR165W',1);
insert into iter_protein_graph (graph_code, protein1, protein2, edge_weight) values ('GU1','YPL013C','YDR036C',1);
insert into iter_protein_graph (graph_code, protein1, protein2, edge_weight) values ('GU1','YPL013C','YER091C',1);
insert into iter_protein_graph (graph_code, protein1, protein2, edge_weight) values ('GU1','YPL013C','YDR347W',1);
insert into iter_protein_graph (graph_code, protein1, protein2, edge_weight) values ('GU1','YPL013C','YGR084C',1);
insert into iter_protein_graph (graph_code, protein1, protein2, edge_weight) values ('GU1','YPL013C','YBL090W',1);
insert into iter_protein_graph (graph_code, protein1, protein2, edge_weight) values ('GU1','YPL013C','YHL004W',1);
insert into iter_protein_graph (graph_code, protein1, protein2, edge_weight) values ('GU1','YPL013C','YPL118W',1);
insert into iter_protein_graph (graph_code, protein1, protein2, edge_weight) values ('GU1','YPL013C','YMR188C',1);
insert into iter_protein_graph (graph_code, protein1, protein2, edge_weight) values ('GU1','YPL013C','YNL306W',1);
insert into iter_protein_graph (graph_code, protein1, protein2, edge_weight) values ('GU1','YPL013C','YDR337W',1);
insert into iter_protein_graph (graph_code, protein1, protein2, edge_weight) values ('GU1','YPL013C','YGR165W',1);
insert into iter_protein_graph (graph_code, protein1, protein2, edge_weight) values ('GU1','YPL013C','YMR158W',1);
insert into iter_protein_graph (graph_code, protein1, protein2, edge_weight) values ('GU1','YPL013C','YBR146W',1);
insert into iter_protein_graph (graph_code, protein1, protein2, edge_weight) values ('GU1','YPL013C','YNL137C',1);
insert into iter_protein_graph (graph_code, protein1, protein2, edge_weight) values ('GU1','YPL013C','YOR158W',1);
insert into iter_protein_graph (graph_code, protein1, protein2, edge_weight) values ('GU1','YPL013C','YDR041W',1);
insert into iter_protein_graph (graph_code, protein1, protein2, edge_weight) values ('GU1','YPL013C','YKL155C',1);
insert into iter_protein_graph (graph_code, protein1, protein2, edge_weight) values ('GU1','YPL013C','YGL129C',1);
insert into iter_protein_graph (graph_code, protein1, protein2, edge_weight) values ('GU1','YPL013C','YDR175C',1);
insert into iter_protein_graph (graph_code, protein1, protein2, edge_weight) values ('GU1','YPL013C','YIL093C',1);
insert into iter_protein_graph (graph_code, protein1, protein2, edge_weight) values ('GU1','YPL013C','YJR101W',1);
insert into iter_protein_graph (graph_code, protein1, protein2, edge_weight) values ('GU1','YPL013C','YJR113C',1);
insert into iter_protein_graph (graph_code, protein1, protein2, edge_weight) values ('GU1','YER036C','YMR242C',1);
insert into iter_protein_graph (graph_code, protein1, protein2, edge_weight) values ('GU1','YER036C','YOR063W',1);
insert into iter_protein_graph (graph_code, protein1, protein2, edge_weight) values ('GU1','YER036C','YML073C',1);
insert into iter_protein_graph (graph_code, protein1, protein2, edge_weight) values ('GU1','YER036C','YHL033C',1);
insert into iter_protein_graph (graph_code, protein1, protein2, edge_weight) values ('GU1','YER036C','YPR036W',1);
insert into iter_protein_graph (graph_code, protein1, protein2, edge_weight) values ('GU1','YHR169W','YMR242C',1);
insert into iter_protein_graph (graph_code, protein1, protein2, edge_weight) values ('GU1','YHR169W','YOR063W',1);
insert into iter_protein_graph (graph_code, protein1, protein2, edge_weight) values ('GU1','YHR169W','YML073C',1);
insert into iter_protein_graph (graph_code, protein1, protein2, edge_weight) values ('GU1','YHR169W','YHL033C',1);
insert into iter_protein_graph (graph_code, protein1, protein2, edge_weight) values ('GU1','YHR169W','YDR025W',1);
insert into iter_protein_graph (graph_code, protein1, protein2, edge_weight) values ('GU1','YHR169W','YER036C',1);
insert into iter_protein_graph (graph_code, protein1, protein2, edge_weight) values ('GU1','YBL026W','YER172C',1);
insert into iter_protein_graph (graph_code, protein1, protein2, edge_weight) values ('GU1','YBL026W','YDL160C',1);
insert into iter_protein_graph (graph_code, protein1, protein2, edge_weight) values ('GU1','YBL026W','YJL124C',1);
insert into iter_protein_graph (graph_code, protein1, protein2, edge_weight) values ('GU1','YBL026W','YDR378C',1);
insert into iter_protein_graph (graph_code, protein1, protein2, edge_weight) values ('GU1','YBL026W','YCR077C',1);
insert into iter_protein_graph (graph_code, protein1, protein2, edge_weight) values ('GU1','YBL026W','YGR091W',1);
insert into iter_protein_graph (graph_code, protein1, protein2, edge_weight) values ('GU1','YBL026W','YGR075C',1);
insert into iter_protein_graph (graph_code, protein1, protein2, edge_weight) values ('GU1','YBL026W','YPR178W',1);
insert into iter_protein_graph (graph_code, protein1, protein2, edge_weight) values ('GU1','YBL026W','YBR055C',1);
insert into iter_protein_graph (graph_code, protein1, protein2, edge_weight) values ('GU1','YBL026W','YHR165C',1);
insert into iter_protein_graph (graph_code, protein1, protein2, edge_weight) values ('GU1','YBL026W','YER029C',1);
insert into iter_protein_graph (graph_code, protein1, protein2, edge_weight) values ('GU1','YBL026W','YKL173W',1);
insert into iter_protein_graph (graph_code, protein1, protein2, edge_weight) values ('GU1','YBL026W','YOR308C',1);
insert into iter_protein_graph (graph_code, protein1, protein2, edge_weight) values ('GU1','YBR065C','YER172C',1);
insert into iter_protein_graph (graph_code, protein1, protein2, edge_weight) values ('GU1','YBR065C','YLR117C',1);
insert into iter_protein_graph (graph_code, protein1, protein2, edge_weight) values ('GU1','YBR065C','YPL151C',1);
insert into iter_protein_graph (graph_code, protein1, protein2, edge_weight) values ('GU1','YBR065C','YHR165C',1);
insert into iter_protein_graph (graph_code, protein1, protein2, edge_weight) values ('GU1','YCR077C','YDL160C',1);
insert into iter_protein_graph (graph_code, protein1, protein2, edge_weight) values ('GU1','YCR077C','YJL124C',1);
insert into iter_protein_graph (graph_code, protein1, protein2, edge_weight) values ('GU1','YCR077C','YBL026W',1);
insert into iter_protein_graph (graph_code, protein1, protein2, edge_weight) values ('GU1','YDR378C','YER172C',1);
insert into iter_protein_graph (graph_code, protein1, protein2, edge_weight) values ('GU1','YDR378C','YDL160C',1);
insert into iter_protein_graph (graph_code, protein1, protein2, edge_weight) values ('GU1','YDR378C','YPR082C',1);
insert into iter_protein_graph (graph_code, protein1, protein2, edge_weight) values ('GU1','YDR378C','YJL124C',1);
insert into iter_protein_graph (graph_code, protein1, protein2, edge_weight) values ('GU1','YDR378C','YBL026W',1);
insert into iter_protein_graph (graph_code, protein1, protein2, edge_weight) values ('GU1','YDR378C','YER112W',1);
insert into iter_protein_graph (graph_code, protein1, protein2, edge_weight) values ('GU1','YDR378C','YNL147W',1);
insert into iter_protein_graph (graph_code, protein1, protein2, edge_weight) values ('GU1','YDR378C','YCR077C',1);
insert into iter_protein_graph (graph_code, protein1, protein2, edge_weight) values ('GU1','YDR378C','YDR473C',1);
insert into iter_protein_graph (graph_code, protein1, protein2, edge_weight) values ('GU1','YDR378C','YGR091W',1);
insert into iter_protein_graph (graph_code, protein1, protein2, edge_weight) values ('GU1','YDR378C','YPR178W',1);
insert into iter_protein_graph (graph_code, protein1, protein2, edge_weight) values ('GU1','YDR378C','YBR055C',1);
insert into iter_protein_graph (graph_code, protein1, protein2, edge_weight) values ('GU1','YDR378C','YHR165C',1);
insert into iter_protein_graph (graph_code, protein1, protein2, edge_weight) values ('GU1','YDR378C','YML049C',1);
insert into iter_protein_graph (graph_code, protein1, protein2, edge_weight) values ('GU1','YDR378C','YLR275W',1);
insert into iter_protein_graph (graph_code, protein1, protein2, edge_weight) values ('GU1','YDR378C','YLR147C',1);
insert into iter_protein_graph (graph_code, protein1, protein2, edge_weight) values ('GU1','YDR378C','YKL173W',1);
insert into iter_protein_graph (graph_code, protein1, protein2, edge_weight) values ('GU1','YDR378C','YOR308C',1);
insert into iter_protein_graph (graph_code, protein1, protein2, edge_weight) values ('GU1','YDR416W','YLR117C',1);
insert into iter_protein_graph (graph_code, protein1, protein2, edge_weight) values ('GU1','YDR416W','YHR165C',1);
insert into iter_protein_graph (graph_code, protein1, protein2, edge_weight) values ('GU1','YDR473C','YBL026W',1);
insert into iter_protein_graph (graph_code, protein1, protein2, edge_weight) values ('GU1','YDR473C','YDR378C',1);
insert into iter_protein_graph (graph_code, protein1, protein2, edge_weight) values ('GU1','YER029C','YLR117C',1);
insert into iter_protein_graph (graph_code, protein1, protein2, edge_weight) values ('GU1','YER029C','YGL128C',1);
insert into iter_protein_graph (graph_code, protein1, protein2, edge_weight) values ('GU1','YER029C','YGL100W',1);
insert into iter_protein_graph (graph_code, protein1, protein2, edge_weight) values ('GU1','YER029C','YDR416W',1);
insert into iter_protein_graph (graph_code, protein1, protein2, edge_weight) values ('GU1','YER112W','YER172C',1);
insert into iter_protein_graph (graph_code, protein1, protein2, edge_weight) values ('GU1','YER112W','YPR082C',1);
insert into iter_protein_graph (graph_code, protein1, protein2, edge_weight) values ('GU1','YER112W','YJL124C',1);
insert into iter_protein_graph (graph_code, protein1, protein2, edge_weight) values ('GU1','YER112W','YBL026W',1);
insert into iter_protein_graph (graph_code, protein1, protein2, edge_weight) values ('GU1','YER112W','YCR077C',1);
insert into iter_protein_graph (graph_code, protein1, protein2, edge_weight) values ('GU1','YER112W','YDR473C',1);
insert into iter_protein_graph (graph_code, protein1, protein2, edge_weight) values ('GU1','YER112W','YGR091W',1);
insert into iter_protein_graph (graph_code, protein1, protein2, edge_weight) values ('GU1','YER112W','YPR178W',1);
insert into iter_protein_graph (graph_code, protein1, protein2, edge_weight) values ('GU1','YER112W','YBR055C',1);
insert into iter_protein_graph (graph_code, protein1, protein2, edge_weight) values ('GU1','YER112W','YHR165C',1);
insert into iter_protein_graph (graph_code, protein1, protein2, edge_weight) values ('GU1','YER112W','YER029C',1);
insert into iter_protein_graph (graph_code, protein1, protein2, edge_weight) values ('GU1','YER112W','YGR074W',1);
insert into iter_protein_graph (graph_code, protein1, protein2, edge_weight) values ('GU1','YER112W','YLR275W',1);
insert into iter_protein_graph (graph_code, protein1, protein2, edge_weight) values ('GU1','YER112W','YLR147C',1);
insert into iter_protein_graph (graph_code, protein1, protein2, edge_weight) values ('GU1','YER112W','YKL173W',1);
insert into iter_protein_graph (graph_code, protein1, protein2, edge_weight) values ('GU1','YER112W','YDL160C',1);
insert into iter_protein_graph (graph_code, protein1, protein2, edge_weight) values ('GU1','YER112W','YMR288W',1);
insert into iter_protein_graph (graph_code, protein1, protein2, edge_weight) values ('GU1','YER112W','YER146W',1);
insert into iter_protein_graph (graph_code, protein1, protein2, edge_weight) values ('GU1','YER112W','YDR378C',1);
insert into iter_protein_graph (graph_code, protein1, protein2, edge_weight) values ('GU1','YER112W','YJL203W',1);
insert into iter_protein_graph (graph_code, protein1, protein2, edge_weight) values ('GU1','YER112W','YDL030W',1);
insert into iter_protein_graph (graph_code, protein1, protein2, edge_weight) values ('GU1','YER112W','YML049C',1);
insert into iter_protein_graph (graph_code, protein1, protein2, edge_weight) values ('GU1','YER112W','YDL098C',1);
insert into iter_protein_graph (graph_code, protein1, protein2, edge_weight) values ('GU1','YER112W','YOR308C',1);
insert into iter_protein_graph (graph_code, protein1, protein2, edge_weight) values ('GU1','YER146W','YER172C',1);
insert into iter_protein_graph (graph_code, protein1, protein2, edge_weight) values ('GU1','YER146W','YJL124C',1);
insert into iter_protein_graph (graph_code, protein1, protein2, edge_weight) values ('GU1','YER146W','YBL026W',1);
insert into iter_protein_graph (graph_code, protein1, protein2, edge_weight) values ('GU1','YER146W','YCR077C',1);
insert into iter_protein_graph (graph_code, protein1, protein2, edge_weight) values ('GU1','YER146W','YPR178W',1);
insert into iter_protein_graph (graph_code, protein1, protein2, edge_weight) values ('GU1','YER146W','YBR055C',1);
insert into iter_protein_graph (graph_code, protein1, protein2, edge_weight) values ('GU1','YER146W','YHR165C',1);
insert into iter_protein_graph (graph_code, protein1, protein2, edge_weight) values ('GU1','YER146W','YKL173W',1);
insert into iter_protein_graph (graph_code, protein1, protein2, edge_weight) values ('GU1','YER172C','YCR063W',1);
insert into iter_protein_graph (graph_code, protein1, protein2, edge_weight) values ('GU1','YER172C','YMR213W',1);
insert into iter_protein_graph (graph_code, protein1, protein2, edge_weight) values ('GU1','YER172C','YLR117C',1);
insert into iter_protein_graph (graph_code, protein1, protein2, edge_weight) values ('GU1','YER172C','YGL128C',1);
insert into iter_protein_graph (graph_code, protein1, protein2, edge_weight) values ('GU1','YER172C','YBR065C',1);
insert into iter_protein_graph (graph_code, protein1, protein2, edge_weight) values ('GU1','YER172C','YJR050W',1);
insert into iter_protein_graph (graph_code, protein1, protein2, edge_weight) values ('GU1','YER172C','YHR156C',1);
insert into iter_protein_graph (graph_code, protein1, protein2, edge_weight) values ('GU1','YER172C','YBL026W',1);
insert into iter_protein_graph (graph_code, protein1, protein2, edge_weight) values ('GU1','YER172C','YPL151C',1);
insert into iter_protein_graph (graph_code, protein1, protein2, edge_weight) values ('GU1','YER172C','YGL100W',1);
insert into iter_protein_graph (graph_code, protein1, protein2, edge_weight) values ('GU1','YER172C','YDR416W',1);
insert into iter_protein_graph (graph_code, protein1, protein2, edge_weight) values ('GU1','YGL128C','YER172C',1);
insert into iter_protein_graph (graph_code, protein1, protein2, edge_weight) values ('GU1','YGL128C','YLR117C',1);
insert into iter_protein_graph (graph_code, protein1, protein2, edge_weight) values ('GU1','YGL128C','YHR165C',1);
insert into iter_protein_graph (graph_code, protein1, protein2, edge_weight) values ('GU1','YGL128C','YLR275W',1);
insert into iter_protein_graph (graph_code, protein1, protein2, edge_weight) values ('GU1','YGL128C','YKL173W',1);
insert into iter_protein_graph (graph_code, protein1, protein2, edge_weight) values ('GU1','YGL128C','YLR424W',1);
insert into iter_protein_graph (graph_code, protein1, protein2, edge_weight) values ('GU1','YGR091W','YBL026W',1);
insert into iter_protein_graph (graph_code, protein1, protein2, edge_weight) values ('GU1','YGR091W','YDR378C',1);
insert into iter_protein_graph (graph_code, protein1, protein2, edge_weight) values ('GU1','YGR091W','YJL063C',1);
insert into iter_protein_graph (graph_code, protein1, protein2, edge_weight) values ('GU1','YGR278W','YER172C',1);
insert into iter_protein_graph (graph_code, protein1, protein2, edge_weight) values ('GU1','YGR278W','YMR213W',1);
insert into iter_protein_graph (graph_code, protein1, protein2, edge_weight) values ('GU1','YGR278W','YLR117C',1);
insert into iter_protein_graph (graph_code, protein1, protein2, edge_weight) values ('GU1','YGR278W','YMR288W',1);
insert into iter_protein_graph (graph_code, protein1, protein2, edge_weight) values ('GU1','YGR278W','YPL151C',1);
insert into iter_protein_graph (graph_code, protein1, protein2, edge_weight) values ('GU1','YGR278W','YHR165C',1);
insert into iter_protein_graph (graph_code, protein1, protein2, edge_weight) values ('GU1','YGR278W','YKL173W',1);
insert into iter_protein_graph (graph_code, protein1, protein2, edge_weight) values ('GU1','YGR278W','YDR416W',1);
insert into iter_protein_graph (graph_code, protein1, protein2, edge_weight) values ('GU1','YHR165C','YCR063W',1);
insert into iter_protein_graph (graph_code, protein1, protein2, edge_weight) values ('GU1','YHR165C','YMR213W',1);
insert into iter_protein_graph (graph_code, protein1, protein2, edge_weight) values ('GU1','YHR165C','YLR117C',1);
insert into iter_protein_graph (graph_code, protein1, protein2, edge_weight) values ('GU1','YHR165C','YGR278W',1);
insert into iter_protein_graph (graph_code, protein1, protein2, edge_weight) values ('GU1','YHR165C','YGL128C',1);
insert into iter_protein_graph (graph_code, protein1, protein2, edge_weight) values ('GU1','YHR165C','YHR156C',1);
insert into iter_protein_graph (graph_code, protein1, protein2, edge_weight) values ('GU1','YHR165C','YBL026W',1);
insert into iter_protein_graph (graph_code, protein1, protein2, edge_weight) values ('GU1','YHR165C','YDR378C',1);
insert into iter_protein_graph (graph_code, protein1, protein2, edge_weight) values ('GU1','YHR165C','YDR416W',1);
insert into iter_protein_graph (graph_code, protein1, protein2, edge_weight) values ('GU1','YJL124C','YDL160C',1);
insert into iter_protein_graph (graph_code, protein1, protein2, edge_weight) values ('GU1','YJL124C','YDR037W',1);
insert into iter_protein_graph (graph_code, protein1, protein2, edge_weight) values ('GU1','YJL124C','YBL026W',1);
insert into iter_protein_graph (graph_code, protein1, protein2, edge_weight) values ('GU1','YJL124C','YER112W',1);
insert into iter_protein_graph (graph_code, protein1, protein2, edge_weight) values ('GU1','YJL124C','YER146W',1);
insert into iter_protein_graph (graph_code, protein1, protein2, edge_weight) values ('GU1','YJL124C','YDR378C',1);
insert into iter_protein_graph (graph_code, protein1, protein2, edge_weight) values ('GU1','YJL124C','YCR077C',1);
insert into iter_protein_graph (graph_code, protein1, protein2, edge_weight) values ('GU1','YKL173W','YGL128C',1);
insert into iter_protein_graph (graph_code, protein1, protein2, edge_weight) values ('GU1','YLR117C','YER172C',1);
insert into iter_protein_graph (graph_code, protein1, protein2, edge_weight) values ('GU1','YLR117C','YMR213W',1);
insert into iter_protein_graph (graph_code, protein1, protein2, edge_weight) values ('GU1','YLR117C','YJR050W',1);
insert into iter_protein_graph (graph_code, protein1, protein2, edge_weight) values ('GU1','YLR117C','YHR165C',1);
insert into iter_protein_graph (graph_code, protein1, protein2, edge_weight) values ('GU1','YLR117C','YML049C',1);
insert into iter_protein_graph (graph_code, protein1, protein2, edge_weight) values ('GU1','YLR117C','YKL173W',1);
insert into iter_protein_graph (graph_code, protein1, protein2, edge_weight) values ('GU1','YLR117C','YDR416W',1);
insert into iter_protein_graph (graph_code, protein1, protein2, edge_weight) values ('GU1','YLR424W','YLR117C',1);
insert into iter_protein_graph (graph_code, protein1, protein2, edge_weight) values ('GU1','YLR424W','YGL128C',1);
insert into iter_protein_graph (graph_code, protein1, protein2, edge_weight) values ('GU1','YLR424W','YPL151C',1);
insert into iter_protein_graph (graph_code, protein1, protein2, edge_weight) values ('GU1','YMR213W','YER172C',1);
insert into iter_protein_graph (graph_code, protein1, protein2, edge_weight) values ('GU1','YMR213W','YCR063W',1);
insert into iter_protein_graph (graph_code, protein1, protein2, edge_weight) values ('GU1','YMR213W','YLR117C',1);
insert into iter_protein_graph (graph_code, protein1, protein2, edge_weight) values ('GU1','YMR213W','YGR278W',1);
insert into iter_protein_graph (graph_code, protein1, protein2, edge_weight) values ('GU1','YMR213W','YGL128C',1);
insert into iter_protein_graph (graph_code, protein1, protein2, edge_weight) values ('GU1','YMR213W','YBR065C',1);
insert into iter_protein_graph (graph_code, protein1, protein2, edge_weight) values ('GU1','YMR213W','YMR288W',1);
insert into iter_protein_graph (graph_code, protein1, protein2, edge_weight) values ('GU1','YMR213W','YPL151C',1);
insert into iter_protein_graph (graph_code, protein1, protein2, edge_weight) values ('GU1','YMR213W','YHR165C',1);
insert into iter_protein_graph (graph_code, protein1, protein2, edge_weight) values ('GU1','YMR213W','YML049C',1);
insert into iter_protein_graph (graph_code, protein1, protein2, edge_weight) values ('GU1','YMR213W','YLR275W',1);
insert into iter_protein_graph (graph_code, protein1, protein2, edge_weight) values ('GU1','YMR213W','YKL173W',1);
insert into iter_protein_graph (graph_code, protein1, protein2, edge_weight) values ('GU1','YMR213W','YDR416W',1);
insert into iter_protein_graph (graph_code, protein1, protein2, edge_weight) values ('GU1','YMR240C','YLR117C',1);
insert into iter_protein_graph (graph_code, protein1, protein2, edge_weight) values ('GU1','YMR240C','YPL151C',1);
insert into iter_protein_graph (graph_code, protein1, protein2, edge_weight) values ('GU1','YNL147W','YER172C',1);
insert into iter_protein_graph (graph_code, protein1, protein2, edge_weight) values ('GU1','YNL147W','YDL160C',1);
insert into iter_protein_graph (graph_code, protein1, protein2, edge_weight) values ('GU1','YNL147W','YPR082C',1);
insert into iter_protein_graph (graph_code, protein1, protein2, edge_weight) values ('GU1','YNL147W','YJL124C',1);
insert into iter_protein_graph (graph_code, protein1, protein2, edge_weight) values ('GU1','YNL147W','YBL026W',1);
insert into iter_protein_graph (graph_code, protein1, protein2, edge_weight) values ('GU1','YNL147W','YER112W',1);
insert into iter_protein_graph (graph_code, protein1, protein2, edge_weight) values ('GU1','YNL147W','YDR378C',1);
insert into iter_protein_graph (graph_code, protein1, protein2, edge_weight) values ('GU1','YNL147W','YCR077C',1);
insert into iter_protein_graph (graph_code, protein1, protein2, edge_weight) values ('GU1','YNL147W','YMR268C',1);
insert into iter_protein_graph (graph_code, protein1, protein2, edge_weight) values ('GU1','YNL147W','YPR178W',1);
insert into iter_protein_graph (graph_code, protein1, protein2, edge_weight) values ('GU1','YNL147W','YBR055C',1);
insert into iter_protein_graph (graph_code, protein1, protein2, edge_weight) values ('GU1','YNL147W','YHR165C',1);
insert into iter_protein_graph (graph_code, protein1, protein2, edge_weight) values ('GU1','YNL147W','YLR275W',1);
insert into iter_protein_graph (graph_code, protein1, protein2, edge_weight) values ('GU1','YNL147W','YKL173W',1);
insert into iter_protein_graph (graph_code, protein1, protein2, edge_weight) values ('GU1','YNL147W','YDL098C',1);
insert into iter_protein_graph (graph_code, protein1, protein2, edge_weight) values ('GU1','YNL147W','YOR308C',1);
insert into iter_protein_graph (graph_code, protein1, protein2, edge_weight) values ('GU1','YPL151C','YER172C',1);
insert into iter_protein_graph (graph_code, protein1, protein2, edge_weight) values ('GU1','YPL213W','YDR416W',1);
insert into iter_protein_graph (graph_code, protein1, protein2, edge_weight) values ('GU1','YGR281W','YLR075W',1);
insert into iter_protein_graph (graph_code, protein1, protein2, edge_weight) values ('GU1','YLR221C','YDR012W',1);
insert into iter_protein_graph (graph_code, protein1, protein2, edge_weight) values ('GU1','YMR229C','YOL041C',1);
insert into iter_protein_graph (graph_code, protein1, protein2, edge_weight) values ('GU1','YMR229C','YLR029C',1);
insert into iter_protein_graph (graph_code, protein1, protein2, edge_weight) values ('GU1','YMR229C','YDR012W',1);
insert into iter_protein_graph (graph_code, protein1, protein2, edge_weight) values ('GU1','YOL120C','YLR075W',1);
insert into iter_protein_graph (graph_code, protein1, protein2, edge_weight) values ('GU1','YOL120C','YDR012W',1);
insert into iter_protein_graph (graph_code, protein1, protein2, edge_weight) values ('GU1','YOL120C','YMR229C',1);
insert into iter_protein_graph (graph_code, protein1, protein2, edge_weight) values ('GU1','YOL041C','YLR029C',1);
insert into iter_protein_graph (graph_code, protein1, protein2, edge_weight) values ('GU1','YOL041C','YDR012W',1);
insert into iter_protein_graph (graph_code, protein1, protein2, edge_weight) values ('GU1','YOL041C','YMR229C',1);
insert into iter_protein_graph (graph_code, protein1, protein2, edge_weight) values ('GU1','YDR164C','YOR204W',1);
insert into iter_protein_graph (graph_code, protein1, protein2, edge_weight) values ('GU1','YMR106C','YMR284W',1);
insert into iter_protein_graph (graph_code, protein1, protein2, edge_weight) values ('GU1','YMR284W','YMR106C',1);
insert into iter_protein_graph (graph_code, protein1, protein2, edge_weight) values ('GU1','YAL035W','YLR175W',1);
insert into iter_protein_graph (graph_code, protein1, protein2, edge_weight) values ('GU1','YAL035W','YHR216W',1);
insert into iter_protein_graph (graph_code, protein1, protein2, edge_weight) values ('GU1','YAL035W','YBR084W',1);
insert into iter_protein_graph (graph_code, protein1, protein2, edge_weight) values ('GU1','YAL035W','YDL014W',1);
insert into iter_protein_graph (graph_code, protein1, protein2, edge_weight) values ('GU1','YAL035W','YMR142C',1);
insert into iter_protein_graph (graph_code, protein1, protein2, edge_weight) values ('GU1','YAL035W','YFR031C-A',1);
insert into iter_protein_graph (graph_code, protein1, protein2, edge_weight) values ('GU1','YAL035W','YMR194W',1);
insert into iter_protein_graph (graph_code, protein1, protein2, edge_weight) values ('GU1','YAL035W','YMR229C',1);
insert into iter_protein_graph (graph_code, protein1, protein2, edge_weight) values ('GU1','YCL059C','YNL132W',1);
insert into iter_protein_graph (graph_code, protein1, protein2, edge_weight) values ('GU1','YCL059C','YJR002W',1);
insert into iter_protein_graph (graph_code, protein1, protein2, edge_weight) values ('GU1','YCL059C','YDL014W',1);
insert into iter_protein_graph (graph_code, protein1, protein2, edge_weight) values ('GU1','YCL059C','YJR145C',1);
insert into iter_protein_graph (graph_code, protein1, protein2, edge_weight) values ('GU1','YCL059C','YOR096W',1);
insert into iter_protein_graph (graph_code, protein1, protein2, edge_weight) values ('GU1','YCL059C','YMR229C',1);
insert into iter_protein_graph (graph_code, protein1, protein2, edge_weight) values ('GU1','YCL059C','YPR137W',1);
insert into iter_protein_graph (graph_code, protein1, protein2, edge_weight) values ('GU1','YCL059C','YLR197W',1);
insert into iter_protein_graph (graph_code, protein1, protein2, edge_weight) values ('GU1','YCL059C','YJL109C',1);
insert into iter_protein_graph (graph_code, protein1, protein2, edge_weight) values ('GU1','YCL059C','YMR093W',1);
insert into iter_protein_graph (graph_code, protein1, protein2, edge_weight) values ('GU1','YCL059C','YBL004W',1);
insert into iter_protein_graph (graph_code, protein1, protein2, edge_weight) values ('GU1','YCL059C','YKR060W',1);
insert into iter_protein_graph (graph_code, protein1, protein2, edge_weight) values ('GU1','YCL059C','YER082C',1);
insert into iter_protein_graph (graph_code, protein1, protein2, edge_weight) values ('GU1','YCR057C','YJL190C',1);
insert into iter_protein_graph (graph_code, protein1, protein2, edge_weight) values ('GU1','YCR057C','YLR197W',1);
insert into iter_protein_graph (graph_code, protein1, protein2, edge_weight) values ('GU1','YCR057C','YMR093W',1);
insert into iter_protein_graph (graph_code, protein1, protein2, edge_weight) values ('GU1','YCR057C','YOR096W',1);
insert into iter_protein_graph (graph_code, protein1, protein2, edge_weight) values ('GU1','YCR057C','YMR229C',1);
insert into iter_protein_graph (graph_code, protein1, protein2, edge_weight) values ('GU1','YCR057C','YBL004W',1);
insert into iter_protein_graph (graph_code, protein1, protein2, edge_weight) values ('GU1','YCR057C','YHR196W',1);
insert into iter_protein_graph (graph_code, protein1, protein2, edge_weight) values ('GU1','YCR057C','YOR078W',1);
insert into iter_protein_graph (graph_code, protein1, protein2, edge_weight) values ('GU1','YCR057C','YLR175W',1);
insert into iter_protein_graph (graph_code, protein1, protein2, edge_weight) values ('GU1','YCR057C','YHR169W',1);
insert into iter_protein_graph (graph_code, protein1, protein2, edge_weight) values ('GU1','YCR057C','YML130C',1);
insert into iter_protein_graph (graph_code, protein1, protein2, edge_weight) values ('GU1','YCR057C','YDR365C',1);
insert into iter_protein_graph (graph_code, protein1, protein2, edge_weight) values ('GU1','YCR057C','YJL033W',1);
insert into iter_protein_graph (graph_code, protein1, protein2, edge_weight) values ('GU1','YCR057C','YNL132W',1);
insert into iter_protein_graph (graph_code, protein1, protein2, edge_weight) values ('GU1','YCR057C','YNR043W',1);
insert into iter_protein_graph (graph_code, protein1, protein2, edge_weight) values ('GU1','YCR057C','YDL213C',1);
insert into iter_protein_graph (graph_code, protein1, protein2, edge_weight) values ('GU1','YCR057C','YGR135W',1);
insert into iter_protein_graph (graph_code, protein1, protein2, edge_weight) values ('GU1','YCR057C','YGL120C',1);
insert into iter_protein_graph (graph_code, protein1, protein2, edge_weight) values ('GU1','YCR057C','YMR142C',1);
insert into iter_protein_graph (graph_code, protein1, protein2, edge_weight) values ('GU1','YCR057C','YNL069C',1);
insert into iter_protein_graph (graph_code, protein1, protein2, edge_weight) values ('GU1','YCR057C','YFR031C-A',1);
insert into iter_protein_graph (graph_code, protein1, protein2, edge_weight) values ('GU1','YCR057C','YMR194W',1);
insert into iter_protein_graph (graph_code, protein1, protein2, edge_weight) values ('GU1','YCR057C','YLR448W',1);
insert into iter_protein_graph (graph_code, protein1, protein2, edge_weight) values ('GU1','YCR057C','YDR382W',1);
insert into iter_protein_graph (graph_code, protein1, protein2, edge_weight) values ('GU1','YCR057C','YGR085C',1);
insert into iter_protein_graph (graph_code, protein1, protein2, edge_weight) values ('GU1','YDL213C','YOL010W',1);
insert into iter_protein_graph (graph_code, protein1, protein2, edge_weight) values ('GU1','YDL213C','YJR145C',1);
insert into iter_protein_graph (graph_code, protein1, protein2, edge_weight) values ('GU1','YDL213C','YOR096W',1);
insert into iter_protein_graph (graph_code, protein1, protein2, edge_weight) values ('GU1','YDL213C','YMR229C',1);
insert into iter_protein_graph (graph_code, protein1, protein2, edge_weight) values ('GU1','YDL213C','YJL109C',1);
insert into iter_protein_graph (graph_code, protein1, protein2, edge_weight) values ('GU1','YDL213C','YBL004W',1);
insert into iter_protein_graph (graph_code, protein1, protein2, edge_weight) values ('GU1','YDR195W','YMR142C',1);
insert into iter_protein_graph (graph_code, protein1, protein2, edge_weight) values ('GU1','YDR195W','YFR031C-A',1);
insert into iter_protein_graph (graph_code, protein1, protein2, edge_weight) values ('GU1','YDR195W','YLR448W',1);
insert into iter_protein_graph (graph_code, protein1, protein2, edge_weight) values ('GU1','YDR365C','YMR229C',1);
insert into iter_protein_graph (graph_code, protein1, protein2, edge_weight) values ('GU1','YDR365C','YJL109C',1);
insert into iter_protein_graph (graph_code, protein1, protein2, edge_weight) values ('GU1','YER082C','YNL132W',1);
insert into iter_protein_graph (graph_code, protein1, protein2, edge_weight) values ('GU1','YER082C','YMR229C',1);
insert into iter_protein_graph (graph_code, protein1, protein2, edge_weight) values ('GU1','YER082C','YLR197W',1);
insert into iter_protein_graph (graph_code, protein1, protein2, edge_weight) values ('GU1','YER082C','YMR093W',1);
insert into iter_protein_graph (graph_code, protein1, protein2, edge_weight) values ('GU1','YER082C','YBL004W',1);
insert into iter_protein_graph (graph_code, protein1, protein2, edge_weight) values ('GU1','YGL120C','YCL011C',1);
insert into iter_protein_graph (graph_code, protein1, protein2, edge_weight) values ('GU1','YGL120C','YDL014W',1);
insert into iter_protein_graph (graph_code, protein1, protein2, edge_weight) values ('GU1','YGL120C','YMR143W',1);
insert into iter_protein_graph (graph_code, protein1, protein2, edge_weight) values ('GU1','YGL120C','YJL190C',1);
insert into iter_protein_graph (graph_code, protein1, protein2, edge_weight) values ('GU1','YGL120C','YJR145C',1);
insert into iter_protein_graph (graph_code, protein1, protein2, edge_weight) values ('GU1','YGL120C','YOR096W',1);
insert into iter_protein_graph (graph_code, protein1, protein2, edge_weight) values ('GU1','YGL120C','YBR189W',1);
insert into iter_protein_graph (graph_code, protein1, protein2, edge_weight) values ('GU1','YGL120C','YCL037C',1);
insert into iter_protein_graph (graph_code, protein1, protein2, edge_weight) values ('GU1','YGL120C','YNL224C',1);
insert into iter_protein_graph (graph_code, protein1, protein2, edge_weight) values ('GU1','YHR169W','YJL190C',1);
insert into iter_protein_graph (graph_code, protein1, protein2, edge_weight) values ('GU1','YHR196W','YPL217C',1);
insert into iter_protein_graph (graph_code, protein1, protein2, edge_weight) values ('GU1','YHR196W','YLR186W',1);
insert into iter_protein_graph (graph_code, protein1, protein2, edge_weight) values ('GU1','YHR196W','YCL011C',1);
insert into iter_protein_graph (graph_code, protein1, protein2, edge_weight) values ('GU1','YHR196W','YHR148W',1);
insert into iter_protein_graph (graph_code, protein1, protein2, edge_weight) values ('GU1','YHR196W','YNL132W',1);
insert into iter_protein_graph (graph_code, protein1, protein2, edge_weight) values ('GU1','YHR196W','YJR002W',1);
insert into iter_protein_graph (graph_code, protein1, protein2, edge_weight) values ('GU1','YHR196W','YDL014W',1);
insert into iter_protein_graph (graph_code, protein1, protein2, edge_weight) values ('GU1','YHR196W','YOR310C',1);
insert into iter_protein_graph (graph_code, protein1, protein2, edge_weight) values ('GU1','YHR196W','YCR057C',1);
insert into iter_protein_graph (graph_code, protein1, protein2, edge_weight) values ('GU1','YHR196W','YOL010W',1);
insert into iter_protein_graph (graph_code, protein1, protein2, edge_weight) values ('GU1','YHR196W','YJR145C',1);
insert into iter_protein_graph (graph_code, protein1, protein2, edge_weight) values ('GU1','YHR196W','YOR096W',1);
insert into iter_protein_graph (graph_code, protein1, protein2, edge_weight) values ('GU1','YHR196W','YBR189W',1);
insert into iter_protein_graph (graph_code, protein1, protein2, edge_weight) values ('GU1','YHR196W','YMR229C',1);
insert into iter_protein_graph (graph_code, protein1, protein2, edge_weight) values ('GU1','YHR196W','YLR197W',1);
insert into iter_protein_graph (graph_code, protein1, protein2, edge_weight) values ('GU1','YHR196W','YLL011W',1);
insert into iter_protein_graph (graph_code, protein1, protein2, edge_weight) values ('GU1','YHR196W','YBL004W',1);
insert into iter_protein_graph (graph_code, protein1, protein2, edge_weight) values ('GU1','YHR196W','YER082C',1);
insert into iter_protein_graph (graph_code, protein1, protein2, edge_weight) values ('GU1','YHR196W','YLR003C',1);
insert into iter_protein_graph (graph_code, protein1, protein2, edge_weight) values ('GU1','YFR031C-A','YAL035W',1);
insert into iter_protein_graph (graph_code, protein1, protein2, edge_weight) values ('GU1','YFR031C-A','YBR084W',1);
insert into iter_protein_graph (graph_code, protein1, protein2, edge_weight) values ('GU1','YFR031C-A','YMR142C',1);
insert into iter_protein_graph (graph_code, protein1, protein2, edge_weight) values ('GU1','YFR031C-A','YNL069C',1);
insert into iter_protein_graph (graph_code, protein1, protein2, edge_weight) values ('GU1','YFR031C-A','YGR085C',1);
insert into iter_protein_graph (graph_code, protein1, protein2, edge_weight) values ('GU1','YJL033W','YLR175W',1);
insert into iter_protein_graph (graph_code, protein1, protein2, edge_weight) values ('GU1','YJL033W','YHR216W',1);
insert into iter_protein_graph (graph_code, protein1, protein2, edge_weight) values ('GU1','YJL033W','YDL014W',1);
insert into iter_protein_graph (graph_code, protein1, protein2, edge_weight) values ('GU1','YJL033W','YOL041C',1);
insert into iter_protein_graph (graph_code, protein1, protein2, edge_weight) values ('GU1','YJL033W','YOR310C',1);
insert into iter_protein_graph (graph_code, protein1, protein2, edge_weight) values ('GU1','YJL033W','YDR195W',1);
insert into iter_protein_graph (graph_code, protein1, protein2, edge_weight) values ('GU1','YJL033W','YMR142C',1);
insert into iter_protein_graph (graph_code, protein1, protein2, edge_weight) values ('GU1','YJL033W','YNL069C',1);
insert into iter_protein_graph (graph_code, protein1, protein2, edge_weight) values ('GU1','YJL033W','YFR031C-A',1);
insert into iter_protein_graph (graph_code, protein1, protein2, edge_weight) values ('GU1','YJL033W','YLR448W',1);
insert into iter_protein_graph (graph_code, protein1, protein2, edge_weight) values ('GU1','YJL033W','YOR096W',1);
insert into iter_protein_graph (graph_code, protein1, protein2, edge_weight) values ('GU1','YJL033W','YMR229C',1);
insert into iter_protein_graph (graph_code, protein1, protein2, edge_weight) values ('GU1','YJL033W','YLR197W',1);
insert into iter_protein_graph (graph_code, protein1, protein2, edge_weight) values ('GU1','YJL033W','YCL037C',1);
insert into iter_protein_graph (graph_code, protein1, protein2, edge_weight) values ('GU1','YJL109C','YJL190C',1);
insert into iter_protein_graph (graph_code, protein1, protein2, edge_weight) values ('GU1','YJL109C','YMR229C',1);
insert into iter_protein_graph (graph_code, protein1, protein2, edge_weight) values ('GU1','YJL109C','YLR197W',1);
insert into iter_protein_graph (graph_code, protein1, protein2, edge_weight) values ('GU1','YJL109C','YLL011W',1);
insert into iter_protein_graph (graph_code, protein1, protein2, edge_weight) values ('GU1','YJL109C','YBL004W',1);
insert into iter_protein_graph (graph_code, protein1, protein2, edge_weight) values ('GU1','YLR175W','YAL035W',1);
insert into iter_protein_graph (graph_code, protein1, protein2, edge_weight) values ('GU1','YLR175W','YHR216W',1);
insert into iter_protein_graph (graph_code, protein1, protein2, edge_weight) values ('GU1','YLR175W','YMR309C',1);
insert into iter_protein_graph (graph_code, protein1, protein2, edge_weight) values ('GU1','YLR175W','YDL014W',1);
insert into iter_protein_graph (graph_code, protein1, protein2, edge_weight) values ('GU1','YLR175W','YPL043W',1);
insert into iter_protein_graph (graph_code, protein1, protein2, edge_weight) values ('GU1','YLR175W','YMR142C',1);
insert into iter_protein_graph (graph_code, protein1, protein2, edge_weight) values ('GU1','YLR175W','YMR229C',1);
insert into iter_protein_graph (graph_code, protein1, protein2, edge_weight) values ('GU1','YLR175W','YLR197W',1);
insert into iter_protein_graph (graph_code, protein1, protein2, edge_weight) values ('GU1','YLR175W','YJR145C',1);
insert into iter_protein_graph (graph_code, protein1, protein2, edge_weight) values ('GU1','YLR175W','YJL109C',1);
insert into iter_protein_graph (graph_code, protein1, protein2, edge_weight) values ('GU1','YLR175W','YCL037C',1);
insert into iter_protein_graph (graph_code, protein1, protein2, edge_weight) values ('GU1','YMR229C','YJR145C',1);
insert into iter_protein_graph (graph_code, protein1, protein2, edge_weight) values ('GU1','YNL132W','YMR194W',1);
insert into iter_protein_graph (graph_code, protein1, protein2, edge_weight) values ('GU1','YNL132W','YMR143W',1);
insert into iter_protein_graph (graph_code, protein1, protein2, edge_weight) values ('GU1','YNL132W','YJR145C',1);
insert into iter_protein_graph (graph_code, protein1, protein2, edge_weight) values ('GU1','YNL132W','YOR096W',1);
insert into iter_protein_graph (graph_code, protein1, protein2, edge_weight) values ('GU1','YNL132W','YBR189W',1);
insert into iter_protein_graph (graph_code, protein1, protein2, edge_weight) values ('GU1','YNL132W','YGR145W',1);
insert into iter_protein_graph (graph_code, protein1, protein2, edge_weight) values ('GU1','YNL224C','YGL120C',1);
insert into iter_protein_graph (graph_code, protein1, protein2, edge_weight) values ('GU1','YOL010W','YBL004W',1);
insert into iter_protein_graph (graph_code, protein1, protein2, edge_weight) values ('GU1','YOR078W','YNL132W',1);
insert into iter_protein_graph (graph_code, protein1, protein2, edge_weight) values ('GU1','YOR078W','YJR002W',1);
insert into iter_protein_graph (graph_code, protein1, protein2, edge_weight) values ('GU1','YOR078W','YMR229C',1);
insert into iter_protein_graph (graph_code, protein1, protein2, edge_weight) values ('GU1','YOR078W','YPR137W',1);
insert into iter_protein_graph (graph_code, protein1, protein2, edge_weight) values ('GU1','YOR078W','YLR197W',1);
insert into iter_protein_graph (graph_code, protein1, protein2, edge_weight) values ('GU1','YOR078W','YJL109C',1);
insert into iter_protein_graph (graph_code, protein1, protein2, edge_weight) values ('GU1','YOR078W','YMR093W',1);
insert into iter_protein_graph (graph_code, protein1, protein2, edge_weight) values ('GU1','YOR078W','YBL004W',1);
insert into iter_protein_graph (graph_code, protein1, protein2, edge_weight) values ('GU1','YOR078W','YER082C',1);
insert into iter_protein_graph (graph_code, protein1, protein2, edge_weight) values ('GU1','YOR310C','YNL132W',1);
insert into iter_protein_graph (graph_code, protein1, protein2, edge_weight) values ('GU1','YOR310C','YGL120C',1);
insert into iter_protein_graph (graph_code, protein1, protein2, edge_weight) values ('GU1','YOR310C','YLR264W',1);
insert into iter_protein_graph (graph_code, protein1, protein2, edge_weight) values ('GU1','YOR310C','YOR096W',1);
insert into iter_protein_graph (graph_code, protein1, protein2, edge_weight) values ('GU1','YOR310C','YBR189W',1);
insert into iter_protein_graph (graph_code, protein1, protein2, edge_weight) values ('GU1','YOR310C','YMR229C',1);
insert into iter_protein_graph (graph_code, protein1, protein2, edge_weight) values ('GU1','YOR310C','YLR197W',1);
insert into iter_protein_graph (graph_code, protein1, protein2, edge_weight) values ('GU1','YOR310C','YCL037C',1);
insert into iter_protein_graph (graph_code, protein1, protein2, edge_weight) values ('GU1','YOR310C','YMR093W',1);
insert into iter_protein_graph (graph_code, protein1, protein2, edge_weight) values ('GU1','YOR310C','YBL004W',1);
insert into iter_protein_graph (graph_code, protein1, protein2, edge_weight) values ('GU1','YPL043W','YNL132W',1);
insert into iter_protein_graph (graph_code, protein1, protein2, edge_weight) values ('GU1','YPL043W','YOL041C',1);
insert into iter_protein_graph (graph_code, protein1, protein2, edge_weight) values ('GU1','YPL043W','YFR031C-A',1);
insert into iter_protein_graph (graph_code, protein1, protein2, edge_weight) values ('GU1','YPL043W','YLR448W',1);
insert into iter_protein_graph (graph_code, protein1, protein2, edge_weight) values ('GU1','YPL043W','YMR229C',1);
insert into iter_protein_graph (graph_code, protein1, protein2, edge_weight) values ('GU1','YPL043W','YLR197W',1);
insert into iter_protein_graph (graph_code, protein1, protein2, edge_weight) values ('GU1','YPL043W','YJL109C',1);
insert into iter_protein_graph (graph_code, protein1, protein2, edge_weight) values ('GU1','YPL043W','YBL004W',1);
insert into iter_protein_graph (graph_code, protein1, protein2, edge_weight) values ('GU1','YPR137W','YNL132W',1);
insert into iter_protein_graph (graph_code, protein1, protein2, edge_weight) values ('GU1','YPR137W','YMR229C',1);
insert into iter_protein_graph (graph_code, protein1, protein2, edge_weight) values ('GU1','YPR137W','YLR197W',1);
insert into iter_protein_graph (graph_code, protein1, protein2, edge_weight) values ('GU1','YPR137W','YMR093W',1);
insert into iter_protein_graph (graph_code, protein1, protein2, edge_weight) values ('GU1','YPR137W','YBL004W',1);
insert into iter_protein_graph (graph_code, protein1, protein2, edge_weight) values ('GU1','YPR137W','YHR196W',1);
insert into iter_protein_graph (graph_code, protein1, protein2, edge_weight) values ('GU1','YPL003W','YPR066W',1);
insert into iter_protein_graph (graph_code, protein1, protein2, edge_weight) values ('GU1','YPR066W','YPL003W',1);
insert into iter_protein_graph (graph_code, protein1, protein2, edge_weight) values ('GU1','YBR254C','YKR068C',1);
insert into iter_protein_graph (graph_code, protein1, protein2, edge_weight) values ('GU1','YBR254C','YML077W',1);
insert into iter_protein_graph (graph_code, protein1, protein2, edge_weight) values ('GU1','YBR254C','YLR342W',1);
insert into iter_protein_graph (graph_code, protein1, protein2, edge_weight) values ('GU1','YBR254C','YDR108W',1);
insert into iter_protein_graph (graph_code, protein1, protein2, edge_weight) values ('GU1','YBR254C','YGR166W',1);
insert into iter_protein_graph (graph_code, protein1, protein2, edge_weight) values ('GU1','YBR254C','YGR143W',1);
insert into iter_protein_graph (graph_code, protein1, protein2, edge_weight) values ('GU1','YBR254C','YDR407C',1);
insert into iter_protein_graph (graph_code, protein1, protein2, edge_weight) values ('GU1','YBR254C','YMR218C',1);
insert into iter_protein_graph (graph_code, protein1, protein2, edge_weight) values ('GU1','YBR254C','YDR246W',1);
insert into iter_protein_graph (graph_code, protein1, protein2, edge_weight) values ('GU1','YBR254C','YDR472W',1);
insert into iter_protein_graph (graph_code, protein1, protein2, edge_weight) values ('GU1','YBR254C','YOR115C',1);
insert into iter_protein_graph (graph_code, protein1, protein2, edge_weight) values ('GU1','YDR108W','YDR472W',1);
insert into iter_protein_graph (graph_code, protein1, protein2, edge_weight) values ('GU1','YDR108W','YOR115C',1);
insert into iter_protein_graph (graph_code, protein1, protein2, edge_weight) values ('GU1','YDR472W','YKR068C',1);
insert into iter_protein_graph (graph_code, protein1, protein2, edge_weight) values ('GU1','YDR472W','YGR166W',1);
insert into iter_protein_graph (graph_code, protein1, protein2, edge_weight) values ('GU1','YDR472W','YDR407C',1);
insert into iter_protein_graph (graph_code, protein1, protein2, edge_weight) values ('GU1','YDR472W','YMR218C',1);
insert into iter_protein_graph (graph_code, protein1, protein2, edge_weight) values ('GU1','YDR472W','YBR254C',1);
insert into iter_protein_graph (graph_code, protein1, protein2, edge_weight) values ('GU1','YDR472W','YOR115C',1);
insert into iter_protein_graph (graph_code, protein1, protein2, edge_weight) values ('GU1','YKR068C','YML077W',1);
insert into iter_protein_graph (graph_code, protein1, protein2, edge_weight) values ('GU1','YKR068C','YDR108W',1);
insert into iter_protein_graph (graph_code, protein1, protein2, edge_weight) values ('GU1','YKR068C','YGR166W',1);
insert into iter_protein_graph (graph_code, protein1, protein2, edge_weight) values ('GU1','YKR068C','YDR407C',1);
insert into iter_protein_graph (graph_code, protein1, protein2, edge_weight) values ('GU1','YKR068C','YMR218C',1);
insert into iter_protein_graph (graph_code, protein1, protein2, edge_weight) values ('GU1','YKR068C','YBR254C',1);
insert into iter_protein_graph (graph_code, protein1, protein2, edge_weight) values ('GU1','YKR068C','YDR246W',1);
insert into iter_protein_graph (graph_code, protein1, protein2, edge_weight) values ('GU1','YKR068C','YDR472W',1);
insert into iter_protein_graph (graph_code, protein1, protein2, edge_weight) values ('GU1','YKR068C','YOR115C',1);
insert into iter_protein_graph (graph_code, protein1, protein2, edge_weight) values ('GU1','YKR068C','YLR342W',1);
insert into iter_protein_graph (graph_code, protein1, protein2, edge_weight) values ('GU1','YGL234W','YNL178W',1);
insert into iter_protein_graph (graph_code, protein1, protein2, edge_weight) values ('GU1','YGL234W','YJR123W',1);
insert into iter_protein_graph (graph_code, protein1, protein2, edge_weight) values ('GU1','YAL024C','YHR158C',1);
insert into iter_protein_graph (graph_code, protein1, protein2, edge_weight) values ('GU1','YER155C','YLR342W',1);
insert into iter_protein_graph (graph_code, protein1, protein2, edge_weight) values ('GU1','YHR158C','YER155C',1);
insert into iter_protein_graph (graph_code, protein1, protein2, edge_weight) values ('GU1','YHR158C','YAL024C',1);
insert into iter_protein_graph (graph_code, protein1, protein2, edge_weight) values ('GU1','YBL056W','YDR071C',1);
insert into iter_protein_graph (graph_code, protein1, protein2, edge_weight) values ('GU1','YDR071C','YER089C',1);
insert into iter_protein_graph (graph_code, protein1, protein2, edge_weight) values ('GU1','YDR071C','YBL056W',1);
insert into iter_protein_graph (graph_code, protein1, protein2, edge_weight) values ('GU1','YER089C','YPL061W',1);
insert into iter_protein_graph (graph_code, protein1, protein2, edge_weight) values ('GU1','YER089C','YIL104C',1);
insert into iter_protein_graph (graph_code, protein1, protein2, edge_weight) values ('GU1','YER089C','YDR071C',1);
insert into iter_protein_graph (graph_code, protein1, protein2, edge_weight) values ('GU1','YDR171W','YLR106C',1);
insert into iter_protein_graph (graph_code, protein1, protein2, edge_weight) values ('GU1','YDR171W','YOR151C',1);
insert into iter_protein_graph (graph_code, protein1, protein2, edge_weight) values ('GU1','YDR171W','YJL130C',1);
insert into iter_protein_graph (graph_code, protein1, protein2, edge_weight) values ('GU1','YLR106C','YJL130C',1);
insert into iter_protein_graph (graph_code, protein1, protein2, edge_weight) values ('GU1','YBR060C','YML065W',1);
insert into iter_protein_graph (graph_code, protein1, protein2, edge_weight) values ('GU1','YBR060C','YLL004W',1);
insert into iter_protein_graph (graph_code, protein1, protein2, edge_weight) values ('GU1','YBR060C','YPR162C',1);
insert into iter_protein_graph (graph_code, protein1, protein2, edge_weight) values ('GU1','YBR060C','YNL261W',1);
insert into iter_protein_graph (graph_code, protein1, protein2, edge_weight) values ('GU1','YBR060C','YHR118C',1);
insert into iter_protein_graph (graph_code, protein1, protein2, edge_weight) values ('GU1','YBR060C','YER165W',1);
insert into iter_protein_graph (graph_code, protein1, protein2, edge_weight) values ('GU1','YHR118C','YML065W',1);
insert into iter_protein_graph (graph_code, protein1, protein2, edge_weight) values ('GU1','YHR118C','YBR060C',1);
insert into iter_protein_graph (graph_code, protein1, protein2, edge_weight) values ('GU1','YHR118C','YLL004W',1);
insert into iter_protein_graph (graph_code, protein1, protein2, edge_weight) values ('GU1','YHR118C','YPR162C',1);
insert into iter_protein_graph (graph_code, protein1, protein2, edge_weight) values ('GU1','YHR118C','YNL261W',1);
insert into iter_protein_graph (graph_code, protein1, protein2, edge_weight) values ('GU1','YML065W','YBR060C',1);
insert into iter_protein_graph (graph_code, protein1, protein2, edge_weight) values ('GU1','YML065W','YLL004W',1);
insert into iter_protein_graph (graph_code, protein1, protein2, edge_weight) values ('GU1','YML065W','YPR162C',1);
insert into iter_protein_graph (graph_code, protein1, protein2, edge_weight) values ('GU1','YML065W','YNL261W',1);
insert into iter_protein_graph (graph_code, protein1, protein2, edge_weight) values ('GU1','YML065W','YHR118C',1);
insert into iter_protein_graph (graph_code, protein1, protein2, edge_weight) values ('GU1','YML065W','YER165W',1);
insert into iter_protein_graph (graph_code, protein1, protein2, edge_weight) values ('GU1','YML065W','YNL069C',1);
insert into iter_protein_graph (graph_code, protein1, protein2, edge_weight) values ('GU1','YNL261W','YPR162C',1);
insert into iter_protein_graph (graph_code, protein1, protein2, edge_weight) values ('GU1','YNL261W','YER165W',1);
insert into iter_protein_graph (graph_code, protein1, protein2, edge_weight) values ('GU1','YGL120C','YMR116C',1);
insert into iter_protein_graph (graph_code, protein1, protein2, edge_weight) values ('GU1','YGL120C','YPL151C',1);
insert into iter_protein_graph (graph_code, protein1, protein2, edge_weight) values ('GU1','YGL120C','YEL054C',1);
insert into iter_protein_graph (graph_code, protein1, protein2, edge_weight) values ('GU1','YGL120C','YMR230W',1);
insert into iter_protein_graph (graph_code, protein1, protein2, edge_weight) values ('GU1','YGL120C','YBL072C',1);
insert into iter_protein_graph (graph_code, protein1, protein2, edge_weight) values ('GU1','YGL120C','YPL081W',1);
insert into iter_protein_graph (graph_code, protein1, protein2, edge_weight) values ('GU1','YGL120C','YLR424W',1);
insert into iter_protein_graph (graph_code, protein1, protein2, edge_weight) values ('GU1','YHL034C','YMR116C',1);
insert into iter_protein_graph (graph_code, protein1, protein2, edge_weight) values ('GU1','YHL034C','YGL120C',1);
insert into iter_protein_graph (graph_code, protein1, protein2, edge_weight) values ('GU1','YHL034C','YMR230W',1);
insert into iter_protein_graph (graph_code, protein1, protein2, edge_weight) values ('GU1','YHL034C','YMR143W',1);
insert into iter_protein_graph (graph_code, protein1, protein2, edge_weight) values ('GU1','YHL034C','YHL015W',1);
insert into iter_protein_graph (graph_code, protein1, protein2, edge_weight) values ('GU1','YHL034C','YJL190C',1);
insert into iter_protein_graph (graph_code, protein1, protein2, edge_weight) values ('GU1','YHL034C','YJR145C',1);
insert into iter_protein_graph (graph_code, protein1, protein2, edge_weight) values ('GU1','YHL034C','YBL072C',1);
insert into iter_protein_graph (graph_code, protein1, protein2, edge_weight) values ('GU1','YHL034C','YPL081W',1);
insert into iter_protein_graph (graph_code, protein1, protein2, edge_weight) values ('GU1','YHL034C','YCL037C',1);
insert into iter_protein_graph (graph_code, protein1, protein2, edge_weight) values ('GU1','YJL080C','YMR116C',1);
insert into iter_protein_graph (graph_code, protein1, protein2, edge_weight) values ('GU1','YJL080C','YJR145C',1);
insert into iter_protein_graph (graph_code, protein1, protein2, edge_weight) values ('GU1','YLR424W','YGL120C',1);
insert into iter_protein_graph (graph_code, protein1, protein2, edge_weight) values ('GU1','YNL224C','YMR116C',1);
insert into iter_protein_graph (graph_code, protein1, protein2, edge_weight) values ('GU1','YDL171C','YLR075W',1);
insert into iter_protein_graph (graph_code, protein1, protein2, edge_weight) values ('GU1','YHR019C','YMR142C',1);
insert into iter_protein_graph (graph_code, protein1, protein2, edge_weight) values ('GU1','YHR019C','YJR123W',1);
insert into iter_protein_graph (graph_code, protein1, protein2, edge_weight) values ('GU1','YFR031C-A','YLR075W',1);
insert into iter_protein_graph (graph_code, protein1, protein2, edge_weight) values ('GU1','YFR031C-A','YGL031C',1);
insert into iter_protein_graph (graph_code, protein1, protein2, edge_weight) values ('GU1','YFR031C-A','YOL127W',1);
insert into iter_protein_graph (graph_code, protein1, protein2, edge_weight) values ('GU1','YFR031C-A','YGL103W',1);
insert into iter_protein_graph (graph_code, protein1, protein2, edge_weight) values ('GU1','YFR031C-A','YPL143W',1);
insert into iter_protein_graph (graph_code, protein1, protein2, edge_weight) values ('GU1','YFR031C-A','YGL076C',1);
insert into iter_protein_graph (graph_code, protein1, protein2, edge_weight) values ('GU1','YOL120C','YMR142C',1);
insert into iter_protein_graph (graph_code, protein1, protein2, edge_weight) values ('GU1','YOL120C','YJR145C',1);
insert into iter_protein_graph (graph_code, protein1, protein2, edge_weight) values ('GU1','YDL002C','YFL039C',1);
insert into iter_protein_graph (graph_code, protein1, protein2, edge_weight) values ('GU1','YDL002C','YJL081C',1);
insert into iter_protein_graph (graph_code, protein1, protein2, edge_weight) values ('GU1','YDL002C','YOR141C',1);
insert into iter_protein_graph (graph_code, protein1, protein2, edge_weight) values ('GU1','YDL002C','YFL013C',1);
insert into iter_protein_graph (graph_code, protein1, protein2, edge_weight) values ('GU1','YDL002C','YER092W',1);
insert into iter_protein_graph (graph_code, protein1, protein2, edge_weight) values ('GU1','YDL002C','YGL150C',1);
insert into iter_protein_graph (graph_code, protein1, protein2, edge_weight) values ('GU1','YDL002C','YOR304W',1);
insert into iter_protein_graph (graph_code, protein1, protein2, edge_weight) values ('GU1','YDL002C','YGL133W',1);
insert into iter_protein_graph (graph_code, protein1, protein2, edge_weight) values ('GU1','YDL002C','YDR190C',1);
insert into iter_protein_graph (graph_code, protein1, protein2, edge_weight) values ('GU1','YDL002C','YPL235W',1);
insert into iter_protein_graph (graph_code, protein1, protein2, edge_weight) values ('GU1','YDL002C','YKR001C',1);
insert into iter_protein_graph (graph_code, protein1, protein2, edge_weight) values ('GU1','YDR190C','YFL039C',1);
insert into iter_protein_graph (graph_code, protein1, protein2, edge_weight) values ('GU1','YDR190C','YNL059C',1);
insert into iter_protein_graph (graph_code, protein1, protein2, edge_weight) values ('GU1','YDR190C','YPL240C',1);
insert into iter_protein_graph (graph_code, protein1, protein2, edge_weight) values ('GU1','YDR190C','YFL013C',1);
insert into iter_protein_graph (graph_code, protein1, protein2, edge_weight) values ('GU1','YDR190C','YGL150C',1);
insert into iter_protein_graph (graph_code, protein1, protein2, edge_weight) values ('GU1','YDR190C','YPL053C',1);
insert into iter_protein_graph (graph_code, protein1, protein2, edge_weight) values ('GU1','YER092W','YNL059C',1);
insert into iter_protein_graph (graph_code, protein1, protein2, edge_weight) values ('GU1','YER092W','YOR141C',1);
insert into iter_protein_graph (graph_code, protein1, protein2, edge_weight) values ('GU1','YER092W','YFL013C',1);
insert into iter_protein_graph (graph_code, protein1, protein2, edge_weight) values ('GU1','YER092W','YLR052W',1);
insert into iter_protein_graph (graph_code, protein1, protein2, edge_weight) values ('GU1','YER092W','YGL150C',1);
insert into iter_protein_graph (graph_code, protein1, protein2, edge_weight) values ('GU1','YER092W','YDL002C',1);
insert into iter_protein_graph (graph_code, protein1, protein2, edge_weight) values ('GU1','YER092W','YNL250W',1);
insert into iter_protein_graph (graph_code, protein1, protein2, edge_weight) values ('GU1','YER092W','YDR190C',1);
insert into iter_protein_graph (graph_code, protein1, protein2, edge_weight) values ('GU1','YER092W','YPL235W',1);
insert into iter_protein_graph (graph_code, protein1, protein2, edge_weight) values ('GU1','YER092W','YPL129W',1);
insert into iter_protein_graph (graph_code, protein1, protein2, edge_weight) values ('GU1','YFL013C','YFL039C',1);
insert into iter_protein_graph (graph_code, protein1, protein2, edge_weight) values ('GU1','YFL013C','YGL150C',1);
insert into iter_protein_graph (graph_code, protein1, protein2, edge_weight) values ('GU1','YFL013C','YDL002C',1);
insert into iter_protein_graph (graph_code, protein1, protein2, edge_weight) values ('GU1','YFL013C','YDR190C',1);
insert into iter_protein_graph (graph_code, protein1, protein2, edge_weight) values ('GU1','YFL013C','YPL235W',1);
insert into iter_protein_graph (graph_code, protein1, protein2, edge_weight) values ('GU1','YFL013C','YOR141C',1);
insert into iter_protein_graph (graph_code, protein1, protein2, edge_weight) values ('GU1','YGL133W','YOR304W',1);
insert into iter_protein_graph (graph_code, protein1, protein2, edge_weight) values ('GU1','YGL150C','YFL039C',1);
insert into iter_protein_graph (graph_code, protein1, protein2, edge_weight) values ('GU1','YGL150C','YNL059C',1);
insert into iter_protein_graph (graph_code, protein1, protein2, edge_weight) values ('GU1','YGL150C','YOR141C',1);
insert into iter_protein_graph (graph_code, protein1, protein2, edge_weight) values ('GU1','YGL150C','YFR030W',1);
insert into iter_protein_graph (graph_code, protein1, protein2, edge_weight) values ('GU1','YGL150C','YDL002C',1);
insert into iter_protein_graph (graph_code, protein1, protein2, edge_weight) values ('GU1','YGL150C','YDR190C',1);
insert into iter_protein_graph (graph_code, protein1, protein2, edge_weight) values ('GU1','YGL150C','YPL235W',1);
insert into iter_protein_graph (graph_code, protein1, protein2, edge_weight) values ('GU1','YGL150C','YPL129W',1);
insert into iter_protein_graph (graph_code, protein1, protein2, edge_weight) values ('GU1','YGL150C','YFL013C',1);
insert into iter_protein_graph (graph_code, protein1, protein2, edge_weight) values ('GU1','YGL150C','YLR052W',1);
insert into iter_protein_graph (graph_code, protein1, protein2, edge_weight) values ('GU1','YGL167C','YDR190C',1);
insert into iter_protein_graph (graph_code, protein1, protein2, edge_weight) values ('GU1','YGL167C','YPL235W',1);
insert into iter_protein_graph (graph_code, protein1, protein2, edge_weight) values ('GU1','YLR052W','YDL192W',1);
insert into iter_protein_graph (graph_code, protein1, protein2, edge_weight) values ('GU1','YLR052W','YBL099W',1);
insert into iter_protein_graph (graph_code, protein1, protein2, edge_weight) values ('GU1','YLR052W','YER092W',1);
insert into iter_protein_graph (graph_code, protein1, protein2, edge_weight) values ('GU1','YLR052W','YGL150C',1);
insert into iter_protein_graph (graph_code, protein1, protein2, edge_weight) values ('GU1','YLR052W','YOR304W',1);
insert into iter_protein_graph (graph_code, protein1, protein2, edge_weight) values ('GU1','YLR052W','YDL002C',1);
insert into iter_protein_graph (graph_code, protein1, protein2, edge_weight) values ('GU1','YLR052W','YDR190C',1);
insert into iter_protein_graph (graph_code, protein1, protein2, edge_weight) values ('GU1','YLR052W','YPL235W',1);
insert into iter_protein_graph (graph_code, protein1, protein2, edge_weight) values ('GU1','YLR052W','YPL218W',1);
insert into iter_protein_graph (graph_code, protein1, protein2, edge_weight) values ('GU1','YLR052W','YKR001C',1);
insert into iter_protein_graph (graph_code, protein1, protein2, edge_weight) values ('GU1','YMR072W','YFL039C',1);
insert into iter_protein_graph (graph_code, protein1, protein2, edge_weight) values ('GU1','YNL059C','YFL039C',1);
insert into iter_protein_graph (graph_code, protein1, protein2, edge_weight) values ('GU1','YNL059C','YJL081C',1);
insert into iter_protein_graph (graph_code, protein1, protein2, edge_weight) values ('GU1','YNL059C','YOR141C',1);
insert into iter_protein_graph (graph_code, protein1, protein2, edge_weight) values ('GU1','YNL059C','YFL013C',1);
insert into iter_protein_graph (graph_code, protein1, protein2, edge_weight) values ('GU1','YNL059C','YLR052W',1);
insert into iter_protein_graph (graph_code, protein1, protein2, edge_weight) values ('GU1','YNL059C','YGL150C',1);
insert into iter_protein_graph (graph_code, protein1, protein2, edge_weight) values ('GU1','YNL059C','YDL002C',1);
insert into iter_protein_graph (graph_code, protein1, protein2, edge_weight) values ('GU1','YNL059C','YDR190C',1);
insert into iter_protein_graph (graph_code, protein1, protein2, edge_weight) values ('GU1','YNL059C','YPL235W',1);
insert into iter_protein_graph (graph_code, protein1, protein2, edge_weight) values ('GU1','YNL059C','YPL129W',1);
insert into iter_protein_graph (graph_code, protein1, protein2, edge_weight) values ('GU1','YNL059C','YKR001C',1);
insert into iter_protein_graph (graph_code, protein1, protein2, edge_weight) values ('GU1','YNL250W','YGL048C',1);
insert into iter_protein_graph (graph_code, protein1, protein2, edge_weight) values ('GU1','YOR141C','YDR190C',1);
insert into iter_protein_graph (graph_code, protein1, protein2, edge_weight) values ('GU1','YOR141C','YPL235W',1);
insert into iter_protein_graph (graph_code, protein1, protein2, edge_weight) values ('GU1','YOR304W','YGL133W',1);
insert into iter_protein_graph (graph_code, protein1, protein2, edge_weight) values ('GU1','YPL235W','YGL150C',1);
insert into iter_protein_graph (graph_code, protein1, protein2, edge_weight) values ('GU1','YPL235W','YGL048C',1);
insert into iter_protein_graph (graph_code, protein1, protein2, edge_weight) values ('GU1','YMR109W','YBR109C',1);
insert into iter_protein_graph (graph_code, protein1, protein2, edge_weight) values ('GU1','YMR109W','YBR177C',1);
insert into iter_protein_graph (graph_code, protein1, protein2, edge_weight) values ('GU1','YMR109W','YDL019C',1);
insert into iter_protein_graph (graph_code, protein1, protein2, edge_weight) values ('GU1','YMR109W','YLR048W',1);
insert into iter_protein_graph (graph_code, protein1, protein2, edge_weight) values ('GU1','YBR125C','YDL229W',1);
insert into iter_protein_graph (graph_code, protein1, protein2, edge_weight) values ('GU1','YBR125C','YDR186C',1);
insert into iter_protein_graph (graph_code, protein1, protein2, edge_weight) values ('GU1','YDR186C','YBR125C',1);
insert into iter_protein_graph (graph_code, protein1, protein2, edge_weight) values ('GU1','YDR186C','YDL229W',1);
insert into iter_protein_graph (graph_code, protein1, protein2, edge_weight) values ('GU1','YDL040C','YMR116C',1);
insert into iter_protein_graph (graph_code, protein1, protein2, edge_weight) values ('GU1','YDL040C','YPL198W',1);
insert into iter_protein_graph (graph_code, protein1, protein2, edge_weight) values ('GU1','YBR142W','YMR049C',1);
insert into iter_protein_graph (graph_code, protein1, protein2, edge_weight) values ('GU1','YBR142W','YBR031W',1);
insert into iter_protein_graph (graph_code, protein1, protein2, edge_weight) values ('GU1','YBR142W','YPL198W',1);
insert into iter_protein_graph (graph_code, protein1, protein2, edge_weight) values ('GU1','YBR142W','YOR272W',1);
insert into iter_protein_graph (graph_code, protein1, protein2, edge_weight) values ('GU1','YGR281W','YBL099W',1);
insert into iter_protein_graph (graph_code, protein1, protein2, edge_weight) values ('GU1','YGR281W','YHR010W',1);
insert into iter_protein_graph (graph_code, protein1, protein2, edge_weight) values ('GU1','YGR281W','YGL030W',1);
insert into iter_protein_graph (graph_code, protein1, protein2, edge_weight) values ('GU1','YGR281W','YBR031W',1);
insert into iter_protein_graph (graph_code, protein1, protein2, edge_weight) values ('GU1','YGR281W','YPL198W',1);
insert into iter_protein_graph (graph_code, protein1, protein2, edge_weight) values ('GU1','YGR281W','YLR441C',1);
insert into iter_protein_graph (graph_code, protein1, protein2, edge_weight) values ('GU1','YMR049C','YBR031W',1);
insert into iter_protein_graph (graph_code, protein1, protein2, edge_weight) values ('GU1','YOL120C','YHR010W',1);
insert into iter_protein_graph (graph_code, protein1, protein2, edge_weight) values ('GU1','YOL120C','YBR031W',1);
insert into iter_protein_graph (graph_code, protein1, protein2, edge_weight) values ('GU1','YOR272W','YMR049C',1);
insert into iter_protein_graph (graph_code, protein1, protein2, edge_weight) values ('GU1','YOR272W','YBR142W',1);
insert into iter_protein_graph (graph_code, protein1, protein2, edge_weight) values ('GU1','YOR272W','YBR031W',1);
insert into iter_protein_graph (graph_code, protein1, protein2, edge_weight) values ('GU1','YOR272W','YPL198W',1);
insert into iter_protein_graph (graph_code, protein1, protein2, edge_weight) values ('GU1','YBR103W','YDR155C',1);
insert into iter_protein_graph (graph_code, protein1, protein2, edge_weight) values ('GU1','YBR103W','YGL194C',1);
insert into iter_protein_graph (graph_code, protein1, protein2, edge_weight) values ('GU1','YBR103W','YIL112W',1);
insert into iter_protein_graph (graph_code, protein1, protein2, edge_weight) values ('GU1','YBR103W','YLR347C',1);
insert into iter_protein_graph (graph_code, protein1, protein2, edge_weight) values ('GU1','YBR103W','YKR029C',1);
insert into iter_protein_graph (graph_code, protein1, protein2, edge_weight) values ('GU1','YBR103W','YCR033W',1);
insert into iter_protein_graph (graph_code, protein1, protein2, edge_weight) values ('GU1','YCR033W','YDR155C',1);
insert into iter_protein_graph (graph_code, protein1, protein2, edge_weight) values ('GU1','YCR033W','YGL194C',1);
insert into iter_protein_graph (graph_code, protein1, protein2, edge_weight) values ('GU1','YCR033W','YIL112W',1);
insert into iter_protein_graph (graph_code, protein1, protein2, edge_weight) values ('GU1','YCR033W','YCR028C-A',1);
insert into iter_protein_graph (graph_code, protein1, protein2, edge_weight) values ('GU1','YCR033W','YKR029C',1);
insert into iter_protein_graph (graph_code, protein1, protein2, edge_weight) values ('GU1','YCR033W','YBR103W',1);
insert into iter_protein_graph (graph_code, protein1, protein2, edge_weight) values ('GU1','YDR155C','YIL112W',1);
insert into iter_protein_graph (graph_code, protein1, protein2, edge_weight) values ('GU1','YDR155C','YBR103W',1);
insert into iter_protein_graph (graph_code, protein1, protein2, edge_weight) values ('GU1','YDR155C','YOR290C',1);
insert into iter_protein_graph (graph_code, protein1, protein2, edge_weight) values ('GU1','YDR155C','YCR033W',1);
insert into iter_protein_graph (graph_code, protein1, protein2, edge_weight) values ('GU1','YGL194C','YDR155C',1);
insert into iter_protein_graph (graph_code, protein1, protein2, edge_weight) values ('GU1','YGL194C','YIL112W',1);
insert into iter_protein_graph (graph_code, protein1, protein2, edge_weight) values ('GU1','YGL194C','YBR103W',1);
insert into iter_protein_graph (graph_code, protein1, protein2, edge_weight) values ('GU1','YIL112W','YGL194C',1);
insert into iter_protein_graph (graph_code, protein1, protein2, edge_weight) values ('GU1','YIL112W','YBR103W',1);
insert into iter_protein_graph (graph_code, protein1, protein2, edge_weight) values ('GU1','YKR029C','YGL194C',1);
insert into iter_protein_graph (graph_code, protein1, protein2, edge_weight) values ('GU1','YKR029C','YIL112W',1);
insert into iter_protein_graph (graph_code, protein1, protein2, edge_weight) values ('GU1','YKR029C','YLR347C',1);
insert into iter_protein_graph (graph_code, protein1, protein2, edge_weight) values ('GU1','YKR029C','YBR103W',1);
insert into iter_protein_graph (graph_code, protein1, protein2, edge_weight) values ('GU1','YKR029C','YCR033W',1);
insert into iter_protein_graph (graph_code, protein1, protein2, edge_weight) values ('GU1','YMR273C','YGL194C',1);
insert into iter_protein_graph (graph_code, protein1, protein2, edge_weight) values ('GU1','YMR273C','YIL112W',1);
insert into iter_protein_graph (graph_code, protein1, protein2, edge_weight) values ('GU1','YMR273C','YLR347C',1);
insert into iter_protein_graph (graph_code, protein1, protein2, edge_weight) values ('GU1','YMR273C','YDL188C',1);
insert into iter_protein_graph (graph_code, protein1, protein2, edge_weight) values ('GU1','YMR273C','YKR029C',1);
insert into iter_protein_graph (graph_code, protein1, protein2, edge_weight) values ('GU1','YMR273C','YBR103W',1);
insert into iter_protein_graph (graph_code, protein1, protein2, edge_weight) values ('GU1','YMR273C','YCR033W',1);
insert into iter_protein_graph (graph_code, protein1, protein2, edge_weight) values ('GU1','YBR049C','YLR357W',1);
insert into iter_protein_graph (graph_code, protein1, protein2, edge_weight) values ('GU1','YDR303C','YGR056W',1);
insert into iter_protein_graph (graph_code, protein1, protein2, edge_weight) values ('GU1','YDR303C','YLR357W',1);
insert into iter_protein_graph (graph_code, protein1, protein2, edge_weight) values ('GU1','YDR303C','YIL126W',1);
insert into iter_protein_graph (graph_code, protein1, protein2, edge_weight) values ('GU1','YGR056W','YDR303C',1);
insert into iter_protein_graph (graph_code, protein1, protein2, edge_weight) values ('GU1','YGR056W','YIL126W',1);
insert into iter_protein_graph (graph_code, protein1, protein2, edge_weight) values ('GU1','YIL126W','YGR056W',1);
insert into iter_protein_graph (graph_code, protein1, protein2, edge_weight) values ('GU1','YIL126W','YLR357W',1);
insert into iter_protein_graph (graph_code, protein1, protein2, edge_weight) values ('GU1','YIL126W','YDR303C',1);
insert into iter_protein_graph (graph_code, protein1, protein2, edge_weight) values ('GU1','YIL126W','YKR001C',1);
insert into iter_protein_graph (graph_code, protein1, protein2, edge_weight) values ('GU1','YLR357W','YDR303C',1);
insert into iter_protein_graph (graph_code, protein1, protein2, edge_weight) values ('GU1','YLR357W','YIL126W',1);
insert into iter_protein_graph (graph_code, protein1, protein2, edge_weight) values ('GU1','YBL087C','YOR206W',1);
insert into iter_protein_graph (graph_code, protein1, protein2, edge_weight) values ('GU1','YBL087C','YPL131W',1);
insert into iter_protein_graph (graph_code, protein1, protein2, edge_weight) values ('GU1','YFL002C','YOL077C',1);
insert into iter_protein_graph (graph_code, protein1, protein2, edge_weight) values ('GU1','YFL002C','YHR052W',1);
insert into iter_protein_graph (graph_code, protein1, protein2, edge_weight) values ('GU1','YFL002C','YMR290C',1);
insert into iter_protein_graph (graph_code, protein1, protein2, edge_weight) values ('GU1','YFL002C','YPL211W',1);
insert into iter_protein_graph (graph_code, protein1, protein2, edge_weight) values ('GU1','YFL002C','YOR206W',1);
insert into iter_protein_graph (graph_code, protein1, protein2, edge_weight) values ('GU1','YFL002C','YLR002C',1);
insert into iter_protein_graph (graph_code, protein1, protein2, edge_weight) values ('GU1','YFL002C','YNL110C',1);
insert into iter_protein_graph (graph_code, protein1, protein2, edge_weight) values ('GU1','YFL002C','YHR197W',1);
insert into iter_protein_graph (graph_code, protein1, protein2, edge_weight) values ('GU1','YFL002C','YHR088W',1);
insert into iter_protein_graph (graph_code, protein1, protein2, edge_weight) values ('GU1','YFL002C','YMR242C',1);
insert into iter_protein_graph (graph_code, protein1, protein2, edge_weight) values ('GU1','YFL002C','YPL131W',1);
insert into iter_protein_graph (graph_code, protein1, protein2, edge_weight) values ('GU1','YFL002C','YPL198W',1);
insert into iter_protein_graph (graph_code, protein1, protein2, edge_weight) values ('GU1','YFL002C','YOR272W',1);
insert into iter_protein_graph (graph_code, protein1, protein2, edge_weight) values ('GU1','YGL111W','YMR290C',1);
insert into iter_protein_graph (graph_code, protein1, protein2, edge_weight) values ('GU1','YGL111W','YHR088W',1);
insert into iter_protein_graph (graph_code, protein1, protein2, edge_weight) values ('GU1','YGL111W','YPL131W',1);
insert into iter_protein_graph (graph_code, protein1, protein2, edge_weight) values ('GU1','YHR052W','YOL077C',1);
insert into iter_protein_graph (graph_code, protein1, protein2, edge_weight) values ('GU1','YHR052W','YDL031W',1);
insert into iter_protein_graph (graph_code, protein1, protein2, edge_weight) values ('GU1','YHR052W','YKL172W',1);
insert into iter_protein_graph (graph_code, protein1, protein2, edge_weight) values ('GU1','YHR052W','YMR290C',1);
insert into iter_protein_graph (graph_code, protein1, protein2, edge_weight) values ('GU1','YHR052W','YHR085W',1);
insert into iter_protein_graph (graph_code, protein1, protein2, edge_weight) values ('GU1','YHR052W','YKL009W',1);
insert into iter_protein_graph (graph_code, protein1, protein2, edge_weight) values ('GU1','YHR052W','YPL211W',1);
insert into iter_protein_graph (graph_code, protein1, protein2, edge_weight) values ('GU1','YHR052W','YOR206W',1);
insert into iter_protein_graph (graph_code, protein1, protein2, edge_weight) values ('GU1','YHR052W','YLR002C',1);
insert into iter_protein_graph (graph_code, protein1, protein2, edge_weight) values ('GU1','YHR052W','YOL041C',1);
insert into iter_protein_graph (graph_code, protein1, protein2, edge_weight) values ('GU1','YHR052W','YNL110C',1);
insert into iter_protein_graph (graph_code, protein1, protein2, edge_weight) values ('GU1','YHR052W','YGL111W',1);
insert into iter_protein_graph (graph_code, protein1, protein2, edge_weight) values ('GU1','YHR052W','YHR197W',1);
insert into iter_protein_graph (graph_code, protein1, protein2, edge_weight) values ('GU1','YHR052W','YLL034C',1);
insert into iter_protein_graph (graph_code, protein1, protein2, edge_weight) values ('GU1','YHR052W','YHR088W',1);
insert into iter_protein_graph (graph_code, protein1, protein2, edge_weight) values ('GU1','YHR052W','YEL054C',1);
insert into iter_protein_graph (graph_code, protein1, protein2, edge_weight) values ('GU1','YHR052W','YKL006W',1);
insert into iter_protein_graph (graph_code, protein1, protein2, edge_weight) values ('GU1','YHR052W','YMR242C',1);
insert into iter_protein_graph (graph_code, protein1, protein2, edge_weight) values ('GU1','YHR052W','YBL087C',1);
insert into iter_protein_graph (graph_code, protein1, protein2, edge_weight) values ('GU1','YHR052W','YDL075W',1);
insert into iter_protein_graph (graph_code, protein1, protein2, edge_weight) values ('GU1','YHR052W','YDL191W',1);
insert into iter_protein_graph (graph_code, protein1, protein2, edge_weight) values ('GU1','YHR052W','YPL131W',1);
insert into iter_protein_graph (graph_code, protein1, protein2, edge_weight) values ('GU1','YHR052W','YDR087C',1);
insert into iter_protein_graph (graph_code, protein1, protein2, edge_weight) values ('GU1','YHR052W','YMR229C',1);
insert into iter_protein_graph (graph_code, protein1, protein2, edge_weight) values ('GU1','YHR052W','YFL002C',1);
insert into iter_protein_graph (graph_code, protein1, protein2, edge_weight) values ('GU1','YHR052W','YOR272W',1);
insert into iter_protein_graph (graph_code, protein1, protein2, edge_weight) values ('GU1','YHR085W','YHR052W',1);
insert into iter_protein_graph (graph_code, protein1, protein2, edge_weight) values ('GU1','YHR085W','YHR197W',1);
insert into iter_protein_graph (graph_code, protein1, protein2, edge_weight) values ('GU1','YHR085W','YMR242C',1);
insert into iter_protein_graph (graph_code, protein1, protein2, edge_weight) values ('GU1','YHR085W','YPL131W',1);
insert into iter_protein_graph (graph_code, protein1, protein2, edge_weight) values ('GU1','YHR088W','YMR290C',1);
insert into iter_protein_graph (graph_code, protein1, protein2, edge_weight) values ('GU1','YHR088W','YGL111W',1);
insert into iter_protein_graph (graph_code, protein1, protein2, edge_weight) values ('GU1','YHR088W','YMR242C',1);
insert into iter_protein_graph (graph_code, protein1, protein2, edge_weight) values ('GU1','YHR088W','YPL131W',1);
insert into iter_protein_graph (graph_code, protein1, protein2, edge_weight) values ('GU1','YMR229C','YMR290C',1);
insert into iter_protein_graph (graph_code, protein1, protein2, edge_weight) values ('GU1','YMR229C','YOR206W',1);
insert into iter_protein_graph (graph_code, protein1, protein2, edge_weight) values ('GU1','YMR229C','YMR242C',1);
insert into iter_protein_graph (graph_code, protein1, protein2, edge_weight) values ('GU1','YMR229C','YPL131W',1);
insert into iter_protein_graph (graph_code, protein1, protein2, edge_weight) values ('GU1','YNL110C','YOL077C',1);
insert into iter_protein_graph (graph_code, protein1, protein2, edge_weight) values ('GU1','YNL110C','YHR052W',1);
insert into iter_protein_graph (graph_code, protein1, protein2, edge_weight) values ('GU1','YNL110C','YDL031W',1);
insert into iter_protein_graph (graph_code, protein1, protein2, edge_weight) values ('GU1','YNL110C','YMR290C',1);
insert into iter_protein_graph (graph_code, protein1, protein2, edge_weight) values ('GU1','YNL110C','YGL111W',1);
insert into iter_protein_graph (graph_code, protein1, protein2, edge_weight) values ('GU1','YNL110C','YHR197W',1);
insert into iter_protein_graph (graph_code, protein1, protein2, edge_weight) values ('GU1','YNL110C','YLL034C',1);
insert into iter_protein_graph (graph_code, protein1, protein2, edge_weight) values ('GU1','YNL110C','YHR088W',1);
insert into iter_protein_graph (graph_code, protein1, protein2, edge_weight) values ('GU1','YNL110C','YMR242C',1);
insert into iter_protein_graph (graph_code, protein1, protein2, edge_weight) values ('GU1','YNL110C','YDL075W',1);
insert into iter_protein_graph (graph_code, protein1, protein2, edge_weight) values ('GU1','YNL110C','YMR229C',1);
insert into iter_protein_graph (graph_code, protein1, protein2, edge_weight) values ('GU1','YNL110C','YCL054W',1);
insert into iter_protein_graph (graph_code, protein1, protein2, edge_weight) values ('GU1','YNL110C','YOR272W',1);
insert into iter_protein_graph (graph_code, protein1, protein2, edge_weight) values ('GU1','YOL041C','YMR290C',1);
insert into iter_protein_graph (graph_code, protein1, protein2, edge_weight) values ('GU1','YOL041C','YMR242C',1);
insert into iter_protein_graph (graph_code, protein1, protein2, edge_weight) values ('GU1','YOL041C','YPL198W',1);
insert into iter_protein_graph (graph_code, protein1, protein2, edge_weight) values ('GU1','YOL077C','YDL031W',1);
insert into iter_protein_graph (graph_code, protein1, protein2, edge_weight) values ('GU1','YOL077C','YMR290C',1);
insert into iter_protein_graph (graph_code, protein1, protein2, edge_weight) values ('GU1','YOL077C','YPL211W',1);
insert into iter_protein_graph (graph_code, protein1, protein2, edge_weight) values ('GU1','YOL077C','YOR206W',1);
insert into iter_protein_graph (graph_code, protein1, protein2, edge_weight) values ('GU1','YOL077C','YLR002C',1);
insert into iter_protein_graph (graph_code, protein1, protein2, edge_weight) values ('GU1','YOL077C','YNL110C',1);
insert into iter_protein_graph (graph_code, protein1, protein2, edge_weight) values ('GU1','YOL077C','YGL111W',1);
insert into iter_protein_graph (graph_code, protein1, protein2, edge_weight) values ('GU1','YOL077C','YHR197W',1);
insert into iter_protein_graph (graph_code, protein1, protein2, edge_weight) values ('GU1','YOL077C','YHR088W',1);
insert into iter_protein_graph (graph_code, protein1, protein2, edge_weight) values ('GU1','YOL077C','YMR242C',1);
insert into iter_protein_graph (graph_code, protein1, protein2, edge_weight) values ('GU1','YOL077C','YPL131W',1);
insert into iter_protein_graph (graph_code, protein1, protein2, edge_weight) values ('GU1','YOL077C','YPL198W',1);
insert into iter_protein_graph (graph_code, protein1, protein2, edge_weight) values ('GU1','YOL077C','YMR229C',1);
insert into iter_protein_graph (graph_code, protein1, protein2, edge_weight) values ('GU1','YOL077C','YFL002C',1);
insert into iter_protein_graph (graph_code, protein1, protein2, edge_weight) values ('GU1','YOL077C','YOR272W',1);
insert into iter_protein_graph (graph_code, protein1, protein2, edge_weight) values ('GU1','YOL077C','YHR052W',1);
insert into iter_protein_graph (graph_code, protein1, protein2, edge_weight) values ('GU1','YOL077C','YKL009W',1);
insert into iter_protein_graph (graph_code, protein1, protein2, edge_weight) values ('GU1','YOL077C','YOL041C',1);
insert into iter_protein_graph (graph_code, protein1, protein2, edge_weight) values ('GU1','YOL077C','YLL034C',1);
insert into iter_protein_graph (graph_code, protein1, protein2, edge_weight) values ('GU1','YOR206W','YOL077C',1);
insert into iter_protein_graph (graph_code, protein1, protein2, edge_weight) values ('GU1','YOR206W','YHR052W',1);
insert into iter_protein_graph (graph_code, protein1, protein2, edge_weight) values ('GU1','YOR206W','YDL031W',1);
insert into iter_protein_graph (graph_code, protein1, protein2, edge_weight) values ('GU1','YOR206W','YMR290C',1);
insert into iter_protein_graph (graph_code, protein1, protein2, edge_weight) values ('GU1','YOR206W','YKL009W',1);
insert into iter_protein_graph (graph_code, protein1, protein2, edge_weight) values ('GU1','YOR206W','YLR002C',1);
insert into iter_protein_graph (graph_code, protein1, protein2, edge_weight) values ('GU1','YOR206W','YOL041C',1);
insert into iter_protein_graph (graph_code, protein1, protein2, edge_weight) values ('GU1','YOR206W','YGL111W',1);
insert into iter_protein_graph (graph_code, protein1, protein2, edge_weight) values ('GU1','YOR206W','YLL034C',1);
insert into iter_protein_graph (graph_code, protein1, protein2, edge_weight) values ('GU1','YOR206W','YHR088W',1);
insert into iter_protein_graph (graph_code, protein1, protein2, edge_weight) values ('GU1','YOR206W','YMR242C',1);
insert into iter_protein_graph (graph_code, protein1, protein2, edge_weight) values ('GU1','YOR206W','YPL131W',1);
insert into iter_protein_graph (graph_code, protein1, protein2, edge_weight) values ('GU1','YOR206W','YMR229C',1);
insert into iter_protein_graph (graph_code, protein1, protein2, edge_weight) values ('GU1','YOR206W','YFL002C',1);
insert into iter_protein_graph (graph_code, protein1, protein2, edge_weight) values ('GU1','YOR206W','YOR272W',1);
insert into iter_protein_graph (graph_code, protein1, protein2, edge_weight) values ('GU1','YOR272W','YHR052W',1);
insert into iter_protein_graph (graph_code, protein1, protein2, edge_weight) values ('GU1','YOR272W','YDL031W',1);
insert into iter_protein_graph (graph_code, protein1, protein2, edge_weight) values ('GU1','YOR272W','YMR290C',1);
insert into iter_protein_graph (graph_code, protein1, protein2, edge_weight) values ('GU1','YOR272W','YKL009W',1);
insert into iter_protein_graph (graph_code, protein1, protein2, edge_weight) values ('GU1','YOR272W','YPL211W',1);
insert into iter_protein_graph (graph_code, protein1, protein2, edge_weight) values ('GU1','YOR272W','YOR206W',1);
insert into iter_protein_graph (graph_code, protein1, protein2, edge_weight) values ('GU1','YOR272W','YLR002C',1);
insert into iter_protein_graph (graph_code, protein1, protein2, edge_weight) values ('GU1','YOR272W','YGL111W',1);
insert into iter_protein_graph (graph_code, protein1, protein2, edge_weight) values ('GU1','YOR272W','YLL034C',1);
insert into iter_protein_graph (graph_code, protein1, protein2, edge_weight) values ('GU1','YOR272W','YHR088W',1);
insert into iter_protein_graph (graph_code, protein1, protein2, edge_weight) values ('GU1','YOR272W','YPL131W',1);
insert into iter_protein_graph (graph_code, protein1, protein2, edge_weight) values ('GU1','YOR272W','YDR087C',1);
insert into iter_protein_graph (graph_code, protein1, protein2, edge_weight) values ('GU1','YOR272W','YMR229C',1);
insert into iter_protein_graph (graph_code, protein1, protein2, edge_weight) values ('GU1','YOR272W','YFL002C',1);
insert into iter_protein_graph (graph_code, protein1, protein2, edge_weight) values ('GU1','YPL211W','YOL077C',1);
insert into iter_protein_graph (graph_code, protein1, protein2, edge_weight) values ('GU1','YPL211W','YMR290C',1);
insert into iter_protein_graph (graph_code, protein1, protein2, edge_weight) values ('GU1','YPL211W','YGL111W',1);
insert into iter_protein_graph (graph_code, protein1, protein2, edge_weight) values ('GU1','YPL211W','YHR197W',1);
insert into iter_protein_graph (graph_code, protein1, protein2, edge_weight) values ('GU1','YPL211W','YLL034C',1);
insert into iter_protein_graph (graph_code, protein1, protein2, edge_weight) values ('GU1','YPL211W','YBL087C',1);
insert into iter_protein_graph (graph_code, protein1, protein2, edge_weight) values ('GU1','YPL211W','YPL131W',1);
insert into iter_protein_graph (graph_code, protein1, protein2, edge_weight) values ('GU1','YPL211W','YPL198W',1);
insert into iter_protein_graph (graph_code, protein1, protein2, edge_weight) values ('GU1','YBR247C','YMR128W',1);
insert into iter_protein_graph (graph_code, protein1, protein2, edge_weight) values ('GU1','YBR247C','YNL132W',1);
insert into iter_protein_graph (graph_code, protein1, protein2, edge_weight) values ('GU1','YBR247C','YDL014W',1);
insert into iter_protein_graph (graph_code, protein1, protein2, edge_weight) values ('GU1','YBR247C','YDL148C',1);
insert into iter_protein_graph (graph_code, protein1, protein2, edge_weight) values ('GU1','YBR247C','YOL010W',1);
insert into iter_protein_graph (graph_code, protein1, protein2, edge_weight) values ('GU1','YBR247C','YML024W',1);
insert into iter_protein_graph (graph_code, protein1, protein2, edge_weight) values ('GU1','YBR247C','YJR145C',1);
insert into iter_protein_graph (graph_code, protein1, protein2, edge_weight) values ('GU1','YBR247C','YPL012W',1);
insert into iter_protein_graph (graph_code, protein1, protein2, edge_weight) values ('GU1','YBR247C','YBL004W',1);
insert into iter_protein_graph (graph_code, protein1, protein2, edge_weight) values ('GU1','YBR247C','YPL217C',1);
insert into iter_protein_graph (graph_code, protein1, protein2, edge_weight) values ('GU1','YBR247C','YJL109C',1);
insert into iter_protein_graph (graph_code, protein1, protein2, edge_weight) values ('GU1','YCL059C','YMR128W',1);
insert into iter_protein_graph (graph_code, protein1, protein2, edge_weight) values ('GU1','YCL059C','YDL148C',1);
insert into iter_protein_graph (graph_code, protein1, protein2, edge_weight) values ('GU1','YDL148C','YBR247C',1);
insert into iter_protein_graph (graph_code, protein1, protein2, edge_weight) values ('GU1','YDL148C','YNL132W',1);
insert into iter_protein_graph (graph_code, protein1, protein2, edge_weight) values ('GU1','YDL148C','YNL308C',1);
insert into iter_protein_graph (graph_code, protein1, protein2, edge_weight) values ('GU1','YDL148C','YBL072C',1);
insert into iter_protein_graph (graph_code, protein1, protein2, edge_weight) values ('GU1','YDL148C','YPL012W',1);
insert into iter_protein_graph (graph_code, protein1, protein2, edge_weight) values ('GU1','YDL148C','YBL004W',1);
insert into iter_protein_graph (graph_code, protein1, protein2, edge_weight) values ('GU1','YDL213C','YMR128W',1);
insert into iter_protein_graph (graph_code, protein1, protein2, edge_weight) values ('GU1','YDL213C','YOR210W',1);
insert into iter_protein_graph (graph_code, protein1, protein2, edge_weight) values ('GU1','YDL213C','YDR025W',1);
insert into iter_protein_graph (graph_code, protein1, protein2, edge_weight) values ('GU1','YDL213C','YBL072C',1);
insert into iter_protein_graph (graph_code, protein1, protein2, edge_weight) values ('GU1','YNL132W','YBR247C',1);
insert into iter_protein_graph (graph_code, protein1, protein2, edge_weight) values ('GU1','YNL132W','YDR025W',1);
insert into iter_protein_graph (graph_code, protein1, protein2, edge_weight) values ('GU1','YNL308C','YBR247C',1);
insert into iter_protein_graph (graph_code, protein1, protein2, edge_weight) values ('GU1','YNL308C','YCL011C',1);
insert into iter_protein_graph (graph_code, protein1, protein2, edge_weight) values ('GU1','YNL308C','YNL132W',1);
insert into iter_protein_graph (graph_code, protein1, protein2, edge_weight) values ('GU1','YNL308C','YCL059C',1);
insert into iter_protein_graph (graph_code, protein1, protein2, edge_weight) values ('GU1','YNL308C','YDL148C',1);
insert into iter_protein_graph (graph_code, protein1, protein2, edge_weight) values ('GU1','YNL308C','YDR025W',1);
insert into iter_protein_graph (graph_code, protein1, protein2, edge_weight) values ('GU1','YNL308C','YHL015W',1);
insert into iter_protein_graph (graph_code, protein1, protein2, edge_weight) values ('GU1','YNL308C','YJR145C',1);
insert into iter_protein_graph (graph_code, protein1, protein2, edge_weight) values ('GU1','YNL308C','YBL072C',1);
insert into iter_protein_graph (graph_code, protein1, protein2, edge_weight) values ('GU1','YNL308C','YPL012W',1);
insert into iter_protein_graph (graph_code, protein1, protein2, edge_weight) values ('GU1','YOL010W','YBL072C',1);
insert into iter_protein_graph (graph_code, protein1, protein2, edge_weight) values ('GU1','YPL012W','YML024W',1);
insert into iter_protein_graph (graph_code, protein1, protein2, edge_weight) values ('GU1','YPL012W','YJR145C',1);
insert into iter_protein_graph (graph_code, protein1, protein2, edge_weight) values ('GU1','YPL012W','YBL072C',1);
insert into iter_protein_graph (graph_code, protein1, protein2, edge_weight) values ('GU1','YPR144C','YNL132W',1);
insert into iter_protein_graph (graph_code, protein1, protein2, edge_weight) values ('GU1','YPR144C','YPL012W',1);
insert into iter_protein_graph (graph_code, protein1, protein2, edge_weight) values ('GU1','YPR144C','YBL004W',1);
insert into iter_protein_graph (graph_code, protein1, protein2, edge_weight) values ('GU1','YGL011C','YFL007W',1);
insert into iter_protein_graph (graph_code, protein1, protein2, edge_weight) values ('GU1','YGL011C','YOR362C',1);
insert into iter_protein_graph (graph_code, protein1, protein2, edge_weight) values ('GU1','YGL011C','YPR103W',1);
insert into iter_protein_graph (graph_code, protein1, protein2, edge_weight) values ('GU1','YGL011C','YJL001W',1);
insert into iter_protein_graph (graph_code, protein1, protein2, edge_weight) values ('GU1','YGL011C','YFR050C',1);
insert into iter_protein_graph (graph_code, protein1, protein2, edge_weight) values ('GU1','YGL011C','YMR314W',1);
insert into iter_protein_graph (graph_code, protein1, protein2, edge_weight) values ('GU1','YGL011C','YOL038W',1);
insert into iter_protein_graph (graph_code, protein1, protein2, edge_weight) values ('GU1','YGL011C','YML092C',1);
insert into iter_protein_graph (graph_code, protein1, protein2, edge_weight) values ('GU1','YGL011C','YGR135W',1);
insert into iter_protein_graph (graph_code, protein1, protein2, edge_weight) values ('GU1','YGL011C','YER094C',1);
insert into iter_protein_graph (graph_code, protein1, protein2, edge_weight) values ('GU1','YGL011C','YIL075C',1);
insert into iter_protein_graph (graph_code, protein1, protein2, edge_weight) values ('GU1','YGR232W','YIL075C',1);
insert into iter_protein_graph (graph_code, protein1, protein2, edge_weight) values ('GU1','YGR232W','YER021W',1);
insert into iter_protein_graph (graph_code, protein1, protein2, edge_weight) values ('GU1','YGR232W','YOR261C',1);
insert into iter_protein_graph (graph_code, protein1, protein2, edge_weight) values ('GU1','YHL030W','YOL038W',1);
insert into iter_protein_graph (graph_code, protein1, protein2, edge_weight) values ('GU1','YHL030W','YHR200W',1);
insert into iter_protein_graph (graph_code, protein1, protein2, edge_weight) values ('GU1','YHL030W','YIL075C',1);
insert into iter_protein_graph (graph_code, protein1, protein2, edge_weight) values ('GU1','YHL030W','YER021W',1);
insert into iter_protein_graph (graph_code, protein1, protein2, edge_weight) values ('GU1','YHL030W','YOR261C',1);
insert into iter_protein_graph (graph_code, protein1, protein2, edge_weight) values ('GU1','YHR200W','YHL030W',1);
insert into iter_protein_graph (graph_code, protein1, protein2, edge_weight) values ('GU1','YHR200W','YGR232W',1);
insert into iter_protein_graph (graph_code, protein1, protein2, edge_weight) values ('GU1','YHR200W','YER012W',1);
insert into iter_protein_graph (graph_code, protein1, protein2, edge_weight) values ('GU1','YHR200W','YPR103W',1);
insert into iter_protein_graph (graph_code, protein1, protein2, edge_weight) values ('GU1','YHR200W','YFR050C',1);
insert into iter_protein_graph (graph_code, protein1, protein2, edge_weight) values ('GU1','YHR200W','YMR314W',1);
insert into iter_protein_graph (graph_code, protein1, protein2, edge_weight) values ('GU1','YHR200W','YOL038W',1);
insert into iter_protein_graph (graph_code, protein1, protein2, edge_weight) values ('GU1','YHR200W','YBL041W',1);
insert into iter_protein_graph (graph_code, protein1, protein2, edge_weight) values ('GU1','YHR200W','YML092C',1);
insert into iter_protein_graph (graph_code, protein1, protein2, edge_weight) values ('GU1','YHR200W','YGR135W',1);
insert into iter_protein_graph (graph_code, protein1, protein2, edge_weight) values ('GU1','YHR200W','YER094C',1);
insert into iter_protein_graph (graph_code, protein1, protein2, edge_weight) values ('GU1','YHR200W','YIL075C',1);
insert into iter_protein_graph (graph_code, protein1, protein2, edge_weight) values ('GU1','YHR200W','YER021W',1);
insert into iter_protein_graph (graph_code, protein1, protein2, edge_weight) values ('GU1','YHR200W','YOR261C',1);
insert into iter_protein_graph (graph_code, protein1, protein2, edge_weight) values ('GU1','YHR200W','YGL011C',1);
insert into iter_protein_graph (graph_code, protein1, protein2, edge_weight) values ('GU1','YJL001W','YFL007W',1);
insert into iter_protein_graph (graph_code, protein1, protein2, edge_weight) values ('GU1','YJL001W','YHL030W',1);
insert into iter_protein_graph (graph_code, protein1, protein2, edge_weight) values ('GU1','YJL001W','YER012W',1);
insert into iter_protein_graph (graph_code, protein1, protein2, edge_weight) values ('GU1','YJL001W','YOR362C',1);
insert into iter_protein_graph (graph_code, protein1, protein2, edge_weight) values ('GU1','YJL001W','YPR103W',1);
insert into iter_protein_graph (graph_code, protein1, protein2, edge_weight) values ('GU1','YJL001W','YFR050C',1);
insert into iter_protein_graph (graph_code, protein1, protein2, edge_weight) values ('GU1','YJL001W','YMR314W',1);
insert into iter_protein_graph (graph_code, protein1, protein2, edge_weight) values ('GU1','YJL001W','YOL038W',1);
insert into iter_protein_graph (graph_code, protein1, protein2, edge_weight) values ('GU1','YJL001W','YBL041W',1);
insert into iter_protein_graph (graph_code, protein1, protein2, edge_weight) values ('GU1','YJL001W','YER094C',1);
insert into iter_protein_graph (graph_code, protein1, protein2, edge_weight) values ('GU1','YJL001W','YIL075C',1);
insert into iter_protein_graph (graph_code, protein1, protein2, edge_weight) values ('GU1','YJL001W','YER021W',1);
insert into iter_protein_graph (graph_code, protein1, protein2, edge_weight) values ('GU1','YJL001W','YGL011C',1);
insert into iter_protein_graph (graph_code, protein1, protein2, edge_weight) values ('GU1','YML092C','YFL007W',1);
insert into iter_protein_graph (graph_code, protein1, protein2, edge_weight) values ('GU1','YML092C','YHL030W',1);
insert into iter_protein_graph (graph_code, protein1, protein2, edge_weight) values ('GU1','YML092C','YFR050C',1);
insert into iter_protein_graph (graph_code, protein1, protein2, edge_weight) values ('GU1','YML092C','YMR314W',1);
insert into iter_protein_graph (graph_code, protein1, protein2, edge_weight) values ('GU1','YML092C','YOL038W',1);
insert into iter_protein_graph (graph_code, protein1, protein2, edge_weight) values ('GU1','YML092C','YGR135W',1);
insert into iter_protein_graph (graph_code, protein1, protein2, edge_weight) values ('GU1','YML092C','YER094C',1);
insert into iter_protein_graph (graph_code, protein1, protein2, edge_weight) values ('GU1','YML092C','YGL011C',1);
insert into iter_protein_graph (graph_code, protein1, protein2, edge_weight) values ('GU1','YNL075W','YER021W',1);
insert into iter_protein_graph (graph_code, protein1, protein2, edge_weight) values ('GU1','YOL038W','YFL007W',1);
insert into iter_protein_graph (graph_code, protein1, protein2, edge_weight) values ('GU1','YOL038W','YER012W',1);
insert into iter_protein_graph (graph_code, protein1, protein2, edge_weight) values ('GU1','YOL038W','YOR362C',1);
insert into iter_protein_graph (graph_code, protein1, protein2, edge_weight) values ('GU1','YOL038W','YPR103W',1);
insert into iter_protein_graph (graph_code, protein1, protein2, edge_weight) values ('GU1','YOL038W','YFR050C',1);
insert into iter_protein_graph (graph_code, protein1, protein2, edge_weight) values ('GU1','YOL038W','YMR314W',1);
insert into iter_protein_graph (graph_code, protein1, protein2, edge_weight) values ('GU1','YOL038W','YBL041W',1);
insert into iter_protein_graph (graph_code, protein1, protein2, edge_weight) values ('GU1','YOL038W','YGR135W',1);
insert into iter_protein_graph (graph_code, protein1, protein2, edge_weight) values ('GU1','YOL038W','YER094C',1);
insert into iter_protein_graph (graph_code, protein1, protein2, edge_weight) values ('GU1','YOL038W','YIL075C',1);
insert into iter_protein_graph (graph_code, protein1, protein2, edge_weight) values ('GU1','YOL038W','YER021W',1);
insert into iter_protein_graph (graph_code, protein1, protein2, edge_weight) values ('GU1','YOL038W','YOR261C',1);
insert into iter_protein_graph (graph_code, protein1, protein2, edge_weight) values ('GU1','YOL038W','YGL011C',1);
insert into iter_protein_graph (graph_code, protein1, protein2, edge_weight) values ('GU1','YOR261C','YHL030W',1);
insert into iter_protein_graph (graph_code, protein1, protein2, edge_weight) values ('GU1','YOR261C','YLR035C',1);
insert into iter_protein_graph (graph_code, protein1, protein2, edge_weight) values ('GU1','YOR261C','YFR050C',1);
insert into iter_protein_graph (graph_code, protein1, protein2, edge_weight) values ('GU1','YOR261C','YMR314W',1);
insert into iter_protein_graph (graph_code, protein1, protein2, edge_weight) values ('GU1','YOR261C','YGR135W',1);
insert into iter_protein_graph (graph_code, protein1, protein2, edge_weight) values ('GU1','YOR261C','YHR200W',1);
insert into iter_protein_graph (graph_code, protein1, protein2, edge_weight) values ('GU1','YOR261C','YIL075C',1);
insert into iter_protein_graph (graph_code, protein1, protein2, edge_weight) values ('GU1','YOR362C','YFL007W',1);
insert into iter_protein_graph (graph_code, protein1, protein2, edge_weight) values ('GU1','YOR362C','YER012W',1);
insert into iter_protein_graph (graph_code, protein1, protein2, edge_weight) values ('GU1','YOR362C','YPR103W',1);
insert into iter_protein_graph (graph_code, protein1, protein2, edge_weight) values ('GU1','YOR362C','YJL001W',1);
insert into iter_protein_graph (graph_code, protein1, protein2, edge_weight) values ('GU1','YOR362C','YFR050C',1);
insert into iter_protein_graph (graph_code, protein1, protein2, edge_weight) values ('GU1','YOR362C','YMR314W',1);
insert into iter_protein_graph (graph_code, protein1, protein2, edge_weight) values ('GU1','YOR362C','YOL038W',1);
insert into iter_protein_graph (graph_code, protein1, protein2, edge_weight) values ('GU1','YOR362C','YBL041W',1);
insert into iter_protein_graph (graph_code, protein1, protein2, edge_weight) values ('GU1','YOR362C','YGR135W',1);
insert into iter_protein_graph (graph_code, protein1, protein2, edge_weight) values ('GU1','YOR362C','YER094C',1);
insert into iter_protein_graph (graph_code, protein1, protein2, edge_weight) values ('GU1','YOR362C','YER021W',1);
insert into iter_protein_graph (graph_code, protein1, protein2, edge_weight) values ('GU1','YOR362C','YGL011C',1);
insert into iter_protein_graph (graph_code, protein1, protein2, edge_weight) values ('GU1','YPR103W','YFL007W',1);
insert into iter_protein_graph (graph_code, protein1, protein2, edge_weight) values ('GU1','YPR103W','YOR362C',1);
insert into iter_protein_graph (graph_code, protein1, protein2, edge_weight) values ('GU1','YPR103W','YFR050C',1);
insert into iter_protein_graph (graph_code, protein1, protein2, edge_weight) values ('GU1','YPR103W','YMR314W',1);
insert into iter_protein_graph (graph_code, protein1, protein2, edge_weight) values ('GU1','YPR103W','YOL038W',1);
insert into iter_protein_graph (graph_code, protein1, protein2, edge_weight) values ('GU1','YPR103W','YBL041W',1);
insert into iter_protein_graph (graph_code, protein1, protein2, edge_weight) values ('GU1','YPR103W','YGR135W',1);
insert into iter_protein_graph (graph_code, protein1, protein2, edge_weight) values ('GU1','YPR103W','YER094C',1);
insert into iter_protein_graph (graph_code, protein1, protein2, edge_weight) values ('GU1','YPR103W','YGL011C',1);
insert into iter_protein_graph (graph_code, protein1, protein2, edge_weight) values ('GU1','YBR142W','YPL093W',1);
insert into iter_protein_graph (graph_code, protein1, protein2, edge_weight) values ('GU1','YBR142W','YNL061W',1);
insert into iter_protein_graph (graph_code, protein1, protein2, edge_weight) values ('GU1','YBR142W','YNL002C',1);
insert into iter_protein_graph (graph_code, protein1, protein2, edge_weight) values ('GU1','YBR142W','YOR063W',1);
insert into iter_protein_graph (graph_code, protein1, protein2, edge_weight) values ('GU1','YDR101C','YKL009W',1);
insert into iter_protein_graph (graph_code, protein1, protein2, edge_weight) values ('GU1','YDR101C','YGR103W',1);
insert into iter_protein_graph (graph_code, protein1, protein2, edge_weight) values ('GU1','YDR101C','YER006W',1);
insert into iter_protein_graph (graph_code, protein1, protein2, edge_weight) values ('GU1','YDR101C','YNL002C',1);
insert into iter_protein_graph (graph_code, protein1, protein2, edge_weight) values ('GU1','YDR101C','YFR031C-A',1);
insert into iter_protein_graph (graph_code, protein1, protein2, edge_weight) values ('GU1','YDR101C','YOR063W',1);
insert into iter_protein_graph (graph_code, protein1, protein2, edge_weight) values ('GU1','YDR101C','YGR245C',1);
insert into iter_protein_graph (graph_code, protein1, protein2, edge_weight) values ('GU1','YDR101C','YPR016C',1);
insert into iter_protein_graph (graph_code, protein1, protein2, edge_weight) values ('GU1','YER006W','YDR101C',1);
insert into iter_protein_graph (graph_code, protein1, protein2, edge_weight) values ('GU1','YER006W','YOR349W',1);
insert into iter_protein_graph (graph_code, protein1, protein2, edge_weight) values ('GU1','YER006W','YDL031W',1);
insert into iter_protein_graph (graph_code, protein1, protein2, edge_weight) values ('GU1','YER006W','YMR049C',1);
insert into iter_protein_graph (graph_code, protein1, protein2, edge_weight) values ('GU1','YER006W','YLR449W',1);
insert into iter_protein_graph (graph_code, protein1, protein2, edge_weight) values ('GU1','YER006W','YPL211W',1);
insert into iter_protein_graph (graph_code, protein1, protein2, edge_weight) values ('GU1','YER006W','YLR002C',1);
insert into iter_protein_graph (graph_code, protein1, protein2, edge_weight) values ('GU1','YER006W','YPL093W',1);
insert into iter_protein_graph (graph_code, protein1, protein2, edge_weight) values ('GU1','YER006W','YGR103W',1);
insert into iter_protein_graph (graph_code, protein1, protein2, edge_weight) values ('GU1','YER006W','YER126C',1);
insert into iter_protein_graph (graph_code, protein1, protein2, edge_weight) values ('GU1','YER006W','YOR063W',1);
insert into iter_protein_graph (graph_code, protein1, protein2, edge_weight) values ('GU1','YER006W','YPR043W',1);
insert into iter_protein_graph (graph_code, protein1, protein2, edge_weight) values ('GU1','YER006W','YGR245C',1);
insert into iter_protein_graph (graph_code, protein1, protein2, edge_weight) values ('GU1','YER006W','YPR016C',1);
insert into iter_protein_graph (graph_code, protein1, protein2, edge_weight) values ('GU1','YER126C','YDR101C',1);
insert into iter_protein_graph (graph_code, protein1, protein2, edge_weight) values ('GU1','YER126C','YMR049C',1);
insert into iter_protein_graph (graph_code, protein1, protein2, edge_weight) values ('GU1','YER126C','YKL009W',1);
insert into iter_protein_graph (graph_code, protein1, protein2, edge_weight) values ('GU1','YER126C','YOR206W',1);
insert into iter_protein_graph (graph_code, protein1, protein2, edge_weight) values ('GU1','YER126C','YPL093W',1);
insert into iter_protein_graph (graph_code, protein1, protein2, edge_weight) values ('GU1','YER126C','YER006W',1);
insert into iter_protein_graph (graph_code, protein1, protein2, edge_weight) values ('GU1','YER126C','YNL002C',1);
insert into iter_protein_graph (graph_code, protein1, protein2, edge_weight) values ('GU1','YER126C','YOR063W',1);
insert into iter_protein_graph (graph_code, protein1, protein2, edge_weight) values ('GU1','YER126C','YGR245C',1);
insert into iter_protein_graph (graph_code, protein1, protein2, edge_weight) values ('GU1','YER126C','YPR016C',1);
insert into iter_protein_graph (graph_code, protein1, protein2, edge_weight) values ('GU1','YFL002C','YMR049C',1);
insert into iter_protein_graph (graph_code, protein1, protein2, edge_weight) values ('GU1','YFL002C','YLR449W',1);
insert into iter_protein_graph (graph_code, protein1, protein2, edge_weight) values ('GU1','YFL002C','YNL061W',1);
insert into iter_protein_graph (graph_code, protein1, protein2, edge_weight) values ('GU1','YFL002C','YER006W',1);
insert into iter_protein_graph (graph_code, protein1, protein2, edge_weight) values ('GU1','YFL002C','YNL002C',1);
insert into iter_protein_graph (graph_code, protein1, protein2, edge_weight) values ('GU1','YFL002C','YOR063W',1);
insert into iter_protein_graph (graph_code, protein1, protein2, edge_weight) values ('GU1','YFR001W','YDL031W',1);
insert into iter_protein_graph (graph_code, protein1, protein2, edge_weight) values ('GU1','YFR001W','YMR049C',1);
insert into iter_protein_graph (graph_code, protein1, protein2, edge_weight) values ('GU1','YFR001W','YOR206W',1);
insert into iter_protein_graph (graph_code, protein1, protein2, edge_weight) values ('GU1','YFR001W','YLR002C',1);
insert into iter_protein_graph (graph_code, protein1, protein2, edge_weight) values ('GU1','YFR001W','YPL093W',1);
insert into iter_protein_graph (graph_code, protein1, protein2, edge_weight) values ('GU1','YFR001W','YGR103W',1);
insert into iter_protein_graph (graph_code, protein1, protein2, edge_weight) values ('GU1','YFR001W','YER006W',1);
insert into iter_protein_graph (graph_code, protein1, protein2, edge_weight) values ('GU1','YFR001W','YNL002C',1);
insert into iter_protein_graph (graph_code, protein1, protein2, edge_weight) values ('GU1','YFR001W','YIL133C',1);
insert into iter_protein_graph (graph_code, protein1, protein2, edge_weight) values ('GU1','YFR001W','YOR063W',1);
insert into iter_protein_graph (graph_code, protein1, protein2, edge_weight) values ('GU1','YFR001W','YFL002C',1);
insert into iter_protein_graph (graph_code, protein1, protein2, edge_weight) values ('GU1','YFR001W','YPR016C',1);
insert into iter_protein_graph (graph_code, protein1, protein2, edge_weight) values ('GU1','YFR001W','YLL008W',1);
insert into iter_protein_graph (graph_code, protein1, protein2, edge_weight) values ('GU1','YFR001W','YKL009W',1);
insert into iter_protein_graph (graph_code, protein1, protein2, edge_weight) values ('GU1','YFR001W','YPL211W',1);
insert into iter_protein_graph (graph_code, protein1, protein2, edge_weight) values ('GU1','YFR001W','YNL061W',1);
insert into iter_protein_graph (graph_code, protein1, protein2, edge_weight) values ('GU1','YFR001W','YMR142C',1);
insert into iter_protein_graph (graph_code, protein1, protein2, edge_weight) values ('GU1','YFR001W','YGL147C',1);
insert into iter_protein_graph (graph_code, protein1, protein2, edge_weight) values ('GU1','YFR001W','YOR272W',1);
insert into iter_protein_graph (graph_code, protein1, protein2, edge_weight) values ('GU1','YGR103W','YDR101C',1);
insert into iter_protein_graph (graph_code, protein1, protein2, edge_weight) values ('GU1','YGR103W','YDL031W',1);
insert into iter_protein_graph (graph_code, protein1, protein2, edge_weight) values ('GU1','YGR103W','YLL008W',1);
insert into iter_protein_graph (graph_code, protein1, protein2, edge_weight) values ('GU1','YGR103W','YMR049C',1);
insert into iter_protein_graph (graph_code, protein1, protein2, edge_weight) values ('GU1','YGR103W','YOR206W',1);
insert into iter_protein_graph (graph_code, protein1, protein2, edge_weight) values ('GU1','YGR103W','YLR002C',1);
insert into iter_protein_graph (graph_code, protein1, protein2, edge_weight) values ('GU1','YGR103W','YPL093W',1);
insert into iter_protein_graph (graph_code, protein1, protein2, edge_weight) values ('GU1','YGR103W','YNL110C',1);
insert into iter_protein_graph (graph_code, protein1, protein2, edge_weight) values ('GU1','YGR103W','YER006W',1);
insert into iter_protein_graph (graph_code, protein1, protein2, edge_weight) values ('GU1','YGR103W','YNL002C',1);
insert into iter_protein_graph (graph_code, protein1, protein2, edge_weight) values ('GU1','YGR103W','YFR031C-A',1);
insert into iter_protein_graph (graph_code, protein1, protein2, edge_weight) values ('GU1','YGR103W','YOR063W',1);
insert into iter_protein_graph (graph_code, protein1, protein2, edge_weight) values ('GU1','YGR245C','YDR101C',1);
insert into iter_protein_graph (graph_code, protein1, protein2, edge_weight) values ('GU1','YGR245C','YPL093W',1);
insert into iter_protein_graph (graph_code, protein1, protein2, edge_weight) values ('GU1','YGR245C','YGR103W',1);
insert into iter_protein_graph (graph_code, protein1, protein2, edge_weight) values ('GU1','YGR245C','YER006W',1);
insert into iter_protein_graph (graph_code, protein1, protein2, edge_weight) values ('GU1','YGR245C','YNL002C',1);
insert into iter_protein_graph (graph_code, protein1, protein2, edge_weight) values ('GU1','YGR245C','YOR063W',1);
insert into iter_protein_graph (graph_code, protein1, protein2, edge_weight) values ('GU1','YGR245C','YPR016C',1);
insert into iter_protein_graph (graph_code, protein1, protein2, edge_weight) values ('GU1','YFR031C-A','YDR101C',1);
insert into iter_protein_graph (graph_code, protein1, protein2, edge_weight) values ('GU1','YFR031C-A','YPL093W',1);
insert into iter_protein_graph (graph_code, protein1, protein2, edge_weight) values ('GU1','YFR031C-A','YGR103W',1);
insert into iter_protein_graph (graph_code, protein1, protein2, edge_weight) values ('GU1','YFR031C-A','YER006W',1);
insert into iter_protein_graph (graph_code, protein1, protein2, edge_weight) values ('GU1','YFR031C-A','YDL082W',1);
insert into iter_protein_graph (graph_code, protein1, protein2, edge_weight) values ('GU1','YFR031C-A','YOR063W',1);
insert into iter_protein_graph (graph_code, protein1, protein2, edge_weight) values ('GU1','YKR081C','YDR101C',1);
insert into iter_protein_graph (graph_code, protein1, protein2, edge_weight) values ('GU1','YKR081C','YDL031W',1);
insert into iter_protein_graph (graph_code, protein1, protein2, edge_weight) values ('GU1','YKR081C','YLL008W',1);
insert into iter_protein_graph (graph_code, protein1, protein2, edge_weight) values ('GU1','YKR081C','YMR049C',1);
insert into iter_protein_graph (graph_code, protein1, protein2, edge_weight) values ('GU1','YKR081C','YLR449W',1);
insert into iter_protein_graph (graph_code, protein1, protein2, edge_weight) values ('GU1','YKR081C','YPL211W',1);
insert into iter_protein_graph (graph_code, protein1, protein2, edge_weight) values ('GU1','YKR081C','YOR206W',1);
insert into iter_protein_graph (graph_code, protein1, protein2, edge_weight) values ('GU1','YKR081C','YPL093W',1);
insert into iter_protein_graph (graph_code, protein1, protein2, edge_weight) values ('GU1','YKR081C','YNL061W',1);
insert into iter_protein_graph (graph_code, protein1, protein2, edge_weight) values ('GU1','YKR081C','YER126C',1);
insert into iter_protein_graph (graph_code, protein1, protein2, edge_weight) values ('GU1','YKR081C','YER006W',1);
insert into iter_protein_graph (graph_code, protein1, protein2, edge_weight) values ('GU1','YKR081C','YNL002C',1);
insert into iter_protein_graph (graph_code, protein1, protein2, edge_weight) values ('GU1','YKR081C','YOR063W',1);
insert into iter_protein_graph (graph_code, protein1, protein2, edge_weight) values ('GU1','YKR081C','YDR087C',1);
insert into iter_protein_graph (graph_code, protein1, protein2, edge_weight) values ('GU1','YKR081C','YFL002C',1);
insert into iter_protein_graph (graph_code, protein1, protein2, edge_weight) values ('GU1','YKR081C','YLR002C',1);
insert into iter_protein_graph (graph_code, protein1, protein2, edge_weight) values ('GU1','YKR081C','YNL110C',1);
insert into iter_protein_graph (graph_code, protein1, protein2, edge_weight) values ('GU1','YKR081C','YGR103W',1);
insert into iter_protein_graph (graph_code, protein1, protein2, edge_weight) values ('GU1','YKR081C','YGR245C',1);
insert into iter_protein_graph (graph_code, protein1, protein2, edge_weight) values ('GU1','YKR081C','YPR016C',1);
insert into iter_protein_graph (graph_code, protein1, protein2, edge_weight) values ('GU1','YKR081C','YOR272W',1);
insert into iter_protein_graph (graph_code, protein1, protein2, edge_weight) values ('GU1','YKR081C','YGR085C',1);
insert into iter_protein_graph (graph_code, protein1, protein2, edge_weight) values ('GU1','YLR449W','YDR101C',1);
insert into iter_protein_graph (graph_code, protein1, protein2, edge_weight) values ('GU1','YLR449W','YMR049C',1);
insert into iter_protein_graph (graph_code, protein1, protein2, edge_weight) values ('GU1','YLR449W','YLR002C',1);
insert into iter_protein_graph (graph_code, protein1, protein2, edge_weight) values ('GU1','YLR449W','YNL061W',1);
insert into iter_protein_graph (graph_code, protein1, protein2, edge_weight) values ('GU1','YMR049C','YOR206W',1);
insert into iter_protein_graph (graph_code, protein1, protein2, edge_weight) values ('GU1','YMR049C','YNL110C',1);
insert into iter_protein_graph (graph_code, protein1, protein2, edge_weight) values ('GU1','YMR049C','YNL061W',1);
insert into iter_protein_graph (graph_code, protein1, protein2, edge_weight) values ('GU1','YMR049C','YGR103W',1);
insert into iter_protein_graph (graph_code, protein1, protein2, edge_weight) values ('GU1','YMR049C','YNL002C',1);
insert into iter_protein_graph (graph_code, protein1, protein2, edge_weight) values ('GU1','YMR049C','YOR063W',1);
insert into iter_protein_graph (graph_code, protein1, protein2, edge_weight) values ('GU1','YNL061W','YDL031W',1);
insert into iter_protein_graph (graph_code, protein1, protein2, edge_weight) values ('GU1','YNL061W','YLL008W',1);
insert into iter_protein_graph (graph_code, protein1, protein2, edge_weight) values ('GU1','YNL061W','YMR049C',1);
insert into iter_protein_graph (graph_code, protein1, protein2, edge_weight) values ('GU1','YNL061W','YLR449W',1);
insert into iter_protein_graph (graph_code, protein1, protein2, edge_weight) values ('GU1','YNL061W','YFR001W',1);
insert into iter_protein_graph (graph_code, protein1, protein2, edge_weight) values ('GU1','YNL061W','YBR142W',1);
insert into iter_protein_graph (graph_code, protein1, protein2, edge_weight) values ('GU1','YNL061W','YKL009W',1);
insert into iter_protein_graph (graph_code, protein1, protein2, edge_weight) values ('GU1','YNL061W','YPL211W',1);
insert into iter_protein_graph (graph_code, protein1, protein2, edge_weight) values ('GU1','YNL061W','YPL093W',1);
insert into iter_protein_graph (graph_code, protein1, protein2, edge_weight) values ('GU1','YNL061W','YER006W',1);
insert into iter_protein_graph (graph_code, protein1, protein2, edge_weight) values ('GU1','YNL061W','YMR142C',1);
insert into iter_protein_graph (graph_code, protein1, protein2, edge_weight) values ('GU1','YNL061W','YFR031C-A',1);
insert into iter_protein_graph (graph_code, protein1, protein2, edge_weight) values ('GU1','YNL061W','YOR063W',1);
insert into iter_protein_graph (graph_code, protein1, protein2, edge_weight) values ('GU1','YNL061W','YDR087C',1);
insert into iter_protein_graph (graph_code, protein1, protein2, edge_weight) values ('GU1','YNL061W','YFL002C',1);
insert into iter_protein_graph (graph_code, protein1, protein2, edge_weight) values ('GU1','YNL061W','YPR016C',1);
insert into iter_protein_graph (graph_code, protein1, protein2, edge_weight) values ('GU1','YNL061W','YOR272W',1);
insert into iter_protein_graph (graph_code, protein1, protein2, edge_weight) values ('GU1','YNL061W','YGR085C',1);
insert into iter_protein_graph (graph_code, protein1, protein2, edge_weight) values ('GU1','YNL110C','YDR101C',1);
insert into iter_protein_graph (graph_code, protein1, protein2, edge_weight) values ('GU1','YNL110C','YLL008W',1);
insert into iter_protein_graph (graph_code, protein1, protein2, edge_weight) values ('GU1','YNL110C','YMR049C',1);
insert into iter_protein_graph (graph_code, protein1, protein2, edge_weight) values ('GU1','YNL110C','YPL093W',1);
insert into iter_protein_graph (graph_code, protein1, protein2, edge_weight) values ('GU1','YNL110C','YGR103W',1);
insert into iter_protein_graph (graph_code, protein1, protein2, edge_weight) values ('GU1','YNL110C','YER126C',1);
insert into iter_protein_graph (graph_code, protein1, protein2, edge_weight) values ('GU1','YNL110C','YER006W',1);
insert into iter_protein_graph (graph_code, protein1, protein2, edge_weight) values ('GU1','YNL110C','YNL002C',1);
insert into iter_protein_graph (graph_code, protein1, protein2, edge_weight) values ('GU1','YNL110C','YOR063W',1);
insert into iter_protein_graph (graph_code, protein1, protein2, edge_weight) values ('GU1','YNL110C','YGR245C',1);
insert into iter_protein_graph (graph_code, protein1, protein2, edge_weight) values ('GU1','YOR206W','YMR049C',1);
insert into iter_protein_graph (graph_code, protein1, protein2, edge_weight) values ('GU1','YOR206W','YLR449W',1);
insert into iter_protein_graph (graph_code, protein1, protein2, edge_weight) values ('GU1','YOR206W','YPL093W',1);
insert into iter_protein_graph (graph_code, protein1, protein2, edge_weight) values ('GU1','YOR206W','YNL061W',1);
insert into iter_protein_graph (graph_code, protein1, protein2, edge_weight) values ('GU1','YOR206W','YGR103W',1);
insert into iter_protein_graph (graph_code, protein1, protein2, edge_weight) values ('GU1','YOR206W','YER006W',1);
insert into iter_protein_graph (graph_code, protein1, protein2, edge_weight) values ('GU1','YOR206W','YNL002C',1);
insert into iter_protein_graph (graph_code, protein1, protein2, edge_weight) values ('GU1','YOR206W','YIL133C',1);
insert into iter_protein_graph (graph_code, protein1, protein2, edge_weight) values ('GU1','YOR206W','YOR063W',1);
insert into iter_protein_graph (graph_code, protein1, protein2, edge_weight) values ('GU1','YOR272W','YLL008W',1);
insert into iter_protein_graph (graph_code, protein1, protein2, edge_weight) values ('GU1','YOR272W','YGR103W',1);
insert into iter_protein_graph (graph_code, protein1, protein2, edge_weight) values ('GU1','YOR272W','YER006W',1);
insert into iter_protein_graph (graph_code, protein1, protein2, edge_weight) values ('GU1','YOR272W','YNL002C',1);
insert into iter_protein_graph (graph_code, protein1, protein2, edge_weight) values ('GU1','YOR272W','YDL082W',1);
insert into iter_protein_graph (graph_code, protein1, protein2, edge_weight) values ('GU1','YPL093W','YMR049C',1);
insert into iter_protein_graph (graph_code, protein1, protein2, edge_weight) values ('GU1','YPL093W','YGR103W',1);
insert into iter_protein_graph (graph_code, protein1, protein2, edge_weight) values ('GU1','YPL093W','YER006W',1);
insert into iter_protein_graph (graph_code, protein1, protein2, edge_weight) values ('GU1','YPL093W','YGR245C',1);
insert into iter_protein_graph (graph_code, protein1, protein2, edge_weight) values ('GU1','YPL211W','YDR101C',1);
insert into iter_protein_graph (graph_code, protein1, protein2, edge_weight) values ('GU1','YPL211W','YPL093W',1);
insert into iter_protein_graph (graph_code, protein1, protein2, edge_weight) values ('GU1','YPL211W','YNL061W',1);
insert into iter_protein_graph (graph_code, protein1, protein2, edge_weight) values ('GU1','YPL211W','YER006W',1);
insert into iter_protein_graph (graph_code, protein1, protein2, edge_weight) values ('GU1','YPR016C','YDL031W',1);
insert into iter_protein_graph (graph_code, protein1, protein2, edge_weight) values ('GU1','YPR016C','YLL008W',1);
insert into iter_protein_graph (graph_code, protein1, protein2, edge_weight) values ('GU1','YPR016C','YMR049C',1);
insert into iter_protein_graph (graph_code, protein1, protein2, edge_weight) values ('GU1','YPR016C','YDL051W',1);
insert into iter_protein_graph (graph_code, protein1, protein2, edge_weight) values ('GU1','YPR016C','YFR001W',1);
insert into iter_protein_graph (graph_code, protein1, protein2, edge_weight) values ('GU1','YPR016C','YKL009W',1);
insert into iter_protein_graph (graph_code, protein1, protein2, edge_weight) values ('GU1','YPR016C','YOR206W',1);
insert into iter_protein_graph (graph_code, protein1, protein2, edge_weight) values ('GU1','YPR016C','YLR002C',1);
insert into iter_protein_graph (graph_code, protein1, protein2, edge_weight) values ('GU1','YPR016C','YPL093W',1);
insert into iter_protein_graph (graph_code, protein1, protein2, edge_weight) values ('GU1','YPR016C','YNL110C',1);
insert into iter_protein_graph (graph_code, protein1, protein2, edge_weight) values ('GU1','YPR016C','YNL061W',1);
insert into iter_protein_graph (graph_code, protein1, protein2, edge_weight) values ('GU1','YPR016C','YGR103W',1);
insert into iter_protein_graph (graph_code, protein1, protein2, edge_weight) values ('GU1','YPR016C','YER126C',1);
insert into iter_protein_graph (graph_code, protein1, protein2, edge_weight) values ('GU1','YPR016C','YER006W',1);
insert into iter_protein_graph (graph_code, protein1, protein2, edge_weight) values ('GU1','YPR016C','YNL002C',1);
insert into iter_protein_graph (graph_code, protein1, protein2, edge_weight) values ('GU1','YPR016C','YKR081C',1);
insert into iter_protein_graph (graph_code, protein1, protein2, edge_weight) values ('GU1','YPR016C','YMR142C',1);
insert into iter_protein_graph (graph_code, protein1, protein2, edge_weight) values ('GU1','YPR016C','YIL133C',1);
insert into iter_protein_graph (graph_code, protein1, protein2, edge_weight) values ('GU1','YPR016C','YFR031C-A',1);
insert into iter_protein_graph (graph_code, protein1, protein2, edge_weight) values ('GU1','YPR016C','YOR063W',1);
insert into iter_protein_graph (graph_code, protein1, protein2, edge_weight) values ('GU1','YPR016C','YGL147C',1);
insert into iter_protein_graph (graph_code, protein1, protein2, edge_weight) values ('GU1','YPR016C','YGR245C',1);
insert into iter_protein_graph (graph_code, protein1, protein2, edge_weight) values ('GU1','YPR016C','YOR272W',1);
insert into iter_protein_graph (graph_code, protein1, protein2, edge_weight) values ('GU1','YNL177C','YNR016C',1);
insert into iter_protein_graph (graph_code, protein1, protein2, edge_weight) values ('GU1','YNL177C','YBR208C',1);
insert into iter_protein_graph (graph_code, protein1, protein2, edge_weight) values ('GU1','YNL177C','YDR300C',1);
insert into iter_protein_graph (graph_code, protein1, protein2, edge_weight) values ('GU1','YNL282W','YNL221C',1);
insert into iter_protein_graph (graph_code, protein1, protein2, edge_weight) values ('GU1','YNL282W','YAL033W',1);
insert into iter_protein_graph (graph_code, protein1, protein2, edge_weight) values ('GU1','YNL282W','YBL018C',1);
insert into iter_protein_graph (graph_code, protein1, protein2, edge_weight) values ('GU1','YNL282W','YHR062C',1);
insert into iter_protein_graph (graph_code, protein1, protein2, edge_weight) values ('GU1','YOR361C','YOR293W',1);
insert into iter_protein_graph (graph_code, protein1, protein2, edge_weight) values ('GU1','YOR361C','YJL190C',1);
insert into iter_protein_graph (graph_code, protein1, protein2, edge_weight) values ('GU1','YOR361C','YNL244C',1);
insert into iter_protein_graph (graph_code, protein1, protein2, edge_weight) values ('GU1','YHR167W','YLL045C',1);
insert into iter_protein_graph (graph_code, protein1, protein2, edge_weight) values ('GU1','YLR432W','YLL045C',1);
insert into iter_protein_graph (graph_code, protein1, protein2, edge_weight) values ('GU1','YBR251W','YER155C',1);
insert into iter_protein_graph (graph_code, protein1, protein2, edge_weight) values ('GU1','YBR251W','YMR128W',1);
insert into iter_protein_graph (graph_code, protein1, protein2, edge_weight) values ('GU1','YBR251W','YNR037C',1);
insert into iter_protein_graph (graph_code, protein1, protein2, edge_weight) values ('GU1','YBR251W','YGR215W',1);
insert into iter_protein_graph (graph_code, protein1, protein2, edge_weight) values ('GU1','YBR251W','YBL004W',1);
insert into iter_protein_graph (graph_code, protein1, protein2, edge_weight) values ('GU1','YHL004W','YNR037C',1);
insert into iter_protein_graph (graph_code, protein1, protein2, edge_weight) values ('GU1','YHL004W','YGR215W',1);
insert into iter_protein_graph (graph_code, protein1, protein2, edge_weight) values ('GU1','YMR128W','YNL097C',1);
insert into iter_protein_graph (graph_code, protein1, protein2, edge_weight) values ('GU1','YBL035C','YOR217W',1);
insert into iter_protein_graph (graph_code, protein1, protein2, edge_weight) values ('GU1','YBL035C','YNL290W',1);
insert into iter_protein_graph (graph_code, protein1, protein2, edge_weight) values ('GU1','YBL035C','YBR087W',1);
insert into iter_protein_graph (graph_code, protein1, protein2, edge_weight) values ('GU1','YBL035C','YDL058W',1);
insert into iter_protein_graph (graph_code, protein1, protein2, edge_weight) values ('GU1','YBR087W','YOR217W',1);
insert into iter_protein_graph (graph_code, protein1, protein2, edge_weight) values ('GU1','YBR087W','YNL290W',1);
insert into iter_protein_graph (graph_code, protein1, protein2, edge_weight) values ('GU1','YDR292C','YKL154W',1);
insert into iter_protein_graph (graph_code, protein1, protein2, edge_weight) values ('GU1','YKL045W','YDR292C',1);
insert into iter_protein_graph (graph_code, protein1, protein2, edge_weight) values ('GU1','YKL154W','YDR292C',1);
insert into iter_protein_graph (graph_code, protein1, protein2, edge_weight) values ('GU1','YOR217W','YBR087W',1);
insert into iter_protein_graph (graph_code, protein1, protein2, edge_weight) values ('GU1','YAL035W','YDR496C',1);
insert into iter_protein_graph (graph_code, protein1, protein2, edge_weight) values ('GU1','YAL035W','YLR075W',1);
insert into iter_protein_graph (graph_code, protein1, protein2, edge_weight) values ('GU1','YAL035W','YEL054C',1);
insert into iter_protein_graph (graph_code, protein1, protein2, edge_weight) values ('GU1','YAL035W','YDL082W',1);
insert into iter_protein_graph (graph_code, protein1, protein2, edge_weight) values ('GU1','YAL035W','YHR010W',1);
insert into iter_protein_graph (graph_code, protein1, protein2, edge_weight) values ('GU1','YDR496C','YOL127W',1);
insert into iter_protein_graph (graph_code, protein1, protein2, edge_weight) values ('GU1','YDR496C','YHR010W',1);
insert into iter_protein_graph (graph_code, protein1, protein2, edge_weight) values ('GU1','YFR031C-A','YGR204W',1);
insert into iter_protein_graph (graph_code, protein1, protein2, edge_weight) values ('GU1','YFR031C-A','YNL112W',1);
insert into iter_protein_graph (graph_code, protein1, protein2, edge_weight) values ('GU1','YFR031C-A','YOR048C',1);
insert into iter_protein_graph (graph_code, protein1, protein2, edge_weight) values ('GU1','YFR031C-A','YEL054C',1);
insert into iter_protein_graph (graph_code, protein1, protein2, edge_weight) values ('GU1','YFR031C-A','YHR010W',1);
insert into iter_protein_graph (graph_code, protein1, protein2, edge_weight) values ('GU1','YFR031C-A','YJL191W',1);
insert into iter_protein_graph (graph_code, protein1, protein2, edge_weight) values ('GU1','YFR031C-A','YBR263W',1);
insert into iter_protein_graph (graph_code, protein1, protein2, edge_weight) values ('GU1','YFR031C-A','YPL009C',1);
insert into iter_protein_graph (graph_code, protein1, protein2, edge_weight) values ('GU1','YFR031C-A','YLR367W',1);
insert into iter_protein_graph (graph_code, protein1, protein2, edge_weight) values ('GU1','YGR204W','YLR441C',1);
insert into iter_protein_graph (graph_code, protein1, protein2, edge_weight) values ('GU1','YLR175W','YDR496C',1);
insert into iter_protein_graph (graph_code, protein1, protein2, edge_weight) values ('GU1','YLR175W','YHR010W',1);
insert into iter_protein_graph (graph_code, protein1, protein2, edge_weight) values ('GU1','YOL120C','YBR084W',1);
insert into iter_protein_graph (graph_code, protein1, protein2, edge_weight) values ('GU1','YPL009C','YHR010W',1);
insert into iter_protein_graph (graph_code, protein1, protein2, edge_weight) values ('GU1','YBR247C','YJR002W',1);
insert into iter_protein_graph (graph_code, protein1, protein2, edge_weight) values ('GU1','YBR247C','YMR229C',1);
insert into iter_protein_graph (graph_code, protein1, protein2, edge_weight) values ('GU1','YBR247C','YGR090W',1);
insert into iter_protein_graph (graph_code, protein1, protein2, edge_weight) values ('GU1','YBR247C','YER082C',1);
insert into iter_protein_graph (graph_code, protein1, protein2, edge_weight) values ('GU1','YBR247C','YPL266W',1);
insert into iter_protein_graph (graph_code, protein1, protein2, edge_weight) values ('GU1','YBR247C','YLR129W',1);
insert into iter_protein_graph (graph_code, protein1, protein2, edge_weight) values ('GU1','YBR247C','YLR197W',1);
insert into iter_protein_graph (graph_code, protein1, protein2, edge_weight) values ('GU1','YCR057C','YBR084C-A',1);
insert into iter_protein_graph (graph_code, protein1, protein2, edge_weight) values ('GU1','YCR057C','YPL143W',1);
insert into iter_protein_graph (graph_code, protein1, protein2, edge_weight) values ('GU1','YDL148C','YLR441C',1);
insert into iter_protein_graph (graph_code, protein1, protein2, edge_weight) values ('GU1','YDL148C','YMR229C',1);
insert into iter_protein_graph (graph_code, protein1, protein2, edge_weight) values ('GU1','YDR365C','YLR441C',1);
insert into iter_protein_graph (graph_code, protein1, protein2, edge_weight) values ('GU1','YDR449C','YNL132W',1);
insert into iter_protein_graph (graph_code, protein1, protein2, edge_weight) values ('GU1','YDR449C','YLR441C',1);
insert into iter_protein_graph (graph_code, protein1, protein2, edge_weight) values ('GU1','YDR449C','YMR229C',1);
insert into iter_protein_graph (graph_code, protein1, protein2, edge_weight) values ('GU1','YDR449C','YBL004W',1);
insert into iter_protein_graph (graph_code, protein1, protein2, edge_weight) values ('GU1','YDR449C','YHR196W',1);
insert into iter_protein_graph (graph_code, protein1, protein2, edge_weight) values ('GU1','YGR090W','YBR247C',1);
insert into iter_protein_graph (graph_code, protein1, protein2, edge_weight) values ('GU1','YGR090W','YNL132W',1);
insert into iter_protein_graph (graph_code, protein1, protein2, edge_weight) values ('GU1','YGR090W','YBL072C',1);
insert into iter_protein_graph (graph_code, protein1, protein2, edge_weight) values ('GU1','YGR090W','YMR229C',1);
insert into iter_protein_graph (graph_code, protein1, protein2, edge_weight) values ('GU1','YGR090W','YBL004W',1);
insert into iter_protein_graph (graph_code, protein1, protein2, edge_weight) values ('GU1','YHR169W','YBL072C',1);
insert into iter_protein_graph (graph_code, protein1, protein2, edge_weight) values ('GU1','YHR196W','YLR129W',1);
insert into iter_protein_graph (graph_code, protein1, protein2, edge_weight) values ('GU1','YHR196W','YPR144C',1);
insert into iter_protein_graph (graph_code, protein1, protein2, edge_weight) values ('GU1','YHR196W','YDL148C',1);
insert into iter_protein_graph (graph_code, protein1, protein2, edge_weight) values ('GU1','YHR196W','YLR441C',1);
insert into iter_protein_graph (graph_code, protein1, protein2, edge_weight) values ('GU1','YHR196W','YBL072C',1);
insert into iter_protein_graph (graph_code, protein1, protein2, edge_weight) values ('GU1','YHR196W','YGR090W',1);
insert into iter_protein_graph (graph_code, protein1, protein2, edge_weight) values ('GU1','YHR196W','YDR449C',1);
insert into iter_protein_graph (graph_code, protein1, protein2, edge_weight) values ('GU1','YJL109C','YLR441C',1);
insert into iter_protein_graph (graph_code, protein1, protein2, edge_weight) values ('GU1','YMR128W','YMR229C',1);
insert into iter_protein_graph (graph_code, protein1, protein2, edge_weight) values ('GU1','YMR229C','YBL072C',1);
insert into iter_protein_graph (graph_code, protein1, protein2, edge_weight) values ('GU1','YMR229C','YGR090W',1);
insert into iter_protein_graph (graph_code, protein1, protein2, edge_weight) values ('GU1','YNL308C','YMR229C',1);
insert into iter_protein_graph (graph_code, protein1, protein2, edge_weight) values ('GU1','YOR078W','YMR128W',1);
insert into iter_protein_graph (graph_code, protein1, protein2, edge_weight) values ('GU1','YOR078W','YBR247C',1);
insert into iter_protein_graph (graph_code, protein1, protein2, edge_weight) values ('GU1','YOR078W','YBL072C',1);
insert into iter_protein_graph (graph_code, protein1, protein2, edge_weight) values ('GU1','YOR078W','YLR222C',1);
insert into iter_protein_graph (graph_code, protein1, protein2, edge_weight) values ('GU1','YOR078W','YJL069C',1);
insert into iter_protein_graph (graph_code, protein1, protein2, edge_weight) values ('GU1','YOR078W','YGR090W',1);
insert into iter_protein_graph (graph_code, protein1, protein2, edge_weight) values ('GU1','YOR310C','YBL072C',1);
insert into iter_protein_graph (graph_code, protein1, protein2, edge_weight) values ('GU1','YPR144C','YMR229C',1);
insert into iter_protein_graph (graph_code, protein1, protein2, edge_weight) values ('GU1','YDR161W','YHR174W',1);
insert into iter_protein_graph (graph_code, protein1, protein2, edge_weight) values ('GU1','YDR161W','YKL060C',1);
insert into iter_protein_graph (graph_code, protein1, protein2, edge_weight) values ('GU1','YDR161W','YKL152C',1);
insert into iter_protein_graph (graph_code, protein1, protein2, edge_weight) values ('GU1','YDR161W','YCR012W',1);
insert into iter_protein_graph (graph_code, protein1, protein2, edge_weight) values ('GU1','YDR161W','YDR050C',1);
insert into iter_protein_graph (graph_code, protein1, protein2, edge_weight) values ('GU1','YOR098C','YHR174W',1);
insert into iter_protein_graph (graph_code, protein1, protein2, edge_weight) values ('GU1','YOR098C','YKL060C',1);
insert into iter_protein_graph (graph_code, protein1, protein2, edge_weight) values ('GU1','YOR098C','YKL152C',1);
insert into iter_protein_graph (graph_code, protein1, protein2, edge_weight) values ('GU1','YOR098C','YCR012W',1);
insert into iter_protein_graph (graph_code, protein1, protein2, edge_weight) values ('GU1','YBR049C','YGL234W',1);
insert into iter_protein_graph (graph_code, protein1, protein2, edge_weight) values ('GU1','YBR049C','YMR091C',1);
insert into iter_protein_graph (graph_code, protein1, protein2, edge_weight) values ('GU1','YBR049C','YJR145C',1);
insert into iter_protein_graph (graph_code, protein1, protein2, edge_weight) values ('GU1','YBR049C','YJR123W',1);
insert into iter_protein_graph (graph_code, protein1, protein2, edge_weight) values ('GU1','YDR303C','YMR091C',1);
insert into iter_protein_graph (graph_code, protein1, protein2, edge_weight) values ('GU1','YLR357W','YMR091C',1);
insert into iter_protein_graph (graph_code, protein1, protein2, edge_weight) values ('GU1','YMR091C','YLR357W',1);
insert into iter_protein_graph (graph_code, protein1, protein2, edge_weight) values ('GU1','YMR091C','YDR303C',1);
insert into iter_protein_graph (graph_code, protein1, protein2, edge_weight) values ('GU1','YGR081C','YMR308C',1);
insert into iter_protein_graph (graph_code, protein1, protein2, edge_weight) values ('GU1','YGR081C','YPL012W',1);
insert into iter_protein_graph (graph_code, protein1, protein2, edge_weight) values ('GU1','YJL173C','YLR347C',1);
insert into iter_protein_graph (graph_code, protein1, protein2, edge_weight) values ('GU1','YLR347C','YMR308C',1);
insert into iter_protein_graph (graph_code, protein1, protein2, edge_weight) values ('GU1','YLR347C','YJL173C',1);
insert into iter_protein_graph (graph_code, protein1, protein2, edge_weight) values ('GU1','YLR347C','YNL189W',1);
insert into iter_protein_graph (graph_code, protein1, protein2, edge_weight) values ('GU1','YMR308C','YLR276C',1);
insert into iter_protein_graph (graph_code, protein1, protein2, edge_weight) values ('GU1','YMR308C','YLR347C',1);
insert into iter_protein_graph (graph_code, protein1, protein2, edge_weight) values ('GU1','YMR308C','YGL197W',1);
insert into iter_protein_graph (graph_code, protein1, protein2, edge_weight) values ('GU1','YMR308C','YMR314W',1);
insert into iter_protein_graph (graph_code, protein1, protein2, edge_weight) values ('GU1','YMR308C','YML092C',1);
insert into iter_protein_graph (graph_code, protein1, protein2, edge_weight) values ('GU1','YMR308C','YOR117W',1);
insert into iter_protein_graph (graph_code, protein1, protein2, edge_weight) values ('GU1','YMR308C','YPL012W',1);
insert into iter_protein_graph (graph_code, protein1, protein2, edge_weight) values ('GU1','YMR308C','YGL011C',1);
insert into iter_protein_graph (graph_code, protein1, protein2, edge_weight) values ('GU1','YMR308C','YGR081C',1);
insert into iter_protein_graph (graph_code, protein1, protein2, edge_weight) values ('GU1','YMR308C','YLL021W',1);
insert into iter_protein_graph (graph_code, protein1, protein2, edge_weight) values ('GU1','YMR308C','YNL189W',1);
insert into iter_protein_graph (graph_code, protein1, protein2, edge_weight) values ('GU1','YMR308C','YPL020C',1);
insert into iter_protein_graph (graph_code, protein1, protein2, edge_weight) values ('GU1','YMR308C','YMR310C',1);
insert into iter_protein_graph (graph_code, protein1, protein2, edge_weight) values ('GU1','YMR308C','YDR381W',1);
insert into iter_protein_graph (graph_code, protein1, protein2, edge_weight) values ('GU1','YNL189W','YLR347C',1);
insert into iter_protein_graph (graph_code, protein1, protein2, edge_weight) values ('GU1','YNL189W','YMR308C',1);
insert into iter_protein_graph (graph_code, protein1, protein2, edge_weight) values ('GU1','YNL189W','YPL020C',1);
insert into iter_protein_graph (graph_code, protein1, protein2, edge_weight) values ('GU1','YPL020C','YLR347C',1);
insert into iter_protein_graph (graph_code, protein1, protein2, edge_weight) values ('GU1','YPL020C','YMR308C',1);
insert into iter_protein_graph (graph_code, protein1, protein2, edge_weight) values ('GU1','YPL020C','YNL189W',1);
insert into iter_protein_graph (graph_code, protein1, protein2, edge_weight) values ('GU1','YJL006C','YKL139W',1);
insert into iter_protein_graph (graph_code, protein1, protein2, edge_weight) values ('GU1','YJL006C','YML112W',1);
insert into iter_protein_graph (graph_code, protein1, protein2, edge_weight) values ('GU1','YJL006C','YAL005C',1);
insert into iter_protein_graph (graph_code, protein1, protein2, edge_weight) values ('GU1','YKL139W','YJL006C',1);
insert into iter_protein_graph (graph_code, protein1, protein2, edge_weight) values ('GU1','YKL139W','YML112W',1);
insert into iter_protein_graph (graph_code, protein1, protein2, edge_weight) values ('GU1','YKL139W','YPL220W',1);
insert into iter_protein_graph (graph_code, protein1, protein2, edge_weight) values ('GU1','YKL139W','YMR242C',1);
insert into iter_protein_graph (graph_code, protein1, protein2, edge_weight) values ('GU1','YKL139W','YDR064W',1);
insert into iter_protein_graph (graph_code, protein1, protein2, edge_weight) values ('GU1','YKL139W','YPL081W',1);
insert into iter_protein_graph (graph_code, protein1, protein2, edge_weight) values ('GU1','YKL139W','YAL005C',1);
insert into iter_protein_graph (graph_code, protein1, protein2, edge_weight) values ('GU1','YKL139W','YBR169C',1);
insert into iter_protein_graph (graph_code, protein1, protein2, edge_weight) values ('GU1','YML112W','YKL139W',1);
insert into iter_protein_graph (graph_code, protein1, protein2, edge_weight) values ('GU1','YHR172W','YAL047C',1);
insert into iter_protein_graph (graph_code, protein1, protein2, edge_weight) values ('GU1','YHR172W','YNL126W',1);
insert into iter_protein_graph (graph_code, protein1, protein2, edge_weight) values ('GU1','YHR172W','YLR212C',1);
insert into iter_protein_graph (graph_code, protein1, protein2, edge_weight) values ('GU1','YLR212C','YGR240C',1);
insert into iter_protein_graph (graph_code, protein1, protein2, edge_weight) values ('GU1','YLR212C','YHR172W',1);
insert into iter_protein_graph (graph_code, protein1, protein2, edge_weight) values ('GU1','YLR212C','YNL126W',1);
insert into iter_protein_graph (graph_code, protein1, protein2, edge_weight) values ('GU1','YNL126W','YAL047C',1);
insert into iter_protein_graph (graph_code, protein1, protein2, edge_weight) values ('GU1','YNL126W','YHR172W',1);
insert into iter_protein_graph (graph_code, protein1, protein2, edge_weight) values ('GU1','YNL126W','YLR212C',1);
insert into iter_protein_graph (graph_code, protein1, protein2, edge_weight) values ('GU1','YBL003C','YHR099W',1);
insert into iter_protein_graph (graph_code, protein1, protein2, edge_weight) values ('GU1','YBR245C','YFR037C',1);
insert into iter_protein_graph (graph_code, protein1, protein2, edge_weight) values ('GU1','YBR245C','YOL004W',1);
insert into iter_protein_graph (graph_code, protein1, protein2, edge_weight) values ('GU1','YDL076C','YPL181W',1);
insert into iter_protein_graph (graph_code, protein1, protein2, edge_weight) values ('GU1','YDL076C','YNL330C',1);
insert into iter_protein_graph (graph_code, protein1, protein2, edge_weight) values ('GU1','YDL076C','YKL180W',1);
insert into iter_protein_graph (graph_code, protein1, protein2, edge_weight) values ('GU1','YDL076C','YMR263W',1);
insert into iter_protein_graph (graph_code, protein1, protein2, edge_weight) values ('GU1','YDL076C','YIL084C',1);
insert into iter_protein_graph (graph_code, protein1, protein2, edge_weight) values ('GU1','YDL076C','YOL004W',1);
insert into iter_protein_graph (graph_code, protein1, protein2, edge_weight) values ('GU1','YDL076C','YPL139C',1);
insert into iter_protein_graph (graph_code, protein1, protein2, edge_weight) values ('GU1','YDL076C','YDR207C',1);
insert into iter_protein_graph (graph_code, protein1, protein2, edge_weight) values ('GU1','YFL024C','YPR023C',1);
insert into iter_protein_graph (graph_code, protein1, protein2, edge_weight) values ('GU1','YFL024C','YEL018W',1);
insert into iter_protein_graph (graph_code, protein1, protein2, edge_weight) values ('GU1','YFL024C','YOR244W',1);
insert into iter_protein_graph (graph_code, protein1, protein2, edge_weight) values ('GU1','YFL024C','YHR099W',1);
insert into iter_protein_graph (graph_code, protein1, protein2, edge_weight) values ('GU1','YFL024C','YDR359C',1);
insert into iter_protein_graph (graph_code, protein1, protein2, edge_weight) values ('GU1','YFL024C','YNL107W',1);
insert into iter_protein_graph (graph_code, protein1, protein2, edge_weight) values ('GU1','YFR013W','YFR037C',1);
insert into iter_protein_graph (graph_code, protein1, protein2, edge_weight) values ('GU1','YFR037C','YBR245C',1);
insert into iter_protein_graph (graph_code, protein1, protein2, edge_weight) values ('GU1','YGR116W','YIL035C',1);
insert into iter_protein_graph (graph_code, protein1, protein2, edge_weight) values ('GU1','YGR116W','YOR061W',1);
insert into iter_protein_graph (graph_code, protein1, protein2, edge_weight) values ('GU1','YGR116W','YGL019W',1);
insert into iter_protein_graph (graph_code, protein1, protein2, edge_weight) values ('GU1','YIL084C','YIL035C',1);
insert into iter_protein_graph (graph_code, protein1, protein2, edge_weight) values ('GU1','YIL084C','YGL019W',1);
insert into iter_protein_graph (graph_code, protein1, protein2, edge_weight) values ('GU1','YIL084C','YPL181W',1);
insert into iter_protein_graph (graph_code, protein1, protein2, edge_weight) values ('GU1','YIL084C','YAL013W',1);
insert into iter_protein_graph (graph_code, protein1, protein2, edge_weight) values ('GU1','YIL084C','YNL097C',1);
insert into iter_protein_graph (graph_code, protein1, protein2, edge_weight) values ('GU1','YIL084C','YDL076C',1);
insert into iter_protein_graph (graph_code, protein1, protein2, edge_weight) values ('GU1','YIL084C','YMR263W',1);
insert into iter_protein_graph (graph_code, protein1, protein2, edge_weight) values ('GU1','YIL084C','YOL004W',1);
insert into iter_protein_graph (graph_code, protein1, protein2, edge_weight) values ('GU1','YJL081C','YFL024C',1);
insert into iter_protein_graph (graph_code, protein1, protein2, edge_weight) values ('GU1','YJL081C','YOR244W',1);
insert into iter_protein_graph (graph_code, protein1, protein2, edge_weight) values ('GU1','YJL081C','YHR099W',1);
insert into iter_protein_graph (graph_code, protein1, protein2, edge_weight) values ('GU1','YJL081C','YDR359C',1);
insert into iter_protein_graph (graph_code, protein1, protein2, edge_weight) values ('GU1','YMR072W','YFR037C',1);
insert into iter_protein_graph (graph_code, protein1, protein2, edge_weight) values ('GU1','YMR075W','YPR023C',1);
insert into iter_protein_graph (graph_code, protein1, protein2, edge_weight) values ('GU1','YMR075W','YNL330C',1);
insert into iter_protein_graph (graph_code, protein1, protein2, edge_weight) values ('GU1','YMR075W','YOL004W',1);
insert into iter_protein_graph (graph_code, protein1, protein2, edge_weight) values ('GU1','YMR075W','YPL139C',1);
insert into iter_protein_graph (graph_code, protein1, protein2, edge_weight) values ('GU1','YMR128W','YIL084C',1);
insert into iter_protein_graph (graph_code, protein1, protein2, edge_weight) values ('GU1','YMR128W','YPL139C',1);
insert into iter_protein_graph (graph_code, protein1, protein2, edge_weight) values ('GU1','YMR263W','YPL181W',1);
insert into iter_protein_graph (graph_code, protein1, protein2, edge_weight) values ('GU1','YMR263W','YAL013W',1);
insert into iter_protein_graph (graph_code, protein1, protein2, edge_weight) values ('GU1','YMR263W','YNL097C',1);
insert into iter_protein_graph (graph_code, protein1, protein2, edge_weight) values ('GU1','YMR263W','YNL330C',1);
insert into iter_protein_graph (graph_code, protein1, protein2, edge_weight) values ('GU1','YMR263W','YDL076C',1);
insert into iter_protein_graph (graph_code, protein1, protein2, edge_weight) values ('GU1','YMR263W','YIL084C',1);
insert into iter_protein_graph (graph_code, protein1, protein2, edge_weight) values ('GU1','YMR263W','YOL004W',1);
insert into iter_protein_graph (graph_code, protein1, protein2, edge_weight) values ('GU1','YMR263W','YPL139C',1);
insert into iter_protein_graph (graph_code, protein1, protein2, edge_weight) values ('GU1','YMR263W','YBR095C',1);
insert into iter_protein_graph (graph_code, protein1, protein2, edge_weight) values ('GU1','YNL330C','YIL035C',1);
insert into iter_protein_graph (graph_code, protein1, protein2, edge_weight) values ('GU1','YNL330C','YPL181W',1);
insert into iter_protein_graph (graph_code, protein1, protein2, edge_weight) values ('GU1','YNL330C','YAL013W',1);
insert into iter_protein_graph (graph_code, protein1, protein2, edge_weight) values ('GU1','YNL330C','YPR023C',1);
insert into iter_protein_graph (graph_code, protein1, protein2, edge_weight) values ('GU1','YNL330C','YNL097C',1);
insert into iter_protein_graph (graph_code, protein1, protein2, edge_weight) values ('GU1','YNL330C','YKL180W',1);
insert into iter_protein_graph (graph_code, protein1, protein2, edge_weight) values ('GU1','YNL330C','YPL143W',1);
insert into iter_protein_graph (graph_code, protein1, protein2, edge_weight) values ('GU1','YNL330C','YDL191W',1);
insert into iter_protein_graph (graph_code, protein1, protein2, edge_weight) values ('GU1','YNL330C','YMR263W',1);
insert into iter_protein_graph (graph_code, protein1, protein2, edge_weight) values ('GU1','YNL330C','YIL084C',1);
insert into iter_protein_graph (graph_code, protein1, protein2, edge_weight) values ('GU1','YNL330C','YOL004W',1);
insert into iter_protein_graph (graph_code, protein1, protein2, edge_weight) values ('GU1','YNL330C','YOL006C',1);
insert into iter_protein_graph (graph_code, protein1, protein2, edge_weight) values ('GU1','YNL330C','YPL139C',1);
insert into iter_protein_graph (graph_code, protein1, protein2, edge_weight) values ('GU1','YNL330C','YBR095C',1);
insert into iter_protein_graph (graph_code, protein1, protein2, edge_weight) values ('GU1','YNL330C','YMR075W',1);
insert into iter_protein_graph (graph_code, protein1, protein2, edge_weight) values ('GU1','YOL004W','YMR072W',1);
insert into iter_protein_graph (graph_code, protein1, protein2, edge_weight) values ('GU1','YOL004W','YIL035C',1);
insert into iter_protein_graph (graph_code, protein1, protein2, edge_weight) values ('GU1','YOL004W','YOR061W',1);
insert into iter_protein_graph (graph_code, protein1, protein2, edge_weight) values ('GU1','YOL004W','YGL019W',1);
insert into iter_protein_graph (graph_code, protein1, protein2, edge_weight) values ('GU1','YOL004W','YPL181W',1);
insert into iter_protein_graph (graph_code, protein1, protein2, edge_weight) values ('GU1','YOL004W','YPR023C',1);
insert into iter_protein_graph (graph_code, protein1, protein2, edge_weight) values ('GU1','YOL004W','YBL003C',1);
insert into iter_protein_graph (graph_code, protein1, protein2, edge_weight) values ('GU1','YOL004W','YFR013W',1);
insert into iter_protein_graph (graph_code, protein1, protein2, edge_weight) values ('GU1','YOL004W','YBR245C',1);
insert into iter_protein_graph (graph_code, protein1, protein2, edge_weight) values ('GU1','YOL004W','YNL097C',1);
insert into iter_protein_graph (graph_code, protein1, protein2, edge_weight) values ('GU1','YOL004W','YNL330C',1);
insert into iter_protein_graph (graph_code, protein1, protein2, edge_weight) values ('GU1','YOL004W','YFR037C',1);
insert into iter_protein_graph (graph_code, protein1, protein2, edge_weight) values ('GU1','YOL004W','YDL076C',1);
insert into iter_protein_graph (graph_code, protein1, protein2, edge_weight) values ('GU1','YOL004W','YMR263W',1);
insert into iter_protein_graph (graph_code, protein1, protein2, edge_weight) values ('GU1','YOL004W','YIL084C',1);
insert into iter_protein_graph (graph_code, protein1, protein2, edge_weight) values ('GU1','YOL004W','YCR084C',1);
insert into iter_protein_graph (graph_code, protein1, protein2, edge_weight) values ('GU1','YOL004W','YPL139C',1);
insert into iter_protein_graph (graph_code, protein1, protein2, edge_weight) values ('GU1','YOL004W','YBR095C',1);
insert into iter_protein_graph (graph_code, protein1, protein2, edge_weight) values ('GU1','YOL004W','YMR075W',1);
insert into iter_protein_graph (graph_code, protein1, protein2, edge_weight) values ('GU1','YOR244W','YJL081C',1);
insert into iter_protein_graph (graph_code, protein1, protein2, edge_weight) values ('GU1','YOR244W','YPR023C',1);
insert into iter_protein_graph (graph_code, protein1, protein2, edge_weight) values ('GU1','YOR244W','YFL024C',1);
insert into iter_protein_graph (graph_code, protein1, protein2, edge_weight) values ('GU1','YOR244W','YHR099W',1);
insert into iter_protein_graph (graph_code, protein1, protein2, edge_weight) values ('GU1','YOR244W','YDR359C',1);
insert into iter_protein_graph (graph_code, protein1, protein2, edge_weight) values ('GU1','YOR244W','YNL107W',1);
insert into iter_protein_graph (graph_code, protein1, protein2, edge_weight) values ('GU1','YPL139C','YAL013W',1);
insert into iter_protein_graph (graph_code, protein1, protein2, edge_weight) values ('GU1','YPL139C','YPR023C',1);
insert into iter_protein_graph (graph_code, protein1, protein2, edge_weight) values ('GU1','YPL139C','YNL097C',1);
insert into iter_protein_graph (graph_code, protein1, protein2, edge_weight) values ('GU1','YPL139C','YNL330C',1);
insert into iter_protein_graph (graph_code, protein1, protein2, edge_weight) values ('GU1','YPL139C','YDL076C',1);
insert into iter_protein_graph (graph_code, protein1, protein2, edge_weight) values ('GU1','YPL139C','YMR263W',1);
insert into iter_protein_graph (graph_code, protein1, protein2, edge_weight) values ('GU1','YPL139C','YIL084C',1);
insert into iter_protein_graph (graph_code, protein1, protein2, edge_weight) values ('GU1','YPL139C','YOL004W',1);
insert into iter_protein_graph (graph_code, protein1, protein2, edge_weight) values ('GU1','YPL139C','YBR095C',1);
insert into iter_protein_graph (graph_code, protein1, protein2, edge_weight) values ('GU1','YPL139C','YMR075W',1);
insert into iter_protein_graph (graph_code, protein1, protein2, edge_weight) values ('GU1','YPL181W','YIL035C',1);
insert into iter_protein_graph (graph_code, protein1, protein2, edge_weight) values ('GU1','YPL181W','YOR061W',1);
insert into iter_protein_graph (graph_code, protein1, protein2, edge_weight) values ('GU1','YPL181W','YNL330C',1);
insert into iter_protein_graph (graph_code, protein1, protein2, edge_weight) values ('GU1','YPL181W','YMR263W',1);
insert into iter_protein_graph (graph_code, protein1, protein2, edge_weight) values ('GU1','YPL181W','YIL084C',1);
insert into iter_protein_graph (graph_code, protein1, protein2, edge_weight) values ('GU1','YPL181W','YOL004W',1);
insert into iter_protein_graph (graph_code, protein1, protein2, edge_weight) values ('GU1','YPL181W','YHR099W',1);
insert into iter_protein_graph (graph_code, protein1, protein2, edge_weight) values ('GU1','YPL181W','YPL139C',1);
insert into iter_protein_graph (graph_code, protein1, protein2, edge_weight) values ('GU1','YPL181W','YDR207C',1);
insert into iter_protein_graph (graph_code, protein1, protein2, edge_weight) values ('GU1','YPR023C','YJL081C',1);
insert into iter_protein_graph (graph_code, protein1, protein2, edge_weight) values ('GU1','YPR023C','YEL018W',1);
insert into iter_protein_graph (graph_code, protein1, protein2, edge_weight) values ('GU1','YPR023C','YFL024C',1);
insert into iter_protein_graph (graph_code, protein1, protein2, edge_weight) values ('GU1','YPR023C','YNL330C',1);
insert into iter_protein_graph (graph_code, protein1, protein2, edge_weight) values ('GU1','YPR023C','YOL004W',1);
insert into iter_protein_graph (graph_code, protein1, protein2, edge_weight) values ('GU1','YPR023C','YHR099W',1);
insert into iter_protein_graph (graph_code, protein1, protein2, edge_weight) values ('GU1','YPR023C','YPL139C',1);
insert into iter_protein_graph (graph_code, protein1, protein2, edge_weight) values ('GU1','YPR023C','YDR359C',1);
insert into iter_protein_graph (graph_code, protein1, protein2, edge_weight) values ('GU1','YPR023C','YNL107W',1);
insert into iter_protein_graph (graph_code, protein1, protein2, edge_weight) values ('GU1','YPR023C','YMR075W',1);
insert into iter_protein_graph (graph_code, protein1, protein2, edge_weight) values ('GU1','YPR023C','YOR244W',1);
insert into iter_protein_graph (graph_code, protein1, protein2, edge_weight) values ('GU1','YDL055C','YJL008C',1);
insert into iter_protein_graph (graph_code, protein1, protein2, edge_weight) values ('GU1','YDL055C','YAL038W',1);
insert into iter_protein_graph (graph_code, protein1, protein2, edge_weight) values ('GU1','YDL055C','YLR048W',1);
insert into iter_protein_graph (graph_code, protein1, protein2, edge_weight) values ('GU1','YDL055C','YIL069C',1);
insert into iter_protein_graph (graph_code, protein1, protein2, edge_weight) values ('GU1','YDL055C','YKL145W',1);
insert into iter_protein_graph (graph_code, protein1, protein2, edge_weight) values ('GU1','YDL055C','YJL074C',1);
insert into iter_protein_graph (graph_code, protein1, protein2, edge_weight) values ('GU1','YDR127W','YJL008C',1);
insert into iter_protein_graph (graph_code, protein1, protein2, edge_weight) values ('GU1','YDR127W','YLR048W',1);
insert into iter_protein_graph (graph_code, protein1, protein2, edge_weight) values ('GU1','YDR127W','YKL145W',1);
insert into iter_protein_graph (graph_code, protein1, protein2, edge_weight) values ('GU1','YFL008W','YJL074C',1);
insert into iter_protein_graph (graph_code, protein1, protein2, edge_weight) values ('GU1','YJL074C','YJL008C',1);
insert into iter_protein_graph (graph_code, protein1, protein2, edge_weight) values ('GU1','YJL074C','YAL038W',1);
insert into iter_protein_graph (graph_code, protein1, protein2, edge_weight) values ('GU1','YJL074C','YDL055C',1);
insert into iter_protein_graph (graph_code, protein1, protein2, edge_weight) values ('GU1','YJL074C','YFL008W',1);
insert into iter_protein_graph (graph_code, protein1, protein2, edge_weight) values ('GU1','YKL145W','YIL075C',1);
insert into iter_protein_graph (graph_code, protein1, protein2, edge_weight) values ('GU1','YKL145W','YLR048W',1);
insert into iter_protein_graph (graph_code, protein1, protein2, edge_weight) values ('GU1','YOL098C','YAL038W',1);
insert into iter_protein_graph (graph_code, protein1, protein2, edge_weight) values ('GU1','YOL098C','YKL145W',1);
insert into iter_protein_graph (graph_code, protein1, protein2, edge_weight) values ('GU1','YPL106C','YLR048W',1);
insert into iter_protein_graph (graph_code, protein1, protein2, edge_weight) values ('GU1','YJL052W','YJL034W',1);
insert into iter_protein_graph (graph_code, protein1, protein2, edge_weight) values ('GU1','YJR009C','YJL034W',1);
insert into iter_protein_graph (graph_code, protein1, protein2, edge_weight) values ('GU1','YML056C','YOL139C',1);
insert into iter_protein_graph (graph_code, protein1, protein2, edge_weight) values ('GU1','YML056C','YHR216W',1);
insert into iter_protein_graph (graph_code, protein1, protein2, edge_weight) values ('GU1','YML056C','YPL220W',1);
insert into iter_protein_graph (graph_code, protein1, protein2, edge_weight) values ('GU1','YML056C','YBL072C',1);
insert into iter_protein_graph (graph_code, protein1, protein2, edge_weight) values ('GU1','YML056C','YJL052W',1);
insert into iter_protein_graph (graph_code, protein1, protein2, edge_weight) values ('GU1','YML056C','YJR009C',1);
insert into iter_protein_graph (graph_code, protein1, protein2, edge_weight) values ('GU1','YOL139C','YML056C',1);
insert into iter_protein_graph (graph_code, protein1, protein2, edge_weight) values ('GU1','YOL139C','YBL072C',1);
insert into iter_protein_graph (graph_code, protein1, protein2, edge_weight) values ('GU1','YFR024C-A','YNL243W',1);
insert into iter_protein_graph (graph_code, protein1, protein2, edge_weight) values ('GU1','YPL083C','YOR187W',1);
insert into iter_protein_graph (graph_code, protein1, protein2, edge_weight) values ('GU1','YBR289W','YMR033W',1);
insert into iter_protein_graph (graph_code, protein1, protein2, edge_weight) values ('GU1','YBR289W','YNR023W',1);
insert into iter_protein_graph (graph_code, protein1, protein2, edge_weight) values ('GU1','YBR289W','YOR290C',1);
insert into iter_protein_graph (graph_code, protein1, protein2, edge_weight) values ('GU1','YBR289W','YHL025W',1);
insert into iter_protein_graph (graph_code, protein1, protein2, edge_weight) values ('GU1','YBR289W','YPL016W',1);
insert into iter_protein_graph (graph_code, protein1, protein2, edge_weight) values ('GU1','YBR289W','YJL176C',1);
insert into iter_protein_graph (graph_code, protein1, protein2, edge_weight) values ('GU1','YBR289W','YKR001C',1);
insert into iter_protein_graph (graph_code, protein1, protein2, edge_weight) values ('GU1','YBR289W','YFL049W',1);
insert into iter_protein_graph (graph_code, protein1, protein2, edge_weight) values ('GU1','YDR073W','YOR290C',1);
insert into iter_protein_graph (graph_code, protein1, protein2, edge_weight) values ('GU1','YDR073W','YBR289W',1);
insert into iter_protein_graph (graph_code, protein1, protein2, edge_weight) values ('GU1','YDR073W','YJL176C',1);
insert into iter_protein_graph (graph_code, protein1, protein2, edge_weight) values ('GU1','YHL025W','YPR034W',1);
insert into iter_protein_graph (graph_code, protein1, protein2, edge_weight) values ('GU1','YHL025W','YMR033W',1);
insert into iter_protein_graph (graph_code, protein1, protein2, edge_weight) values ('GU1','YHL025W','YGR275W',1);
insert into iter_protein_graph (graph_code, protein1, protein2, edge_weight) values ('GU1','YHL025W','YDR073W',1);
insert into iter_protein_graph (graph_code, protein1, protein2, edge_weight) values ('GU1','YHL025W','YNR023W',1);
insert into iter_protein_graph (graph_code, protein1, protein2, edge_weight) values ('GU1','YHL025W','YOR290C',1);
insert into iter_protein_graph (graph_code, protein1, protein2, edge_weight) values ('GU1','YHL025W','YBR289W',1);
insert into iter_protein_graph (graph_code, protein1, protein2, edge_weight) values ('GU1','YHL025W','YPL016W',1);
insert into iter_protein_graph (graph_code, protein1, protein2, edge_weight) values ('GU1','YHL025W','YJL176C',1);
insert into iter_protein_graph (graph_code, protein1, protein2, edge_weight) values ('GU1','YHL025W','YPL129W',1);
insert into iter_protein_graph (graph_code, protein1, protein2, edge_weight) values ('GU1','YHL025W','YKR001C',1);
insert into iter_protein_graph (graph_code, protein1, protein2, edge_weight) values ('GU1','YJL176C','YPR034W',1);
insert into iter_protein_graph (graph_code, protein1, protein2, edge_weight) values ('GU1','YJL176C','YMR033W',1);
insert into iter_protein_graph (graph_code, protein1, protein2, edge_weight) values ('GU1','YJL176C','YDR073W',1);
insert into iter_protein_graph (graph_code, protein1, protein2, edge_weight) values ('GU1','YJL176C','YNR023W',1);
insert into iter_protein_graph (graph_code, protein1, protein2, edge_weight) values ('GU1','YJL176C','YOR290C',1);
insert into iter_protein_graph (graph_code, protein1, protein2, edge_weight) values ('GU1','YJL176C','YBR289W',1);
insert into iter_protein_graph (graph_code, protein1, protein2, edge_weight) values ('GU1','YJL176C','YHL025W',1);
insert into iter_protein_graph (graph_code, protein1, protein2, edge_weight) values ('GU1','YJL176C','YPL016W',1);
insert into iter_protein_graph (graph_code, protein1, protein2, edge_weight) values ('GU1','YJL176C','YPL129W',1);
insert into iter_protein_graph (graph_code, protein1, protein2, edge_weight) values ('GU1','YJL176C','YFL049W',1);
insert into iter_protein_graph (graph_code, protein1, protein2, edge_weight) values ('GU1','YML007W','YNR023W',1);
insert into iter_protein_graph (graph_code, protein1, protein2, edge_weight) values ('GU1','YML007W','YOR290C',1);
insert into iter_protein_graph (graph_code, protein1, protein2, edge_weight) values ('GU1','YML007W','YBR289W',1);
insert into iter_protein_graph (graph_code, protein1, protein2, edge_weight) values ('GU1','YML007W','YJL176C',1);
insert into iter_protein_graph (graph_code, protein1, protein2, edge_weight) values ('GU1','YMR033W','YPR034W',1);
insert into iter_protein_graph (graph_code, protein1, protein2, edge_weight) values ('GU1','YMR033W','YGR275W',1);
insert into iter_protein_graph (graph_code, protein1, protein2, edge_weight) values ('GU1','YMR033W','YNR023W',1);
insert into iter_protein_graph (graph_code, protein1, protein2, edge_weight) values ('GU1','YMR033W','YOR290C',1);
insert into iter_protein_graph (graph_code, protein1, protein2, edge_weight) values ('GU1','YMR033W','YBR289W',1);
insert into iter_protein_graph (graph_code, protein1, protein2, edge_weight) values ('GU1','YMR033W','YPL016W',1);
insert into iter_protein_graph (graph_code, protein1, protein2, edge_weight) values ('GU1','YMR033W','YJL176C',1);
insert into iter_protein_graph (graph_code, protein1, protein2, edge_weight) values ('GU1','YMR033W','YPL129W',1);
insert into iter_protein_graph (graph_code, protein1, protein2, edge_weight) values ('GU1','YMR033W','YFL049W',1);
insert into iter_protein_graph (graph_code, protein1, protein2, edge_weight) values ('GU1','YPL016W','YPR034W',1);
insert into iter_protein_graph (graph_code, protein1, protein2, edge_weight) values ('GU1','YPL016W','YMR033W',1);
insert into iter_protein_graph (graph_code, protein1, protein2, edge_weight) values ('GU1','YPL016W','YGL013C',1);
insert into iter_protein_graph (graph_code, protein1, protein2, edge_weight) values ('GU1','YPL016W','YNR023W',1);
insert into iter_protein_graph (graph_code, protein1, protein2, edge_weight) values ('GU1','YPL016W','YOR290C',1);
insert into iter_protein_graph (graph_code, protein1, protein2, edge_weight) values ('GU1','YPL016W','YBR289W',1);
insert into iter_protein_graph (graph_code, protein1, protein2, edge_weight) values ('GU1','YPL016W','YHL025W',1);
insert into iter_protein_graph (graph_code, protein1, protein2, edge_weight) values ('GU1','YPL016W','YJL176C',1);
insert into iter_protein_graph (graph_code, protein1, protein2, edge_weight) values ('GU1','YPL016W','YKR001C',1);
insert into iter_protein_graph (graph_code, protein1, protein2, edge_weight) values ('GU1','YPL016W','YML007W',1);
insert into iter_protein_graph (graph_code, protein1, protein2, edge_weight) values ('GU1','YPL016W','YFL049W',1);
insert into iter_protein_graph (graph_code, protein1, protein2, edge_weight) values ('GU1','YPR034W','YOR290C',1);
insert into iter_protein_graph (graph_code, protein1, protein2, edge_weight) values ('GU1','YPR034W','YKR001C',1);
insert into iter_protein_graph (graph_code, protein1, protein2, edge_weight) values ('GU1','YPR034W','YFL049W',1);
insert into iter_protein_graph (graph_code, protein1, protein2, edge_weight) values ('GU1','YBL032W','YLR175W',1);
insert into iter_protein_graph (graph_code, protein1, protein2, edge_weight) values ('GU1','YBL032W','YNL112W',1);
insert into iter_protein_graph (graph_code, protein1, protein2, edge_weight) values ('GU1','YBL032W','YBR084W',1);
insert into iter_protein_graph (graph_code, protein1, protein2, edge_weight) values ('GU1','YBL032W','YNL005C',1);
insert into iter_protein_graph (graph_code, protein1, protein2, edge_weight) values ('GU1','YBL032W','YML117W',1);
insert into iter_protein_graph (graph_code, protein1, protein2, edge_weight) values ('GU1','YBL032W','YMR142C',1);
insert into iter_protein_graph (graph_code, protein1, protein2, edge_weight) values ('GU1','YBL032W','YML024W',1);
insert into iter_protein_graph (graph_code, protein1, protein2, edge_weight) values ('GU1','YBL032W','YIL069C',1);
insert into iter_protein_graph (graph_code, protein1, protein2, edge_weight) values ('GU1','YBL032W','YJR145C',1);
insert into iter_protein_graph (graph_code, protein1, protein2, edge_weight) values ('GU1','YBL032W','YPL090C',1);
insert into iter_protein_graph (graph_code, protein1, protein2, edge_weight) values ('GU1','YBL032W','YLR150W',1);
insert into iter_protein_graph (graph_code, protein1, protein2, edge_weight) values ('GU1','YBL032W','YPL237W',1);
insert into iter_protein_graph (graph_code, protein1, protein2, edge_weight) values ('GU1','YBL032W','YMR310C',1);
insert into iter_protein_graph (graph_code, protein1, protein2, edge_weight) values ('GU1','YGR081C','YJR145C',1);
insert into iter_protein_graph (graph_code, protein1, protein2, edge_weight) values ('GU1','YGR081C','YCL037C',1);
insert into iter_protein_graph (graph_code, protein1, protein2, edge_weight) values ('GU1','YLR175W','YPL012W',1);
insert into iter_protein_graph (graph_code, protein1, protein2, edge_weight) values ('GU1','YLR175W','YML024W',1);
insert into iter_protein_graph (graph_code, protein1, protein2, edge_weight) values ('GU1','YLR175W','YIL069C',1);
insert into iter_protein_graph (graph_code, protein1, protein2, edge_weight) values ('GU1','YLR175W','YMR310C',1);
insert into iter_protein_graph (graph_code, protein1, protein2, edge_weight) values ('GU1','YAL041W','YER114C',1);
insert into iter_protein_graph (graph_code, protein1, protein2, edge_weight) values ('GU1','YAL041W','YJL177W',1);
insert into iter_protein_graph (graph_code, protein1, protein2, edge_weight) values ('GU1','YAL041W','YDR012W',1);
insert into iter_protein_graph (graph_code, protein1, protein2, edge_weight) values ('GU1','YAL041W','YLR340W',1);
insert into iter_protein_graph (graph_code, protein1, protein2, edge_weight) values ('GU1','YBR105C','YEL054C',1);
insert into iter_protein_graph (graph_code, protein1, protein2, edge_weight) values ('GU1','YBR105C','YLR340W',1);
insert into iter_protein_graph (graph_code, protein1, protein2, edge_weight) values ('GU1','YBL058W','YDL126C',1);
insert into iter_protein_graph (graph_code, protein1, protein2, edge_weight) values ('GU1','YDL126C','YDR337W',1);
insert into iter_protein_graph (graph_code, protein1, protein2, edge_weight) values ('GU1','YDL126C','YGL246C',1);
insert into iter_protein_graph (graph_code, protein1, protein2, edge_weight) values ('GU1','YDL126C','YLL045C',1);
insert into iter_protein_graph (graph_code, protein1, protein2, edge_weight) values ('GU1','YDL126C','YDR447C',1);
insert into iter_protein_graph (graph_code, protein1, protein2, edge_weight) values ('GU1','YDL126C','YBL058W',1);
insert into iter_protein_graph (graph_code, protein1, protein2, edge_weight) values ('GU1','YDL126C','YDR049W',1);
insert into iter_protein_graph (graph_code, protein1, protein2, edge_weight) values ('GU1','YDR049W','YDL126C',1);
insert into iter_protein_graph (graph_code, protein1, protein2, edge_weight) values ('GU1','YER155C','YLR340W',1);
insert into iter_protein_graph (graph_code, protein1, protein2, edge_weight) values ('GU1','YGL246C','YOR048C',1);
insert into iter_protein_graph (graph_code, protein1, protein2, edge_weight) values ('GU1','YGL246C','YMR242C',1);
insert into iter_protein_graph (graph_code, protein1, protein2, edge_weight) values ('GU1','YGL246C','YLL045C',1);
insert into iter_protein_graph (graph_code, protein1, protein2, edge_weight) values ('GU1','YGL246C','YLR340W',1);
insert into iter_protein_graph (graph_code, protein1, protein2, edge_weight) values ('GU1','YGL246C','YDR447C',1);
insert into iter_protein_graph (graph_code, protein1, protein2, edge_weight) values ('GU1','YHR012W','YJL154C',1);
insert into iter_protein_graph (graph_code, protein1, protein2, edge_weight) values ('GU1','YOR048C','YGL246C',1);
insert into iter_protein_graph (graph_code, protein1, protein2, edge_weight) values ('GU1','YOR048C','YJL154C',1);
insert into iter_protein_graph (graph_code, protein1, protein2, edge_weight) values ('GU1','YPL009C','YLR340W',1);
insert into iter_protein_graph (graph_code, protein1, protein2, edge_weight) values ('GU1','YBR011C','YLR371W',1);
insert into iter_protein_graph (graph_code, protein1, protein2, edge_weight) values ('GU1','YBR011C','YMR142C',1);
insert into iter_protein_graph (graph_code, protein1, protein2, edge_weight) values ('GU1','YBR011C','YIL133C',1);
insert into iter_protein_graph (graph_code, protein1, protein2, edge_weight) values ('GU1','YBR011C','YHR010W',1);
insert into iter_protein_graph (graph_code, protein1, protein2, edge_weight) values ('GU1','YBR011C','YFR031C-A',1);
insert into iter_protein_graph (graph_code, protein1, protein2, edge_weight) values ('GU1','YBR011C','YJL191W',1);
insert into iter_protein_graph (graph_code, protein1, protein2, edge_weight) values ('GU1','YBR011C','YLR425W',1);
insert into iter_protein_graph (graph_code, protein1, protein2, edge_weight) values ('GU1','YBR011C','YDL203C',1);
insert into iter_protein_graph (graph_code, protein1, protein2, edge_weight) values ('GU1','YBR011C','YPL066W',1);
insert into iter_protein_graph (graph_code, protein1, protein2, edge_weight) values ('GU1','YDL203C','YBR011C',1);
insert into iter_protein_graph (graph_code, protein1, protein2, edge_weight) values ('GU1','YDL203C','YLR371W',1);
insert into iter_protein_graph (graph_code, protein1, protein2, edge_weight) values ('GU1','YLR371W','YBR011C',1);
insert into iter_protein_graph (graph_code, protein1, protein2, edge_weight) values ('GU1','YLR371W','YPL169C',1);
insert into iter_protein_graph (graph_code, protein1, protein2, edge_weight) values ('GU1','YLR371W','YJR042W',1);
insert into iter_protein_graph (graph_code, protein1, protein2, edge_weight) values ('GU1','YLR425W','YBR011C',1);
insert into iter_protein_graph (graph_code, protein1, protein2, edge_weight) values ('GU1','YLR425W','YPL066W',1);
insert into iter_protein_graph (graph_code, protein1, protein2, edge_weight) values ('GU1','YGR187C','YOR133W',1);
insert into iter_protein_graph (graph_code, protein1, protein2, edge_weight) values ('GU1','YBR247C','YLR175W',1);
insert into iter_protein_graph (graph_code, protein1, protein2, edge_weight) values ('GU1','YBR247C','YML063W',1);
insert into iter_protein_graph (graph_code, protein1, protein2, edge_weight) values ('GU1','YCL059C','YDL166C',1);
insert into iter_protein_graph (graph_code, protein1, protein2, edge_weight) values ('GU1','YDL060W','YML063W',1);
insert into iter_protein_graph (graph_code, protein1, protein2, edge_weight) values ('GU1','YDL060W','YJL190C',1);
insert into iter_protein_graph (graph_code, protein1, protein2, edge_weight) values ('GU1','YDL060W','YOR096W',1);
insert into iter_protein_graph (graph_code, protein1, protein2, edge_weight) values ('GU1','YDL060W','YPL012W',1);
insert into iter_protein_graph (graph_code, protein1, protein2, edge_weight) values ('GU1','YDL148C','YOR096W',1);
insert into iter_protein_graph (graph_code, protein1, protein2, edge_weight) values ('GU1','YDL148C','YDL060W',1);
insert into iter_protein_graph (graph_code, protein1, protein2, edge_weight) values ('GU1','YDL166C','YCR031C',1);
insert into iter_protein_graph (graph_code, protein1, protein2, edge_weight) values ('GU1','YDR365C','YDR025W',1);
insert into iter_protein_graph (graph_code, protein1, protein2, edge_weight) values ('GU1','YGR090W','YJL190C',1);
insert into iter_protein_graph (graph_code, protein1, protein2, edge_weight) values ('GU1','YGR090W','YOR096W',1);
insert into iter_protein_graph (graph_code, protein1, protein2, edge_weight) values ('GU1','YHR169W','YIL069C',1);
insert into iter_protein_graph (graph_code, protein1, protein2, edge_weight) values ('GU1','YNL132W','YDR064W',1);
insert into iter_protein_graph (graph_code, protein1, protein2, edge_weight) values ('GU1','YNL132W','YDR447C',1);
insert into iter_protein_graph (graph_code, protein1, protein2, edge_weight) values ('GU1','YNL132W','YLR367W',1);
insert into iter_protein_graph (graph_code, protein1, protein2, edge_weight) values ('GU1','YNL308C','YMR230W',1);
insert into iter_protein_graph (graph_code, protein1, protein2, edge_weight) values ('GU1','YNL308C','YDR064W',1);
insert into iter_protein_graph (graph_code, protein1, protein2, edge_weight) values ('GU1','YNL308C','YCR031C',1);
insert into iter_protein_graph (graph_code, protein1, protein2, edge_weight) values ('GU1','YNL308C','YBR189W',1);
insert into iter_protein_graph (graph_code, protein1, protein2, edge_weight) values ('GU1','YOR056C','YOR096W',1);
insert into iter_protein_graph (graph_code, protein1, protein2, edge_weight) values ('GU1','YOR078W','YPL012W',1);
insert into iter_protein_graph (graph_code, protein1, protein2, edge_weight) values ('GU1','YPL012W','YML063W',1);
insert into iter_protein_graph (graph_code, protein1, protein2, edge_weight) values ('GU1','YPR144C','YOR096W',1);
insert into iter_protein_graph (graph_code, protein1, protein2, edge_weight) values ('GU1','YDR069C','YOR204W',1);
insert into iter_protein_graph (graph_code, protein1, protein2, edge_weight) values ('GU1','YDR069C','YJL130C',1);
insert into iter_protein_graph (graph_code, protein1, protein2, edge_weight) values ('GU1','YLR436C','YFL037W',1);
insert into iter_protein_graph (graph_code, protein1, protein2, edge_weight) values ('GU1','YLR436C','YMR304W',1);
insert into iter_protein_graph (graph_code, protein1, protein2, edge_weight) values ('GU1','YLR436C','YJL130C',1);
insert into iter_protein_graph (graph_code, protein1, protein2, edge_weight) values ('GU1','YMR304W','YOR204W',1);
insert into iter_protein_graph (graph_code, protein1, protein2, edge_weight) values ('GU1','YMR304W','YDR069C',1);
insert into iter_protein_graph (graph_code, protein1, protein2, edge_weight) values ('GU1','YMR304W','YLR436C',1);
insert into iter_protein_graph (graph_code, protein1, protein2, edge_weight) values ('GU1','YMR304W','YFL037W',1);
insert into iter_protein_graph (graph_code, protein1, protein2, edge_weight) values ('GU1','YMR304W','YJL130C',1);
insert into iter_protein_graph (graph_code, protein1, protein2, edge_weight) values ('GU1','YJR006W','YDL102W',1);
insert into iter_protein_graph (graph_code, protein1, protein2, edge_weight) values ('GU1','YDR214W','YDR127W',1);
insert into iter_protein_graph (graph_code, protein1, protein2, edge_weight) values ('GU1','YDR214W','YMR186W',1);
insert into iter_protein_graph (graph_code, protein1, protein2, edge_weight) values ('GU1','YDR214W','YHR027C',1);
insert into iter_protein_graph (graph_code, protein1, protein2, edge_weight) values ('GU1','YER090W','YHR027C',1);
insert into iter_protein_graph (graph_code, protein1, protein2, edge_weight) values ('GU1','YER090W','YLR180W',1);
insert into iter_protein_graph (graph_code, protein1, protein2, edge_weight) values ('GU1','YER090W','YKL211C',1);
insert into iter_protein_graph (graph_code, protein1, protein2, edge_weight) values ('GU1','YKL010C','YDR214W',1);
insert into iter_protein_graph (graph_code, protein1, protein2, edge_weight) values ('GU1','YKL211C','YDR214W',1);
insert into iter_protein_graph (graph_code, protein1, protein2, edge_weight) values ('GU1','YKL211C','YDR127W',1);
insert into iter_protein_graph (graph_code, protein1, protein2, edge_weight) values ('GU1','YKL211C','YMR186W',1);
insert into iter_protein_graph (graph_code, protein1, protein2, edge_weight) values ('GU1','YKL211C','YPR010C',1);
insert into iter_protein_graph (graph_code, protein1, protein2, edge_weight) values ('GU1','YKL211C','YDR394W',1);
insert into iter_protein_graph (graph_code, protein1, protein2, edge_weight) values ('GU1','YKL211C','YLR180W',1);
insert into iter_protein_graph (graph_code, protein1, protein2, edge_weight) values ('GU1','YKL211C','YER090W',1);
insert into iter_protein_graph (graph_code, protein1, protein2, edge_weight) values ('GU1','YKL211C','YML124C',1);
insert into iter_protein_graph (graph_code, protein1, protein2, edge_weight) values ('GU1','YLR180W','YDR127W',1);
insert into iter_protein_graph (graph_code, protein1, protein2, edge_weight) values ('GU1','YLR180W','YMR186W',1);
insert into iter_protein_graph (graph_code, protein1, protein2, edge_weight) values ('GU1','YLR180W','YPR010C',1);
insert into iter_protein_graph (graph_code, protein1, protein2, edge_weight) values ('GU1','YBR079C','YOR361C',1);
insert into iter_protein_graph (graph_code, protein1, protein2, edge_weight) values ('GU1','YBR079C','YGR214W',1);
insert into iter_protein_graph (graph_code, protein1, protein2, edge_weight) values ('GU1','YBR079C','YDR064W',1);
insert into iter_protein_graph (graph_code, protein1, protein2, edge_weight) values ('GU1','YDL171C','YGR214W',1);
insert into iter_protein_graph (graph_code, protein1, protein2, edge_weight) values ('GU1','YDR137W','YLR039C',1);
insert into iter_protein_graph (graph_code, protein1, protein2, edge_weight) values ('GU1','YGR214W','YDR025W',1);
insert into iter_protein_graph (graph_code, protein1, protein2, edge_weight) values ('GU1','YGR214W','YBL072C',1);
insert into iter_protein_graph (graph_code, protein1, protein2, edge_weight) values ('GU1','YGR214W','YBR189W',1);
insert into iter_protein_graph (graph_code, protein1, protein2, edge_weight) values ('GU1','YLR039C','YDR137W',1);
insert into iter_protein_graph (graph_code, protein1, protein2, edge_weight) values ('GU1','YNL207W','YPL266W',1);
insert into iter_protein_graph (graph_code, protein1, protein2, edge_weight) values ('GU1','YNL207W','YGR214W',1);
insert into iter_protein_graph (graph_code, protein1, protein2, edge_weight) values ('GU1','YNL207W','YPL012W',1);
insert into iter_protein_graph (graph_code, protein1, protein2, edge_weight) values ('GU1','YOR056C','YNL178W',1);
insert into iter_protein_graph (graph_code, protein1, protein2, edge_weight) values ('GU1','YOR361C','YOR204W',1);
insert into iter_protein_graph (graph_code, protein1, protein2, edge_weight) values ('GU1','YOR361C','YLR039C',1);
insert into iter_protein_graph (graph_code, protein1, protein2, edge_weight) values ('GU1','YOR361C','YBR079C',1);
insert into iter_protein_graph (graph_code, protein1, protein2, edge_weight) values ('GU1','YOR361C','YGR214W',1);
insert into iter_protein_graph (graph_code, protein1, protein2, edge_weight) values ('GU1','YOR361C','YDR064W',1);
insert into iter_protein_graph (graph_code, protein1, protein2, edge_weight) values ('GU1','YOR361C','YLR264W',1);
insert into iter_protein_graph (graph_code, protein1, protein2, edge_weight) values ('GU1','YOR361C','YJR123W',1);
insert into iter_protein_graph (graph_code, protein1, protein2, edge_weight) values ('GU1','YOR361C','YNL096C',1);
insert into iter_protein_graph (graph_code, protein1, protein2, edge_weight) values ('GU1','YOR361C','YBL072C',1);
insert into iter_protein_graph (graph_code, protein1, protein2, edge_weight) values ('GU1','YOR361C','YMR146C',1);
insert into iter_protein_graph (graph_code, protein1, protein2, edge_weight) values ('GU1','YOR361C','YPR041W',1);
insert into iter_protein_graph (graph_code, protein1, protein2, edge_weight) values ('GU1','YPR041W','YOR204W',1);
insert into iter_protein_graph (graph_code, protein1, protein2, edge_weight) values ('GU1','YPR041W','YOR361C',1);
insert into iter_protein_graph (graph_code, protein1, protein2, edge_weight) values ('GU1','YPR041W','YNL178W',1);
insert into iter_protein_graph (graph_code, protein1, protein2, edge_weight) values ('GU1','YPR041W','YJR123W',1);
insert into iter_protein_graph (graph_code, protein1, protein2, edge_weight) values ('GU1','YPR041W','YNL096C',1);
insert into iter_protein_graph (graph_code, protein1, protein2, edge_weight) values ('GU1','YPR041W','YBR189W',1);
insert into iter_protein_graph (graph_code, protein1, protein2, edge_weight) values ('GU1','YPR112C','YGR214W',1);
insert into iter_protein_graph (graph_code, protein1, protein2, edge_weight) values ('GU1','YPR112C','YNL178W',1);
insert into iter_protein_graph (graph_code, protein1, protein2, edge_weight) values ('GU1','YER111C','YLR182W',1);
insert into iter_protein_graph (graph_code, protein1, protein2, edge_weight) values ('GU1','YER111C','YGR192C',1);
insert into iter_protein_graph (graph_code, protein1, protein2, edge_weight) values ('GU1','YLR182W','YER111C',1);
insert into iter_protein_graph (graph_code, protein1, protein2, edge_weight) values ('GU1','YLR035C','YMR167W',1);
insert into iter_protein_graph (graph_code, protein1, protein2, edge_weight) values ('GU1','YLR035C','YLL024C',1);
insert into iter_protein_graph (graph_code, protein1, protein2, edge_weight) values ('GU1','YMR167W','YNL082W',1);
insert into iter_protein_graph (graph_code, protein1, protein2, edge_weight) values ('GU1','YMR167W','YLL024C',1);
insert into iter_protein_graph (graph_code, protein1, protein2, edge_weight) values ('GU1','YNL082W','YMR167W',1);
insert into iter_protein_graph (graph_code, protein1, protein2, edge_weight) values ('GU1','YNL082W','YLL024C',1);
insert into iter_protein_graph (graph_code, protein1, protein2, edge_weight) values ('GU1','YDL167C','YPR080W',1);
insert into iter_protein_graph (graph_code, protein1, protein2, edge_weight) values ('GU1','YDR240C','YGL173C',1);
insert into iter_protein_graph (graph_code, protein1, protein2, edge_weight) values ('GU1','YGR162W','YGL173C',1);
insert into iter_protein_graph (graph_code, protein1, protein2, edge_weight) values ('GU1','YGR162W','YDL051W',1);
insert into iter_protein_graph (graph_code, protein1, protein2, edge_weight) values ('GU1','YGR162W','YPR080W',1);
insert into iter_protein_graph (graph_code, protein1, protein2, edge_weight) values ('GU1','YHR086W','YGL173C',1);
insert into iter_protein_graph (graph_code, protein1, protein2, edge_weight) values ('GU1','YHR086W','YDR025W',1);
insert into iter_protein_graph (graph_code, protein1, protein2, edge_weight) values ('GU1','YHR086W','YPR080W',1);
insert into iter_protein_graph (graph_code, protein1, protein2, edge_weight) values ('GU1','YJL033W','YER165W',1);
insert into iter_protein_graph (graph_code, protein1, protein2, edge_weight) values ('GU1','YJL033W','YPR080W',1);
insert into iter_protein_graph (graph_code, protein1, protein2, edge_weight) values ('GU1','YLR430W','YPR080W',1);
insert into iter_protein_graph (graph_code, protein1, protein2, edge_weight) values ('GU1','YML117W','YPR080W',1);
insert into iter_protein_graph (graph_code, protein1, protein2, edge_weight) values ('GU1','YMR080C','YPR080W',1);
insert into iter_protein_graph (graph_code, protein1, protein2, edge_weight) values ('GU1','YNL207W','YPL204W',1);
insert into iter_protein_graph (graph_code, protein1, protein2, edge_weight) values ('GU1','YNL207W','YPL081W',1);
insert into iter_protein_graph (graph_code, protein1, protein2, edge_weight) values ('GU1','YNL251C','YGL173C',1);
insert into iter_protein_graph (graph_code, protein1, protein2, edge_weight) values ('GU1','YNL251C','YPR080W',1);
insert into iter_protein_graph (graph_code, protein1, protein2, edge_weight) values ('GU1','YPL178W','YML117W',1);
insert into iter_protein_graph (graph_code, protein1, protein2, edge_weight) values ('GU1','YPL190C','YGL173C',1);
insert into iter_protein_graph (graph_code, protein1, protein2, edge_weight) values ('GU1','YPL190C','YPR080W',1);
insert into iter_protein_graph (graph_code, protein1, protein2, edge_weight) values ('GU1','YPL204W','YNL207W',1);
insert into iter_protein_graph (graph_code, protein1, protein2, edge_weight) values ('GU1','YPL204W','YDR025W',1);
insert into iter_protein_graph (graph_code, protein1, protein2, edge_weight) values ('GU1','YPL204W','YJL190C',1);
insert into iter_protein_graph (graph_code, protein1, protein2, edge_weight) values ('GU1','YPL204W','YBL072C',1);
insert into iter_protein_graph (graph_code, protein1, protein2, edge_weight) values ('GU1','YPL204W','YPL081W',1);
insert into iter_protein_graph (graph_code, protein1, protein2, edge_weight) values ('GU1','YPR080W','YER165W',1);
insert into iter_protein_graph (graph_code, protein1, protein2, edge_weight) values ('GU1','YCR057C','YDR324C',1);
insert into iter_protein_graph (graph_code, protein1, protein2, edge_weight) values ('GU1','YCR057C','YPL126W',1);
insert into iter_protein_graph (graph_code, protein1, protein2, edge_weight) values ('GU1','YCR057C','YGR128C',1);
insert into iter_protein_graph (graph_code, protein1, protein2, edge_weight) values ('GU1','YDR324C','YMR229C',1);
insert into iter_protein_graph (graph_code, protein1, protein2, edge_weight) values ('GU1','YDR449C','YPL126W',1);
insert into iter_protein_graph (graph_code, protein1, protein2, edge_weight) values ('GU1','YDR449C','YMR093W',1);
insert into iter_protein_graph (graph_code, protein1, protein2, edge_weight) values ('GU1','YDR449C','YDR324C',1);
insert into iter_protein_graph (graph_code, protein1, protein2, edge_weight) values ('GU1','YER082C','YPL126W',1);
insert into iter_protein_graph (graph_code, protein1, protein2, edge_weight) values ('GU1','YER082C','YDR324C',1);
insert into iter_protein_graph (graph_code, protein1, protein2, edge_weight) values ('GU1','YER082C','YGR128C',1);
insert into iter_protein_graph (graph_code, protein1, protein2, edge_weight) values ('GU1','YGR090W','YPL126W',1);
insert into iter_protein_graph (graph_code, protein1, protein2, edge_weight) values ('GU1','YGR090W','YDR324C',1);
insert into iter_protein_graph (graph_code, protein1, protein2, edge_weight) values ('GU1','YGR090W','YGR128C',1);
insert into iter_protein_graph (graph_code, protein1, protein2, edge_weight) values ('GU1','YHR196W','YPR112C',1);
insert into iter_protein_graph (graph_code, protein1, protein2, edge_weight) values ('GU1','YHR196W','YDR064W',1);
insert into iter_protein_graph (graph_code, protein1, protein2, edge_weight) values ('GU1','YJL069C','YDR324C',1);
insert into iter_protein_graph (graph_code, protein1, protein2, edge_weight) values ('GU1','YJL069C','YMR093W',1);
insert into iter_protein_graph (graph_code, protein1, protein2, edge_weight) values ('GU1','YLR409C','YMR093W',1);
insert into iter_protein_graph (graph_code, protein1, protein2, edge_weight) values ('GU1','YLR409C','YDR324C',1);
insert into iter_protein_graph (graph_code, protein1, protein2, edge_weight) values ('GU1','YNL075W','YPL126W',1);
insert into iter_protein_graph (graph_code, protein1, protein2, edge_weight) values ('GU1','YNL075W','YDR324C',1);
insert into iter_protein_graph (graph_code, protein1, protein2, edge_weight) values ('GU1','YOR078W','YPL126W',1);
insert into iter_protein_graph (graph_code, protein1, protein2, edge_weight) values ('GU1','YOR078W','YDR324C',1);
insert into iter_protein_graph (graph_code, protein1, protein2, edge_weight) values ('GU1','YOR078W','YGR128C',1);
insert into iter_protein_graph (graph_code, protein1, protein2, edge_weight) values ('GU1','YOR310C','YPL126W',1);
insert into iter_protein_graph (graph_code, protein1, protein2, edge_weight) values ('GU1','YOR310C','YDR324C',1);
insert into iter_protein_graph (graph_code, protein1, protein2, edge_weight) values ('GU1','YPL126W','YHR148W',1);
insert into iter_protein_graph (graph_code, protein1, protein2, edge_weight) values ('GU1','YPL126W','YMR229C',1);
insert into iter_protein_graph (graph_code, protein1, protein2, edge_weight) values ('GU1','YPR137W','YPL126W',1);
insert into iter_protein_graph (graph_code, protein1, protein2, edge_weight) values ('GU1','YPR137W','YDR324C',1);
insert into iter_protein_graph (graph_code, protein1, protein2, edge_weight) values ('GU1','YCR072C','YNL182C',1);
insert into iter_protein_graph (graph_code, protein1, protein2, edge_weight) values ('GU1','YCR072C','YHR197W',1);
insert into iter_protein_graph (graph_code, protein1, protein2, edge_weight) values ('GU1','YDR101C','YNL182C',1);
insert into iter_protein_graph (graph_code, protein1, protein2, edge_weight) values ('GU1','YDR101C','YNR053C',1);
insert into iter_protein_graph (graph_code, protein1, protein2, edge_weight) values ('GU1','YDR101C','YHR197W',1);
insert into iter_protein_graph (graph_code, protein1, protein2, edge_weight) values ('GU1','YDR101C','YHR010W',1);
insert into iter_protein_graph (graph_code, protein1, protein2, edge_weight) values ('GU1','YDR101C','YGL030W',1);
insert into iter_protein_graph (graph_code, protein1, protein2, edge_weight) values ('GU1','YDR101C','YDL075W',1);
insert into iter_protein_graph (graph_code, protein1, protein2, edge_weight) values ('GU1','YDR101C','YPL249C-A',1);
[truncated: 1,288,264 more chars]
