# Supplementary material for: MCL-CAw: a refinement of MCL for detecting yeast complexes from weighted PPI networks by incorporating core-attachment structure
Source: BMC Bioinformatics. 2010 Oct 12;11:504. doi: 10.1186/1471-2105-11-504 (PMC2965181; doi:10.1186/1471-2105-11-504)
Supplement: Additional files 2 — The MCL-CAw software package: The source code and installation details for the MCL-CAw software. [file 1471-2105-11-504-S2.ZIP › Additional_files_2/ins_scripts_PPI_network.xls]

## Sheet: The_Unscored_network
Protein1	Protein2	Edge weight		Graph code
YBR119W	YPL178W	1		'GU1'	'YBR119W'	'YPL178W'		insert into iter_protein_graph(graph_code,protein1,protein2,edge_weight) values (		insert into iter_protein_graph(graph_code,protein1,protein2,edge_weight) values ('GU1','YBR119W','YPL178W',1);
YBR119W	YML046W	1		'GU1'	'YBR119W'	'YML046W'		insert into iter_protein_graph(graph_code,protein1,protein2,edge_weight) values (		insert into iter_protein_graph(graph_code,protein1,protein2,edge_weight) values ('GU1','YBR119W','YML046W',1);
YBR119W	YKL012W	1		'GU1'	'YBR119W'	'YKL012W'		insert into iter_protein_graph(graph_code,protein1,protein2,edge_weight) values (		insert into iter_protein_graph(graph_code,protein1,protein2,edge_weight) values ('GU1','YBR119W','YKL012W',1);
YBR119W	YDR235W	1		'GU1'	'YBR119W'	'YDR235W'		insert into iter_protein_graph(graph_code,protein1,protein2,edge_weight) values (		insert into iter_protein_graph(graph_code,protein1,protein2,edge_weight) values ('GU1','YBR119W','YDR235W',1);
YBR119W	YIL061C	1		'GU1'	'YBR119W'	'YIL061C'		insert into iter_protein_graph(graph_code,protein1,protein2,edge_weight) values (		insert into iter_protein_graph(graph_code,protein1,protein2,edge_weight) values ('GU1','YBR119W','YIL061C',1);
YBR119W	YDR240C	1		'GU1'	'YBR119W'	'YDR240C'		insert into iter_protein_graph(graph_code,protein1,protein2,edge_weight) values (		insert into iter_protein_graph(graph_code,protein1,protein2,edge_weight) values ('GU1','YBR119W','YDR240C',1);
YBR119W	YGR013W	1		'GU1'	'YBR119W'	'YGR013W'		insert into iter_protein_graph(graph_code,protein1,protein2,edge_weight) values (		insert into iter_protein_graph(graph_code,protein1,protein2,edge_weight) values ('GU1','YBR119W','YGR013W',1);
YBR119W	YMR125W	1		'GU1'	'YBR119W'	'YMR125W'		insert into iter_protein_graph(graph_code,protein1,protein2,edge_weight) values (		insert into iter_protein_graph(graph_code,protein1,protein2,edge_weight) values ('GU1','YBR119W','YMR125W',1);
YBR152W	YER172C	1		'GU1'	'YBR152W'	'YER172C'		insert into iter_protein_graph(graph_code,protein1,protein2,edge_weight) values (		insert into iter_protein_graph(graph_code,protein1,protein2,edge_weight) values ('GU1','YBR152W','YER172C',1);
YBR152W	YMR240C	1		'GU1'	'YBR152W'	'YMR240C'		insert into iter_protein_graph(graph_code,protein1,protein2,edge_weight) values (		insert into iter_protein_graph(graph_code,protein1,protein2,edge_weight) values ('GU1','YBR152W','YMR240C',1);
YBR152W	YMR288W	1		'GU1'	'YBR152W'	'YMR288W'		insert into iter_protein_graph(graph_code,protein1,protein2,edge_weight) values (		insert into iter_protein_graph(graph_code,protein1,protein2,edge_weight) values ('GU1','YBR152W','YMR288W',1);
YBR152W	YPL213W	1		'GU1'	'YBR152W'	'YPL213W'		insert into iter_protein_graph(graph_code,protein1,protein2,edge_weight) values (		insert into iter_protein_graph(graph_code,protein1,protein2,edge_weight) values ('GU1','YBR152W','YPL213W',1);
YBR152W	YIR009W	1		'GU1'	'YBR152W'	'YIR009W'		insert into iter_protein_graph(graph_code,protein1,protein2,edge_weight) values (		insert into iter_protein_graph(graph_code,protein1,protein2,edge_weight) values ('GU1','YBR152W','YIR009W',1);
YBR152W	YDL043C	1		'GU1'	'YBR152W'	'YDL043C'		insert into iter_protein_graph(graph_code,protein1,protein2,edge_weight) values (		insert into iter_protein_graph(graph_code,protein1,protein2,edge_weight) values ('GU1','YBR152W','YDL043C',1);
YBR152W	YJL203W	1		'GU1'	'YBR152W'	'YJL203W'		insert into iter_protein_graph(graph_code,protein1,protein2,edge_weight) values (		insert into iter_protein_graph(graph_code,protein1,protein2,edge_weight) values ('GU1','YBR152W','YJL203W',1);
YBR152W	YDR473C	1		'GU1'	'YBR152W'	'YDR473C'		insert into iter_protein_graph(graph_code,protein1,protein2,edge_weight) values (		insert into iter_protein_graph(graph_code,protein1,protein2,edge_weight) values ('GU1','YBR152W','YDR473C',1);
YBR152W	YGR091W	1		'GU1'	'YBR152W'	'YGR091W'		insert into iter_protein_graph(graph_code,protein1,protein2,edge_weight) values (		insert into iter_protein_graph(graph_code,protein1,protein2,edge_weight) values ('GU1','YBR152W','YGR091W',1);
YBR152W	YGR075C	1		'GU1'	'YBR152W'	'YGR075C'		insert into iter_protein_graph(graph_code,protein1,protein2,edge_weight) values (		insert into iter_protein_graph(graph_code,protein1,protein2,edge_weight) values ('GU1','YBR152W','YGR075C',1);
YBR152W	YPR178W	1		'GU1'	'YBR152W'	'YPR178W'		insert into iter_protein_graph(graph_code,protein1,protein2,edge_weight) values (		insert into iter_protein_graph(graph_code,protein1,protein2,edge_weight) values ('GU1','YBR152W','YPR178W',1);
YBR152W	YBR055C	1		'GU1'	'YBR152W'	'YBR055C'		insert into iter_protein_graph(graph_code,protein1,protein2,edge_weight) values (		insert into iter_protein_graph(graph_code,protein1,protein2,edge_weight) values ('GU1','YBR152W','YBR055C',1);
YBR152W	YHR165C	1		'GU1'	'YBR152W'	'YHR165C'		insert into iter_protein_graph(graph_code,protein1,protein2,edge_weight) values (		insert into iter_protein_graph(graph_code,protein1,protein2,edge_weight) values ('GU1','YBR152W','YHR165C',1);
YBR152W	YDL030W	1		'GU1'	'YBR152W'	'YDL030W'		insert into iter_protein_graph(graph_code,protein1,protein2,edge_weight) values (		insert into iter_protein_graph(graph_code,protein1,protein2,edge_weight) values ('GU1','YBR152W','YDL030W',1);
YBR152W	YML049C	1		'GU1'	'YBR152W'	'YML049C'		insert into iter_protein_graph(graph_code,protein1,protein2,edge_weight) values (		insert into iter_protein_graph(graph_code,protein1,protein2,edge_weight) values ('GU1','YBR152W','YML049C',1);
YBR152W	YER029C	1		'GU1'	'YBR152W'	'YER029C'		insert into iter_protein_graph(graph_code,protein1,protein2,edge_weight) values (		insert into iter_protein_graph(graph_code,protein1,protein2,edge_weight) values ('GU1','YBR152W','YER029C',1);
YBR152W	YKL173W	1		'GU1'	'YBR152W'	'YKL173W'		insert into iter_protein_graph(graph_code,protein1,protein2,edge_weight) values (		insert into iter_protein_graph(graph_code,protein1,protein2,edge_weight) values ('GU1','YBR152W','YKL173W',1);
YBR152W	YDL098C	1		'GU1'	'YBR152W'	'YDL098C'		insert into iter_protein_graph(graph_code,protein1,protein2,edge_weight) values (		insert into iter_protein_graph(graph_code,protein1,protein2,edge_weight) values ('GU1','YBR152W','YDL098C',1);
YBR152W	YOR308C	1		'GU1'	'YBR152W'	'YOR308C'		insert into iter_protein_graph(graph_code,protein1,protein2,edge_weight) values (		insert into iter_protein_graph(graph_code,protein1,protein2,edge_weight) values ('GU1','YBR152W','YOR308C',1);
YDL087C	YER172C	1		'GU1'	'YDL087C'	'YER172C'		insert into iter_protein_graph(graph_code,protein1,protein2,edge_weight) values (		insert into iter_protein_graph(graph_code,protein1,protein2,edge_weight) values ('GU1','YDL087C','YER172C',1);
YDL087C	YMR288W	1		'GU1'	'YDL087C'	'YMR288W'		insert into iter_protein_graph(graph_code,protein1,protein2,edge_weight) values (		insert into iter_protein_graph(graph_code,protein1,protein2,edge_weight) values ('GU1','YDL087C','YMR288W',1);
YDL087C	YHR086W	1		'GU1'	'YDL087C'	'YHR086W'		insert into iter_protein_graph(graph_code,protein1,protein2,edge_weight) values (		insert into iter_protein_graph(graph_code,protein1,protein2,edge_weight) values ('GU1','YDL087C','YHR086W',1);
YDL087C	YER165W	1		'GU1'	'YDL087C'	'YER165W'		insert into iter_protein_graph(graph_code,protein1,protein2,edge_weight) values (		insert into iter_protein_graph(graph_code,protein1,protein2,edge_weight) values ('GU1','YDL087C','YER165W',1);
YDL087C	YML046W	1		'GU1'	'YDL087C'	'YML046W'		insert into iter_protein_graph(graph_code,protein1,protein2,edge_weight) values (		insert into iter_protein_graph(graph_code,protein1,protein2,edge_weight) values ('GU1','YDL087C','YML046W',1);
YDL087C	YKL012W	1		'GU1'	'YDL087C'	'YKL012W'		insert into iter_protein_graph(graph_code,protein1,protein2,edge_weight) values (		insert into iter_protein_graph(graph_code,protein1,protein2,edge_weight) values ('GU1','YDL087C','YKL012W',1);
YDL087C	YDR235W	1		'GU1'	'YDL087C'	'YDR235W'		insert into iter_protein_graph(graph_code,protein1,protein2,edge_weight) values (		insert into iter_protein_graph(graph_code,protein1,protein2,edge_weight) values ('GU1','YDL087C','YDR235W',1);
YDL087C	YHR165C	1		'GU1'	'YDL087C'	'YHR165C'		insert into iter_protein_graph(graph_code,protein1,protein2,edge_weight) values (		insert into iter_protein_graph(graph_code,protein1,protein2,edge_weight) values ('GU1','YDL087C','YHR165C',1);
YDL087C	YML049C	1		'GU1'	'YDL087C'	'YML049C'		insert into iter_protein_graph(graph_code,protein1,protein2,edge_weight) values (		insert into iter_protein_graph(graph_code,protein1,protein2,edge_weight) values ('GU1','YDL087C','YML049C',1);
YDL087C	YER029C	1		'GU1'	'YDL087C'	'YER029C'		insert into iter_protein_graph(graph_code,protein1,protein2,edge_weight) values (		insert into iter_protein_graph(graph_code,protein1,protein2,edge_weight) values ('GU1','YDL087C','YER029C',1);
YDL087C	YLR275W	1		'GU1'	'YDL087C'	'YLR275W'		insert into iter_protein_graph(graph_code,protein1,protein2,edge_weight) values (		insert into iter_protein_graph(graph_code,protein1,protein2,edge_weight) values ('GU1','YDL087C','YLR275W',1);
YDL087C	YLR147C	1		'GU1'	'YDL087C'	'YLR147C'		insert into iter_protein_graph(graph_code,protein1,protein2,edge_weight) values (		insert into iter_protein_graph(graph_code,protein1,protein2,edge_weight) values ('GU1','YDL087C','YLR147C',1);
YDL087C	YIL061C	1		'GU1'	'YDL087C'	'YIL061C'		insert into iter_protein_graph(graph_code,protein1,protein2,edge_weight) values (		insert into iter_protein_graph(graph_code,protein1,protein2,edge_weight) values ('GU1','YDL087C','YIL061C',1);
YDL087C	YKL173W	1		'GU1'	'YDL087C'	'YKL173W'		insert into iter_protein_graph(graph_code,protein1,protein2,edge_weight) values (		insert into iter_protein_graph(graph_code,protein1,protein2,edge_weight) values ('GU1','YDL087C','YKL173W',1);
YDL087C	YDR240C	1		'GU1'	'YDL087C'	'YDR240C'		insert into iter_protein_graph(graph_code,protein1,protein2,edge_weight) values (		insert into iter_protein_graph(graph_code,protein1,protein2,edge_weight) values ('GU1','YDL087C','YDR240C',1);
YDL087C	YGR013W	1		'GU1'	'YDL087C'	'YGR013W'		insert into iter_protein_graph(graph_code,protein1,protein2,edge_weight) values (		insert into iter_protein_graph(graph_code,protein1,protein2,edge_weight) values ('GU1','YDL087C','YGR013W',1);
YDL087C	YMR125W	1		'GU1'	'YDL087C'	'YMR125W'		insert into iter_protein_graph(graph_code,protein1,protein2,edge_weight) values (		insert into iter_protein_graph(graph_code,protein1,protein2,edge_weight) values ('GU1','YDL087C','YMR125W',1);
YDL087C	YGR162W	1		'GU1'	'YDL087C'	'YGR162W'		insert into iter_protein_graph(graph_code,protein1,protein2,edge_weight) values (		insert into iter_protein_graph(graph_code,protein1,protein2,edge_weight) values ('GU1','YDL087C','YGR162W',1);
YDL087C	YLR298C	1		'GU1'	'YDL087C'	'YLR298C'		insert into iter_protein_graph(graph_code,protein1,protein2,edge_weight) values (		insert into iter_protein_graph(graph_code,protein1,protein2,edge_weight) values ('GU1','YDL087C','YLR298C',1);
YDL175C	YJL050W	1		'GU1'	'YDL175C'	'YJL050W'		insert into iter_protein_graph(graph_code,protein1,protein2,edge_weight) values (		insert into iter_protein_graph(graph_code,protein1,protein2,edge_weight) values ('GU1','YDL175C','YJL050W',1);
YDL175C	YPL190C	1		'GU1'	'YDL175C'	'YPL190C'		insert into iter_protein_graph(graph_code,protein1,protein2,edge_weight) values (		insert into iter_protein_graph(graph_code,protein1,protein2,edge_weight) values ('GU1','YDL175C','YPL190C',1);
YDL175C	YOL115W	1		'GU1'	'YDL175C'	'YOL115W'		insert into iter_protein_graph(graph_code,protein1,protein2,edge_weight) values (		insert into iter_protein_graph(graph_code,protein1,protein2,edge_weight) values ('GU1','YDL175C','YOL115W',1);
YDR235W	YDL087C	1		'GU1'	'YDR235W'	'YDL087C'		insert into iter_protein_graph(graph_code,protein1,protein2,edge_weight) values (		insert into iter_protein_graph(graph_code,protein1,protein2,edge_weight) values ('GU1','YDR235W','YDL087C',1);
YDR235W	YBR119W	1		'GU1'	'YDR235W'	'YBR119W'		insert into iter_protein_graph(graph_code,protein1,protein2,edge_weight) values (		insert into iter_protein_graph(graph_code,protein1,protein2,edge_weight) values ('GU1','YDR235W','YBR119W',1);
YDR235W	YHR086W	1		'GU1'	'YDR235W'	'YHR086W'		insert into iter_protein_graph(graph_code,protein1,protein2,edge_weight) values (		insert into iter_protein_graph(graph_code,protein1,protein2,edge_weight) values ('GU1','YDR235W','YHR086W',1);
YDR235W	YML046W	1		'GU1'	'YDR235W'	'YML046W'		insert into iter_protein_graph(graph_code,protein1,protein2,edge_weight) values (		insert into iter_protein_graph(graph_code,protein1,protein2,edge_weight) values ('GU1','YDR235W','YML046W',1);
YDR235W	YKL012W	1		'GU1'	'YDR235W'	'YKL012W'		insert into iter_protein_graph(graph_code,protein1,protein2,edge_weight) values (		insert into iter_protein_graph(graph_code,protein1,protein2,edge_weight) values ('GU1','YDR235W','YKL012W',1);
YDR235W	YIL061C	1		'GU1'	'YDR235W'	'YIL061C'		insert into iter_protein_graph(graph_code,protein1,protein2,edge_weight) values (		insert into iter_protein_graph(graph_code,protein1,protein2,edge_weight) values ('GU1','YDR235W','YIL061C',1);
YDR235W	YGR013W	1		'GU1'	'YDR235W'	'YGR013W'		insert into iter_protein_graph(graph_code,protein1,protein2,edge_weight) values (		insert into iter_protein_graph(graph_code,protein1,protein2,edge_weight) values ('GU1','YDR235W','YGR013W',1);
YDR235W	YMR125W	1		'GU1'	'YDR235W'	'YMR125W'		insert into iter_protein_graph(graph_code,protein1,protein2,edge_weight) values (		insert into iter_protein_graph(graph_code,protein1,protein2,edge_weight) values ('GU1','YDR235W','YMR125W',1);
YDR240C	YDL087C	1		'GU1'	'YDR240C'	'YDL087C'		insert into iter_protein_graph(graph_code,protein1,protein2,edge_weight) values (		insert into iter_protein_graph(graph_code,protein1,protein2,edge_weight) values ('GU1','YDR240C','YDL087C',1);
YDR240C	YHR086W	1		'GU1'	'YDR240C'	'YHR086W'		insert into iter_protein_graph(graph_code,protein1,protein2,edge_weight) values (		insert into iter_protein_graph(graph_code,protein1,protein2,edge_weight) values ('GU1','YDR240C','YHR086W',1);
YDR240C	YML046W	1		'GU1'	'YDR240C'	'YML046W'		insert into iter_protein_graph(graph_code,protein1,protein2,edge_weight) values (		insert into iter_protein_graph(graph_code,protein1,protein2,edge_weight) values ('GU1','YDR240C','YML046W',1);
YDR240C	YDR235W	1		'GU1'	'YDR240C'	'YDR235W'		insert into iter_protein_graph(graph_code,protein1,protein2,edge_weight) values (		insert into iter_protein_graph(graph_code,protein1,protein2,edge_weight) values ('GU1','YDR240C','YDR235W',1);
YDR240C	YHR165C	1		'GU1'	'YDR240C'	'YHR165C'		insert into iter_protein_graph(graph_code,protein1,protein2,edge_weight) values (		insert into iter_protein_graph(graph_code,protein1,protein2,edge_weight) values ('GU1','YDR240C','YHR165C',1);
YDR240C	YER029C	1		'GU1'	'YDR240C'	'YER029C'		insert into iter_protein_graph(graph_code,protein1,protein2,edge_weight) values (		insert into iter_protein_graph(graph_code,protein1,protein2,edge_weight) values ('GU1','YDR240C','YER029C',1);
YDR240C	YGR074W	1		'GU1'	'YDR240C'	'YGR074W'		insert into iter_protein_graph(graph_code,protein1,protein2,edge_weight) values (		insert into iter_protein_graph(graph_code,protein1,protein2,edge_weight) values ('GU1','YDR240C','YGR074W',1);
YDR240C	YLR275W	1		'GU1'	'YDR240C'	'YLR275W'		insert into iter_protein_graph(graph_code,protein1,protein2,edge_weight) values (		insert into iter_protein_graph(graph_code,protein1,protein2,edge_weight) values ('GU1','YDR240C','YLR275W',1);
YDR240C	YLR147C	1		'GU1'	'YDR240C'	'YLR147C'		insert into iter_protein_graph(graph_code,protein1,protein2,edge_weight) values (		insert into iter_protein_graph(graph_code,protein1,protein2,edge_weight) values ('GU1','YDR240C','YLR147C',1);
YDR240C	YIL061C	1		'GU1'	'YDR240C'	'YIL061C'		insert into iter_protein_graph(graph_code,protein1,protein2,edge_weight) values (		insert into iter_protein_graph(graph_code,protein1,protein2,edge_weight) values ('GU1','YDR240C','YIL061C',1);
YDR240C	YGR013W	1		'GU1'	'YDR240C'	'YGR013W'		insert into iter_protein_graph(graph_code,protein1,protein2,edge_weight) values (		insert into iter_protein_graph(graph_code,protein1,protein2,edge_weight) values ('GU1','YDR240C','YGR013W',1);
YDR240C	YMR125W	1		'GU1'	'YDR240C'	'YMR125W'		insert into iter_protein_graph(graph_code,protein1,protein2,edge_weight) values (		insert into iter_protein_graph(graph_code,protein1,protein2,edge_weight) values ('GU1','YDR240C','YMR125W',1);
YDR473C	YER172C	1		'GU1'	'YDR473C'	'YER172C'		insert into iter_protein_graph(graph_code,protein1,protein2,edge_weight) values (		insert into iter_protein_graph(graph_code,protein1,protein2,edge_weight) values ('GU1','YDR473C','YER172C',1);
YDR473C	YPR082C	1		'GU1'	'YDR473C'	'YPR082C'		insert into iter_protein_graph(graph_code,protein1,protein2,edge_weight) values (		insert into iter_protein_graph(graph_code,protein1,protein2,edge_weight) values ('GU1','YDR473C','YPR082C',1);
YDR473C	YGR091W	1		'GU1'	'YDR473C'	'YGR091W'		insert into iter_protein_graph(graph_code,protein1,protein2,edge_weight) values (		insert into iter_protein_graph(graph_code,protein1,protein2,edge_weight) values ('GU1','YDR473C','YGR091W',1);
YDR473C	YGR075C	1		'GU1'	'YDR473C'	'YGR075C'		insert into iter_protein_graph(graph_code,protein1,protein2,edge_weight) values (		insert into iter_protein_graph(graph_code,protein1,protein2,edge_weight) values ('GU1','YDR473C','YGR075C',1);
YDR473C	YPR178W	1		'GU1'	'YDR473C'	'YPR178W'		insert into iter_protein_graph(graph_code,protein1,protein2,edge_weight) values (		insert into iter_protein_graph(graph_code,protein1,protein2,edge_weight) values ('GU1','YDR473C','YPR178W',1);
YDR473C	YBR055C	1		'GU1'	'YDR473C'	'YBR055C'		insert into iter_protein_graph(graph_code,protein1,protein2,edge_weight) values (		insert into iter_protein_graph(graph_code,protein1,protein2,edge_weight) values ('GU1','YDR473C','YBR055C',1);
YDR473C	YHR165C	1		'GU1'	'YDR473C'	'YHR165C'		insert into iter_protein_graph(graph_code,protein1,protein2,edge_weight) values (		insert into iter_protein_graph(graph_code,protein1,protein2,edge_weight) values ('GU1','YDR473C','YHR165C',1);
YDR473C	YER029C	1		'GU1'	'YDR473C'	'YER029C'		insert into iter_protein_graph(graph_code,protein1,protein2,edge_weight) values (		insert into iter_protein_graph(graph_code,protein1,protein2,edge_weight) values ('GU1','YDR473C','YER029C',1);
YDR473C	YGR074W	1		'GU1'	'YDR473C'	'YGR074W'		insert into iter_protein_graph(graph_code,protein1,protein2,edge_weight) values (		insert into iter_protein_graph(graph_code,protein1,protein2,edge_weight) values ('GU1','YDR473C','YGR074W',1);
YDR473C	YLR275W	1		'GU1'	'YDR473C'	'YLR275W'		insert into iter_protein_graph(graph_code,protein1,protein2,edge_weight) values (		insert into iter_protein_graph(graph_code,protein1,protein2,edge_weight) values ('GU1','YDR473C','YLR275W',1);
YDR473C	YLR147C	1		'GU1'	'YDR473C'	'YLR147C'		insert into iter_protein_graph(graph_code,protein1,protein2,edge_weight) values (		insert into iter_protein_graph(graph_code,protein1,protein2,edge_weight) values ('GU1','YDR473C','YLR147C',1);
YDR473C	YKL173W	1		'GU1'	'YDR473C'	'YKL173W'		insert into iter_protein_graph(graph_code,protein1,protein2,edge_weight) values (		insert into iter_protein_graph(graph_code,protein1,protein2,edge_weight) values ('GU1','YDR473C','YKL173W',1);
YDR473C	YDL098C	1		'GU1'	'YDR473C'	'YDL098C'		insert into iter_protein_graph(graph_code,protein1,protein2,edge_weight) values (		insert into iter_protein_graph(graph_code,protein1,protein2,edge_weight) values ('GU1','YDR473C','YDL098C',1);
YDR473C	YOR308C	1		'GU1'	'YDR473C'	'YOR308C'		insert into iter_protein_graph(graph_code,protein1,protein2,edge_weight) values (		insert into iter_protein_graph(graph_code,protein1,protein2,edge_weight) values ('GU1','YDR473C','YOR308C',1);
YDR473C	YBR152W	1		'GU1'	'YDR473C'	'YBR152W'		insert into iter_protein_graph(graph_code,protein1,protein2,edge_weight) values (		insert into iter_protein_graph(graph_code,protein1,protein2,edge_weight) values ('GU1','YDR473C','YBR152W',1);
YER029C	YBL074C	1		'GU1'	'YER029C'	'YBL074C'		insert into iter_protein_graph(graph_code,protein1,protein2,edge_weight) values (		insert into iter_protein_graph(graph_code,protein1,protein2,edge_weight) values ('GU1','YER029C','YBL074C',1);
YER029C	YER172C	1		'GU1'	'YER029C'	'YER172C'		insert into iter_protein_graph(graph_code,protein1,protein2,edge_weight) values (		insert into iter_protein_graph(graph_code,protein1,protein2,edge_weight) values ('GU1','YER029C','YER172C',1);
YER029C	YPL178W	1		'GU1'	'YER029C'	'YPL178W'		insert into iter_protein_graph(graph_code,protein1,protein2,edge_weight) values (		insert into iter_protein_graph(graph_code,protein1,protein2,edge_weight) values ('GU1','YER029C','YPL178W',1);
YER029C	YJR084W	1		'GU1'	'YER029C'	'YJR084W'		insert into iter_protein_graph(graph_code,protein1,protein2,edge_weight) values (		insert into iter_protein_graph(graph_code,protein1,protein2,edge_weight) values ('GU1','YER029C','YJR084W',1);
YER029C	YMR240C	1		'GU1'	'YER029C'	'YMR240C'		insert into iter_protein_graph(graph_code,protein1,protein2,edge_weight) values (		insert into iter_protein_graph(graph_code,protein1,protein2,edge_weight) values ('GU1','YER029C','YMR240C',1);
YER029C	YPR082C	1		'GU1'	'YER029C'	'YPR082C'		insert into iter_protein_graph(graph_code,protein1,protein2,edge_weight) values (		insert into iter_protein_graph(graph_code,protein1,protein2,edge_weight) values ('GU1','YER029C','YPR082C',1);
YER029C	YMR288W	1		'GU1'	'YER029C'	'YMR288W'		insert into iter_protein_graph(graph_code,protein1,protein2,edge_weight) values (		insert into iter_protein_graph(graph_code,protein1,protein2,edge_weight) values ('GU1','YER029C','YMR288W',1);
YER029C	YOR319W	1		'GU1'	'YER029C'	'YOR319W'		insert into iter_protein_graph(graph_code,protein1,protein2,edge_weight) values (		insert into iter_protein_graph(graph_code,protein1,protein2,edge_weight) values ('GU1','YER029C','YOR319W',1);
YER029C	YPL213W	1		'GU1'	'YER029C'	'YPL213W'		insert into iter_protein_graph(graph_code,protein1,protein2,edge_weight) values (		insert into iter_protein_graph(graph_code,protein1,protein2,edge_weight) values ('GU1','YER029C','YPL213W',1);
YER029C	YDL087C	1		'GU1'	'YER029C'	'YDL087C'		insert into iter_protein_graph(graph_code,protein1,protein2,edge_weight) values (		insert into iter_protein_graph(graph_code,protein1,protein2,edge_weight) values ('GU1','YER029C','YDL087C',1);
YER029C	YIR009W	1		'GU1'	'YER029C'	'YIR009W'		insert into iter_protein_graph(graph_code,protein1,protein2,edge_weight) values (		insert into iter_protein_graph(graph_code,protein1,protein2,edge_weight) values ('GU1','YER029C','YIR009W',1);
YER029C	YBR119W	1		'GU1'	'YER029C'	'YBR119W'		insert into iter_protein_graph(graph_code,protein1,protein2,edge_weight) values (		insert into iter_protein_graph(graph_code,protein1,protein2,edge_weight) values ('GU1','YER029C','YBR119W',1);
YER029C	YHR086W	1		'GU1'	'YER029C'	'YHR086W'		insert into iter_protein_graph(graph_code,protein1,protein2,edge_weight) values (		insert into iter_protein_graph(graph_code,protein1,protein2,edge_weight) values ('GU1','YER029C','YHR086W',1);
YER029C	YER165W	1		'GU1'	'YER029C'	'YER165W'		insert into iter_protein_graph(graph_code,protein1,protein2,edge_weight) values (		insert into iter_protein_graph(graph_code,protein1,protein2,edge_weight) values ('GU1','YER029C','YER165W',1);
YER029C	YDL043C	1		'GU1'	'YER029C'	'YDL043C'		insert into iter_protein_graph(graph_code,protein1,protein2,edge_weight) values (		insert into iter_protein_graph(graph_code,protein1,protein2,edge_weight) values ('GU1','YER029C','YDL043C',1);
YER029C	YJL203W	1		'GU1'	'YER029C'	'YJL203W'		insert into iter_protein_graph(graph_code,protein1,protein2,edge_weight) values (		insert into iter_protein_graph(graph_code,protein1,protein2,edge_weight) values ('GU1','YER029C','YJL203W',1);
YER029C	YGR091W	1		'GU1'	'YER029C'	'YGR091W'		insert into iter_protein_graph(graph_code,protein1,protein2,edge_weight) values (		insert into iter_protein_graph(graph_code,protein1,protein2,edge_weight) values ('GU1','YER029C','YGR091W',1);
YER029C	YML046W	1		'GU1'	'YER029C'	'YML046W'		insert into iter_protein_graph(graph_code,protein1,protein2,edge_weight) values (		insert into iter_protein_graph(graph_code,protein1,protein2,edge_weight) values ('GU1','YER029C','YML046W',1);
YER029C	YPR178W	1		'GU1'	'YER029C'	'YPR178W'		insert into iter_protein_graph(graph_code,protein1,protein2,edge_weight) values (		insert into iter_protein_graph(graph_code,protein1,protein2,edge_weight) values ('GU1','YER029C','YPR178W',1);
YER029C	YKL012W	1		'GU1'	'YER029C'	'YKL012W'		insert into iter_protein_graph(graph_code,protein1,protein2,edge_weight) values (		insert into iter_protein_graph(graph_code,protein1,protein2,edge_weight) values ('GU1','YER029C','YKL012W',1);
YER029C	YDR235W	1		'GU1'	'YER029C'	'YDR235W'		insert into iter_protein_graph(graph_code,protein1,protein2,edge_weight) values (		insert into iter_protein_graph(graph_code,protein1,protein2,edge_weight) values ('GU1','YER029C','YDR235W',1);
YER029C	YBR055C	1		'GU1'	'YER029C'	'YBR055C'		insert into iter_protein_graph(graph_code,protein1,protein2,edge_weight) values (		insert into iter_protein_graph(graph_code,protein1,protein2,edge_weight) values ('GU1','YER029C','YBR055C',1);
YER029C	YHR165C	1		'GU1'	'YER029C'	'YHR165C'		insert into iter_protein_graph(graph_code,protein1,protein2,edge_weight) values (		insert into iter_protein_graph(graph_code,protein1,protein2,edge_weight) values ('GU1','YER029C','YHR165C',1);
YER029C	YDL030W	1		'GU1'	'YER029C'	'YDL030W'		insert into iter_protein_graph(graph_code,protein1,protein2,edge_weight) values (		insert into iter_protein_graph(graph_code,protein1,protein2,edge_weight) values ('GU1','YER029C','YDL030W',1);
YER029C	YML049C	1		'GU1'	'YER029C'	'YML049C'		insert into iter_protein_graph(graph_code,protein1,protein2,edge_weight) values (		insert into iter_protein_graph(graph_code,protein1,protein2,edge_weight) values ('GU1','YER029C','YML049C',1);
YER029C	YGR074W	1		'GU1'	'YER029C'	'YGR074W'		insert into iter_protein_graph(graph_code,protein1,protein2,edge_weight) values (		insert into iter_protein_graph(graph_code,protein1,protein2,edge_weight) values ('GU1','YER029C','YGR074W',1);
YER029C	YLR275W	1		'GU1'	'YER029C'	'YLR275W'		insert into iter_protein_graph(graph_code,protein1,protein2,edge_weight) values (		insert into iter_protein_graph(graph_code,protein1,protein2,edge_weight) values ('GU1','YER029C','YLR275W',1);
YER029C	YIL061C	1		'GU1'	'YER029C'	'YIL061C'		insert into iter_protein_graph(graph_code,protein1,protein2,edge_weight) values (		insert into iter_protein_graph(graph_code,protein1,protein2,edge_weight) values ('GU1','YER029C','YIL061C',1);
YER029C	YPR101W	1		'GU1'	'YER029C'	'YPR101W'		insert into iter_protein_graph(graph_code,protein1,protein2,edge_weight) values (		insert into iter_protein_graph(graph_code,protein1,protein2,edge_weight) values ('GU1','YER029C','YPR101W',1);
YER029C	YKL173W	1		'GU1'	'YER029C'	'YKL173W'		insert into iter_protein_graph(graph_code,protein1,protein2,edge_weight) values (		insert into iter_protein_graph(graph_code,protein1,protein2,edge_weight) values ('GU1','YER029C','YKL173W',1);
YER029C	YDL098C	1		'GU1'	'YER029C'	'YDL098C'		insert into iter_protein_graph(graph_code,protein1,protein2,edge_weight) values (		insert into iter_protein_graph(graph_code,protein1,protein2,edge_weight) values ('GU1','YER029C','YDL098C',1);
YER029C	YGR013W	1		'GU1'	'YER029C'	'YGR013W'		insert into iter_protein_graph(graph_code,protein1,protein2,edge_weight) values (		insert into iter_protein_graph(graph_code,protein1,protein2,edge_weight) values ('GU1','YER029C','YGR013W',1);
YER029C	YMR125W	1		'GU1'	'YER029C'	'YMR125W'		insert into iter_protein_graph(graph_code,protein1,protein2,edge_weight) values (		insert into iter_protein_graph(graph_code,protein1,protein2,edge_weight) values ('GU1','YER029C','YMR125W',1);
YER029C	YGR162W	1		'GU1'	'YER029C'	'YGR162W'		insert into iter_protein_graph(graph_code,protein1,protein2,edge_weight) values (		insert into iter_protein_graph(graph_code,protein1,protein2,edge_weight) values ('GU1','YER029C','YGR162W',1);
YER029C	YBL104C	1		'GU1'	'YER029C'	'YBL104C'		insert into iter_protein_graph(graph_code,protein1,protein2,edge_weight) values (		insert into iter_protein_graph(graph_code,protein1,protein2,edge_weight) values ('GU1','YER029C','YBL104C',1);
YER029C	YLR298C	1		'GU1'	'YER029C'	'YLR298C'		insert into iter_protein_graph(graph_code,protein1,protein2,edge_weight) values (		insert into iter_protein_graph(graph_code,protein1,protein2,edge_weight) values ('GU1','YER029C','YLR298C',1);
YER029C	YLR424W	1		'GU1'	'YER029C'	'YLR424W'		insert into iter_protein_graph(graph_code,protein1,protein2,edge_weight) values (		insert into iter_protein_graph(graph_code,protein1,protein2,edge_weight) values ('GU1','YER029C','YLR424W',1);
YER172C	YMR240C	1		'GU1'	'YER172C'	'YMR240C'		insert into iter_protein_graph(graph_code,protein1,protein2,edge_weight) values (		insert into iter_protein_graph(graph_code,protein1,protein2,edge_weight) values ('GU1','YER172C','YMR240C',1);
YER172C	YPR082C	1		'GU1'	'YER172C'	'YPR082C'		insert into iter_protein_graph(graph_code,protein1,protein2,edge_weight) values (		insert into iter_protein_graph(graph_code,protein1,protein2,edge_weight) values ('GU1','YER172C','YPR082C',1);
YER172C	YMR288W	1		'GU1'	'YER172C'	'YMR288W'		insert into iter_protein_graph(graph_code,protein1,protein2,edge_weight) values (		insert into iter_protein_graph(graph_code,protein1,protein2,edge_weight) values ('GU1','YER172C','YMR288W',1);
YER172C	YPL213W	1		'GU1'	'YER172C'	'YPL213W'		insert into iter_protein_graph(graph_code,protein1,protein2,edge_weight) values (		insert into iter_protein_graph(graph_code,protein1,protein2,edge_weight) values ('GU1','YER172C','YPL213W',1);
YER172C	YER165W	1		'GU1'	'YER172C'	'YER165W'		insert into iter_protein_graph(graph_code,protein1,protein2,edge_weight) values (		insert into iter_protein_graph(graph_code,protein1,protein2,edge_weight) values ('GU1','YER172C','YER165W',1);
YER172C	YJL203W	1		'GU1'	'YER172C'	'YJL203W'		insert into iter_protein_graph(graph_code,protein1,protein2,edge_weight) values (		insert into iter_protein_graph(graph_code,protein1,protein2,edge_weight) values ('GU1','YER172C','YJL203W',1);
YER172C	YDR473C	1		'GU1'	'YER172C'	'YDR473C'		insert into iter_protein_graph(graph_code,protein1,protein2,edge_weight) values (		insert into iter_protein_graph(graph_code,protein1,protein2,edge_weight) values ('GU1','YER172C','YDR473C',1);
YER172C	YGR091W	1		'GU1'	'YER172C'	'YGR091W'		insert into iter_protein_graph(graph_code,protein1,protein2,edge_weight) values (		insert into iter_protein_graph(graph_code,protein1,protein2,edge_weight) values ('GU1','YER172C','YGR091W',1);
YER172C	YML046W	1		'GU1'	'YER172C'	'YML046W'		insert into iter_protein_graph(graph_code,protein1,protein2,edge_weight) values (		insert into iter_protein_graph(graph_code,protein1,protein2,edge_weight) values ('GU1','YER172C','YML046W',1);
YER172C	YPR178W	1		'GU1'	'YER172C'	'YPR178W'		insert into iter_protein_graph(graph_code,protein1,protein2,edge_weight) values (		insert into iter_protein_graph(graph_code,protein1,protein2,edge_weight) values ('GU1','YER172C','YPR178W',1);
YER172C	YBR055C	1		'GU1'	'YER172C'	'YBR055C'		insert into iter_protein_graph(graph_code,protein1,protein2,edge_weight) values (		insert into iter_protein_graph(graph_code,protein1,protein2,edge_weight) values ('GU1','YER172C','YBR055C',1);
YER172C	YHR165C	1		'GU1'	'YER172C'	'YHR165C'		insert into iter_protein_graph(graph_code,protein1,protein2,edge_weight) values (		insert into iter_protein_graph(graph_code,protein1,protein2,edge_weight) values ('GU1','YER172C','YHR165C',1);
YER172C	YDL030W	1		'GU1'	'YER172C'	'YDL030W'		insert into iter_protein_graph(graph_code,protein1,protein2,edge_weight) values (		insert into iter_protein_graph(graph_code,protein1,protein2,edge_weight) values ('GU1','YER172C','YDL030W',1);
YER172C	YML049C	1		'GU1'	'YER172C'	'YML049C'		insert into iter_protein_graph(graph_code,protein1,protein2,edge_weight) values (		insert into iter_protein_graph(graph_code,protein1,protein2,edge_weight) values ('GU1','YER172C','YML049C',1);
YER172C	YER029C	1		'GU1'	'YER172C'	'YER029C'		insert into iter_protein_graph(graph_code,protein1,protein2,edge_weight) values (		insert into iter_protein_graph(graph_code,protein1,protein2,edge_weight) values ('GU1','YER172C','YER029C',1);
YER172C	YGR074W	1		'GU1'	'YER172C'	'YGR074W'		insert into iter_protein_graph(graph_code,protein1,protein2,edge_weight) values (		insert into iter_protein_graph(graph_code,protein1,protein2,edge_weight) values ('GU1','YER172C','YGR074W',1);
YER172C	YLR147C	1		'GU1'	'YER172C'	'YLR147C'		insert into iter_protein_graph(graph_code,protein1,protein2,edge_weight) values (		insert into iter_protein_graph(graph_code,protein1,protein2,edge_weight) values ('GU1','YER172C','YLR147C',1);
YER172C	YPR101W	1		'GU1'	'YER172C'	'YPR101W'		insert into iter_protein_graph(graph_code,protein1,protein2,edge_weight) values (		insert into iter_protein_graph(graph_code,protein1,protein2,edge_weight) values ('GU1','YER172C','YPR101W',1);
YER172C	YKL173W	1		'GU1'	'YER172C'	'YKL173W'		insert into iter_protein_graph(graph_code,protein1,protein2,edge_weight) values (		insert into iter_protein_graph(graph_code,protein1,protein2,edge_weight) values ('GU1','YER172C','YKL173W',1);
YER172C	YDL098C	1		'GU1'	'YER172C'	'YDL098C'		insert into iter_protein_graph(graph_code,protein1,protein2,edge_weight) values (		insert into iter_protein_graph(graph_code,protein1,protein2,edge_weight) values ('GU1','YER172C','YDL098C',1);
YER172C	YOR308C	1		'GU1'	'YER172C'	'YOR308C'		insert into iter_protein_graph(graph_code,protein1,protein2,edge_weight) values (		insert into iter_protein_graph(graph_code,protein1,protein2,edge_weight) values ('GU1','YER172C','YOR308C',1);
YER172C	YGR013W	1		'GU1'	'YER172C'	'YGR013W'		insert into iter_protein_graph(graph_code,protein1,protein2,edge_weight) values (		insert into iter_protein_graph(graph_code,protein1,protein2,edge_weight) values ('GU1','YER172C','YGR013W',1);
YER172C	YMR125W	1		'GU1'	'YER172C'	'YMR125W'		insert into iter_protein_graph(graph_code,protein1,protein2,edge_weight) values (		insert into iter_protein_graph(graph_code,protein1,protein2,edge_weight) values ('GU1','YER172C','YMR125W',1);
YER172C	YBL104C	1		'GU1'	'YER172C'	'YBL104C'		insert into iter_protein_graph(graph_code,protein1,protein2,edge_weight) values (		insert into iter_protein_graph(graph_code,protein1,protein2,edge_weight) values ('GU1','YER172C','YBL104C',1);
YER172C	YLR424W	1		'GU1'	'YER172C'	'YLR424W'		insert into iter_protein_graph(graph_code,protein1,protein2,edge_weight) values (		insert into iter_protein_graph(graph_code,protein1,protein2,edge_weight) values ('GU1','YER172C','YLR424W',1);
YGL049C	YER165W	1		'GU1'	'YGL049C'	'YER165W'		insert into iter_protein_graph(graph_code,protein1,protein2,edge_weight) values (		insert into iter_protein_graph(graph_code,protein1,protein2,edge_weight) values ('GU1','YGL049C','YER165W',1);
YGL094C	YER165W	1		'GU1'	'YGL094C'	'YER165W'		insert into iter_protein_graph(graph_code,protein1,protein2,edge_weight) values (		insert into iter_protein_graph(graph_code,protein1,protein2,edge_weight) values ('GU1','YGL094C','YER165W',1);
YGR013W	YPL178W	1		'GU1'	'YGR013W'	'YPL178W'		insert into iter_protein_graph(graph_code,protein1,protein2,edge_weight) values (		insert into iter_protein_graph(graph_code,protein1,protein2,edge_weight) values ('GU1','YGR013W','YPL178W',1);
YGR013W	YDL087C	1		'GU1'	'YGR013W'	'YDL087C'		insert into iter_protein_graph(graph_code,protein1,protein2,edge_weight) values (		insert into iter_protein_graph(graph_code,protein1,protein2,edge_weight) values ('GU1','YGR013W','YDL087C',1);
YGR013W	YBR119W	1		'GU1'	'YGR013W'	'YBR119W'		insert into iter_protein_graph(graph_code,protein1,protein2,edge_weight) values (		insert into iter_protein_graph(graph_code,protein1,protein2,edge_weight) values ('GU1','YGR013W','YBR119W',1);
YGR013W	YHR086W	1		'GU1'	'YGR013W'	'YHR086W'		insert into iter_protein_graph(graph_code,protein1,protein2,edge_weight) values (		insert into iter_protein_graph(graph_code,protein1,protein2,edge_weight) values ('GU1','YGR013W','YHR086W',1);
YGR013W	YOL001W	1		'GU1'	'YGR013W'	'YOL001W'		insert into iter_protein_graph(graph_code,protein1,protein2,edge_weight) values (		insert into iter_protein_graph(graph_code,protein1,protein2,edge_weight) values ('GU1','YGR013W','YOL001W',1);
YGR013W	YML046W	1		'GU1'	'YGR013W'	'YML046W'		insert into iter_protein_graph(graph_code,protein1,protein2,edge_weight) values (		insert into iter_protein_graph(graph_code,protein1,protein2,edge_weight) values ('GU1','YGR013W','YML046W',1);
YGR013W	YKL012W	1		'GU1'	'YGR013W'	'YKL012W'		insert into iter_protein_graph(graph_code,protein1,protein2,edge_weight) values (		insert into iter_protein_graph(graph_code,protein1,protein2,edge_weight) values ('GU1','YGR013W','YKL012W',1);
YGR013W	YDR235W	1		'GU1'	'YGR013W'	'YDR235W'		insert into iter_protein_graph(graph_code,protein1,protein2,edge_weight) values (		insert into iter_protein_graph(graph_code,protein1,protein2,edge_weight) values ('GU1','YGR013W','YDR235W',1);
YGR013W	YER029C	1		'GU1'	'YGR013W'	'YER029C'		insert into iter_protein_graph(graph_code,protein1,protein2,edge_weight) values (		insert into iter_protein_graph(graph_code,protein1,protein2,edge_weight) values ('GU1','YGR013W','YER029C',1);
YGR013W	YGR074W	1		'GU1'	'YGR013W'	'YGR074W'		insert into iter_protein_graph(graph_code,protein1,protein2,edge_weight) values (		insert into iter_protein_graph(graph_code,protein1,protein2,edge_weight) values ('GU1','YGR013W','YGR074W',1);
YGR013W	YLR275W	1		'GU1'	'YGR013W'	'YLR275W'		insert into iter_protein_graph(graph_code,protein1,protein2,edge_weight) values (		insert into iter_protein_graph(graph_code,protein1,protein2,edge_weight) values ('GU1','YGR013W','YLR275W',1);
YGR013W	YLR147C	1		'GU1'	'YGR013W'	'YLR147C'		insert into iter_protein_graph(graph_code,protein1,protein2,edge_weight) values (		insert into iter_protein_graph(graph_code,protein1,protein2,edge_weight) values ('GU1','YGR013W','YLR147C',1);
YGR013W	YIL061C	1		'GU1'	'YGR013W'	'YIL061C'		insert into iter_protein_graph(graph_code,protein1,protein2,edge_weight) values (		insert into iter_protein_graph(graph_code,protein1,protein2,edge_weight) values ('GU1','YGR013W','YIL061C',1);
YGR013W	YDR240C	1		'GU1'	'YGR013W'	'YDR240C'		insert into iter_protein_graph(graph_code,protein1,protein2,edge_weight) values (		insert into iter_protein_graph(graph_code,protein1,protein2,edge_weight) values ('GU1','YGR013W','YDR240C',1);
YGR013W	YMR125W	1		'GU1'	'YGR013W'	'YMR125W'		insert into iter_protein_graph(graph_code,protein1,protein2,edge_weight) values (		insert into iter_protein_graph(graph_code,protein1,protein2,edge_weight) values ('GU1','YGR013W','YMR125W',1);
YGR013W	YLR298C	1		'GU1'	'YGR013W'	'YLR298C'		insert into iter_protein_graph(graph_code,protein1,protein2,edge_weight) values (		insert into iter_protein_graph(graph_code,protein1,protein2,edge_weight) values ('GU1','YGR013W','YLR298C',1);
YGR074W	YER172C	1		'GU1'	'YGR074W'	'YER172C'		insert into iter_protein_graph(graph_code,protein1,protein2,edge_weight) values (		insert into iter_protein_graph(graph_code,protein1,protein2,edge_weight) values ('GU1','YGR074W','YER172C',1);
YGR074W	YPL213W	1		'GU1'	'YGR074W'	'YPL213W'		insert into iter_protein_graph(graph_code,protein1,protein2,edge_weight) values (		insert into iter_protein_graph(graph_code,protein1,protein2,edge_weight) values ('GU1','YGR074W','YPL213W',1);
YGR074W	YJL203W	1		'GU1'	'YGR074W'	'YJL203W'		insert into iter_protein_graph(graph_code,protein1,protein2,edge_weight) values (		insert into iter_protein_graph(graph_code,protein1,protein2,edge_weight) values ('GU1','YGR074W','YJL203W',1);
YGR074W	YGR091W	1		'GU1'	'YGR074W'	'YGR091W'		insert into iter_protein_graph(graph_code,protein1,protein2,edge_weight) values (		insert into iter_protein_graph(graph_code,protein1,protein2,edge_weight) values ('GU1','YGR074W','YGR091W',1);
YGR074W	YML046W	1		'GU1'	'YGR074W'	'YML046W'		insert into iter_protein_graph(graph_code,protein1,protein2,edge_weight) values (		insert into iter_protein_graph(graph_code,protein1,protein2,edge_weight) values ('GU1','YGR074W','YML046W',1);
YGR074W	YBR055C	1		'GU1'	'YGR074W'	'YBR055C'		insert into iter_protein_graph(graph_code,protein1,protein2,edge_weight) values (		insert into iter_protein_graph(graph_code,protein1,protein2,edge_weight) values ('GU1','YGR074W','YBR055C',1);
YGR074W	YHR165C	1		'GU1'	'YGR074W'	'YHR165C'		insert into iter_protein_graph(graph_code,protein1,protein2,edge_weight) values (		insert into iter_protein_graph(graph_code,protein1,protein2,edge_weight) values ('GU1','YGR074W','YHR165C',1);
YGR074W	YDL030W	1		'GU1'	'YGR074W'	'YDL030W'		insert into iter_protein_graph(graph_code,protein1,protein2,edge_weight) values (		insert into iter_protein_graph(graph_code,protein1,protein2,edge_weight) values ('GU1','YGR074W','YDL030W',1);
YGR074W	YER029C	1		'GU1'	'YGR074W'	'YER029C'		insert into iter_protein_graph(graph_code,protein1,protein2,edge_weight) values (		insert into iter_protein_graph(graph_code,protein1,protein2,edge_weight) values ('GU1','YGR074W','YER029C',1);
YGR074W	YLR147C	1		'GU1'	'YGR074W'	'YLR147C'		insert into iter_protein_graph(graph_code,protein1,protein2,edge_weight) values (		insert into iter_protein_graph(graph_code,protein1,protein2,edge_weight) values ('GU1','YGR074W','YLR147C',1);
YGR074W	YKL173W	1		'GU1'	'YGR074W'	'YKL173W'		insert into iter_protein_graph(graph_code,protein1,protein2,edge_weight) values (		insert into iter_protein_graph(graph_code,protein1,protein2,edge_weight) values ('GU1','YGR074W','YKL173W',1);
YGR074W	YDR240C	1		'GU1'	'YGR074W'	'YDR240C'		insert into iter_protein_graph(graph_code,protein1,protein2,edge_weight) values (		insert into iter_protein_graph(graph_code,protein1,protein2,edge_weight) values ('GU1','YGR074W','YDR240C',1);
YGR091W	YER172C	1		'GU1'	'YGR091W'	'YER172C'		insert into iter_protein_graph(graph_code,protein1,protein2,edge_weight) values (		insert into iter_protein_graph(graph_code,protein1,protein2,edge_weight) values ('GU1','YGR091W','YER172C',1);
YGR091W	YPR082C	1		'GU1'	'YGR091W'	'YPR082C'		insert into iter_protein_graph(graph_code,protein1,protein2,edge_weight) values (		insert into iter_protein_graph(graph_code,protein1,protein2,edge_weight) values ('GU1','YGR091W','YPR082C',1);
YGR091W	YDR473C	1		'GU1'	'YGR091W'	'YDR473C'		insert into iter_protein_graph(graph_code,protein1,protein2,edge_weight) values (		insert into iter_protein_graph(graph_code,protein1,protein2,edge_weight) values ('GU1','YGR091W','YDR473C',1);
YGR091W	YPR178W	1		'GU1'	'YGR091W'	'YPR178W'		insert into iter_protein_graph(graph_code,protein1,protein2,edge_weight) values (		insert into iter_protein_graph(graph_code,protein1,protein2,edge_weight) values ('GU1','YGR091W','YPR178W',1);
YGR091W	YBR055C	1		'GU1'	'YGR091W'	'YBR055C'		insert into iter_protein_graph(graph_code,protein1,protein2,edge_weight) values (		insert into iter_protein_graph(graph_code,protein1,protein2,edge_weight) values ('GU1','YGR091W','YBR055C',1);
YGR091W	YHR165C	1		'GU1'	'YGR091W'	'YHR165C'		insert into iter_protein_graph(graph_code,protein1,protein2,edge_weight) values (		insert into iter_protein_graph(graph_code,protein1,protein2,edge_weight) values ('GU1','YGR091W','YHR165C',1);
YGR091W	YER029C	1		'GU1'	'YGR091W'	'YER029C'		insert into iter_protein_graph(graph_code,protein1,protein2,edge_weight) values (		insert into iter_protein_graph(graph_code,protein1,protein2,edge_weight) values ('GU1','YGR091W','YER029C',1);
YGR091W	YLR275W	1		'GU1'	'YGR091W'	'YLR275W'		insert into iter_protein_graph(graph_code,protein1,protein2,edge_weight) values (		insert into iter_protein_graph(graph_code,protein1,protein2,edge_weight) values ('GU1','YGR091W','YLR275W',1);
YGR091W	YKL173W	1		'GU1'	'YGR091W'	'YKL173W'		insert into iter_protein_graph(graph_code,protein1,protein2,edge_weight) values (		insert into iter_protein_graph(graph_code,protein1,protein2,edge_weight) values ('GU1','YGR091W','YKL173W',1);
YGR091W	YOR308C	1		'GU1'	'YGR091W'	'YOR308C'		insert into iter_protein_graph(graph_code,protein1,protein2,edge_weight) values (		insert into iter_protein_graph(graph_code,protein1,protein2,edge_weight) values ('GU1','YGR091W','YOR308C',1);
YGR091W	YBR152W	1		'GU1'	'YGR091W'	'YBR152W'		insert into iter_protein_graph(graph_code,protein1,protein2,edge_weight) values (		insert into iter_protein_graph(graph_code,protein1,protein2,edge_weight) values ('GU1','YGR091W','YBR152W',1);
YGR162W	YER165W	1		'GU1'	'YGR162W'	'YER165W'		insert into iter_protein_graph(graph_code,protein1,protein2,edge_weight) values (		insert into iter_protein_graph(graph_code,protein1,protein2,edge_weight) values ('GU1','YGR162W','YER165W',1);
YGR162W	YJL190C	1		'GU1'	'YGR162W'	'YJL190C'		insert into iter_protein_graph(graph_code,protein1,protein2,edge_weight) values (		insert into iter_protein_graph(graph_code,protein1,protein2,edge_weight) values ('GU1','YGR162W','YJL190C',1);
YGR162W	YIL061C	1		'GU1'	'YGR162W'	'YIL061C'		insert into iter_protein_graph(graph_code,protein1,protein2,edge_weight) values (		insert into iter_protein_graph(graph_code,protein1,protein2,edge_weight) values ('GU1','YGR162W','YIL061C',1);
YGR162W	YCL037C	1		'GU1'	'YGR162W'	'YCL037C'		insert into iter_protein_graph(graph_code,protein1,protein2,edge_weight) values (		insert into iter_protein_graph(graph_code,protein1,protein2,edge_weight) values ('GU1','YGR162W','YCL037C',1);
YGR162W	YMR125W	1		'GU1'	'YGR162W'	'YMR125W'		insert into iter_protein_graph(graph_code,protein1,protein2,edge_weight) values (		insert into iter_protein_graph(graph_code,protein1,protein2,edge_weight) values ('GU1','YGR162W','YMR125W',1);
YHR086W	YPL178W	1		'GU1'	'YHR086W'	'YPL178W'		insert into iter_protein_graph(graph_code,protein1,protein2,edge_weight) values (		insert into iter_protein_graph(graph_code,protein1,protein2,edge_weight) values ('GU1','YHR086W','YPL178W',1);
YHR086W	YDL087C	1		'GU1'	'YHR086W'	'YDL087C'		insert into iter_protein_graph(graph_code,protein1,protein2,edge_weight) values (		insert into iter_protein_graph(graph_code,protein1,protein2,edge_weight) values ('GU1','YHR086W','YDL087C',1);
YHR086W	YBR119W	1		'GU1'	'YHR086W'	'YBR119W'		insert into iter_protein_graph(graph_code,protein1,protein2,edge_weight) values (		insert into iter_protein_graph(graph_code,protein1,protein2,edge_weight) values ('GU1','YHR086W','YBR119W',1);
YHR086W	YDR432W	1		'GU1'	'YHR086W'	'YDR432W'		insert into iter_protein_graph(graph_code,protein1,protein2,edge_weight) values (		insert into iter_protein_graph(graph_code,protein1,protein2,edge_weight) values ('GU1','YHR086W','YDR432W',1);
YHR086W	YER165W	1		'GU1'	'YHR086W'	'YER165W'		insert into iter_protein_graph(graph_code,protein1,protein2,edge_weight) values (		insert into iter_protein_graph(graph_code,protein1,protein2,edge_weight) values ('GU1','YHR086W','YER165W',1);
YHR086W	YDL043C	1		'GU1'	'YHR086W'	'YDL043C'		insert into iter_protein_graph(graph_code,protein1,protein2,edge_weight) values (		insert into iter_protein_graph(graph_code,protein1,protein2,edge_weight) values ('GU1','YHR086W','YDL043C',1);
YHR086W	YML046W	1		'GU1'	'YHR086W'	'YML046W'		insert into iter_protein_graph(graph_code,protein1,protein2,edge_weight) values (		insert into iter_protein_graph(graph_code,protein1,protein2,edge_weight) values ('GU1','YHR086W','YML046W',1);
YHR086W	YKL012W	1		'GU1'	'YHR086W'	'YKL012W'		insert into iter_protein_graph(graph_code,protein1,protein2,edge_weight) values (		insert into iter_protein_graph(graph_code,protein1,protein2,edge_weight) values ('GU1','YHR086W','YKL012W',1);
YHR086W	YDR235W	1		'GU1'	'YHR086W'	'YDR235W'		insert into iter_protein_graph(graph_code,protein1,protein2,edge_weight) values (		insert into iter_protein_graph(graph_code,protein1,protein2,edge_weight) values ('GU1','YHR086W','YDR235W',1);
YHR086W	YER029C	1		'GU1'	'YHR086W'	'YER029C'		insert into iter_protein_graph(graph_code,protein1,protein2,edge_weight) values (		insert into iter_protein_graph(graph_code,protein1,protein2,edge_weight) values ('GU1','YHR086W','YER029C',1);
YHR086W	YLR275W	1		'GU1'	'YHR086W'	'YLR275W'		insert into iter_protein_graph(graph_code,protein1,protein2,edge_weight) values (		insert into iter_protein_graph(graph_code,protein1,protein2,edge_weight) values ('GU1','YHR086W','YLR275W',1);
YHR086W	YLR147C	1		'GU1'	'YHR086W'	'YLR147C'		insert into iter_protein_graph(graph_code,protein1,protein2,edge_weight) values (		insert into iter_protein_graph(graph_code,protein1,protein2,edge_weight) values ('GU1','YHR086W','YLR147C',1);
YHR086W	YIL061C	1		'GU1'	'YHR086W'	'YIL061C'		insert into iter_protein_graph(graph_code,protein1,protein2,edge_weight) values (		insert into iter_protein_graph(graph_code,protein1,protein2,edge_weight) values ('GU1','YHR086W','YIL061C',1);
YHR086W	YKL173W	1		'GU1'	'YHR086W'	'YKL173W'		insert into iter_protein_graph(graph_code,protein1,protein2,edge_weight) values (		insert into iter_protein_graph(graph_code,protein1,protein2,edge_weight) values ('GU1','YHR086W','YKL173W',1);
YHR086W	YDR240C	1		'GU1'	'YHR086W'	'YDR240C'		insert into iter_protein_graph(graph_code,protein1,protein2,edge_weight) values (		insert into iter_protein_graph(graph_code,protein1,protein2,edge_weight) values ('GU1','YHR086W','YDR240C',1);
YHR086W	YGR013W	1		'GU1'	'YHR086W'	'YGR013W'		insert into iter_protein_graph(graph_code,protein1,protein2,edge_weight) values (		insert into iter_protein_graph(graph_code,protein1,protein2,edge_weight) values ('GU1','YHR086W','YGR013W',1);
YHR086W	YMR125W	1		'GU1'	'YHR086W'	'YMR125W'		insert into iter_protein_graph(graph_code,protein1,protein2,edge_weight) values (		insert into iter_protein_graph(graph_code,protein1,protein2,edge_weight) values ('GU1','YHR086W','YMR125W',1);
YHR086W	YGL049C	1		'GU1'	'YHR086W'	'YGL049C'		insert into iter_protein_graph(graph_code,protein1,protein2,edge_weight) values (		insert into iter_protein_graph(graph_code,protein1,protein2,edge_weight) values ('GU1','YHR086W','YGL049C',1);
YHR086W	YLR298C	1		'GU1'	'YHR086W'	'YLR298C'		insert into iter_protein_graph(graph_code,protein1,protein2,edge_weight) values (		insert into iter_protein_graph(graph_code,protein1,protein2,edge_weight) values ('GU1','YHR086W','YLR298C',1);
YHR165C	YBL074C	1		'GU1'	'YHR165C'	'YBL074C'		insert into iter_protein_graph(graph_code,protein1,protein2,edge_weight) values (		insert into iter_protein_graph(graph_code,protein1,protein2,edge_weight) values ('GU1','YHR165C','YBL074C',1);
YHR165C	YER172C	1		'GU1'	'YHR165C'	'YER172C'		insert into iter_protein_graph(graph_code,protein1,protein2,edge_weight) values (		insert into iter_protein_graph(graph_code,protein1,protein2,edge_weight) values ('GU1','YHR165C','YER172C',1);
YHR165C	YER165W	1		'GU1'	'YHR165C'	'YER165W'		insert into iter_protein_graph(graph_code,protein1,protein2,edge_weight) values (		insert into iter_protein_graph(graph_code,protein1,protein2,edge_weight) values ('GU1','YHR165C','YER165W',1);
YHR165C	YDR473C	1		'GU1'	'YHR165C'	'YDR473C'		insert into iter_protein_graph(graph_code,protein1,protein2,edge_weight) values (		insert into iter_protein_graph(graph_code,protein1,protein2,edge_weight) values ('GU1','YHR165C','YDR473C',1);
YHR165C	YGR091W	1		'GU1'	'YHR165C'	'YGR091W'		insert into iter_protein_graph(graph_code,protein1,protein2,edge_weight) values (		insert into iter_protein_graph(graph_code,protein1,protein2,edge_weight) values ('GU1','YHR165C','YGR091W',1);
YHR165C	YPR178W	1		'GU1'	'YHR165C'	'YPR178W'		insert into iter_protein_graph(graph_code,protein1,protein2,edge_weight) values (		insert into iter_protein_graph(graph_code,protein1,protein2,edge_weight) values ('GU1','YHR165C','YPR178W',1);
YHR165C	YBR055C	1		'GU1'	'YHR165C'	'YBR055C'		insert into iter_protein_graph(graph_code,protein1,protein2,edge_weight) values (		insert into iter_protein_graph(graph_code,protein1,protein2,edge_weight) values ('GU1','YHR165C','YBR055C',1);
YHR165C	YDL030W	1		'GU1'	'YHR165C'	'YDL030W'		insert into iter_protein_graph(graph_code,protein1,protein2,edge_weight) values (		insert into iter_protein_graph(graph_code,protein1,protein2,edge_weight) values ('GU1','YHR165C','YDL030W',1);
YHR165C	YML049C	1		'GU1'	'YHR165C'	'YML049C'		insert into iter_protein_graph(graph_code,protein1,protein2,edge_weight) values (		insert into iter_protein_graph(graph_code,protein1,protein2,edge_weight) values ('GU1','YHR165C','YML049C',1);
YHR165C	YER029C	1		'GU1'	'YHR165C'	'YER029C'		insert into iter_protein_graph(graph_code,protein1,protein2,edge_weight) values (		insert into iter_protein_graph(graph_code,protein1,protein2,edge_weight) values ('GU1','YHR165C','YER029C',1);
YHR165C	YLR147C	1		'GU1'	'YHR165C'	'YLR147C'		insert into iter_protein_graph(graph_code,protein1,protein2,edge_weight) values (		insert into iter_protein_graph(graph_code,protein1,protein2,edge_weight) values ('GU1','YHR165C','YLR147C',1);
YHR165C	YKL173W	1		'GU1'	'YHR165C'	'YKL173W'		insert into iter_protein_graph(graph_code,protein1,protein2,edge_weight) values (		insert into iter_protein_graph(graph_code,protein1,protein2,edge_weight) values ('GU1','YHR165C','YKL173W',1);
YHR165C	YOR308C	1		'GU1'	'YHR165C'	'YOR308C'		insert into iter_protein_graph(graph_code,protein1,protein2,edge_weight) values (		insert into iter_protein_graph(graph_code,protein1,protein2,edge_weight) values ('GU1','YHR165C','YOR308C',1);
YHR165C	YLR424W	1		'GU1'	'YHR165C'	'YLR424W'		insert into iter_protein_graph(graph_code,protein1,protein2,edge_weight) values (		insert into iter_protein_graph(graph_code,protein1,protein2,edge_weight) values ('GU1','YHR165C','YLR424W',1);
YIL061C	YDL087C	1		'GU1'	'YIL061C'	'YDL087C'		insert into iter_protein_graph(graph_code,protein1,protein2,edge_weight) values (		insert into iter_protein_graph(graph_code,protein1,protein2,edge_weight) values ('GU1','YIL061C','YDL087C',1);
YIL061C	YHR086W	1		'GU1'	'YIL061C'	'YHR086W'		insert into iter_protein_graph(graph_code,protein1,protein2,edge_weight) values (		insert into iter_protein_graph(graph_code,protein1,protein2,edge_weight) values ('GU1','YIL061C','YHR086W',1);
YIL061C	YER165W	1		'GU1'	'YIL061C'	'YER165W'		insert into iter_protein_graph(graph_code,protein1,protein2,edge_weight) values (		insert into iter_protein_graph(graph_code,protein1,protein2,edge_weight) values ('GU1','YIL061C','YER165W',1);
YIL061C	YML046W	1		'GU1'	'YIL061C'	'YML046W'		insert into iter_protein_graph(graph_code,protein1,protein2,edge_weight) values (		insert into iter_protein_graph(graph_code,protein1,protein2,edge_weight) values ('GU1','YIL061C','YML046W',1);
YIL061C	YKL012W	1		'GU1'	'YIL061C'	'YKL012W'		insert into iter_protein_graph(graph_code,protein1,protein2,edge_weight) values (		insert into iter_protein_graph(graph_code,protein1,protein2,edge_weight) values ('GU1','YIL061C','YKL012W',1);
YIL061C	YDR235W	1		'GU1'	'YIL061C'	'YDR235W'		insert into iter_protein_graph(graph_code,protein1,protein2,edge_weight) values (		insert into iter_protein_graph(graph_code,protein1,protein2,edge_weight) values ('GU1','YIL061C','YDR235W',1);
YIL061C	YDR240C	1		'GU1'	'YIL061C'	'YDR240C'		insert into iter_protein_graph(graph_code,protein1,protein2,edge_weight) values (		insert into iter_protein_graph(graph_code,protein1,protein2,edge_weight) values ('GU1','YIL061C','YDR240C',1);
YIL061C	YGR013W	1		'GU1'	'YIL061C'	'YGR013W'		insert into iter_protein_graph(graph_code,protein1,protein2,edge_weight) values (		insert into iter_protein_graph(graph_code,protein1,protein2,edge_weight) values ('GU1','YIL061C','YGR013W',1);
YIL061C	YMR125W	1		'GU1'	'YIL061C'	'YMR125W'		insert into iter_protein_graph(graph_code,protein1,protein2,edge_weight) values (		insert into iter_protein_graph(graph_code,protein1,protein2,edge_weight) values ('GU1','YIL061C','YMR125W',1);
YJL050W	YPL190C	1		'GU1'	'YJL050W'	'YPL190C'		insert into iter_protein_graph(graph_code,protein1,protein2,edge_weight) values (		insert into iter_protein_graph(graph_code,protein1,protein2,edge_weight) values ('GU1','YJL050W','YPL190C',1);
YJL203W	YER172C	1		'GU1'	'YJL203W'	'YER172C'		insert into iter_protein_graph(graph_code,protein1,protein2,edge_weight) values (		insert into iter_protein_graph(graph_code,protein1,protein2,edge_weight) values ('GU1','YJL203W','YER172C',1);
YJL203W	YMR240C	1		'GU1'	'YJL203W'	'YMR240C'		insert into iter_protein_graph(graph_code,protein1,protein2,edge_weight) values (		insert into iter_protein_graph(graph_code,protein1,protein2,edge_weight) values ('GU1','YJL203W','YMR240C',1);
YJL203W	YMR288W	1		'GU1'	'YJL203W'	'YMR288W'		insert into iter_protein_graph(graph_code,protein1,protein2,edge_weight) values (		insert into iter_protein_graph(graph_code,protein1,protein2,edge_weight) values ('GU1','YJL203W','YMR288W',1);
YJL203W	YOR319W	1		'GU1'	'YJL203W'	'YOR319W'		insert into iter_protein_graph(graph_code,protein1,protein2,edge_weight) values (		insert into iter_protein_graph(graph_code,protein1,protein2,edge_weight) values ('GU1','YJL203W','YOR319W',1);
YJL203W	YPL213W	1		'GU1'	'YJL203W'	'YPL213W'		insert into iter_protein_graph(graph_code,protein1,protein2,edge_weight) values (		insert into iter_protein_graph(graph_code,protein1,protein2,edge_weight) values ('GU1','YJL203W','YPL213W',1);
YJL203W	YER165W	1		'GU1'	'YJL203W'	'YER165W'		insert into iter_protein_graph(graph_code,protein1,protein2,edge_weight) values (		insert into iter_protein_graph(graph_code,protein1,protein2,edge_weight) values ('GU1','YJL203W','YER165W',1);
YJL203W	YDL043C	1		'GU1'	'YJL203W'	'YDL043C'		insert into iter_protein_graph(graph_code,protein1,protein2,edge_weight) values (		insert into iter_protein_graph(graph_code,protein1,protein2,edge_weight) values ('GU1','YJL203W','YDL043C',1);
YJL203W	YPR178W	1		'GU1'	'YJL203W'	'YPR178W'		insert into iter_protein_graph(graph_code,protein1,protein2,edge_weight) values (		insert into iter_protein_graph(graph_code,protein1,protein2,edge_weight) values ('GU1','YJL203W','YPR178W',1);
YJL203W	YHR165C	1		'GU1'	'YJL203W'	'YHR165C'		insert into iter_protein_graph(graph_code,protein1,protein2,edge_weight) values (		insert into iter_protein_graph(graph_code,protein1,protein2,edge_weight) values ('GU1','YJL203W','YHR165C',1);
YJL203W	YDL030W	1		'GU1'	'YJL203W'	'YDL030W'		insert into iter_protein_graph(graph_code,protein1,protein2,edge_weight) values (		insert into iter_protein_graph(graph_code,protein1,protein2,edge_weight) values ('GU1','YJL203W','YDL030W',1);
YJL203W	YML049C	1		'GU1'	'YJL203W'	'YML049C'		insert into iter_protein_graph(graph_code,protein1,protein2,edge_weight) values (		insert into iter_protein_graph(graph_code,protein1,protein2,edge_weight) values ('GU1','YJL203W','YML049C',1);
YJL203W	YKL173W	1		'GU1'	'YJL203W'	'YKL173W'		insert into iter_protein_graph(graph_code,protein1,protein2,edge_weight) values (		insert into iter_protein_graph(graph_code,protein1,protein2,edge_weight) values ('GU1','YJL203W','YKL173W',1);
YKL012W	YDL087C	1		'GU1'	'YKL012W'	'YDL087C'		insert into iter_protein_graph(graph_code,protein1,protein2,edge_weight) values (		insert into iter_protein_graph(graph_code,protein1,protein2,edge_weight) values ('GU1','YKL012W','YDL087C',1);
YKL012W	YBR119W	1		'GU1'	'YKL012W'	'YBR119W'		insert into iter_protein_graph(graph_code,protein1,protein2,edge_weight) values (		insert into iter_protein_graph(graph_code,protein1,protein2,edge_weight) values ('GU1','YKL012W','YBR119W',1);
YKL012W	YHR086W	1		'GU1'	'YKL012W'	'YHR086W'		insert into iter_protein_graph(graph_code,protein1,protein2,edge_weight) values (		insert into iter_protein_graph(graph_code,protein1,protein2,edge_weight) values ('GU1','YKL012W','YHR086W',1);
YKL012W	YER165W	1		'GU1'	'YKL012W'	'YER165W'		insert into iter_protein_graph(graph_code,protein1,protein2,edge_weight) values (		insert into iter_protein_graph(graph_code,protein1,protein2,edge_weight) values ('GU1','YKL012W','YER165W',1);
YKL012W	YGL094C	1		'GU1'	'YKL012W'	'YGL094C'		insert into iter_protein_graph(graph_code,protein1,protein2,edge_weight) values (		insert into iter_protein_graph(graph_code,protein1,protein2,edge_weight) values ('GU1','YKL012W','YGL094C',1);
YKL012W	YML046W	1		'GU1'	'YKL012W'	'YML046W'		insert into iter_protein_graph(graph_code,protein1,protein2,edge_weight) values (		insert into iter_protein_graph(graph_code,protein1,protein2,edge_weight) values ('GU1','YKL012W','YML046W',1);
YKL012W	YDR235W	1		'GU1'	'YKL012W'	'YDR235W'		insert into iter_protein_graph(graph_code,protein1,protein2,edge_weight) values (		insert into iter_protein_graph(graph_code,protein1,protein2,edge_weight) values ('GU1','YKL012W','YDR235W',1);
YKL012W	YER029C	1		'GU1'	'YKL012W'	'YER029C'		insert into iter_protein_graph(graph_code,protein1,protein2,edge_weight) values (		insert into iter_protein_graph(graph_code,protein1,protein2,edge_weight) values ('GU1','YKL012W','YER029C',1);
YKL012W	YIL061C	1		'GU1'	'YKL012W'	'YIL061C'		insert into iter_protein_graph(graph_code,protein1,protein2,edge_weight) values (		insert into iter_protein_graph(graph_code,protein1,protein2,edge_weight) values ('GU1','YKL012W','YIL061C',1);
YKL012W	YDR240C	1		'GU1'	'YKL012W'	'YDR240C'		insert into iter_protein_graph(graph_code,protein1,protein2,edge_weight) values (		insert into iter_protein_graph(graph_code,protein1,protein2,edge_weight) values ('GU1','YKL012W','YDR240C',1);
YKL012W	YGR013W	1		'GU1'	'YKL012W'	'YGR013W'		insert into iter_protein_graph(graph_code,protein1,protein2,edge_weight) values (		insert into iter_protein_graph(graph_code,protein1,protein2,edge_weight) values ('GU1','YKL012W','YGR013W',1);
YKL012W	YGR074W	1		'GU1'	'YKL012W'	'YGR074W'		insert into iter_protein_graph(graph_code,protein1,protein2,edge_weight) values (		insert into iter_protein_graph(graph_code,protein1,protein2,edge_weight) values ('GU1','YKL012W','YGR074W',1);
YKL012W	YLR147C	1		'GU1'	'YKL012W'	'YLR147C'		insert into iter_protein_graph(graph_code,protein1,protein2,edge_weight) values (		insert into iter_protein_graph(graph_code,protein1,protein2,edge_weight) values ('GU1','YKL012W','YLR147C',1);
YKL173W	YBL074C	1		'GU1'	'YKL173W'	'YBL074C'		insert into iter_protein_graph(graph_code,protein1,protein2,edge_weight) values (		insert into iter_protein_graph(graph_code,protein1,protein2,edge_weight) values ('GU1','YKL173W','YBL074C',1);
YKL173W	YER172C	1		'GU1'	'YKL173W'	'YER172C'		insert into iter_protein_graph(graph_code,protein1,protein2,edge_weight) values (		insert into iter_protein_graph(graph_code,protein1,protein2,edge_weight) values ('GU1','YKL173W','YER172C',1);
YKL173W	YPR082C	1		'GU1'	'YKL173W'	'YPR082C'		insert into iter_protein_graph(graph_code,protein1,protein2,edge_weight) values (		insert into iter_protein_graph(graph_code,protein1,protein2,edge_weight) values ('GU1','YKL173W','YPR082C',1);
YKL173W	YDR473C	1		'GU1'	'YKL173W'	'YDR473C'		insert into iter_protein_graph(graph_code,protein1,protein2,edge_weight) values (		insert into iter_protein_graph(graph_code,protein1,protein2,edge_weight) values ('GU1','YKL173W','YDR473C',1);
YKL173W	YPR178W	1		'GU1'	'YKL173W'	'YPR178W'		insert into iter_protein_graph(graph_code,protein1,protein2,edge_weight) values (		insert into iter_protein_graph(graph_code,protein1,protein2,edge_weight) values ('GU1','YKL173W','YPR178W',1);
YKL173W	YBR055C	1		'GU1'	'YKL173W'	'YBR055C'		insert into iter_protein_graph(graph_code,protein1,protein2,edge_weight) values (		insert into iter_protein_graph(graph_code,protein1,protein2,edge_weight) values ('GU1','YKL173W','YBR055C',1);
YKL173W	YHR165C	1		'GU1'	'YKL173W'	'YHR165C'		insert into iter_protein_graph(graph_code,protein1,protein2,edge_weight) values (		insert into iter_protein_graph(graph_code,protein1,protein2,edge_weight) values ('GU1','YKL173W','YHR165C',1);
YKL173W	YER029C	1		'GU1'	'YKL173W'	'YER029C'		insert into iter_protein_graph(graph_code,protein1,protein2,edge_weight) values (		insert into iter_protein_graph(graph_code,protein1,protein2,edge_weight) values ('GU1','YKL173W','YER029C',1);
YKL173W	YGR074W	1		'GU1'	'YKL173W'	'YGR074W'		insert into iter_protein_graph(graph_code,protein1,protein2,edge_weight) values (		insert into iter_protein_graph(graph_code,protein1,protein2,edge_weight) values ('GU1','YKL173W','YGR074W',1);
YKL173W	YLR275W	1		'GU1'	'YKL173W'	'YLR275W'		insert into iter_protein_graph(graph_code,protein1,protein2,edge_weight) values (		insert into iter_protein_graph(graph_code,protein1,protein2,edge_weight) values ('GU1','YKL173W','YLR275W',1);
YKL173W	YDL098C	1		'GU1'	'YKL173W'	'YDL098C'		insert into iter_protein_graph(graph_code,protein1,protein2,edge_weight) values (		insert into iter_protein_graph(graph_code,protein1,protein2,edge_weight) values ('GU1','YKL173W','YDL098C',1);
YLR226W	YPR161C	1		'GU1'	'YLR226W'	'YPR161C'		insert into iter_protein_graph(graph_code,protein1,protein2,edge_weight) values (		insert into iter_protein_graph(graph_code,protein1,protein2,edge_weight) values ('GU1','YLR226W','YPR161C',1);
YLR298C	YDL087C	1		'GU1'	'YLR298C'	'YDL087C'		insert into iter_protein_graph(graph_code,protein1,protein2,edge_weight) values (		insert into iter_protein_graph(graph_code,protein1,protein2,edge_weight) values ('GU1','YLR298C','YDL087C',1);
YLR298C	YBR119W	1		'GU1'	'YLR298C'	'YBR119W'		insert into iter_protein_graph(graph_code,protein1,protein2,edge_weight) values (		insert into iter_protein_graph(graph_code,protein1,protein2,edge_weight) values ('GU1','YLR298C','YBR119W',1);
YLR298C	YHR086W	1		'GU1'	'YLR298C'	'YHR086W'		insert into iter_protein_graph(graph_code,protein1,protein2,edge_weight) values (		insert into iter_protein_graph(graph_code,protein1,protein2,edge_weight) values ('GU1','YLR298C','YHR086W',1);
YLR298C	YER165W	1		'GU1'	'YLR298C'	'YER165W'		insert into iter_protein_graph(graph_code,protein1,protein2,edge_weight) values (		insert into iter_protein_graph(graph_code,protein1,protein2,edge_weight) values ('GU1','YLR298C','YER165W',1);
YLR298C	YML046W	1		'GU1'	'YLR298C'	'YML046W'		insert into iter_protein_graph(graph_code,protein1,protein2,edge_weight) values (		insert into iter_protein_graph(graph_code,protein1,protein2,edge_weight) values ('GU1','YLR298C','YML046W',1);
YLR298C	YKL012W	1		'GU1'	'YLR298C'	'YKL012W'		insert into iter_protein_graph(graph_code,protein1,protein2,edge_weight) values (		insert into iter_protein_graph(graph_code,protein1,protein2,edge_weight) values ('GU1','YLR298C','YKL012W',1);
YLR298C	YDR235W	1		'GU1'	'YLR298C'	'YDR235W'		insert into iter_protein_graph(graph_code,protein1,protein2,edge_weight) values (		insert into iter_protein_graph(graph_code,protein1,protein2,edge_weight) values ('GU1','YLR298C','YDR235W',1);
YLR298C	YER029C	1		'GU1'	'YLR298C'	'YER029C'		insert into iter_protein_graph(graph_code,protein1,protein2,edge_weight) values (		insert into iter_protein_graph(graph_code,protein1,protein2,edge_weight) values ('GU1','YLR298C','YER029C',1);
YLR298C	YGR074W	1		'GU1'	'YLR298C'	'YGR074W'		insert into iter_protein_graph(graph_code,protein1,protein2,edge_weight) values (		insert into iter_protein_graph(graph_code,protein1,protein2,edge_weight) values ('GU1','YLR298C','YGR074W',1);
YLR298C	YLR275W	1		'GU1'	'YLR298C'	'YLR275W'		insert into iter_protein_graph(graph_code,protein1,protein2,edge_weight) values (		insert into iter_protein_graph(graph_code,protein1,protein2,edge_weight) values ('GU1','YLR298C','YLR275W',1);
YLR298C	YIL061C	1		'GU1'	'YLR298C'	'YIL061C'		insert into iter_protein_graph(graph_code,protein1,protein2,edge_weight) values (		insert into iter_protein_graph(graph_code,protein1,protein2,edge_weight) values ('GU1','YLR298C','YIL061C',1);
YLR298C	YDR240C	1		'GU1'	'YLR298C'	'YDR240C'		insert into iter_protein_graph(graph_code,protein1,protein2,edge_weight) values (		insert into iter_protein_graph(graph_code,protein1,protein2,edge_weight) values ('GU1','YLR298C','YDR240C',1);
YLR298C	YGR013W	1		'GU1'	'YLR298C'	'YGR013W'		insert into iter_protein_graph(graph_code,protein1,protein2,edge_weight) values (		insert into iter_protein_graph(graph_code,protein1,protein2,edge_weight) values ('GU1','YLR298C','YGR013W',1);
YLR298C	YMR125W	1		'GU1'	'YLR298C'	'YMR125W'		insert into iter_protein_graph(graph_code,protein1,protein2,edge_weight) values (		insert into iter_protein_graph(graph_code,protein1,protein2,edge_weight) values ('GU1','YLR298C','YMR125W',1);
YLR424W	YER172C	1		'GU1'	'YLR424W'	'YER172C'		insert into iter_protein_graph(graph_code,protein1,protein2,edge_weight) values (		insert into iter_protein_graph(graph_code,protein1,protein2,edge_weight) values ('GU1','YLR424W','YER172C',1);
YLR424W	YHR165C	1		'GU1'	'YLR424W'	'YHR165C'		insert into iter_protein_graph(graph_code,protein1,protein2,edge_weight) values (		insert into iter_protein_graph(graph_code,protein1,protein2,edge_weight) values ('GU1','YLR424W','YHR165C',1);
YLR424W	YER029C	1		'GU1'	'YLR424W'	'YER029C'		insert into iter_protein_graph(graph_code,protein1,protein2,edge_weight) values (		insert into iter_protein_graph(graph_code,protein1,protein2,edge_weight) values ('GU1','YLR424W','YER029C',1);
YLR424W	YKL173W	1		'GU1'	'YLR424W'	'YKL173W'		insert into iter_protein_graph(graph_code,protein1,protein2,edge_weight) values (		insert into iter_protein_graph(graph_code,protein1,protein2,edge_weight) values ('GU1','YLR424W','YKL173W',1);
YLR430W	YNL251C	1		'GU1'	'YLR430W'	'YNL251C'		insert into iter_protein_graph(graph_code,protein1,protein2,edge_weight) values (		insert into iter_protein_graph(graph_code,protein1,protein2,edge_weight) values ('GU1','YLR430W','YNL251C',1);
YLR430W	YER165W	1		'GU1'	'YLR430W'	'YER165W'		insert into iter_protein_graph(graph_code,protein1,protein2,edge_weight) values (		insert into iter_protein_graph(graph_code,protein1,protein2,edge_weight) values ('GU1','YLR430W','YER165W',1);
YML049C	YMR288W	1		'GU1'	'YML049C'	'YMR288W'		insert into iter_protein_graph(graph_code,protein1,protein2,edge_weight) values (		insert into iter_protein_graph(graph_code,protein1,protein2,edge_weight) values ('GU1','YML049C','YMR288W',1);
YML049C	YOR319W	1		'GU1'	'YML049C'	'YOR319W'		insert into iter_protein_graph(graph_code,protein1,protein2,edge_weight) values (		insert into iter_protein_graph(graph_code,protein1,protein2,edge_weight) values ('GU1','YML049C','YOR319W',1);
YMR125W	YDL175C	1		'GU1'	'YMR125W'	'YDL175C'		insert into iter_protein_graph(graph_code,protein1,protein2,edge_weight) values (		insert into iter_protein_graph(graph_code,protein1,protein2,edge_weight) values ('GU1','YMR125W','YDL175C',1);
YMR125W	YPR057W	1		'GU1'	'YMR125W'	'YPR057W'		insert into iter_protein_graph(graph_code,protein1,protein2,edge_weight) values (		insert into iter_protein_graph(graph_code,protein1,protein2,edge_weight) values ('GU1','YMR125W','YPR057W',1);
YMR125W	YLR226W	1		'GU1'	'YMR125W'	'YLR226W'		insert into iter_protein_graph(graph_code,protein1,protein2,edge_weight) values (		insert into iter_protein_graph(graph_code,protein1,protein2,edge_weight) values ('GU1','YMR125W','YLR226W',1);
YMR125W	YPL178W	1		'GU1'	'YMR125W'	'YPL178W'		insert into iter_protein_graph(graph_code,protein1,protein2,edge_weight) values (		insert into iter_protein_graph(graph_code,protein1,protein2,edge_weight) values ('GU1','YMR125W','YPL178W',1);
YMR125W	YDR225W	1		'GU1'	'YMR125W'	'YDR225W'		insert into iter_protein_graph(graph_code,protein1,protein2,edge_weight) values (		insert into iter_protein_graph(graph_code,protein1,protein2,edge_weight) values ('GU1','YMR125W','YDR225W',1);
YMR125W	YDL087C	1		'GU1'	'YMR125W'	'YDL087C'		insert into iter_protein_graph(graph_code,protein1,protein2,edge_weight) values (		insert into iter_protein_graph(graph_code,protein1,protein2,edge_weight) values ('GU1','YMR125W','YDL087C',1);
YMR125W	YBR119W	1		'GU1'	'YMR125W'	'YBR119W'		insert into iter_protein_graph(graph_code,protein1,protein2,edge_weight) values (		insert into iter_protein_graph(graph_code,protein1,protein2,edge_weight) values ('GU1','YMR125W','YBR119W',1);
YMR125W	YPL190C	1		'GU1'	'YMR125W'	'YPL190C'		insert into iter_protein_graph(graph_code,protein1,protein2,edge_weight) values (		insert into iter_protein_graph(graph_code,protein1,protein2,edge_weight) values ('GU1','YMR125W','YPL190C',1);
YMR125W	YNL251C	1		'GU1'	'YMR125W'	'YNL251C'		insert into iter_protein_graph(graph_code,protein1,protein2,edge_weight) values (		insert into iter_protein_graph(graph_code,protein1,protein2,edge_weight) values ('GU1','YMR125W','YNL251C',1);
YMR125W	YER165W	1		'GU1'	'YMR125W'	'YER165W'		insert into iter_protein_graph(graph_code,protein1,protein2,edge_weight) values (		insert into iter_protein_graph(graph_code,protein1,protein2,edge_weight) values ('GU1','YMR125W','YER165W',1);
YMR125W	YKL012W	1		'GU1'	'YMR125W'	'YKL012W'		insert into iter_protein_graph(graph_code,protein1,protein2,edge_weight) values (		insert into iter_protein_graph(graph_code,protein1,protein2,edge_weight) values ('GU1','YMR125W','YKL012W',1);
YMR125W	YDR235W	1		'GU1'	'YMR125W'	'YDR235W'		insert into iter_protein_graph(graph_code,protein1,protein2,edge_weight) values (		insert into iter_protein_graph(graph_code,protein1,protein2,edge_weight) values ('GU1','YMR125W','YDR235W',1);
YMR125W	YHR165C	1		'GU1'	'YMR125W'	'YHR165C'		insert into iter_protein_graph(graph_code,protein1,protein2,edge_weight) values (		insert into iter_protein_graph(graph_code,protein1,protein2,edge_weight) values ('GU1','YMR125W','YHR165C',1);
YMR125W	YJL190C	1		'GU1'	'YMR125W'	'YJL190C'		insert into iter_protein_graph(graph_code,protein1,protein2,edge_weight) values (		insert into iter_protein_graph(graph_code,protein1,protein2,edge_weight) values ('GU1','YMR125W','YJL190C',1);
YMR125W	YML049C	1		'GU1'	'YMR125W'	'YML049C'		insert into iter_protein_graph(graph_code,protein1,protein2,edge_weight) values (		insert into iter_protein_graph(graph_code,protein1,protein2,edge_weight) values ('GU1','YMR125W','YML049C',1);
YMR125W	YJL080C	1		'GU1'	'YMR125W'	'YJL080C'		insert into iter_protein_graph(graph_code,protein1,protein2,edge_weight) values (		insert into iter_protein_graph(graph_code,protein1,protein2,edge_weight) values ('GU1','YMR125W','YJL080C',1);
YMR125W	YLR430W	1		'GU1'	'YMR125W'	'YLR430W'		insert into iter_protein_graph(graph_code,protein1,protein2,edge_weight) values (		insert into iter_protein_graph(graph_code,protein1,protein2,edge_weight) values ('GU1','YMR125W','YLR430W',1);
YMR125W	YPR161C	1		'GU1'	'YMR125W'	'YPR161C'		insert into iter_protein_graph(graph_code,protein1,protein2,edge_weight) values (		insert into iter_protein_graph(graph_code,protein1,protein2,edge_weight) values ('GU1','YMR125W','YPR161C',1);
YMR125W	YGR074W	1		'GU1'	'YMR125W'	'YGR074W'		insert into iter_protein_graph(graph_code,protein1,protein2,edge_weight) values (		insert into iter_protein_graph(graph_code,protein1,protein2,edge_weight) values ('GU1','YMR125W','YGR074W',1);
YMR125W	YLR275W	1		'GU1'	'YMR125W'	'YLR275W'		insert into iter_protein_graph(graph_code,protein1,protein2,edge_weight) values (		insert into iter_protein_graph(graph_code,protein1,protein2,edge_weight) values ('GU1','YMR125W','YLR275W',1);
YMR125W	YLR147C	1		'GU1'	'YMR125W'	'YLR147C'		insert into iter_protein_graph(graph_code,protein1,protein2,edge_weight) values (		insert into iter_protein_graph(graph_code,protein1,protein2,edge_weight) values ('GU1','YMR125W','YLR147C',1);
YMR125W	YIL061C	1		'GU1'	'YMR125W'	'YIL061C'		insert into iter_protein_graph(graph_code,protein1,protein2,edge_weight) values (		insert into iter_protein_graph(graph_code,protein1,protein2,edge_weight) values ('GU1','YMR125W','YIL061C',1);
YMR125W	YGR013W	1		'GU1'	'YMR125W'	'YGR013W'		insert into iter_protein_graph(graph_code,protein1,protein2,edge_weight) values (		insert into iter_protein_graph(graph_code,protein1,protein2,edge_weight) values ('GU1','YMR125W','YGR013W',1);
YMR125W	YCL037C	1		'GU1'	'YMR125W'	'YCL037C'		insert into iter_protein_graph(graph_code,protein1,protein2,edge_weight) values (		insert into iter_protein_graph(graph_code,protein1,protein2,edge_weight) values ('GU1','YMR125W','YCL037C',1);
YMR125W	YGR162W	1		'GU1'	'YMR125W'	'YGR162W'		insert into iter_protein_graph(graph_code,protein1,protein2,edge_weight) values (		insert into iter_protein_graph(graph_code,protein1,protein2,edge_weight) values ('GU1','YMR125W','YGR162W',1);
YMR125W	YGL049C	1		'GU1'	'YMR125W'	'YGL049C'		insert into iter_protein_graph(graph_code,protein1,protein2,edge_weight) values (		insert into iter_protein_graph(graph_code,protein1,protein2,edge_weight) values ('GU1','YMR125W','YGL049C',1);
YMR240C	YER172C	1		'GU1'	'YMR240C'	'YER172C'		insert into iter_protein_graph(graph_code,protein1,protein2,edge_weight) values (		insert into iter_protein_graph(graph_code,protein1,protein2,edge_weight) values ('GU1','YMR240C','YER172C',1);
YMR240C	YMR288W	1		'GU1'	'YMR240C'	'YMR288W'		insert into iter_protein_graph(graph_code,protein1,protein2,edge_weight) values (		insert into iter_protein_graph(graph_code,protein1,protein2,edge_weight) values ('GU1','YMR240C','YMR288W',1);
YMR240C	YPL213W	1		'GU1'	'YMR240C'	'YPL213W'		insert into iter_protein_graph(graph_code,protein1,protein2,edge_weight) values (		insert into iter_protein_graph(graph_code,protein1,protein2,edge_weight) values ('GU1','YMR240C','YPL213W',1);
YMR240C	YER165W	1		'GU1'	'YMR240C'	'YER165W'		insert into iter_protein_graph(graph_code,protein1,protein2,edge_weight) values (		insert into iter_protein_graph(graph_code,protein1,protein2,edge_weight) values ('GU1','YMR240C','YER165W',1);
YMR240C	YDL043C	1		'GU1'	'YMR240C'	'YDL043C'		insert into iter_protein_graph(graph_code,protein1,protein2,edge_weight) values (		insert into iter_protein_graph(graph_code,protein1,protein2,edge_weight) values ('GU1','YMR240C','YDL043C',1);
YMR240C	YJL203W	1		'GU1'	'YMR240C'	'YJL203W'		insert into iter_protein_graph(graph_code,protein1,protein2,edge_weight) values (		insert into iter_protein_graph(graph_code,protein1,protein2,edge_weight) values ('GU1','YMR240C','YJL203W',1);
YMR240C	YHR165C	1		'GU1'	'YMR240C'	'YHR165C'		insert into iter_protein_graph(graph_code,protein1,protein2,edge_weight) values (		insert into iter_protein_graph(graph_code,protein1,protein2,edge_weight) values ('GU1','YMR240C','YHR165C',1);
YMR240C	YDL030W	1		'GU1'	'YMR240C'	'YDL030W'		insert into iter_protein_graph(graph_code,protein1,protein2,edge_weight) values (		insert into iter_protein_graph(graph_code,protein1,protein2,edge_weight) values ('GU1','YMR240C','YDL030W',1);
YMR240C	YML049C	1		'GU1'	'YMR240C'	'YML049C'		insert into iter_protein_graph(graph_code,protein1,protein2,edge_weight) values (		insert into iter_protein_graph(graph_code,protein1,protein2,edge_weight) values ('GU1','YMR240C','YML049C',1);
YMR240C	YER029C	1		'GU1'	'YMR240C'	'YER029C'		insert into iter_protein_graph(graph_code,protein1,protein2,edge_weight) values (		insert into iter_protein_graph(graph_code,protein1,protein2,edge_weight) values ('GU1','YMR240C','YER029C',1);
YMR240C	YLR147C	1		'GU1'	'YMR240C'	'YLR147C'		insert into iter_protein_graph(graph_code,protein1,protein2,edge_weight) values (		insert into iter_protein_graph(graph_code,protein1,protein2,edge_weight) values ('GU1','YMR240C','YLR147C',1);
YMR240C	YMR125W	1		'GU1'	'YMR240C'	'YMR125W'		insert into iter_protein_graph(graph_code,protein1,protein2,edge_weight) values (		insert into iter_protein_graph(graph_code,protein1,protein2,edge_weight) values ('GU1','YMR240C','YMR125W',1);
YMR288W	YML049C	1		'GU1'	'YMR288W'	'YML049C'		insert into iter_protein_graph(graph_code,protein1,protein2,edge_weight) values (		insert into iter_protein_graph(graph_code,protein1,protein2,edge_weight) values ('GU1','YMR288W','YML049C',1);
YNL251C	YDL175C	1		'GU1'	'YNL251C'	'YDL175C'		insert into iter_protein_graph(graph_code,protein1,protein2,edge_weight) values (		insert into iter_protein_graph(graph_code,protein1,protein2,edge_weight) values ('GU1','YNL251C','YDL175C',1);
YNL251C	YJL050W	1		'GU1'	'YNL251C'	'YJL050W'		insert into iter_protein_graph(graph_code,protein1,protein2,edge_weight) values (		insert into iter_protein_graph(graph_code,protein1,protein2,edge_weight) values ('GU1','YNL251C','YJL050W',1);
YNL251C	YPL190C	1		'GU1'	'YNL251C'	'YPL190C'		insert into iter_protein_graph(graph_code,protein1,protein2,edge_weight) values (		insert into iter_protein_graph(graph_code,protein1,protein2,edge_weight) values ('GU1','YNL251C','YPL190C',1);
YNL251C	YER165W	1		'GU1'	'YNL251C'	'YER165W'		insert into iter_protein_graph(graph_code,protein1,protein2,edge_weight) values (		insert into iter_protein_graph(graph_code,protein1,protein2,edge_weight) values ('GU1','YNL251C','YER165W',1);
YNL251C	YLR430W	1		'GU1'	'YNL251C'	'YLR430W'		insert into iter_protein_graph(graph_code,protein1,protein2,edge_weight) values (		insert into iter_protein_graph(graph_code,protein1,protein2,edge_weight) values ('GU1','YNL251C','YLR430W',1);
YNL251C	YCL037C	1		'GU1'	'YNL251C'	'YCL037C'		insert into iter_protein_graph(graph_code,protein1,protein2,edge_weight) values (		insert into iter_protein_graph(graph_code,protein1,protein2,edge_weight) values ('GU1','YNL251C','YCL037C',1);
YNL251C	YMR125W	1		'GU1'	'YNL251C'	'YMR125W'		insert into iter_protein_graph(graph_code,protein1,protein2,edge_weight) values (		insert into iter_protein_graph(graph_code,protein1,protein2,edge_weight) values ('GU1','YNL251C','YMR125W',1);
YNL251C	YGL049C	1		'GU1'	'YNL251C'	'YGL049C'		insert into iter_protein_graph(graph_code,protein1,protein2,edge_weight) values (		insert into iter_protein_graph(graph_code,protein1,protein2,edge_weight) values ('GU1','YNL251C','YGL049C',1);
YNL251C	YOL115W	1		'GU1'	'YNL251C'	'YOL115W'		insert into iter_protein_graph(graph_code,protein1,protein2,edge_weight) values (		insert into iter_protein_graph(graph_code,protein1,protein2,edge_weight) values ('GU1','YNL251C','YOL115W',1);
YOL115W	YDL175C	1		'GU1'	'YOL115W'	'YDL175C'		insert into iter_protein_graph(graph_code,protein1,protein2,edge_weight) values (		insert into iter_protein_graph(graph_code,protein1,protein2,edge_weight) values ('GU1','YOL115W','YDL175C',1);
YPL178W	YDL087C	1		'GU1'	'YPL178W'	'YDL087C'		insert into iter_protein_graph(graph_code,protein1,protein2,edge_weight) values (		insert into iter_protein_graph(graph_code,protein1,protein2,edge_weight) values ('GU1','YPL178W','YDL087C',1);
YPL178W	YPL190C	1		'GU1'	'YPL178W'	'YPL190C'		insert into iter_protein_graph(graph_code,protein1,protein2,edge_weight) values (		insert into iter_protein_graph(graph_code,protein1,protein2,edge_weight) values ('GU1','YPL178W','YPL190C',1);
YPL178W	YHR086W	1		'GU1'	'YPL178W'	'YHR086W'		insert into iter_protein_graph(graph_code,protein1,protein2,edge_weight) values (		insert into iter_protein_graph(graph_code,protein1,protein2,edge_weight) values ('GU1','YPL178W','YHR086W',1);
YPL178W	YDR432W	1		'GU1'	'YPL178W'	'YDR432W'		insert into iter_protein_graph(graph_code,protein1,protein2,edge_weight) values (		insert into iter_protein_graph(graph_code,protein1,protein2,edge_weight) values ('GU1','YPL178W','YDR432W',1);
YPL178W	YNL251C	1		'GU1'	'YPL178W'	'YNL251C'		insert into iter_protein_graph(graph_code,protein1,protein2,edge_weight) values (		insert into iter_protein_graph(graph_code,protein1,protein2,edge_weight) values ('GU1','YPL178W','YNL251C',1);
YPL178W	YER165W	1		'GU1'	'YPL178W'	'YER165W'		insert into iter_protein_graph(graph_code,protein1,protein2,edge_weight) values (		insert into iter_protein_graph(graph_code,protein1,protein2,edge_weight) values ('GU1','YPL178W','YER165W',1);
YPL178W	YHR165C	1		'GU1'	'YPL178W'	'YHR165C'		insert into iter_protein_graph(graph_code,protein1,protein2,edge_weight) values (		insert into iter_protein_graph(graph_code,protein1,protein2,edge_weight) values ('GU1','YPL178W','YHR165C',1);
YPL178W	YML049C	1		'GU1'	'YPL178W'	'YML049C'		insert into iter_protein_graph(graph_code,protein1,protein2,edge_weight) values (		insert into iter_protein_graph(graph_code,protein1,protein2,edge_weight) values ('GU1','YPL178W','YML049C',1);
YPL178W	YLR275W	1		'GU1'	'YPL178W'	'YLR275W'		insert into iter_protein_graph(graph_code,protein1,protein2,edge_weight) values (		insert into iter_protein_graph(graph_code,protein1,protein2,edge_weight) values ('GU1','YPL178W','YLR275W',1);
YPL178W	YIL061C	1		'GU1'	'YPL178W'	'YIL061C'		insert into iter_protein_graph(graph_code,protein1,protein2,edge_weight) values (		insert into iter_protein_graph(graph_code,protein1,protein2,edge_weight) values ('GU1','YPL178W','YIL061C',1);
YPL178W	YDR240C	1		'GU1'	'YPL178W'	'YDR240C'		insert into iter_protein_graph(graph_code,protein1,protein2,edge_weight) values (		insert into iter_protein_graph(graph_code,protein1,protein2,edge_weight) values ('GU1','YPL178W','YDR240C',1);
YPL178W	YGR013W	1		'GU1'	'YPL178W'	'YGR013W'		insert into iter_protein_graph(graph_code,protein1,protein2,edge_weight) values (		insert into iter_protein_graph(graph_code,protein1,protein2,edge_weight) values ('GU1','YPL178W','YGR013W',1);
YPL178W	YMR125W	1		'GU1'	'YPL178W'	'YMR125W'		insert into iter_protein_graph(graph_code,protein1,protein2,edge_weight) values (		insert into iter_protein_graph(graph_code,protein1,protein2,edge_weight) values ('GU1','YPL178W','YMR125W',1);
YPL178W	YGL049C	1		'GU1'	'YPL178W'	'YGL049C'		insert into iter_protein_graph(graph_code,protein1,protein2,edge_weight) values (		insert into iter_protein_graph(graph_code,protein1,protein2,edge_weight) values ('GU1','YPL178W','YGL049C',1);
YPL190C	YDL175C	1		'GU1'	'YPL190C'	'YDL175C'		insert into iter_protein_graph(graph_code,protein1,protein2,edge_weight) values (		insert into iter_protein_graph(graph_code,protein1,protein2,edge_weight) values ('GU1','YPL190C','YDL175C',1);
YPL190C	YPL178W	1		'GU1'	'YPL190C'	'YPL178W'		insert into iter_protein_graph(graph_code,protein1,protein2,edge_weight) values (		insert into iter_protein_graph(graph_code,protein1,protein2,edge_weight) values ('GU1','YPL190C','YPL178W',1);
YPL190C	YJL050W	1		'GU1'	'YPL190C'	'YJL050W'		insert into iter_protein_graph(graph_code,protein1,protein2,edge_weight) values (		insert into iter_protein_graph(graph_code,protein1,protein2,edge_weight) values ('GU1','YPL190C','YJL050W',1);
YPL190C	YNL251C	1		'GU1'	'YPL190C'	'YNL251C'		insert into iter_protein_graph(graph_code,protein1,protein2,edge_weight) values (		insert into iter_protein_graph(graph_code,protein1,protein2,edge_weight) values ('GU1','YPL190C','YNL251C',1);
YPL190C	YER165W	1		'GU1'	'YPL190C'	'YER165W'		insert into iter_protein_graph(graph_code,protein1,protein2,edge_weight) values (		insert into iter_protein_graph(graph_code,protein1,protein2,edge_weight) values ('GU1','YPL190C','YER165W',1);
YPL190C	YLR430W	1		'GU1'	'YPL190C'	'YLR430W'		insert into iter_protein_graph(graph_code,protein1,protein2,edge_weight) values (		insert into iter_protein_graph(graph_code,protein1,protein2,edge_weight) values ('GU1','YPL190C','YLR430W',1);
YPL190C	YMR125W	1		'GU1'	'YPL190C'	'YMR125W'		insert into iter_protein_graph(graph_code,protein1,protein2,edge_weight) values (		insert into iter_protein_graph(graph_code,protein1,protein2,edge_weight) values ('GU1','YPL190C','YMR125W',1);
YPL190C	YOL115W	1		'GU1'	'YPL190C'	'YOL115W'		insert into iter_protein_graph(graph_code,protein1,protein2,edge_weight) values (		insert into iter_protein_graph(graph_code,protein1,protein2,edge_weight) values ('GU1','YPL190C','YOL115W',1);
YPL213W	YER172C	1		'GU1'	'YPL213W'	'YER172C'		insert into iter_protein_graph(graph_code,protein1,protein2,edge_weight) values (		insert into iter_protein_graph(graph_code,protein1,protein2,edge_weight) values ('GU1','YPL213W','YER172C',1);
YPL213W	YMR240C	1		'GU1'	'YPL213W'	'YMR240C'		insert into iter_protein_graph(graph_code,protein1,protein2,edge_weight) values (		insert into iter_protein_graph(graph_code,protein1,protein2,edge_weight) values ('GU1','YPL213W','YMR240C',1);
YPL213W	YMR288W	1		'GU1'	'YPL213W'	'YMR288W'		insert into iter_protein_graph(graph_code,protein1,protein2,edge_weight) values (		insert into iter_protein_graph(graph_code,protein1,protein2,edge_weight) values ('GU1','YPL213W','YMR288W',1);
YPL213W	YIR009W	1		'GU1'	'YPL213W'	'YIR009W'		insert into iter_protein_graph(graph_code,protein1,protein2,edge_weight) values (		insert into iter_protein_graph(graph_code,protein1,protein2,edge_weight) values ('GU1','YPL213W','YIR009W',1);
YPL213W	YHR165C	1		'GU1'	'YPL213W'	'YHR165C'		insert into iter_protein_graph(graph_code,protein1,protein2,edge_weight) values (		insert into iter_protein_graph(graph_code,protein1,protein2,edge_weight) values ('GU1','YPL213W','YHR165C',1);
YPL213W	YDL030W	1		'GU1'	'YPL213W'	'YDL030W'		insert into iter_protein_graph(graph_code,protein1,protein2,edge_weight) values (		insert into iter_protein_graph(graph_code,protein1,protein2,edge_weight) values ('GU1','YPL213W','YDL030W',1);
YPL213W	YML049C	1		'GU1'	'YPL213W'	'YML049C'		insert into iter_protein_graph(graph_code,protein1,protein2,edge_weight) values (		insert into iter_protein_graph(graph_code,protein1,protein2,edge_weight) values ('GU1','YPL213W','YML049C',1);
YPL213W	YER029C	1		'GU1'	'YPL213W'	'YER029C'		insert into iter_protein_graph(graph_code,protein1,protein2,edge_weight) values (		insert into iter_protein_graph(graph_code,protein1,protein2,edge_weight) values ('GU1','YPL213W','YER029C',1);
YPL213W	YLR275W	1		'GU1'	'YPL213W'	'YLR275W'		insert into iter_protein_graph(graph_code,protein1,protein2,edge_weight) values (		insert into iter_protein_graph(graph_code,protein1,protein2,edge_weight) values ('GU1','YPL213W','YLR275W',1);
YPL213W	YLR147C	1		'GU1'	'YPL213W'	'YLR147C'		insert into iter_protein_graph(graph_code,protein1,protein2,edge_weight) values (		insert into iter_protein_graph(graph_code,protein1,protein2,edge_weight) values ('GU1','YPL213W','YLR147C',1);
YPR161C	YLR226W	1		'GU1'	'YPR161C'	'YLR226W'		insert into iter_protein_graph(graph_code,protein1,protein2,edge_weight) values (		insert into iter_protein_graph(graph_code,protein1,protein2,edge_weight) values ('GU1','YPR161C','YLR226W',1);
YPR178W	YER172C	1		'GU1'	'YPR178W'	'YER172C'		insert into iter_protein_graph(graph_code,protein1,protein2,edge_weight) values (		insert into iter_protein_graph(graph_code,protein1,protein2,edge_weight) values ('GU1','YPR178W','YER172C',1);
YPR178W	YDR473C	1		'GU1'	'YPR178W'	'YDR473C'		insert into iter_protein_graph(graph_code,protein1,protein2,edge_weight) values (		insert into iter_protein_graph(graph_code,protein1,protein2,edge_weight) values ('GU1','YPR178W','YDR473C',1);
YPR178W	YGR091W	1		'GU1'	'YPR178W'	'YGR091W'		insert into iter_protein_graph(graph_code,protein1,protein2,edge_weight) values (		insert into iter_protein_graph(graph_code,protein1,protein2,edge_weight) values ('GU1','YPR178W','YGR091W',1);
YPR178W	YBR055C	1		'GU1'	'YPR178W'	'YBR055C'		insert into iter_protein_graph(graph_code,protein1,protein2,edge_weight) values (		insert into iter_protein_graph(graph_code,protein1,protein2,edge_weight) values ('GU1','YPR178W','YBR055C',1);
YPR178W	YHR165C	1		'GU1'	'YPR178W'	'YHR165C'		insert into iter_protein_graph(graph_code,protein1,protein2,edge_weight) values (		insert into iter_protein_graph(graph_code,protein1,protein2,edge_weight) values ('GU1','YPR178W','YHR165C',1);
YPR178W	YKL173W	1		'GU1'	'YPR178W'	'YKL173W'		insert into iter_protein_graph(graph_code,protein1,protein2,edge_weight) values (		insert into iter_protein_graph(graph_code,protein1,protein2,edge_weight) values ('GU1','YPR178W','YKL173W',1);
YPR178W	YDL098C	1		'GU1'	'YPR178W'	'YDL098C'		insert into iter_protein_graph(graph_code,protein1,protein2,edge_weight) values (		insert into iter_protein_graph(graph_code,protein1,protein2,edge_weight) values ('GU1','YPR178W','YDL098C',1);
YPR178W	YOR308C	1		'GU1'	'YPR178W'	'YOR308C'		insert into iter_protein_graph(graph_code,protein1,protein2,edge_weight) values (		insert into iter_protein_graph(graph_code,protein1,protein2,edge_weight) values ('GU1','YPR178W','YOR308C',1);
YBL039C	YOR133W	1		'GU1'	'YBL039C'	'YOR133W'		insert into iter_protein_graph(graph_code,protein1,protein2,edge_weight) values (		insert into iter_protein_graph(graph_code,protein1,protein2,edge_weight) values ('GU1','YBL039C','YOR133W',1);
YBL039C	YDL055C	1		'GU1'	'YBL039C'	'YDL055C'		insert into iter_protein_graph(graph_code,protein1,protein2,edge_weight) values (		insert into iter_protein_graph(graph_code,protein1,protein2,edge_weight) values ('GU1','YBL039C','YDL055C',1);
YBL039C	YML085C	1		'GU1'	'YBL039C'	'YML085C'		insert into iter_protein_graph(graph_code,protein1,protein2,edge_weight) values (		insert into iter_protein_graph(graph_code,protein1,protein2,edge_weight) values ('GU1','YBL039C','YML085C',1);
YDL055C	YNR016C	1		'GU1'	'YDL055C'	'YNR016C'		insert into iter_protein_graph(graph_code,protein1,protein2,edge_weight) values (		insert into iter_protein_graph(graph_code,protein1,protein2,edge_weight) values ('GU1','YDL055C','YNR016C',1);
YDL055C	YOR133W	1		'GU1'	'YDL055C'	'YOR133W'		insert into iter_protein_graph(graph_code,protein1,protein2,edge_weight) values (		insert into iter_protein_graph(graph_code,protein1,protein2,edge_weight) values ('GU1','YDL055C','YOR133W',1);
YDL055C	YFR009W	1		'GU1'	'YDL055C'	'YFR009W'		insert into iter_protein_graph(graph_code,protein1,protein2,edge_weight) values (		insert into iter_protein_graph(graph_code,protein1,protein2,edge_weight) values ('GU1','YDL055C','YFR009W',1);
YDL055C	YKL104C	1		'GU1'	'YDL055C'	'YKL104C'		insert into iter_protein_graph(graph_code,protein1,protein2,edge_weight) values (		insert into iter_protein_graph(graph_code,protein1,protein2,edge_weight) values ('GU1','YDL055C','YKL104C',1);
YDL055C	YLR259C	1		'GU1'	'YDL055C'	'YLR259C'		insert into iter_protein_graph(graph_code,protein1,protein2,edge_weight) values (		insert into iter_protein_graph(graph_code,protein1,protein2,edge_weight) values ('GU1','YDL055C','YLR259C',1);
YDL055C	YER086W	1		'GU1'	'YDL055C'	'YER086W'		insert into iter_protein_graph(graph_code,protein1,protein2,edge_weight) values (		insert into iter_protein_graph(graph_code,protein1,protein2,edge_weight) values ('GU1','YDL055C','YER086W',1);
YDL055C	YOL120C	1		'GU1'	'YDL055C'	'YOL120C'		insert into iter_protein_graph(graph_code,protein1,protein2,edge_weight) values (		insert into iter_protein_graph(graph_code,protein1,protein2,edge_weight) values ('GU1','YDL055C','YOL120C',1);
YDL055C	YPL235W	1		'GU1'	'YDL055C'	'YPL235W'		insert into iter_protein_graph(graph_code,protein1,protein2,edge_weight) values (		insert into iter_protein_graph(graph_code,protein1,protein2,edge_weight) values ('GU1','YDL055C','YPL235W',1);
YDL055C	YML124C	1		'GU1'	'YDL055C'	'YML124C'		insert into iter_protein_graph(graph_code,protein1,protein2,edge_weight) values (		insert into iter_protein_graph(graph_code,protein1,protein2,edge_weight) values ('GU1','YDL055C','YML124C',1);
YDL112W	YKL182W	1		'GU1'	'YDL112W'	'YKL182W'		insert into iter_protein_graph(graph_code,protein1,protein2,edge_weight) values (		insert into iter_protein_graph(graph_code,protein1,protein2,edge_weight) values ('GU1','YDL112W','YKL182W',1);
YDR035W	YLR355C	1		'GU1'	'YDR035W'	'YLR355C'		insert into iter_protein_graph(graph_code,protein1,protein2,edge_weight) values (		insert into iter_protein_graph(graph_code,protein1,protein2,edge_weight) values ('GU1','YDR035W','YLR355C',1);
YDR127W	YOR133W	1		'GU1'	'YDR127W'	'YOR133W'		insert into iter_protein_graph(graph_code,protein1,protein2,edge_weight) values (		insert into iter_protein_graph(graph_code,protein1,protein2,edge_weight) values ('GU1','YDR127W','YOR133W',1);
YDR127W	YKL104C	1		'GU1'	'YDR127W'	'YKL104C'		insert into iter_protein_graph(graph_code,protein1,protein2,edge_weight) values (		insert into iter_protein_graph(graph_code,protein1,protein2,edge_weight) values ('GU1','YDR127W','YKL104C',1);
YDR127W	YMR186W	1		'GU1'	'YDR127W'	'YMR186W'		insert into iter_protein_graph(graph_code,protein1,protein2,edge_weight) values (		insert into iter_protein_graph(graph_code,protein1,protein2,edge_weight) values ('GU1','YDR127W','YMR186W',1);
YDR127W	YGR240C	1		'GU1'	'YDR127W'	'YGR240C'		insert into iter_protein_graph(graph_code,protein1,protein2,edge_weight) values (		insert into iter_protein_graph(graph_code,protein1,protein2,edge_weight) values ('GU1','YDR127W','YGR240C',1);
YDR127W	YDL055C	1		'GU1'	'YDR127W'	'YDL055C'		insert into iter_protein_graph(graph_code,protein1,protein2,edge_weight) values (		insert into iter_protein_graph(graph_code,protein1,protein2,edge_weight) values ('GU1','YDR127W','YDL055C',1);
YDR127W	YPL235W	1		'GU1'	'YDR127W'	'YPL235W'		insert into iter_protein_graph(graph_code,protein1,protein2,edge_weight) values (		insert into iter_protein_graph(graph_code,protein1,protein2,edge_weight) values ('GU1','YDR127W','YPL235W',1);
YDR127W	YML085C	1		'GU1'	'YDR127W'	'YML085C'		insert into iter_protein_graph(graph_code,protein1,protein2,edge_weight) values (		insert into iter_protein_graph(graph_code,protein1,protein2,edge_weight) values ('GU1','YDR127W','YML085C',1);
YDR127W	YGR234W	1		'GU1'	'YDR127W'	'YGR234W'		insert into iter_protein_graph(graph_code,protein1,protein2,edge_weight) values (		insert into iter_protein_graph(graph_code,protein1,protein2,edge_weight) values ('GU1','YDR127W','YGR234W',1);
YDR335W	YKL104C	1		'GU1'	'YDR335W'	'YKL104C'		insert into iter_protein_graph(graph_code,protein1,protein2,edge_weight) values (		insert into iter_protein_graph(graph_code,protein1,protein2,edge_weight) values ('GU1','YDR335W','YKL104C',1);
YDR335W	YDL055C	1		'GU1'	'YDR335W'	'YDL055C'		insert into iter_protein_graph(graph_code,protein1,protein2,edge_weight) values (		insert into iter_protein_graph(graph_code,protein1,protein2,edge_weight) values ('GU1','YDR335W','YDL055C',1);
YDR335W	YML085C	1		'GU1'	'YDR335W'	'YML085C'		insert into iter_protein_graph(graph_code,protein1,protein2,edge_weight) values (		insert into iter_protein_graph(graph_code,protein1,protein2,edge_weight) values ('GU1','YDR335W','YML085C',1);
YER086W	YLR259C	1		'GU1'	'YER086W'	'YLR259C'		insert into iter_protein_graph(graph_code,protein1,protein2,edge_weight) values (		insert into iter_protein_graph(graph_code,protein1,protein2,edge_weight) values ('GU1','YER086W','YLR259C',1);
YER086W	YDL055C	1		'GU1'	'YER086W'	'YDL055C'		insert into iter_protein_graph(graph_code,protein1,protein2,edge_weight) values (		insert into iter_protein_graph(graph_code,protein1,protein2,edge_weight) values ('GU1','YER086W','YDL055C',1);
YER086W	YML085C	1		'GU1'	'YER086W'	'YML085C'		insert into iter_protein_graph(graph_code,protein1,protein2,edge_weight) values (		insert into iter_protein_graph(graph_code,protein1,protein2,edge_weight) values ('GU1','YER086W','YML085C',1);
YFL045C	YPL235W	1		'GU1'	'YFL045C'	'YPL235W'		insert into iter_protein_graph(graph_code,protein1,protein2,edge_weight) values (		insert into iter_protein_graph(graph_code,protein1,protein2,edge_weight) values ('GU1','YFL045C','YPL235W',1);
YFL045C	YML085C	1		'GU1'	'YFL045C'	'YML085C'		insert into iter_protein_graph(graph_code,protein1,protein2,edge_weight) values (		insert into iter_protein_graph(graph_code,protein1,protein2,edge_weight) values ('GU1','YFL045C','YML085C',1);
YFR009W	YGL195W	1		'GU1'	'YFR009W'	'YGL195W'		insert into iter_protein_graph(graph_code,protein1,protein2,edge_weight) values (		insert into iter_protein_graph(graph_code,protein1,protein2,edge_weight) values ('GU1','YFR009W','YGL195W',1);
YFR040W	YFR009W	1		'GU1'	'YFR040W'	'YFR009W'		insert into iter_protein_graph(graph_code,protein1,protein2,edge_weight) values (		insert into iter_protein_graph(graph_code,protein1,protein2,edge_weight) values ('GU1','YFR040W','YFR009W',1);
YFR040W	YER086W	1		'GU1'	'YFR040W'	'YER086W'		insert into iter_protein_graph(graph_code,protein1,protein2,edge_weight) values (		insert into iter_protein_graph(graph_code,protein1,protein2,edge_weight) values ('GU1','YFR040W','YER086W',1);
YFR040W	YKL029C	1		'GU1'	'YFR040W'	'YKL029C'		insert into iter_protein_graph(graph_code,protein1,protein2,edge_weight) values (		insert into iter_protein_graph(graph_code,protein1,protein2,edge_weight) values ('GU1','YFR040W','YKL029C',1);
YFR040W	YDL055C	1		'GU1'	'YFR040W'	'YDL055C'		insert into iter_protein_graph(graph_code,protein1,protein2,edge_weight) values (		insert into iter_protein_graph(graph_code,protein1,protein2,edge_weight) values ('GU1','YFR040W','YDL055C',1);
YFR040W	YDL185W	1		'GU1'	'YFR040W'	'YDL185W'		insert into iter_protein_graph(graph_code,protein1,protein2,edge_weight) values (		insert into iter_protein_graph(graph_code,protein1,protein2,edge_weight) values ('GU1','YFR040W','YDL185W',1);
YFR040W	YML124C	1		'GU1'	'YFR040W'	'YML124C'		insert into iter_protein_graph(graph_code,protein1,protein2,edge_weight) values (		insert into iter_protein_graph(graph_code,protein1,protein2,edge_weight) values ('GU1','YFR040W','YML124C',1);
YGL195W	YFR009W	1		'GU1'	'YGL195W'	'YFR009W'		insert into iter_protein_graph(graph_code,protein1,protein2,edge_weight) values (		insert into iter_protein_graph(graph_code,protein1,protein2,edge_weight) values ('GU1','YGL195W','YFR009W',1);
YGL195W	YKL104C	1		'GU1'	'YGL195W'	'YKL104C'		insert into iter_protein_graph(graph_code,protein1,protein2,edge_weight) values (		insert into iter_protein_graph(graph_code,protein1,protein2,edge_weight) values ('GU1','YGL195W','YKL104C',1);
YGL195W	YDL055C	1		'GU1'	'YGL195W'	'YDL055C'		insert into iter_protein_graph(graph_code,protein1,protein2,edge_weight) values (		insert into iter_protein_graph(graph_code,protein1,protein2,edge_weight) values ('GU1','YGL195W','YDL055C',1);
YGL195W	YFL045C	1		'GU1'	'YGL195W'	'YFL045C'		insert into iter_protein_graph(graph_code,protein1,protein2,edge_weight) values (		insert into iter_protein_graph(graph_code,protein1,protein2,edge_weight) values ('GU1','YGL195W','YFL045C',1);
YGL195W	YML085C	1		'GU1'	'YGL195W'	'YML085C'		insert into iter_protein_graph(graph_code,protein1,protein2,edge_weight) values (		insert into iter_protein_graph(graph_code,protein1,protein2,edge_weight) values ('GU1','YGL195W','YML085C',1);
YGL238W	YGR214W	1		'GU1'	'YGL238W'	'YGR214W'		insert into iter_protein_graph(graph_code,protein1,protein2,edge_weight) values (		insert into iter_protein_graph(graph_code,protein1,protein2,edge_weight) values ('GU1','YGL238W','YGR214W',1);
YGR204W	YDL055C	1		'GU1'	'YGR204W'	'YDL055C'		insert into iter_protein_graph(graph_code,protein1,protein2,edge_weight) values (		insert into iter_protein_graph(graph_code,protein1,protein2,edge_weight) values ('GU1','YGR204W','YDL055C',1);
YGR214W	YDR127W	1		'GU1'	'YGR214W'	'YDR127W'		insert into iter_protein_graph(graph_code,protein1,protein2,edge_weight) values (		insert into iter_protein_graph(graph_code,protein1,protein2,edge_weight) values ('GU1','YGR214W','YDR127W',1);
YGR214W	YLR259C	1		'GU1'	'YGR214W'	'YLR259C'		insert into iter_protein_graph(graph_code,protein1,protein2,edge_weight) values (		insert into iter_protein_graph(graph_code,protein1,protein2,edge_weight) values ('GU1','YGR214W','YLR259C',1);
YGR214W	YGR240C	1		'GU1'	'YGR214W'	'YGR240C'		insert into iter_protein_graph(graph_code,protein1,protein2,edge_weight) values (		insert into iter_protein_graph(graph_code,protein1,protein2,edge_weight) values ('GU1','YGR214W','YGR240C',1);
YGR214W	YML085C	1		'GU1'	'YGR214W'	'YML085C'		insert into iter_protein_graph(graph_code,protein1,protein2,edge_weight) values (		insert into iter_protein_graph(graph_code,protein1,protein2,edge_weight) values ('GU1','YGR214W','YML085C',1);
YGR234W	YDR188W	1		'GU1'	'YGR234W'	'YDR188W'		insert into iter_protein_graph(graph_code,protein1,protein2,edge_weight) values (		insert into iter_protein_graph(graph_code,protein1,protein2,edge_weight) values ('GU1','YGR234W','YDR188W',1);
YGR234W	YOR133W	1		'GU1'	'YGR234W'	'YOR133W'		insert into iter_protein_graph(graph_code,protein1,protein2,edge_weight) values (		insert into iter_protein_graph(graph_code,protein1,protein2,edge_weight) values ('GU1','YGR234W','YOR133W',1);
YGR234W	YGL195W	1		'GU1'	'YGR234W'	'YGL195W'		insert into iter_protein_graph(graph_code,protein1,protein2,edge_weight) values (		insert into iter_protein_graph(graph_code,protein1,protein2,edge_weight) values ('GU1','YGR234W','YGL195W',1);
YGR234W	YFR009W	1		'GU1'	'YGR234W'	'YFR009W'		insert into iter_protein_graph(graph_code,protein1,protein2,edge_weight) values (		insert into iter_protein_graph(graph_code,protein1,protein2,edge_weight) values ('GU1','YGR234W','YFR009W',1);
YGR234W	YKL104C	1		'GU1'	'YGR234W'	'YKL104C'		insert into iter_protein_graph(graph_code,protein1,protein2,edge_weight) values (		insert into iter_protein_graph(graph_code,protein1,protein2,edge_weight) values ('GU1','YGR234W','YKL104C',1);
YGR234W	YLR106C	1		'GU1'	'YGR234W'	'YLR106C'		insert into iter_protein_graph(graph_code,protein1,protein2,edge_weight) values (		insert into iter_protein_graph(graph_code,protein1,protein2,edge_weight) values ('GU1','YGR234W','YLR106C',1);
YGR234W	YGR214W	1		'GU1'	'YGR234W'	'YGR214W'		insert into iter_protein_graph(graph_code,protein1,protein2,edge_weight) values (		insert into iter_protein_graph(graph_code,protein1,protein2,edge_weight) values ('GU1','YGR234W','YGR214W',1);
YGR234W	YML085C	1		'GU1'	'YGR234W'	'YML085C'		insert into iter_protein_graph(graph_code,protein1,protein2,edge_weight) values (		insert into iter_protein_graph(graph_code,protein1,protein2,edge_weight) values ('GU1','YGR234W','YML085C',1);
YGR234W	YDL055C	1		'GU1'	'YGR234W'	'YDL055C'		insert into iter_protein_graph(graph_code,protein1,protein2,edge_weight) values (		insert into iter_protein_graph(graph_code,protein1,protein2,edge_weight) values ('GU1','YGR234W','YDL055C',1);
YHL011C	YLR259C	1		'GU1'	'YHL011C'	'YLR259C'		insert into iter_protein_graph(graph_code,protein1,protein2,edge_weight) values (		insert into iter_protein_graph(graph_code,protein1,protein2,edge_weight) values ('GU1','YHL011C','YLR259C',1);
YHL011C	YGL030W	1		'GU1'	'YHL011C'	'YGL030W'		insert into iter_protein_graph(graph_code,protein1,protein2,edge_weight) values (		insert into iter_protein_graph(graph_code,protein1,protein2,edge_weight) values ('GU1','YHL011C','YGL030W',1);
YHL011C	YGR214W	1		'GU1'	'YHL011C'	'YGR214W'		insert into iter_protein_graph(graph_code,protein1,protein2,edge_weight) values (		insert into iter_protein_graph(graph_code,protein1,protein2,edge_weight) values ('GU1','YHL011C','YGR214W',1);
YHL011C	YOR133W	1		'GU1'	'YHL011C'	'YOR133W'		insert into iter_protein_graph(graph_code,protein1,protein2,edge_weight) values (		insert into iter_protein_graph(graph_code,protein1,protein2,edge_weight) values ('GU1','YHL011C','YOR133W',1);
YHL011C	YKL104C	1		'GU1'	'YHL011C'	'YKL104C'		insert into iter_protein_graph(graph_code,protein1,protein2,edge_weight) values (		insert into iter_protein_graph(graph_code,protein1,protein2,edge_weight) values ('GU1','YHL011C','YKL104C',1);
YHL011C	YMR186W	1		'GU1'	'YHL011C'	'YMR186W'		insert into iter_protein_graph(graph_code,protein1,protein2,edge_weight) values (		insert into iter_protein_graph(graph_code,protein1,protein2,edge_weight) values ('GU1','YHL011C','YMR186W',1);
YHL011C	YDL055C	1		'GU1'	'YHL011C'	'YDL055C'		insert into iter_protein_graph(graph_code,protein1,protein2,edge_weight) values (		insert into iter_protein_graph(graph_code,protein1,protein2,edge_weight) values ('GU1','YHL011C','YDL055C',1);
YHL011C	YML085C	1		'GU1'	'YHL011C'	'YML085C'		insert into iter_protein_graph(graph_code,protein1,protein2,edge_weight) values (		insert into iter_protein_graph(graph_code,protein1,protein2,edge_weight) values ('GU1','YHL011C','YML085C',1);
YHR128W	YDL055C	1		'GU1'	'YHR128W'	'YDL055C'		insert into iter_protein_graph(graph_code,protein1,protein2,edge_weight) values (		insert into iter_protein_graph(graph_code,protein1,protein2,edge_weight) values ('GU1','YHR128W','YDL055C',1);
YHR128W	YML085C	1		'GU1'	'YHR128W'	'YML085C'		insert into iter_protein_graph(graph_code,protein1,protein2,edge_weight) values (		insert into iter_protein_graph(graph_code,protein1,protein2,edge_weight) values ('GU1','YHR128W','YML085C',1);
YKL029C	YNR016C	1		'GU1'	'YKL029C'	'YNR016C'		insert into iter_protein_graph(graph_code,protein1,protein2,edge_weight) values (		insert into iter_protein_graph(graph_code,protein1,protein2,edge_weight) values ('GU1','YKL029C','YNR016C',1);
YKL029C	YDR127W	1		'GU1'	'YKL029C'	'YDR127W'		insert into iter_protein_graph(graph_code,protein1,protein2,edge_weight) values (		insert into iter_protein_graph(graph_code,protein1,protein2,edge_weight) values ('GU1','YKL029C','YDR127W',1);
YKL029C	YDL143W	1		'GU1'	'YKL029C'	'YDL143W'		insert into iter_protein_graph(graph_code,protein1,protein2,edge_weight) values (		insert into iter_protein_graph(graph_code,protein1,protein2,edge_weight) values ('GU1','YKL029C','YDL143W',1);
YKL029C	YDR188W	1		'GU1'	'YKL029C'	'YDR188W'		insert into iter_protein_graph(graph_code,protein1,protein2,edge_weight) values (		insert into iter_protein_graph(graph_code,protein1,protein2,edge_weight) values ('GU1','YKL029C','YDR188W',1);
YKL029C	YOR133W	1		'GU1'	'YKL029C'	'YOR133W'		insert into iter_protein_graph(graph_code,protein1,protein2,edge_weight) values (		insert into iter_protein_graph(graph_code,protein1,protein2,edge_weight) values ('GU1','YKL029C','YOR133W',1);
YKL029C	YKL182W	1		'GU1'	'YKL029C'	'YKL182W'		insert into iter_protein_graph(graph_code,protein1,protein2,edge_weight) values (		insert into iter_protein_graph(graph_code,protein1,protein2,edge_weight) values ('GU1','YKL029C','YKL182W',1);
YKL029C	YGL195W	1		'GU1'	'YKL029C'	'YGL195W'		insert into iter_protein_graph(graph_code,protein1,protein2,edge_weight) values (		insert into iter_protein_graph(graph_code,protein1,protein2,edge_weight) values ('GU1','YKL029C','YGL195W',1);
YKL029C	YFR009W	1		'GU1'	'YKL029C'	'YFR009W'		insert into iter_protein_graph(graph_code,protein1,protein2,edge_weight) values (		insert into iter_protein_graph(graph_code,protein1,protein2,edge_weight) values ('GU1','YKL029C','YFR009W',1);
YKL029C	YEL022W	1		'GU1'	'YKL029C'	'YEL022W'		insert into iter_protein_graph(graph_code,protein1,protein2,edge_weight) values (		insert into iter_protein_graph(graph_code,protein1,protein2,edge_weight) values ('GU1','YKL029C','YEL022W',1);
YKL029C	YKL104C	1		'GU1'	'YKL029C'	'YKL104C'		insert into iter_protein_graph(graph_code,protein1,protein2,edge_weight) values (		insert into iter_protein_graph(graph_code,protein1,protein2,edge_weight) values ('GU1','YKL029C','YKL104C',1);
YKL029C	YBL076C	1		'GU1'	'YKL029C'	'YBL076C'		insert into iter_protein_graph(graph_code,protein1,protein2,edge_weight) values (		insert into iter_protein_graph(graph_code,protein1,protein2,edge_weight) values ('GU1','YKL029C','YBL076C',1);
YKL029C	YER086W	1		'GU1'	'YKL029C'	'YER086W'		insert into iter_protein_graph(graph_code,protein1,protein2,edge_weight) values (		insert into iter_protein_graph(graph_code,protein1,protein2,edge_weight) values ('GU1','YKL029C','YER086W',1);
YKL029C	YLR106C	1		'GU1'	'YKL029C'	'YLR106C'		insert into iter_protein_graph(graph_code,protein1,protein2,edge_weight) values (		insert into iter_protein_graph(graph_code,protein1,protein2,edge_weight) values ('GU1','YKL029C','YLR106C',1);
YKL029C	YDR335W	1		'GU1'	'YKL029C'	'YDR335W'		insert into iter_protein_graph(graph_code,protein1,protein2,edge_weight) values (		insert into iter_protein_graph(graph_code,protein1,protein2,edge_weight) values ('GU1','YKL029C','YDR335W',1);
YKL029C	YHL011C	1		'GU1'	'YKL029C'	'YHL011C'		insert into iter_protein_graph(graph_code,protein1,protein2,edge_weight) values (		insert into iter_protein_graph(graph_code,protein1,protein2,edge_weight) values ('GU1','YKL029C','YHL011C',1);
YKL029C	YDL055C	1		'GU1'	'YKL029C'	'YDL055C'		insert into iter_protein_graph(graph_code,protein1,protein2,edge_weight) values (		insert into iter_protein_graph(graph_code,protein1,protein2,edge_weight) values ('GU1','YKL029C','YDL055C',1);
YKL029C	YGL030W	1		'GU1'	'YKL029C'	'YGL030W'		insert into iter_protein_graph(graph_code,protein1,protein2,edge_weight) values (		insert into iter_protein_graph(graph_code,protein1,protein2,edge_weight) values ('GU1','YKL029C','YGL030W',1);
YKL029C	YGR214W	1		'GU1'	'YKL029C'	'YGR214W'		insert into iter_protein_graph(graph_code,protein1,protein2,edge_weight) values (		insert into iter_protein_graph(graph_code,protein1,protein2,edge_weight) values ('GU1','YKL029C','YGR214W',1);
YKL029C	YDL185W	1		'GU1'	'YKL029C'	'YDL185W'		insert into iter_protein_graph(graph_code,protein1,protein2,edge_weight) values (		insert into iter_protein_graph(graph_code,protein1,protein2,edge_weight) values ('GU1','YKL029C','YDL185W',1);
YKL029C	YDR457W	1		'GU1'	'YKL029C'	'YDR457W'		insert into iter_protein_graph(graph_code,protein1,protein2,edge_weight) values (		insert into iter_protein_graph(graph_code,protein1,protein2,edge_weight) values ('GU1','YKL029C','YDR457W',1);
YKL029C	YML085C	1		'GU1'	'YKL029C'	'YML085C'		insert into iter_protein_graph(graph_code,protein1,protein2,edge_weight) values (		insert into iter_protein_graph(graph_code,protein1,protein2,edge_weight) values ('GU1','YKL029C','YML085C',1);
YKL029C	YML124C	1		'GU1'	'YKL029C'	'YML124C'		insert into iter_protein_graph(graph_code,protein1,protein2,edge_weight) values (		insert into iter_protein_graph(graph_code,protein1,protein2,edge_weight) values ('GU1','YKL029C','YML124C',1);
YKL029C	YBL039C	1		'GU1'	'YKL029C'	'YBL039C'		insert into iter_protein_graph(graph_code,protein1,protein2,edge_weight) values (		insert into iter_protein_graph(graph_code,protein1,protein2,edge_weight) values ('GU1','YKL029C','YBL039C',1);
YKL067W	YDL055C	1		'GU1'	'YKL067W'	'YDL055C'		insert into iter_protein_graph(graph_code,protein1,protein2,edge_weight) values (		insert into iter_protein_graph(graph_code,protein1,protein2,edge_weight) values ('GU1','YKL067W','YDL055C',1);
YKL067W	YGL030W	1		'GU1'	'YKL067W'	'YGL030W'		insert into iter_protein_graph(graph_code,protein1,protein2,edge_weight) values (		insert into iter_protein_graph(graph_code,protein1,protein2,edge_weight) values ('GU1','YKL067W','YGL030W',1);
YLL018C	YDL055C	1		'GU1'	'YLL018C'	'YDL055C'		insert into iter_protein_graph(graph_code,protein1,protein2,edge_weight) values (		insert into iter_protein_graph(graph_code,protein1,protein2,edge_weight) values ('GU1','YLL018C','YDL055C',1);
YLL040C	YML085C	1		'GU1'	'YLL040C'	'YML085C'		insert into iter_protein_graph(graph_code,protein1,protein2,edge_weight) values (		insert into iter_protein_graph(graph_code,protein1,protein2,edge_weight) values ('GU1','YLL040C','YML085C',1);
YLL040C	YOR133W	1		'GU1'	'YLL040C'	'YOR133W'		insert into iter_protein_graph(graph_code,protein1,protein2,edge_weight) values (		insert into iter_protein_graph(graph_code,protein1,protein2,edge_weight) values ('GU1','YLL040C','YOR133W',1);
YLL040C	YFR009W	1		'GU1'	'YLL040C'	'YFR009W'		insert into iter_protein_graph(graph_code,protein1,protein2,edge_weight) values (		insert into iter_protein_graph(graph_code,protein1,protein2,edge_weight) values ('GU1','YLL040C','YFR009W',1);
YLL040C	YKL104C	1		'GU1'	'YLL040C'	'YKL104C'		insert into iter_protein_graph(graph_code,protein1,protein2,edge_weight) values (		insert into iter_protein_graph(graph_code,protein1,protein2,edge_weight) values ('GU1','YLL040C','YKL104C',1);
YLL040C	YDL055C	1		'GU1'	'YLL040C'	'YDL055C'		insert into iter_protein_graph(graph_code,protein1,protein2,edge_weight) values (		insert into iter_protein_graph(graph_code,protein1,protein2,edge_weight) values ('GU1','YLL040C','YDL055C',1);
YLL040C	YDL185W	1		'GU1'	'YLL040C'	'YDL185W'		insert into iter_protein_graph(graph_code,protein1,protein2,edge_weight) values (		insert into iter_protein_graph(graph_code,protein1,protein2,edge_weight) values ('GU1','YLL040C','YDL185W',1);
YLR106C	YDL055C	1		'GU1'	'YLR106C'	'YDL055C'		insert into iter_protein_graph(graph_code,protein1,protein2,edge_weight) values (		insert into iter_protein_graph(graph_code,protein1,protein2,edge_weight) values ('GU1','YLR106C','YDL055C',1);
YLR153C	YOR133W	1		'GU1'	'YLR153C'	'YOR133W'		insert into iter_protein_graph(graph_code,protein1,protein2,edge_weight) values (		insert into iter_protein_graph(graph_code,protein1,protein2,edge_weight) values ('GU1','YLR153C','YOR133W',1);
YLR153C	YLR259C	1		'GU1'	'YLR153C'	'YLR259C'		insert into iter_protein_graph(graph_code,protein1,protein2,edge_weight) values (		insert into iter_protein_graph(graph_code,protein1,protein2,edge_weight) values ('GU1','YLR153C','YLR259C',1);
YLR153C	YLR106C	1		'GU1'	'YLR153C'	'YLR106C'		insert into iter_protein_graph(graph_code,protein1,protein2,edge_weight) values (		insert into iter_protein_graph(graph_code,protein1,protein2,edge_weight) values ('GU1','YLR153C','YLR106C',1);
YLR153C	YDL055C	1		'GU1'	'YLR153C'	'YDL055C'		insert into iter_protein_graph(graph_code,protein1,protein2,edge_weight) values (		insert into iter_protein_graph(graph_code,protein1,protein2,edge_weight) values ('GU1','YLR153C','YDL055C',1);
YLR153C	YER070W	1		'GU1'	'YLR153C'	'YER070W'		insert into iter_protein_graph(graph_code,protein1,protein2,edge_weight) values (		insert into iter_protein_graph(graph_code,protein1,protein2,edge_weight) values ('GU1','YLR153C','YER070W',1);
YLR153C	YGR214W	1		'GU1'	'YLR153C'	'YGR214W'		insert into iter_protein_graph(graph_code,protein1,protein2,edge_weight) values (		insert into iter_protein_graph(graph_code,protein1,protein2,edge_weight) values ('GU1','YLR153C','YGR214W',1);
YLR153C	YML085C	1		'GU1'	'YLR153C'	'YML085C'		insert into iter_protein_graph(graph_code,protein1,protein2,edge_weight) values (		insert into iter_protein_graph(graph_code,protein1,protein2,edge_weight) values ('GU1','YLR153C','YML085C',1);
YLR153C	YML124C	1		'GU1'	'YLR153C'	'YML124C'		insert into iter_protein_graph(graph_code,protein1,protein2,edge_weight) values (		insert into iter_protein_graph(graph_code,protein1,protein2,edge_weight) values ('GU1','YLR153C','YML124C',1);
YML124C	YDR188W	1		'GU1'	'YML124C'	'YDR188W'		insert into iter_protein_graph(graph_code,protein1,protein2,edge_weight) values (		insert into iter_protein_graph(graph_code,protein1,protein2,edge_weight) values ('GU1','YML124C','YDR188W',1);
YML124C	YOR133W	1		'GU1'	'YML124C'	'YOR133W'		insert into iter_protein_graph(graph_code,protein1,protein2,edge_weight) values (		insert into iter_protein_graph(graph_code,protein1,protein2,edge_weight) values ('GU1','YML124C','YOR133W',1);
YML124C	YKL182W	1		'GU1'	'YML124C'	'YKL182W'		insert into iter_protein_graph(graph_code,protein1,protein2,edge_weight) values (		insert into iter_protein_graph(graph_code,protein1,protein2,edge_weight) values ('GU1','YML124C','YKL182W',1);
YML124C	YGL195W	1		'GU1'	'YML124C'	'YGL195W'		insert into iter_protein_graph(graph_code,protein1,protein2,edge_weight) values (		insert into iter_protein_graph(graph_code,protein1,protein2,edge_weight) values ('GU1','YML124C','YGL195W',1);
YML124C	YFR009W	1		'GU1'	'YML124C'	'YFR009W'		insert into iter_protein_graph(graph_code,protein1,protein2,edge_weight) values (		insert into iter_protein_graph(graph_code,protein1,protein2,edge_weight) values ('GU1','YML124C','YFR009W',1);
YML124C	YKL104C	1		'GU1'	'YML124C'	'YKL104C'		insert into iter_protein_graph(graph_code,protein1,protein2,edge_weight) values (		insert into iter_protein_graph(graph_code,protein1,protein2,edge_weight) values ('GU1','YML124C','YKL104C',1);
YML124C	YLR259C	1		'GU1'	'YML124C'	'YLR259C'		insert into iter_protein_graph(graph_code,protein1,protein2,edge_weight) values (		insert into iter_protein_graph(graph_code,protein1,protein2,edge_weight) values ('GU1','YML124C','YLR259C',1);
YML124C	YKL029C	1		'GU1'	'YML124C'	'YKL029C'		insert into iter_protein_graph(graph_code,protein1,protein2,edge_weight) values (		insert into iter_protein_graph(graph_code,protein1,protein2,edge_weight) values ('GU1','YML124C','YKL029C',1);
YML124C	YLR106C	1		'GU1'	'YML124C'	'YLR106C'		insert into iter_protein_graph(graph_code,protein1,protein2,edge_weight) values (		insert into iter_protein_graph(graph_code,protein1,protein2,edge_weight) values ('GU1','YML124C','YLR106C',1);
YML124C	YDL055C	1		'GU1'	'YML124C'	'YDL055C'		insert into iter_protein_graph(graph_code,protein1,protein2,edge_weight) values (		insert into iter_protein_graph(graph_code,protein1,protein2,edge_weight) values ('GU1','YML124C','YDL055C',1);
YML124C	YDL185W	1		'GU1'	'YML124C'	'YDL185W'		insert into iter_protein_graph(graph_code,protein1,protein2,edge_weight) values (		insert into iter_protein_graph(graph_code,protein1,protein2,edge_weight) values ('GU1','YML124C','YDL185W',1);
YML124C	YML085C	1		'GU1'	'YML124C'	'YML085C'		insert into iter_protein_graph(graph_code,protein1,protein2,edge_weight) values (		insert into iter_protein_graph(graph_code,protein1,protein2,edge_weight) values ('GU1','YML124C','YML085C',1);
YOL120C	YLL018C	1		'GU1'	'YOL120C'	'YLL018C'		insert into iter_protein_graph(graph_code,protein1,protein2,edge_weight) values (		insert into iter_protein_graph(graph_code,protein1,protein2,edge_weight) values ('GU1','YOL120C','YLL018C',1);
YOL120C	YOR133W	1		'GU1'	'YOL120C'	'YOR133W'		insert into iter_protein_graph(graph_code,protein1,protein2,edge_weight) values (		insert into iter_protein_graph(graph_code,protein1,protein2,edge_weight) values ('GU1','YOL120C','YOR133W',1);
YOL120C	YKL104C	1		'GU1'	'YOL120C'	'YKL104C'		insert into iter_protein_graph(graph_code,protein1,protein2,edge_weight) values (		insert into iter_protein_graph(graph_code,protein1,protein2,edge_weight) values ('GU1','YOL120C','YKL104C',1);
YOL120C	YER086W	1		'GU1'	'YOL120C'	'YER086W'		insert into iter_protein_graph(graph_code,protein1,protein2,edge_weight) values (		insert into iter_protein_graph(graph_code,protein1,protein2,edge_weight) values ('GU1','YOL120C','YER086W',1);
YOL120C	YDL055C	1		'GU1'	'YOL120C'	'YDL055C'		insert into iter_protein_graph(graph_code,protein1,protein2,edge_weight) values (		insert into iter_protein_graph(graph_code,protein1,protein2,edge_weight) values ('GU1','YOL120C','YDL055C',1);
YOL120C	YML124C	1		'GU1'	'YOL120C'	'YML124C'		insert into iter_protein_graph(graph_code,protein1,protein2,edge_weight) values (		insert into iter_protein_graph(graph_code,protein1,protein2,edge_weight) values ('GU1','YOL120C','YML124C',1);
YNR016C	YDL055C	1		'GU1'	'YNR016C'	'YDL055C'		insert into iter_protein_graph(graph_code,protein1,protein2,edge_weight) values (		insert into iter_protein_graph(graph_code,protein1,protein2,edge_weight) values ('GU1','YNR016C','YDL055C',1);
YPL235W	YOR133W	1		'GU1'	'YPL235W'	'YOR133W'		insert into iter_protein_graph(graph_code,protein1,protein2,edge_weight) values (		insert into iter_protein_graph(graph_code,protein1,protein2,edge_weight) values ('GU1','YPL235W','YOR133W',1);
YPL235W	YHR128W	1		'GU1'	'YPL235W'	'YHR128W'		insert into iter_protein_graph(graph_code,protein1,protein2,edge_weight) values (		insert into iter_protein_graph(graph_code,protein1,protein2,edge_weight) values ('GU1','YPL235W','YHR128W',1);
YPL235W	YGL195W	1		'GU1'	'YPL235W'	'YGL195W'		insert into iter_protein_graph(graph_code,protein1,protein2,edge_weight) values (		insert into iter_protein_graph(graph_code,protein1,protein2,edge_weight) values ('GU1','YPL235W','YGL195W',1);
YPL235W	YFR009W	1		'GU1'	'YPL235W'	'YFR009W'		insert into iter_protein_graph(graph_code,protein1,protein2,edge_weight) values (		insert into iter_protein_graph(graph_code,protein1,protein2,edge_weight) values ('GU1','YPL235W','YFR009W',1);
YPL235W	YKL104C	1		'GU1'	'YPL235W'	'YKL104C'		insert into iter_protein_graph(graph_code,protein1,protein2,edge_weight) values (		insert into iter_protein_graph(graph_code,protein1,protein2,edge_weight) values ('GU1','YPL235W','YKL104C',1);
YPL235W	YMR186W	1		'GU1'	'YPL235W'	'YMR186W'		insert into iter_protein_graph(graph_code,protein1,protein2,edge_weight) values (		insert into iter_protein_graph(graph_code,protein1,protein2,edge_weight) values ('GU1','YPL235W','YMR186W',1);
YPL235W	YBL076C	1		'GU1'	'YPL235W'	'YBL076C'		insert into iter_protein_graph(graph_code,protein1,protein2,edge_weight) values (		insert into iter_protein_graph(graph_code,protein1,protein2,edge_weight) values ('GU1','YPL235W','YBL076C',1);
YPL235W	YER086W	1		'GU1'	'YPL235W'	'YER086W'		insert into iter_protein_graph(graph_code,protein1,protein2,edge_weight) values (		insert into iter_protein_graph(graph_code,protein1,protein2,edge_weight) values ('GU1','YPL235W','YER086W',1);
YPL235W	YKL029C	1		'GU1'	'YPL235W'	'YKL029C'		insert into iter_protein_graph(graph_code,protein1,protein2,edge_weight) values (		insert into iter_protein_graph(graph_code,protein1,protein2,edge_weight) values ('GU1','YPL235W','YKL029C',1);
YPL235W	YDL055C	1		'GU1'	'YPL235W'	'YDL055C'		insert into iter_protein_graph(graph_code,protein1,protein2,edge_weight) values (		insert into iter_protein_graph(graph_code,protein1,protein2,edge_weight) values ('GU1','YPL235W','YDL055C',1);
YPL235W	YGL030W	1		'GU1'	'YPL235W'	'YGL030W'		insert into iter_protein_graph(graph_code,protein1,protein2,edge_weight) values (		insert into iter_protein_graph(graph_code,protein1,protein2,edge_weight) values ('GU1','YPL235W','YGL030W',1);
YPL235W	YGR214W	1		'GU1'	'YPL235W'	'YGR214W'		insert into iter_protein_graph(graph_code,protein1,protein2,edge_weight) values (		insert into iter_protein_graph(graph_code,protein1,protein2,edge_weight) values ('GU1','YPL235W','YGR214W',1);
YPL235W	YFL045C	1		'GU1'	'YPL235W'	'YFL045C'		insert into iter_protein_graph(graph_code,protein1,protein2,edge_weight) values (		insert into iter_protein_graph(graph_code,protein1,protein2,edge_weight) values ('GU1','YPL235W','YFL045C',1);
YPL235W	YML085C	1		'GU1'	'YPL235W'	'YML085C'		insert into iter_protein_graph(graph_code,protein1,protein2,edge_weight) values (		insert into iter_protein_graph(graph_code,protein1,protein2,edge_weight) values ('GU1','YPL235W','YML085C',1);
YDR425W	YNL243W	1		'GU1'	'YDR425W'	'YNL243W'		insert into iter_protein_graph(graph_code,protein1,protein2,edge_weight) values (		insert into iter_protein_graph(graph_code,protein1,protein2,edge_weight) values ('GU1','YDR425W','YNL243W',1);
YDR425W	YJL036W	1		'GU1'	'YDR425W'	'YJL036W'		insert into iter_protein_graph(graph_code,protein1,protein2,edge_weight) values (		insert into iter_protein_graph(graph_code,protein1,protein2,edge_weight) values ('GU1','YDR425W','YJL036W',1);
YJL036W	YDL113C	1		'GU1'	'YJL036W'	'YDL113C'		insert into iter_protein_graph(graph_code,protein1,protein2,edge_weight) values (		insert into iter_protein_graph(graph_code,protein1,protein2,edge_weight) values ('GU1','YJL036W','YDL113C',1);
YJL036W	YDR425W	1		'GU1'	'YJL036W'	'YDR425W'		insert into iter_protein_graph(graph_code,protein1,protein2,edge_weight) values (		insert into iter_protein_graph(graph_code,protein1,protein2,edge_weight) values ('GU1','YJL036W','YDR425W',1);
YBL085W	YER165W	1		'GU1'	'YBL085W'	'YER165W'		insert into iter_protein_graph(graph_code,protein1,protein2,edge_weight) values (		insert into iter_protein_graph(graph_code,protein1,protein2,edge_weight) values ('GU1','YBL085W','YER165W',1);
YGL049C	YOL139C	1		'GU1'	'YGL049C'	'YOL139C'		insert into iter_protein_graph(graph_code,protein1,protein2,edge_weight) values (		insert into iter_protein_graph(graph_code,protein1,protein2,edge_weight) values ('GU1','YGL049C','YOL139C',1);
YGR250C	YER165W	1		'GU1'	'YGR250C'	'YER165W'		insert into iter_protein_graph(graph_code,protein1,protein2,edge_weight) values (		insert into iter_protein_graph(graph_code,protein1,protein2,edge_weight) values ('GU1','YGR250C','YER165W',1);
YIR001C	YER165W	1		'GU1'	'YIR001C'	'YER165W'		insert into iter_protein_graph(graph_code,protein1,protein2,edge_weight) values (		insert into iter_protein_graph(graph_code,protein1,protein2,edge_weight) values ('GU1','YIR001C','YER165W',1);
YIR001C	YNL138W	1		'GU1'	'YIR001C'	'YNL138W'		insert into iter_protein_graph(graph_code,protein1,protein2,edge_weight) values (		insert into iter_protein_graph(graph_code,protein1,protein2,edge_weight) values ('GU1','YIR001C','YNL138W',1);
YIR001C	YGR192C	1		'GU1'	'YIR001C'	'YGR192C'		insert into iter_protein_graph(graph_code,protein1,protein2,edge_weight) values (		insert into iter_protein_graph(graph_code,protein1,protein2,edge_weight) values ('GU1','YIR001C','YGR192C',1);
YIR001C	YGL049C	1		'GU1'	'YIR001C'	'YGL049C'		insert into iter_protein_graph(graph_code,protein1,protein2,edge_weight) values (		insert into iter_protein_graph(graph_code,protein1,protein2,edge_weight) values ('GU1','YIR001C','YGL049C',1);
YIR001C	YGR250C	1		'GU1'	'YIR001C'	'YGR250C'		insert into iter_protein_graph(graph_code,protein1,protein2,edge_weight) values (		insert into iter_protein_graph(graph_code,protein1,protein2,edge_weight) values ('GU1','YIR001C','YGR250C',1);
YJL005W	YNL138W	1		'GU1'	'YJL005W'	'YNL138W'		insert into iter_protein_graph(graph_code,protein1,protein2,edge_weight) values (		insert into iter_protein_graph(graph_code,protein1,protein2,edge_weight) values ('GU1','YJL005W','YNL138W',1);
YML117W	YER165W	1		'GU1'	'YML117W'	'YER165W'		insert into iter_protein_graph(graph_code,protein1,protein2,edge_weight) values (		insert into iter_protein_graph(graph_code,protein1,protein2,edge_weight) values ('GU1','YML117W','YER165W',1);
YNL138W	YJL005W	1		'GU1'	'YNL138W'	'YJL005W'		insert into iter_protein_graph(graph_code,protein1,protein2,edge_weight) values (		insert into iter_protein_graph(graph_code,protein1,protein2,edge_weight) values ('GU1','YNL138W','YJL005W',1);
YNL251C	YML117W	1		'GU1'	'YNL251C'	'YML117W'		insert into iter_protein_graph(graph_code,protein1,protein2,edge_weight) values (		insert into iter_protein_graph(graph_code,protein1,protein2,edge_weight) values ('GU1','YNL251C','YML117W',1);
YOL139C	YER165W	1		'GU1'	'YOL139C'	'YER165W'		insert into iter_protein_graph(graph_code,protein1,protein2,edge_weight) values (		insert into iter_protein_graph(graph_code,protein1,protein2,edge_weight) values ('GU1','YOL139C','YER165W',1);
YOL139C	YGL049C	1		'GU1'	'YOL139C'	'YGL049C'		insert into iter_protein_graph(graph_code,protein1,protein2,edge_weight) values (		insert into iter_protein_graph(graph_code,protein1,protein2,edge_weight) values ('GU1','YOL139C','YGL049C',1);
YBR127C	YJR033C	1		'GU1'	'YBR127C'	'YJR033C'		insert into iter_protein_graph(graph_code,protein1,protein2,edge_weight) values (		insert into iter_protein_graph(graph_code,protein1,protein2,edge_weight) values ('GU1','YBR127C','YJR033C',1);
YBR127C	YDL185W	1		'GU1'	'YBR127C'	'YDL185W'		insert into iter_protein_graph(graph_code,protein1,protein2,edge_weight) values (		insert into iter_protein_graph(graph_code,protein1,protein2,edge_weight) values ('GU1','YBR127C','YDL185W',1);
YBR127C	YHR039C-A	1		'GU1'	'YBR127C'	'YHR039C-A'		insert into iter_protein_graph(graph_code,protein1,protein2,edge_weight) values (		insert into iter_protein_graph(graph_code,protein1,protein2,edge_weight) values ('GU1','YBR127C','YHR039C-A',1);
YBR127C	YKL080W	1		'GU1'	'YBR127C'	'YKL080W'		insert into iter_protein_graph(graph_code,protein1,protein2,edge_weight) values (		insert into iter_protein_graph(graph_code,protein1,protein2,edge_weight) values ('GU1','YBR127C','YKL080W',1);
YBR127C	YLR447C	1		'GU1'	'YBR127C'	'YLR447C'		insert into iter_protein_graph(graph_code,protein1,protein2,edge_weight) values (		insert into iter_protein_graph(graph_code,protein1,protein2,edge_weight) values ('GU1','YBR127C','YLR447C',1);
YKL080W	YDL185W	1		'GU1'	'YKL080W'	'YDL185W'		insert into iter_protein_graph(graph_code,protein1,protein2,edge_weight) values (		insert into iter_protein_graph(graph_code,protein1,protein2,edge_weight) values ('GU1','YKL080W','YDL185W',1);
YKL080W	YBR127C	1		'GU1'	'YKL080W'	'YBR127C'		insert into iter_protein_graph(graph_code,protein1,protein2,edge_weight) values (		insert into iter_protein_graph(graph_code,protein1,protein2,edge_weight) values ('GU1','YKL080W','YBR127C',1);
YKL080W	YOR332W	1		'GU1'	'YKL080W'	'YOR332W'		insert into iter_protein_graph(graph_code,protein1,protein2,edge_weight) values (		insert into iter_protein_graph(graph_code,protein1,protein2,edge_weight) values ('GU1','YKL080W','YOR332W',1);
YOR332W	YJR033C	1		'GU1'	'YOR332W'	'YJR033C'		insert into iter_protein_graph(graph_code,protein1,protein2,edge_weight) values (		insert into iter_protein_graph(graph_code,protein1,protein2,edge_weight) values ('GU1','YOR332W','YJR033C',1);
YOR332W	YDL185W	1		'GU1'	'YOR332W'	'YDL185W'		insert into iter_protein_graph(graph_code,protein1,protein2,edge_weight) values (		insert into iter_protein_graph(graph_code,protein1,protein2,edge_weight) values ('GU1','YOR332W','YDL185W',1);
YOR332W	YBR127C	1		'GU1'	'YOR332W'	'YBR127C'		insert into iter_protein_graph(graph_code,protein1,protein2,edge_weight) values (		insert into iter_protein_graph(graph_code,protein1,protein2,edge_weight) values ('GU1','YOR332W','YBR127C',1);
YOR332W	YKL080W	1		'GU1'	'YOR332W'	'YKL080W'		insert into iter_protein_graph(graph_code,protein1,protein2,edge_weight) values (		insert into iter_protein_graph(graph_code,protein1,protein2,edge_weight) values ('GU1','YOR332W','YKL080W',1);
YJL033W	YJR145C	1		'GU1'	'YJL033W'	'YJR145C'		insert into iter_protein_graph(graph_code,protein1,protein2,edge_weight) values (		insert into iter_protein_graph(graph_code,protein1,protein2,edge_weight) values ('GU1','YJL033W','YJR145C',1);
YGR281W	YOR270C	1		'GU1'	'YGR281W'	'YOR270C'		insert into iter_protein_graph(graph_code,protein1,protein2,edge_weight) values (		insert into iter_protein_graph(graph_code,protein1,protein2,edge_weight) values ('GU1','YGR281W','YOR270C',1);
YML072C	YNL271C	1		'GU1'	'YML072C'	'YNL271C'		insert into iter_protein_graph(graph_code,protein1,protein2,edge_weight) values (		insert into iter_protein_graph(graph_code,protein1,protein2,edge_weight) values ('GU1','YML072C','YNL271C',1);
YML072C	YLR044C	1		'GU1'	'YML072C'	'YLR044C'		insert into iter_protein_graph(graph_code,protein1,protein2,edge_weight) values (		insert into iter_protein_graph(graph_code,protein1,protein2,edge_weight) values ('GU1','YML072C','YLR044C',1);
YML072C	YCR012W	1		'GU1'	'YML072C'	'YCR012W'		insert into iter_protein_graph(graph_code,protein1,protein2,edge_weight) values (		insert into iter_protein_graph(graph_code,protein1,protein2,edge_weight) values ('GU1','YML072C','YCR012W',1);
YML072C	YML024W	1		'GU1'	'YML072C'	'YML024W'		insert into iter_protein_graph(graph_code,protein1,protein2,edge_weight) values (		insert into iter_protein_graph(graph_code,protein1,protein2,edge_weight) values ('GU1','YML072C','YML024W',1);
YOR270C	YLR044C	1		'GU1'	'YOR270C'	'YLR044C'		insert into iter_protein_graph(graph_code,protein1,protein2,edge_weight) values (		insert into iter_protein_graph(graph_code,protein1,protein2,edge_weight) values ('GU1','YOR270C','YLR044C',1);
YDR171W	YPR035W	1		'GU1'	'YDR171W'	'YPR035W'		insert into iter_protein_graph(graph_code,protein1,protein2,edge_weight) values (		insert into iter_protein_graph(graph_code,protein1,protein2,edge_weight) values ('GU1','YDR171W','YPR035W',1);
YGR178C	YHR121W	1		'GU1'	'YGR178C'	'YHR121W'		insert into iter_protein_graph(graph_code,protein1,protein2,edge_weight) values (		insert into iter_protein_graph(graph_code,protein1,protein2,edge_weight) values ('GU1','YGR178C','YHR121W',1);
YGR178C	YLR340W	1		'GU1'	'YGR178C'	'YLR340W'		insert into iter_protein_graph(graph_code,protein1,protein2,edge_weight) values (		insert into iter_protein_graph(graph_code,protein1,protein2,edge_weight) values ('GU1','YGR178C','YLR340W',1);
YHR121W	YHR174W	1		'GU1'	'YHR121W'	'YHR174W'		insert into iter_protein_graph(graph_code,protein1,protein2,edge_weight) values (		insert into iter_protein_graph(graph_code,protein1,protein2,edge_weight) values ('GU1','YHR121W','YHR174W',1);
YHR121W	YDR171W	1		'GU1'	'YHR121W'	'YDR171W'		insert into iter_protein_graph(graph_code,protein1,protein2,edge_weight) values (		insert into iter_protein_graph(graph_code,protein1,protein2,edge_weight) values ('GU1','YHR121W','YDR171W',1);
YHR121W	YGR178C	1		'GU1'	'YHR121W'	'YGR178C'		insert into iter_protein_graph(graph_code,protein1,protein2,edge_weight) values (		insert into iter_protein_graph(graph_code,protein1,protein2,edge_weight) values ('GU1','YHR121W','YGR178C',1);
YDR233C	YPL154C	1		'GU1'	'YDR233C'	'YPL154C'		insert into iter_protein_graph(graph_code,protein1,protein2,edge_weight) values (		insert into iter_protein_graph(graph_code,protein1,protein2,edge_weight) values ('GU1','YDR233C','YPL154C',1);
YML124C	YDR394W	1		'GU1'	'YML124C'	'YDR394W'		insert into iter_protein_graph(graph_code,protein1,protein2,edge_weight) values (		insert into iter_protein_graph(graph_code,protein1,protein2,edge_weight) values ('GU1','YML124C','YDR394W',1);
YBR142W	YGL030W	1		'GU1'	'YBR142W'	'YGL030W'		insert into iter_protein_graph(graph_code,protein1,protein2,edge_weight) values (		insert into iter_protein_graph(graph_code,protein1,protein2,edge_weight) values ('GU1','YBR142W','YGL030W',1);
YBR142W	YIL069C	1		'GU1'	'YBR142W'	'YIL069C'		insert into iter_protein_graph(graph_code,protein1,protein2,edge_weight) values (		insert into iter_protein_graph(graph_code,protein1,protein2,edge_weight) values ('GU1','YBR142W','YIL069C',1);
YBR142W	YLR367W	1		'GU1'	'YBR142W'	'YLR367W'		insert into iter_protein_graph(graph_code,protein1,protein2,edge_weight) values (		insert into iter_protein_graph(graph_code,protein1,protein2,edge_weight) values ('GU1','YBR142W','YLR367W',1);
YBR247C	YLR186W	1		'GU1'	'YBR247C'	'YLR186W'		insert into iter_protein_graph(graph_code,protein1,protein2,edge_weight) values (		insert into iter_protein_graph(graph_code,protein1,protein2,edge_weight) values ('GU1','YBR247C','YLR186W',1);
YBR247C	YHR148W	1		'GU1'	'YBR247C'	'YHR148W'		insert into iter_protein_graph(graph_code,protein1,protein2,edge_weight) values (		insert into iter_protein_graph(graph_code,protein1,protein2,edge_weight) values ('GU1','YBR247C','YHR148W',1);
YBR247C	YNL075W	1		'GU1'	'YBR247C'	'YNL075W'		insert into iter_protein_graph(graph_code,protein1,protein2,edge_weight) values (		insert into iter_protein_graph(graph_code,protein1,protein2,edge_weight) values ('GU1','YBR247C','YNL075W',1);
YBR247C	YCL059C	1		'GU1'	'YBR247C'	'YCL059C'		insert into iter_protein_graph(graph_code,protein1,protein2,edge_weight) values (		insert into iter_protein_graph(graph_code,protein1,protein2,edge_weight) values ('GU1','YBR247C','YCL059C',1);
YBR247C	YOR056C	1		'GU1'	'YBR247C'	'YOR056C'		insert into iter_protein_graph(graph_code,protein1,protein2,edge_weight) values (		insert into iter_protein_graph(graph_code,protein1,protein2,edge_weight) values ('GU1','YBR247C','YOR056C',1);
YBR247C	YPR144C	1		'GU1'	'YBR247C'	'YPR144C'		insert into iter_protein_graph(graph_code,protein1,protein2,edge_weight) values (		insert into iter_protein_graph(graph_code,protein1,protein2,edge_weight) values ('GU1','YBR247C','YPR144C',1);
YBR247C	YDR025W	1		'GU1'	'YBR247C'	'YDR025W'		insert into iter_protein_graph(graph_code,protein1,protein2,edge_weight) values (		insert into iter_protein_graph(graph_code,protein1,protein2,edge_weight) values ('GU1','YBR247C','YDR025W',1);
YBR247C	YDR064W	1		'GU1'	'YBR247C'	'YDR064W'		insert into iter_protein_graph(graph_code,protein1,protein2,edge_weight) values (		insert into iter_protein_graph(graph_code,protein1,protein2,edge_weight) values ('GU1','YBR247C','YDR064W',1);
YBR247C	YCR031C	1		'GU1'	'YBR247C'	'YCR031C'		insert into iter_protein_graph(graph_code,protein1,protein2,edge_weight) values (		insert into iter_protein_graph(graph_code,protein1,protein2,edge_weight) values ('GU1','YBR247C','YCR031C',1);
YBR247C	YDR447C	1		'GU1'	'YBR247C'	'YDR447C'		insert into iter_protein_graph(graph_code,protein1,protein2,edge_weight) values (		insert into iter_protein_graph(graph_code,protein1,protein2,edge_weight) values ('GU1','YBR247C','YDR447C',1);
YBR247C	YDR450W	1		'GU1'	'YBR247C'	'YDR450W'		insert into iter_protein_graph(graph_code,protein1,protein2,edge_weight) values (		insert into iter_protein_graph(graph_code,protein1,protein2,edge_weight) values ('GU1','YBR247C','YDR450W',1);
YBR247C	YIL069C	1		'GU1'	'YBR247C'	'YIL069C'		insert into iter_protein_graph(graph_code,protein1,protein2,edge_weight) values (		insert into iter_protein_graph(graph_code,protein1,protein2,edge_weight) values ('GU1','YBR247C','YIL069C',1);
YBR247C	YBL072C	1		'GU1'	'YBR247C'	'YBL072C'		insert into iter_protein_graph(graph_code,protein1,protein2,edge_weight) values (		insert into iter_protein_graph(graph_code,protein1,protein2,edge_weight) values ('GU1','YBR247C','YBL072C',1);
YBR247C	YBR189W	1		'GU1'	'YBR247C'	'YBR189W'		insert into iter_protein_graph(graph_code,protein1,protein2,edge_weight) values (		insert into iter_protein_graph(graph_code,protein1,protein2,edge_weight) values ('GU1','YBR247C','YBR189W',1);
YBR247C	YGR081C	1		'GU1'	'YBR247C'	'YGR081C'		insert into iter_protein_graph(graph_code,protein1,protein2,edge_weight) values (		insert into iter_protein_graph(graph_code,protein1,protein2,edge_weight) values ('GU1','YBR247C','YGR081C',1);
YBR247C	YLL011W	1		'GU1'	'YBR247C'	'YLL011W'		insert into iter_protein_graph(graph_code,protein1,protein2,edge_weight) values (		insert into iter_protein_graph(graph_code,protein1,protein2,edge_weight) values ('GU1','YBR247C','YLL011W',1);
YBR247C	YDL060W	1		'GU1'	'YBR247C'	'YDL060W'		insert into iter_protein_graph(graph_code,protein1,protein2,edge_weight) values (		insert into iter_protein_graph(graph_code,protein1,protein2,edge_weight) values ('GU1','YBR247C','YDL060W',1);
YBR247C	YDR449C	1		'GU1'	'YBR247C'	'YDR449C'		insert into iter_protein_graph(graph_code,protein1,protein2,edge_weight) values (		insert into iter_protein_graph(graph_code,protein1,protein2,edge_weight) values ('GU1','YBR247C','YDR449C',1);
YBR247C	YLR367W	1		'GU1'	'YBR247C'	'YLR367W'		insert into iter_protein_graph(graph_code,protein1,protein2,edge_weight) values (		insert into iter_protein_graph(graph_code,protein1,protein2,edge_weight) values ('GU1','YBR247C','YLR367W',1);
YBR247C	YOR145C	1		'GU1'	'YBR247C'	'YOR145C'		insert into iter_protein_graph(graph_code,protein1,protein2,edge_weight) values (		insert into iter_protein_graph(graph_code,protein1,protein2,edge_weight) values ('GU1','YBR247C','YOR145C',1);
YBR247C	YCR057C	1		'GU1'	'YBR247C'	'YCR057C'		insert into iter_protein_graph(graph_code,protein1,protein2,edge_weight) values (		insert into iter_protein_graph(graph_code,protein1,protein2,edge_weight) values ('GU1','YBR247C','YCR057C',1);
YBR247C	YNL207W	1		'GU1'	'YBR247C'	'YNL207W'		insert into iter_protein_graph(graph_code,protein1,protein2,edge_weight) values (		insert into iter_protein_graph(graph_code,protein1,protein2,edge_weight) values ('GU1','YBR247C','YNL207W',1);
YBR247C	YLR264W	1		'GU1'	'YBR247C'	'YLR264W'		insert into iter_protein_graph(graph_code,protein1,protein2,edge_weight) values (		insert into iter_protein_graph(graph_code,protein1,protein2,edge_weight) values ('GU1','YBR247C','YLR264W',1);
YBR247C	YOR290C	1		'GU1'	'YBR247C'	'YOR290C'		insert into iter_protein_graph(graph_code,protein1,protein2,edge_weight) values (		insert into iter_protein_graph(graph_code,protein1,protein2,edge_weight) values ('GU1','YBR247C','YOR290C',1);
YBR247C	YGR054W	1		'GU1'	'YBR247C'	'YGR054W'		insert into iter_protein_graph(graph_code,protein1,protein2,edge_weight) values (		insert into iter_protein_graph(graph_code,protein1,protein2,edge_weight) values ('GU1','YBR247C','YGR054W',1);
YCL059C	YLR186W	1		'GU1'	'YCL059C'	'YLR186W'		insert into iter_protein_graph(graph_code,protein1,protein2,edge_weight) values (		insert into iter_protein_graph(graph_code,protein1,protein2,edge_weight) values ('GU1','YCL059C','YLR186W',1);
YCL059C	YBR247C	1		'GU1'	'YCL059C'	'YBR247C'		insert into iter_protein_graph(graph_code,protein1,protein2,edge_weight) values (		insert into iter_protein_graph(graph_code,protein1,protein2,edge_weight) values ('GU1','YCL059C','YBR247C',1);
YCL059C	YHR148W	1		'GU1'	'YCL059C'	'YHR148W'		insert into iter_protein_graph(graph_code,protein1,protein2,edge_weight) values (		insert into iter_protein_graph(graph_code,protein1,protein2,edge_weight) values ('GU1','YCL059C','YHR148W',1);
YCL059C	YPR144C	1		'GU1'	'YCL059C'	'YPR144C'		insert into iter_protein_graph(graph_code,protein1,protein2,edge_weight) values (		insert into iter_protein_graph(graph_code,protein1,protein2,edge_weight) values ('GU1','YCL059C','YPR144C',1);
YCL059C	YGL030W	1		'GU1'	'YCL059C'	'YGL030W'		insert into iter_protein_graph(graph_code,protein1,protein2,edge_weight) values (		insert into iter_protein_graph(graph_code,protein1,protein2,edge_weight) values ('GU1','YCL059C','YGL030W',1);
YCL059C	YBL072C	1		'GU1'	'YCL059C'	'YBL072C'		insert into iter_protein_graph(graph_code,protein1,protein2,edge_weight) values (		insert into iter_protein_graph(graph_code,protein1,protein2,edge_weight) values ('GU1','YCL059C','YBL072C',1);
YCL059C	YLL011W	1		'GU1'	'YCL059C'	'YLL011W'		insert into iter_protein_graph(graph_code,protein1,protein2,edge_weight) values (		insert into iter_protein_graph(graph_code,protein1,protein2,edge_weight) values ('GU1','YCL059C','YLL011W',1);
YCL059C	YDR449C	1		'GU1'	'YCL059C'	'YDR449C'		insert into iter_protein_graph(graph_code,protein1,protein2,edge_weight) values (		insert into iter_protein_graph(graph_code,protein1,protein2,edge_weight) values ('GU1','YCL059C','YDR449C',1);
YCR057C	YHR148W	1		'GU1'	'YCR057C'	'YHR148W'		insert into iter_protein_graph(graph_code,protein1,protein2,edge_weight) values (		insert into iter_protein_graph(graph_code,protein1,protein2,edge_weight) values ('GU1','YCR057C','YHR148W',1);
YCR057C	YNL075W	1		'GU1'	'YCR057C'	'YNL075W'		insert into iter_protein_graph(graph_code,protein1,protein2,edge_weight) values (		insert into iter_protein_graph(graph_code,protein1,protein2,edge_weight) values ('GU1','YCR057C','YNL075W',1);
YCR057C	YBL072C	1		'GU1'	'YCR057C'	'YBL072C'		insert into iter_protein_graph(graph_code,protein1,protein2,edge_weight) values (		insert into iter_protein_graph(graph_code,protein1,protein2,edge_weight) values ('GU1','YCR057C','YBL072C',1);
YCR057C	YDR449C	1		'GU1'	'YCR057C'	'YDR449C'		insert into iter_protein_graph(graph_code,protein1,protein2,edge_weight) values (		insert into iter_protein_graph(graph_code,protein1,protein2,edge_weight) values ('GU1','YCR057C','YDR449C',1);
YCR057C	YLR186W	1		'GU1'	'YCR057C'	'YLR186W'		insert into iter_protein_graph(graph_code,protein1,protein2,edge_weight) values (		insert into iter_protein_graph(graph_code,protein1,protein2,edge_weight) values ('GU1','YCR057C','YLR186W',1);
YCR057C	YPR144C	1		'GU1'	'YCR057C'	'YPR144C'		insert into iter_protein_graph(graph_code,protein1,protein2,edge_weight) values (		insert into iter_protein_graph(graph_code,protein1,protein2,edge_weight) values ('GU1','YCR057C','YPR144C',1);
YCR057C	YOR145C	1		'GU1'	'YCR057C'	'YOR145C'		insert into iter_protein_graph(graph_code,protein1,protein2,edge_weight) values (		insert into iter_protein_graph(graph_code,protein1,protein2,edge_weight) values ('GU1','YCR057C','YOR145C',1);
YCR057C	YDR025W	1		'GU1'	'YCR057C'	'YDR025W'		insert into iter_protein_graph(graph_code,protein1,protein2,edge_weight) values (		insert into iter_protein_graph(graph_code,protein1,protein2,edge_weight) values ('GU1','YCR057C','YDR025W',1);
YCR057C	YDR064W	1		'GU1'	'YCR057C'	'YDR064W'		insert into iter_protein_graph(graph_code,protein1,protein2,edge_weight) values (		insert into iter_protein_graph(graph_code,protein1,protein2,edge_weight) values ('GU1','YCR057C','YDR064W',1);
YCR057C	YBR189W	1		'GU1'	'YCR057C'	'YBR189W'		insert into iter_protein_graph(graph_code,protein1,protein2,edge_weight) values (		insert into iter_protein_graph(graph_code,protein1,protein2,edge_weight) values ('GU1','YCR057C','YBR189W',1);
YCR057C	YLL011W	1		'GU1'	'YCR057C'	'YLL011W'		insert into iter_protein_graph(graph_code,protein1,protein2,edge_weight) values (		insert into iter_protein_graph(graph_code,protein1,protein2,edge_weight) values ('GU1','YCR057C','YLL011W',1);
YCR057C	YLR367W	1		'GU1'	'YCR057C'	'YLR367W'		insert into iter_protein_graph(graph_code,protein1,protein2,edge_weight) values (		insert into iter_protein_graph(graph_code,protein1,protein2,edge_weight) values ('GU1','YCR057C','YLR367W',1);
YCR057C	YBR247C	1		'GU1'	'YCR057C'	'YBR247C'		insert into iter_protein_graph(graph_code,protein1,protein2,edge_weight) values (		insert into iter_protein_graph(graph_code,protein1,protein2,edge_weight) values ('GU1','YCR057C','YBR247C',1);
YCR057C	YCL059C	1		'GU1'	'YCR057C'	'YCL059C'		insert into iter_protein_graph(graph_code,protein1,protein2,edge_weight) values (		insert into iter_protein_graph(graph_code,protein1,protein2,edge_weight) values ('GU1','YCR057C','YCL059C',1);
YCR057C	YCR031C	1		'GU1'	'YCR057C'	'YCR031C'		insert into iter_protein_graph(graph_code,protein1,protein2,edge_weight) values (		insert into iter_protein_graph(graph_code,protein1,protein2,edge_weight) values ('GU1','YCR057C','YCR031C',1);
YCR057C	YDR447C	1		'GU1'	'YCR057C'	'YDR447C'		insert into iter_protein_graph(graph_code,protein1,protein2,edge_weight) values (		insert into iter_protein_graph(graph_code,protein1,protein2,edge_weight) values ('GU1','YCR057C','YDR447C',1);
YCR057C	YDR450W	1		'GU1'	'YCR057C'	'YDR450W'		insert into iter_protein_graph(graph_code,protein1,protein2,edge_weight) values (		insert into iter_protein_graph(graph_code,protein1,protein2,edge_weight) values ('GU1','YCR057C','YDR450W',1);
YCR057C	YIL069C	1		'GU1'	'YCR057C'	'YIL069C'		insert into iter_protein_graph(graph_code,protein1,protein2,edge_weight) values (		insert into iter_protein_graph(graph_code,protein1,protein2,edge_weight) values ('GU1','YCR057C','YIL069C',1);
YDL060W	YBR247C	1		'GU1'	'YDL060W'	'YBR247C'		insert into iter_protein_graph(graph_code,protein1,protein2,edge_weight) values (		insert into iter_protein_graph(graph_code,protein1,protein2,edge_weight) values ('GU1','YDL060W','YBR247C',1);
YDL060W	YOR145C	1		'GU1'	'YDL060W'	'YOR145C'		insert into iter_protein_graph(graph_code,protein1,protein2,edge_weight) values (		insert into iter_protein_graph(graph_code,protein1,protein2,edge_weight) values ('GU1','YDL060W','YOR145C',1);
YDL060W	YNL207W	1		'GU1'	'YDL060W'	'YNL207W'		insert into iter_protein_graph(graph_code,protein1,protein2,edge_weight) values (		insert into iter_protein_graph(graph_code,protein1,protein2,edge_weight) values ('GU1','YDL060W','YNL207W',1);
YDL060W	YDR025W	1		'GU1'	'YDL060W'	'YDR025W'		insert into iter_protein_graph(graph_code,protein1,protein2,edge_weight) values (		insert into iter_protein_graph(graph_code,protein1,protein2,edge_weight) values ('GU1','YDL060W','YDR025W',1);
YDL060W	YDR064W	1		'GU1'	'YDL060W'	'YDR064W'		insert into iter_protein_graph(graph_code,protein1,protein2,edge_weight) values (		insert into iter_protein_graph(graph_code,protein1,protein2,edge_weight) values ('GU1','YDL060W','YDR064W',1);
YDL060W	YDR447C	1		'GU1'	'YDL060W'	'YDR447C'		insert into iter_protein_graph(graph_code,protein1,protein2,edge_weight) values (		insert into iter_protein_graph(graph_code,protein1,protein2,edge_weight) values ('GU1','YDL060W','YDR447C',1);
YDL060W	YIL069C	1		'GU1'	'YDL060W'	'YIL069C'		insert into iter_protein_graph(graph_code,protein1,protein2,edge_weight) values (		insert into iter_protein_graph(graph_code,protein1,protein2,edge_weight) values ('GU1','YDL060W','YIL069C',1);
YDL060W	YBR189W	1		'GU1'	'YDL060W'	'YBR189W'		insert into iter_protein_graph(graph_code,protein1,protein2,edge_weight) values (		insert into iter_protein_graph(graph_code,protein1,protein2,edge_weight) values ('GU1','YDL060W','YBR189W',1);
YDL060W	YGR081C	1		'GU1'	'YDL060W'	'YGR081C'		insert into iter_protein_graph(graph_code,protein1,protein2,edge_weight) values (		insert into iter_protein_graph(graph_code,protein1,protein2,edge_weight) values ('GU1','YDL060W','YGR081C',1);
YDR449C	YLR186W	1		'GU1'	'YDR449C'	'YLR186W'		insert into iter_protein_graph(graph_code,protein1,protein2,edge_weight) values (		insert into iter_protein_graph(graph_code,protein1,protein2,edge_weight) values ('GU1','YDR449C','YLR186W',1);
YDR449C	YHR148W	1		'GU1'	'YDR449C'	'YHR148W'		insert into iter_protein_graph(graph_code,protein1,protein2,edge_weight) values (		insert into iter_protein_graph(graph_code,protein1,protein2,edge_weight) values ('GU1','YDR449C','YHR148W',1);
YDR449C	YPR144C	1		'GU1'	'YDR449C'	'YPR144C'		insert into iter_protein_graph(graph_code,protein1,protein2,edge_weight) values (		insert into iter_protein_graph(graph_code,protein1,protein2,edge_weight) values ('GU1','YDR449C','YPR144C',1);
YDR449C	YCR057C	1		'GU1'	'YDR449C'	'YCR057C'		insert into iter_protein_graph(graph_code,protein1,protein2,edge_weight) values (		insert into iter_protein_graph(graph_code,protein1,protein2,edge_weight) values ('GU1','YDR449C','YCR057C',1);
YDR449C	YBL072C	1		'GU1'	'YDR449C'	'YBL072C'		insert into iter_protein_graph(graph_code,protein1,protein2,edge_weight) values (		insert into iter_protein_graph(graph_code,protein1,protein2,edge_weight) values ('GU1','YDR449C','YBL072C',1);
YDR449C	YLL011W	1		'GU1'	'YDR449C'	'YLL011W'		insert into iter_protein_graph(graph_code,protein1,protein2,edge_weight) values (		insert into iter_protein_graph(graph_code,protein1,protein2,edge_weight) values ('GU1','YDR449C','YLL011W',1);
YGR081C	YER155C	1		'GU1'	'YGR081C'	'YER155C'		insert into iter_protein_graph(graph_code,protein1,protein2,edge_weight) values (		insert into iter_protein_graph(graph_code,protein1,protein2,edge_weight) values ('GU1','YGR081C','YER155C',1);
YGR081C	YIL069C	1		'GU1'	'YGR081C'	'YIL069C'		insert into iter_protein_graph(graph_code,protein1,protein2,edge_weight) values (		insert into iter_protein_graph(graph_code,protein1,protein2,edge_weight) values ('GU1','YGR081C','YIL069C',1);
YGR081C	YBL072C	1		'GU1'	'YGR081C'	'YBL072C'		insert into iter_protein_graph(graph_code,protein1,protein2,edge_weight) values (		insert into iter_protein_graph(graph_code,protein1,protein2,edge_weight) values ('GU1','YGR081C','YBL072C',1);
YGR081C	YBR189W	1		'GU1'	'YGR081C'	'YBR189W'		insert into iter_protein_graph(graph_code,protein1,protein2,edge_weight) values (		insert into iter_protein_graph(graph_code,protein1,protein2,edge_weight) values ('GU1','YGR081C','YBR189W',1);
YGR081C	YDL060W	1		'GU1'	'YGR081C'	'YDL060W'		insert into iter_protein_graph(graph_code,protein1,protein2,edge_weight) values (		insert into iter_protein_graph(graph_code,protein1,protein2,edge_weight) values ('GU1','YGR081C','YDL060W',1);
YNL207W	YER155C	1		'GU1'	'YNL207W'	'YER155C'		insert into iter_protein_graph(graph_code,protein1,protein2,edge_weight) values (		insert into iter_protein_graph(graph_code,protein1,protein2,edge_weight) values ('GU1','YNL207W','YER155C',1);
YNL207W	YBR247C	1		'GU1'	'YNL207W'	'YBR247C'		insert into iter_protein_graph(graph_code,protein1,protein2,edge_weight) values (		insert into iter_protein_graph(graph_code,protein1,protein2,edge_weight) values ('GU1','YNL207W','YBR247C',1);
YNL207W	YOR056C	1		'GU1'	'YNL207W'	'YOR056C'		insert into iter_protein_graph(graph_code,protein1,protein2,edge_weight) values (		insert into iter_protein_graph(graph_code,protein1,protein2,edge_weight) values ('GU1','YNL207W','YOR056C',1);
YNL207W	YOR145C	1		'GU1'	'YNL207W'	'YOR145C'		insert into iter_protein_graph(graph_code,protein1,protein2,edge_weight) values (		insert into iter_protein_graph(graph_code,protein1,protein2,edge_weight) values ('GU1','YNL207W','YOR145C',1);
YNL207W	YGL030W	1		'GU1'	'YNL207W'	'YGL030W'		insert into iter_protein_graph(graph_code,protein1,protein2,edge_weight) values (		insert into iter_protein_graph(graph_code,protein1,protein2,edge_weight) values ('GU1','YNL207W','YGL030W',1);
YNL207W	YDR025W	1		'GU1'	'YNL207W'	'YDR025W'		insert into iter_protein_graph(graph_code,protein1,protein2,edge_weight) values (		insert into iter_protein_graph(graph_code,protein1,protein2,edge_weight) values ('GU1','YNL207W','YDR025W',1);
YNL207W	YDR064W	1		'GU1'	'YNL207W'	'YDR064W'		insert into iter_protein_graph(graph_code,protein1,protein2,edge_weight) values (		insert into iter_protein_graph(graph_code,protein1,protein2,edge_weight) values ('GU1','YNL207W','YDR064W',1);
YNL207W	YDR450W	1		'GU1'	'YNL207W'	'YDR450W'		insert into iter_protein_graph(graph_code,protein1,protein2,edge_weight) values (		insert into iter_protein_graph(graph_code,protein1,protein2,edge_weight) values ('GU1','YNL207W','YDR450W',1);
YNL207W	YKR057W	1		'GU1'	'YNL207W'	'YKR057W'		insert into iter_protein_graph(graph_code,protein1,protein2,edge_weight) values (		insert into iter_protein_graph(graph_code,protein1,protein2,edge_weight) values ('GU1','YNL207W','YKR057W',1);
YNL207W	YLR264W	1		'GU1'	'YNL207W'	'YLR264W'		insert into iter_protein_graph(graph_code,protein1,protein2,edge_weight) values (		insert into iter_protein_graph(graph_code,protein1,protein2,edge_weight) values ('GU1','YNL207W','YLR264W',1);
YNL207W	YBL072C	1		'GU1'	'YNL207W'	'YBL072C'		insert into iter_protein_graph(graph_code,protein1,protein2,edge_weight) values (		insert into iter_protein_graph(graph_code,protein1,protein2,edge_weight) values ('GU1','YNL207W','YBL072C',1);
YNL207W	YOR290C	1		'GU1'	'YNL207W'	'YOR290C'		insert into iter_protein_graph(graph_code,protein1,protein2,edge_weight) values (		insert into iter_protein_graph(graph_code,protein1,protein2,edge_weight) values ('GU1','YNL207W','YOR290C',1);
YNL207W	YDL060W	1		'GU1'	'YNL207W'	'YDL060W'		insert into iter_protein_graph(graph_code,protein1,protein2,edge_weight) values (		insert into iter_protein_graph(graph_code,protein1,protein2,edge_weight) values ('GU1','YNL207W','YDL060W',1);
YNL207W	YGR054W	1		'GU1'	'YNL207W'	'YGR054W'		insert into iter_protein_graph(graph_code,protein1,protein2,edge_weight) values (		insert into iter_protein_graph(graph_code,protein1,protein2,edge_weight) values ('GU1','YNL207W','YGR054W',1);
YNL207W	YLR367W	1		'GU1'	'YNL207W'	'YLR367W'		insert into iter_protein_graph(graph_code,protein1,protein2,edge_weight) values (		insert into iter_protein_graph(graph_code,protein1,protein2,edge_weight) values ('GU1','YNL207W','YLR367W',1);
YOR056C	YBR247C	1		'GU1'	'YOR056C'	'YBR247C'		insert into iter_protein_graph(graph_code,protein1,protein2,edge_weight) values (		insert into iter_protein_graph(graph_code,protein1,protein2,edge_weight) values ('GU1','YOR056C','YBR247C',1);
YOR056C	YNL207W	1		'GU1'	'YOR056C'	'YNL207W'		insert into iter_protein_graph(graph_code,protein1,protein2,edge_weight) values (		insert into iter_protein_graph(graph_code,protein1,protein2,edge_weight) values ('GU1','YOR056C','YNL207W',1);
YOR056C	YOR293W	1		'GU1'	'YOR056C'	'YOR293W'		insert into iter_protein_graph(graph_code,protein1,protein2,edge_weight) values (		insert into iter_protein_graph(graph_code,protein1,protein2,edge_weight) values ('GU1','YOR056C','YOR293W',1);
YOR056C	YDR025W	1		'GU1'	'YOR056C'	'YDR025W'		insert into iter_protein_graph(graph_code,protein1,protein2,edge_weight) values (		insert into iter_protein_graph(graph_code,protein1,protein2,edge_weight) values ('GU1','YOR056C','YDR025W',1);
YOR056C	YDR064W	1		'GU1'	'YOR056C'	'YDR064W'		insert into iter_protein_graph(graph_code,protein1,protein2,edge_weight) values (		insert into iter_protein_graph(graph_code,protein1,protein2,edge_weight) values ('GU1','YOR056C','YDR064W',1);
YOR056C	YDR447C	1		'GU1'	'YOR056C'	'YDR447C'		insert into iter_protein_graph(graph_code,protein1,protein2,edge_weight) values (		insert into iter_protein_graph(graph_code,protein1,protein2,edge_weight) values ('GU1','YOR056C','YDR447C',1);
YOR056C	YDR450W	1		'GU1'	'YOR056C'	'YDR450W'		insert into iter_protein_graph(graph_code,protein1,protein2,edge_weight) values (		insert into iter_protein_graph(graph_code,protein1,protein2,edge_weight) values ('GU1','YOR056C','YDR450W',1);
YOR056C	YIL069C	1		'GU1'	'YOR056C'	'YIL069C'		insert into iter_protein_graph(graph_code,protein1,protein2,edge_weight) values (		insert into iter_protein_graph(graph_code,protein1,protein2,edge_weight) values ('GU1','YOR056C','YIL069C',1);
YOR056C	YBL072C	1		'GU1'	'YOR056C'	'YBL072C'		insert into iter_protein_graph(graph_code,protein1,protein2,edge_weight) values (		insert into iter_protein_graph(graph_code,protein1,protein2,edge_weight) values ('GU1','YOR056C','YBL072C',1);
YOR056C	YBR189W	1		'GU1'	'YOR056C'	'YBR189W'		insert into iter_protein_graph(graph_code,protein1,protein2,edge_weight) values (		insert into iter_protein_graph(graph_code,protein1,protein2,edge_weight) values ('GU1','YOR056C','YBR189W',1);
YOR056C	YDL060W	1		'GU1'	'YOR056C'	'YDL060W'		insert into iter_protein_graph(graph_code,protein1,protein2,edge_weight) values (		insert into iter_protein_graph(graph_code,protein1,protein2,edge_weight) values ('GU1','YOR056C','YDL060W',1);
YOR056C	YLR367W	1		'GU1'	'YOR056C'	'YLR367W'		insert into iter_protein_graph(graph_code,protein1,protein2,edge_weight) values (		insert into iter_protein_graph(graph_code,protein1,protein2,edge_weight) values ('GU1','YOR056C','YLR367W',1);
YPR144C	YLR186W	1		'GU1'	'YPR144C'	'YLR186W'		insert into iter_protein_graph(graph_code,protein1,protein2,edge_weight) values (		insert into iter_protein_graph(graph_code,protein1,protein2,edge_weight) values ('GU1','YPR144C','YLR186W',1);
YPR144C	YBR247C	1		'GU1'	'YPR144C'	'YBR247C'		insert into iter_protein_graph(graph_code,protein1,protein2,edge_weight) values (		insert into iter_protein_graph(graph_code,protein1,protein2,edge_weight) values ('GU1','YPR144C','YBR247C',1);
YPR144C	YCR057C	1		'GU1'	'YPR144C'	'YCR057C'		insert into iter_protein_graph(graph_code,protein1,protein2,edge_weight) values (		insert into iter_protein_graph(graph_code,protein1,protein2,edge_weight) values ('GU1','YPR144C','YCR057C',1);
YPR144C	YDR064W	1		'GU1'	'YPR144C'	'YDR064W'		insert into iter_protein_graph(graph_code,protein1,protein2,edge_weight) values (		insert into iter_protein_graph(graph_code,protein1,protein2,edge_weight) values ('GU1','YPR144C','YDR064W',1);
YPR144C	YDR447C	1		'GU1'	'YPR144C'	'YDR447C'		insert into iter_protein_graph(graph_code,protein1,protein2,edge_weight) values (		insert into iter_protein_graph(graph_code,protein1,protein2,edge_weight) values ('GU1','YPR144C','YDR447C',1);
YPR144C	YBL072C	1		'GU1'	'YPR144C'	'YBL072C'		insert into iter_protein_graph(graph_code,protein1,protein2,edge_weight) values (		insert into iter_protein_graph(graph_code,protein1,protein2,edge_weight) values ('GU1','YPR144C','YBL072C',1);
YPR144C	YLL011W	1		'GU1'	'YPR144C'	'YLL011W'		insert into iter_protein_graph(graph_code,protein1,protein2,edge_weight) values (		insert into iter_protein_graph(graph_code,protein1,protein2,edge_weight) values ('GU1','YPR144C','YLL011W',1);
YPR144C	YDR449C	1		'GU1'	'YPR144C'	'YDR449C'		insert into iter_protein_graph(graph_code,protein1,protein2,edge_weight) values (		insert into iter_protein_graph(graph_code,protein1,protein2,edge_weight) values ('GU1','YPR144C','YDR449C',1);
YIR001C	YGR162W	1		'GU1'	'YIR001C'	'YGR162W'		insert into iter_protein_graph(graph_code,protein1,protein2,edge_weight) values (		insert into iter_protein_graph(graph_code,protein1,protein2,edge_weight) values ('GU1','YIR001C','YGR162W',1);
YDR245W	YEL036C	1		'GU1'	'YDR245W'	'YEL036C'		insert into iter_protein_graph(graph_code,protein1,protein2,edge_weight) values (		insert into iter_protein_graph(graph_code,protein1,protein2,edge_weight) values ('GU1','YDR245W','YEL036C',1);
YDR245W	YJR075W	1		'GU1'	'YDR245W'	'YJR075W'		insert into iter_protein_graph(graph_code,protein1,protein2,edge_weight) values (		insert into iter_protein_graph(graph_code,protein1,protein2,edge_weight) values ('GU1','YDR245W','YJR075W',1);
YDR245W	YJL183W	1		'GU1'	'YDR245W'	'YJL183W'		insert into iter_protein_graph(graph_code,protein1,protein2,edge_weight) values (		insert into iter_protein_graph(graph_code,protein1,protein2,edge_weight) values ('GU1','YDR245W','YJL183W',1);
YDR245W	YPL050C	1		'GU1'	'YDR245W'	'YPL050C'		insert into iter_protein_graph(graph_code,protein1,protein2,edge_weight) values (		insert into iter_protein_graph(graph_code,protein1,protein2,edge_weight) values ('GU1','YDR245W','YPL050C',1);
YDR245W	YDR012W	1		'GU1'	'YDR245W'	'YDR012W'		insert into iter_protein_graph(graph_code,protein1,protein2,edge_weight) values (		insert into iter_protein_graph(graph_code,protein1,protein2,edge_weight) values ('GU1','YDR245W','YDR012W',1);
YEL036C	YLR342W	1		'GU1'	'YEL036C'	'YLR342W'		insert into iter_protein_graph(graph_code,protein1,protein2,edge_weight) values (		insert into iter_protein_graph(graph_code,protein1,protein2,edge_weight) values ('GU1','YEL036C','YLR342W',1);
YEL036C	YJR075W	1		'GU1'	'YEL036C'	'YJR075W'		insert into iter_protein_graph(graph_code,protein1,protein2,edge_weight) values (		insert into iter_protein_graph(graph_code,protein1,protein2,edge_weight) values ('GU1','YEL036C','YJR075W',1);
YEL036C	YDR245W	1		'GU1'	'YEL036C'	'YDR245W'		insert into iter_protein_graph(graph_code,protein1,protein2,edge_weight) values (		insert into iter_protein_graph(graph_code,protein1,protein2,edge_weight) values ('GU1','YEL036C','YDR245W',1);
YEL036C	YJL183W	1		'GU1'	'YEL036C'	'YJL183W'		insert into iter_protein_graph(graph_code,protein1,protein2,edge_weight) values (		insert into iter_protein_graph(graph_code,protein1,protein2,edge_weight) values ('GU1','YEL036C','YJL183W',1);
YEL036C	YPL050C	1		'GU1'	'YEL036C'	'YPL050C'		insert into iter_protein_graph(graph_code,protein1,protein2,edge_weight) values (		insert into iter_protein_graph(graph_code,protein1,protein2,edge_weight) values ('GU1','YEL036C','YPL050C',1);
YEL036C	YGR132C	1		'GU1'	'YEL036C'	'YGR132C'		insert into iter_protein_graph(graph_code,protein1,protein2,edge_weight) values (		insert into iter_protein_graph(graph_code,protein1,protein2,edge_weight) values ('GU1','YEL036C','YGR132C',1);
YEL036C	YGR231C	1		'GU1'	'YEL036C'	'YGR231C'		insert into iter_protein_graph(graph_code,protein1,protein2,edge_weight) values (		insert into iter_protein_graph(graph_code,protein1,protein2,edge_weight) values ('GU1','YEL036C','YGR231C',1);
YER017C	YMR089C	1		'GU1'	'YER017C'	'YMR089C'		insert into iter_protein_graph(graph_code,protein1,protein2,edge_weight) values (		insert into iter_protein_graph(graph_code,protein1,protein2,edge_weight) values ('GU1','YER017C','YMR089C',1);
YER017C	YGR132C	1		'GU1'	'YER017C'	'YGR132C'		insert into iter_protein_graph(graph_code,protein1,protein2,edge_weight) values (		insert into iter_protein_graph(graph_code,protein1,protein2,edge_weight) values ('GU1','YER017C','YGR132C',1);
YER017C	YGR231C	1		'GU1'	'YER017C'	'YGR231C'		insert into iter_protein_graph(graph_code,protein1,protein2,edge_weight) values (		insert into iter_protein_graph(graph_code,protein1,protein2,edge_weight) values ('GU1','YER017C','YGR231C',1);
YGL167C	YEL036C	1		'GU1'	'YGL167C'	'YEL036C'		insert into iter_protein_graph(graph_code,protein1,protein2,edge_weight) values (		insert into iter_protein_graph(graph_code,protein1,protein2,edge_weight) values ('GU1','YGL167C','YEL036C',1);
YGL167C	YLR342W	1		'GU1'	'YGL167C'	'YLR342W'		insert into iter_protein_graph(graph_code,protein1,protein2,edge_weight) values (		insert into iter_protein_graph(graph_code,protein1,protein2,edge_weight) values ('GU1','YGL167C','YLR342W',1);
YGL167C	YDR245W	1		'GU1'	'YGL167C'	'YDR245W'		insert into iter_protein_graph(graph_code,protein1,protein2,edge_weight) values (		insert into iter_protein_graph(graph_code,protein1,protein2,edge_weight) values ('GU1','YGL167C','YDR245W',1);
YGL167C	YJL183W	1		'GU1'	'YGL167C'	'YJL183W'		insert into iter_protein_graph(graph_code,protein1,protein2,edge_weight) values (		insert into iter_protein_graph(graph_code,protein1,protein2,edge_weight) values ('GU1','YGL167C','YJL183W',1);
YGL167C	YGR132C	1		'GU1'	'YGL167C'	'YGR132C'		insert into iter_protein_graph(graph_code,protein1,protein2,edge_weight) values (		insert into iter_protein_graph(graph_code,protein1,protein2,edge_weight) values ('GU1','YGL167C','YGR132C',1);
YGL167C	YGR231C	1		'GU1'	'YGL167C'	'YGR231C'		insert into iter_protein_graph(graph_code,protein1,protein2,edge_weight) values (		insert into iter_protein_graph(graph_code,protein1,protein2,edge_weight) values ('GU1','YGL167C','YGR231C',1);
YGR231C	YGR132C	1		'GU1'	'YGR231C'	'YGR132C'		insert into iter_protein_graph(graph_code,protein1,protein2,edge_weight) values (		insert into iter_protein_graph(graph_code,protein1,protein2,edge_weight) values ('GU1','YGR231C','YGR132C',1);
YGR231C	YLR342W	1		'GU1'	'YGR231C'	'YLR342W'		insert into iter_protein_graph(graph_code,protein1,protein2,edge_weight) values (		insert into iter_protein_graph(graph_code,protein1,protein2,edge_weight) values ('GU1','YGR231C','YLR342W',1);
YGR231C	YEL022W	1		'GU1'	'YGR231C'	'YEL022W'		insert into iter_protein_graph(graph_code,protein1,protein2,edge_weight) values (		insert into iter_protein_graph(graph_code,protein1,protein2,edge_weight) values ('GU1','YGR231C','YEL022W',1);
YJL183W	YEL036C	1		'GU1'	'YJL183W'	'YEL036C'		insert into iter_protein_graph(graph_code,protein1,protein2,edge_weight) values (		insert into iter_protein_graph(graph_code,protein1,protein2,edge_weight) values ('GU1','YJL183W','YEL036C',1);
YJL183W	YDR245W	1		'GU1'	'YJL183W'	'YDR245W'		insert into iter_protein_graph(graph_code,protein1,protein2,edge_weight) values (		insert into iter_protein_graph(graph_code,protein1,protein2,edge_weight) values ('GU1','YJL183W','YDR245W',1);
YJL183W	YPL050C	1		'GU1'	'YJL183W'	'YPL050C'		insert into iter_protein_graph(graph_code,protein1,protein2,edge_weight) values (		insert into iter_protein_graph(graph_code,protein1,protein2,edge_weight) values ('GU1','YJL183W','YPL050C',1);
YJL183W	YGR132C	1		'GU1'	'YJL183W'	'YGR132C'		insert into iter_protein_graph(graph_code,protein1,protein2,edge_weight) values (		insert into iter_protein_graph(graph_code,protein1,protein2,edge_weight) values ('GU1','YJL183W','YGR132C',1);
YJL183W	YGR231C	1		'GU1'	'YJL183W'	'YGR231C'		insert into iter_protein_graph(graph_code,protein1,protein2,edge_weight) values (		insert into iter_protein_graph(graph_code,protein1,protein2,edge_weight) values ('GU1','YJL183W','YGR231C',1);
YJL183W	YDR012W	1		'GU1'	'YJL183W'	'YDR012W'		insert into iter_protein_graph(graph_code,protein1,protein2,edge_weight) values (		insert into iter_protein_graph(graph_code,protein1,protein2,edge_weight) values ('GU1','YJL183W','YDR012W',1);
YJR075W	YDR245W	1		'GU1'	'YJR075W'	'YDR245W'		insert into iter_protein_graph(graph_code,protein1,protein2,edge_weight) values (		insert into iter_protein_graph(graph_code,protein1,protein2,edge_weight) values ('GU1','YJR075W','YDR245W',1);
YJR075W	YJL183W	1		'GU1'	'YJR075W'	'YJL183W'		insert into iter_protein_graph(graph_code,protein1,protein2,edge_weight) values (		insert into iter_protein_graph(graph_code,protein1,protein2,edge_weight) values ('GU1','YJR075W','YJL183W',1);
YJR075W	YPL050C	1		'GU1'	'YJR075W'	'YPL050C'		insert into iter_protein_graph(graph_code,protein1,protein2,edge_weight) values (		insert into iter_protein_graph(graph_code,protein1,protein2,edge_weight) values ('GU1','YJR075W','YPL050C',1);
YMR089C	YER017C	1		'GU1'	'YMR089C'	'YER017C'		insert into iter_protein_graph(graph_code,protein1,protein2,edge_weight) values (		insert into iter_protein_graph(graph_code,protein1,protein2,edge_weight) values ('GU1','YMR089C','YER017C',1);
YMR089C	YGR132C	1		'GU1'	'YMR089C'	'YGR132C'		insert into iter_protein_graph(graph_code,protein1,protein2,edge_weight) values (		insert into iter_protein_graph(graph_code,protein1,protein2,edge_weight) values ('GU1','YMR089C','YGR132C',1);
YMR089C	YGR231C	1		'GU1'	'YMR089C'	'YGR231C'		insert into iter_protein_graph(graph_code,protein1,protein2,edge_weight) values (		insert into iter_protein_graph(graph_code,protein1,protein2,edge_weight) values ('GU1','YMR089C','YGR231C',1);
YPL050C	YDR245W	1		'GU1'	'YPL050C'	'YDR245W'		insert into iter_protein_graph(graph_code,protein1,protein2,edge_weight) values (		insert into iter_protein_graph(graph_code,protein1,protein2,edge_weight) values ('GU1','YPL050C','YDR245W',1);
YPL050C	YJL183W	1		'GU1'	'YPL050C'	'YJL183W'		insert into iter_protein_graph(graph_code,protein1,protein2,edge_weight) values (		insert into iter_protein_graph(graph_code,protein1,protein2,edge_weight) values ('GU1','YPL050C','YJL183W',1);
YPL050C	YKR031C	1		'GU1'	'YPL050C'	'YKR031C'		insert into iter_protein_graph(graph_code,protein1,protein2,edge_weight) values (		insert into iter_protein_graph(graph_code,protein1,protein2,edge_weight) values ('GU1','YPL050C','YKR031C',1);
YPL050C	YEL036C	1		'GU1'	'YPL050C'	'YEL036C'		insert into iter_protein_graph(graph_code,protein1,protein2,edge_weight) values (		insert into iter_protein_graph(graph_code,protein1,protein2,edge_weight) values ('GU1','YPL050C','YEL036C',1);
YPL050C	YGR132C	1		'GU1'	'YPL050C'	'YGR132C'		insert into iter_protein_graph(graph_code,protein1,protein2,edge_weight) values (		insert into iter_protein_graph(graph_code,protein1,protein2,edge_weight) values ('GU1','YPL050C','YGR132C',1);
YPL050C	YGR231C	1		'GU1'	'YPL050C'	'YGR231C'		insert into iter_protein_graph(graph_code,protein1,protein2,edge_weight) values (		insert into iter_protein_graph(graph_code,protein1,protein2,edge_weight) values ('GU1','YPL050C','YGR231C',1);
YPL050C	YDR012W	1		'GU1'	'YPL050C'	'YDR012W'		insert into iter_protein_graph(graph_code,protein1,protein2,edge_weight) values (		insert into iter_protein_graph(graph_code,protein1,protein2,edge_weight) values ('GU1','YPL050C','YDR012W',1);
YNR050C	YAL005C	1		'GU1'	'YNR050C'	'YAL005C'		insert into iter_protein_graph(graph_code,protein1,protein2,edge_weight) values (		insert into iter_protein_graph(graph_code,protein1,protein2,edge_weight) values ('GU1','YNR050C','YAL005C',1);
YOR164C	YNR050C	1		'GU1'	'YOR164C'	'YNR050C'		insert into iter_protein_graph(graph_code,protein1,protein2,edge_weight) values (		insert into iter_protein_graph(graph_code,protein1,protein2,edge_weight) values ('GU1','YOR164C','YNR050C',1);
YOR164C	YAL005C	1		'GU1'	'YOR164C'	'YAL005C'		insert into iter_protein_graph(graph_code,protein1,protein2,edge_weight) values (		insert into iter_protein_graph(graph_code,protein1,protein2,edge_weight) values ('GU1','YOR164C','YAL005C',1);
YGL098W	YOL086C	1		'GU1'	'YGL098W'	'YOL086C'		insert into iter_protein_graph(graph_code,protein1,protein2,edge_weight) values (		insert into iter_protein_graph(graph_code,protein1,protein2,edge_weight) values ('GU1','YGL098W','YOL086C',1);
YGL098W	YNL258C	1		'GU1'	'YGL098W'	'YNL258C'		insert into iter_protein_graph(graph_code,protein1,protein2,edge_weight) values (		insert into iter_protein_graph(graph_code,protein1,protein2,edge_weight) values ('GU1','YGL098W','YNL258C',1);
YGL098W	YLR440C	1		'GU1'	'YGL098W'	'YLR440C'		insert into iter_protein_graph(graph_code,protein1,protein2,edge_weight) values (		insert into iter_protein_graph(graph_code,protein1,protein2,edge_weight) values ('GU1','YGL098W','YLR440C',1);
YGL098W	YGL145W	1		'GU1'	'YGL098W'	'YGL145W'		insert into iter_protein_graph(graph_code,protein1,protein2,edge_weight) values (		insert into iter_protein_graph(graph_code,protein1,protein2,edge_weight) values ('GU1','YGL098W','YGL145W',1);
YGL098W	YOR075W	1		'GU1'	'YGL098W'	'YOR075W'		insert into iter_protein_graph(graph_code,protein1,protein2,edge_weight) values (		insert into iter_protein_graph(graph_code,protein1,protein2,edge_weight) values ('GU1','YGL098W','YOR075W',1);
YGL098W	YKL196C	1		'GU1'	'YGL098W'	'YKL196C'		insert into iter_protein_graph(graph_code,protein1,protein2,edge_weight) values (		insert into iter_protein_graph(graph_code,protein1,protein2,edge_weight) values ('GU1','YGL098W','YKL196C',1);
YGL145W	YOL086C	1		'GU1'	'YGL145W'	'YOL086C'		insert into iter_protein_graph(graph_code,protein1,protein2,edge_weight) values (		insert into iter_protein_graph(graph_code,protein1,protein2,edge_weight) values ('GU1','YGL145W','YOL086C',1);
YGL145W	YNL258C	1		'GU1'	'YGL145W'	'YNL258C'		insert into iter_protein_graph(graph_code,protein1,protein2,edge_weight) values (		insert into iter_protein_graph(graph_code,protein1,protein2,edge_weight) values ('GU1','YGL145W','YNL258C',1);
YGL145W	YLR268W	1		'GU1'	'YGL145W'	'YLR268W'		insert into iter_protein_graph(graph_code,protein1,protein2,edge_weight) values (		insert into iter_protein_graph(graph_code,protein1,protein2,edge_weight) values ('GU1','YGL145W','YLR268W',1);
YGL145W	YLR440C	1		'GU1'	'YGL145W'	'YLR440C'		insert into iter_protein_graph(graph_code,protein1,protein2,edge_weight) values (		insert into iter_protein_graph(graph_code,protein1,protein2,edge_weight) values ('GU1','YGL145W','YLR440C',1);
YGL145W	YOR075W	1		'GU1'	'YGL145W'	'YOR075W'		insert into iter_protein_graph(graph_code,protein1,protein2,edge_weight) values (		insert into iter_protein_graph(graph_code,protein1,protein2,edge_weight) values ('GU1','YGL145W','YOR075W',1);
YGL145W	YGL098W	1		'GU1'	'YGL145W'	'YGL098W'		insert into iter_protein_graph(graph_code,protein1,protein2,edge_weight) values (		insert into iter_protein_graph(graph_code,protein1,protein2,edge_weight) values ('GU1','YGL145W','YGL098W',1);
YKL196C	YOR036W	1		'GU1'	'YKL196C'	'YOR036W'		insert into iter_protein_graph(graph_code,protein1,protein2,edge_weight) values (		insert into iter_protein_graph(graph_code,protein1,protein2,edge_weight) values ('GU1','YKL196C','YOR036W',1);
YKL196C	YMR197C	1		'GU1'	'YKL196C'	'YMR197C'		insert into iter_protein_graph(graph_code,protein1,protein2,edge_weight) values (		insert into iter_protein_graph(graph_code,protein1,protein2,edge_weight) values ('GU1','YKL196C','YMR197C',1);
YLR440C	YOL086C	1		'GU1'	'YLR440C'	'YOL086C'		insert into iter_protein_graph(graph_code,protein1,protein2,edge_weight) values (		insert into iter_protein_graph(graph_code,protein1,protein2,edge_weight) values ('GU1','YLR440C','YOL086C',1);
YLR440C	YNL258C	1		'GU1'	'YLR440C'	'YNL258C'		insert into iter_protein_graph(graph_code,protein1,protein2,edge_weight) values (		insert into iter_protein_graph(graph_code,protein1,protein2,edge_weight) values ('GU1','YLR440C','YNL258C',1);
YLR440C	YGL145W	1		'GU1'	'YLR440C'	'YGL145W'		insert into iter_protein_graph(graph_code,protein1,protein2,edge_weight) values (		insert into iter_protein_graph(graph_code,protein1,protein2,edge_weight) values ('GU1','YLR440C','YGL145W',1);
YLR440C	YKL196C	1		'GU1'	'YLR440C'	'YKL196C'		insert into iter_protein_graph(graph_code,protein1,protein2,edge_weight) values (		insert into iter_protein_graph(graph_code,protein1,protein2,edge_weight) values ('GU1','YLR440C','YKL196C',1);
YLR440C	YJL194W	1		'GU1'	'YLR440C'	'YJL194W'		insert into iter_protein_graph(graph_code,protein1,protein2,edge_weight) values (		insert into iter_protein_graph(graph_code,protein1,protein2,edge_weight) values ('GU1','YLR440C','YJL194W',1);
YNL258C	YLR440C	1		'GU1'	'YNL258C'	'YLR440C'		insert into iter_protein_graph(graph_code,protein1,protein2,edge_weight) values (		insert into iter_protein_graph(graph_code,protein1,protein2,edge_weight) values ('GU1','YNL258C','YLR440C',1);
YNL258C	YGL145W	1		'GU1'	'YNL258C'	'YGL145W'		insert into iter_protein_graph(graph_code,protein1,protein2,edge_weight) values (		insert into iter_protein_graph(graph_code,protein1,protein2,edge_weight) values ('GU1','YNL258C','YGL145W',1);
YNL258C	YGL098W	1		'GU1'	'YNL258C'	'YGL098W'		insert into iter_protein_graph(graph_code,protein1,protein2,edge_weight) values (		insert into iter_protein_graph(graph_code,protein1,protein2,edge_weight) values ('GU1','YNL258C','YGL098W',1);
YOR075W	YOL086C	1		'GU1'	'YOR075W'	'YOL086C'		insert into iter_protein_graph(graph_code,protein1,protein2,edge_weight) values (		insert into iter_protein_graph(graph_code,protein1,protein2,edge_weight) values ('GU1','YOR075W','YOL086C',1);
YOR075W	YNL258C	1		'GU1'	'YOR075W'	'YNL258C'		insert into iter_protein_graph(graph_code,protein1,protein2,edge_weight) values (		insert into iter_protein_graph(graph_code,protein1,protein2,edge_weight) values ('GU1','YOR075W','YNL258C',1);
YOR075W	YLR440C	1		'GU1'	'YOR075W'	'YLR440C'		insert into iter_protein_graph(graph_code,protein1,protein2,edge_weight) values (		insert into iter_protein_graph(graph_code,protein1,protein2,edge_weight) values ('GU1','YOR075W','YLR440C',1);
YOR075W	YGL145W	1		'GU1'	'YOR075W'	'YGL145W'		insert into iter_protein_graph(graph_code,protein1,protein2,edge_weight) values (		insert into iter_protein_graph(graph_code,protein1,protein2,edge_weight) values ('GU1','YOR075W','YGL145W',1);
YDR027C	YJL034W	1		'GU1'	'YDR027C'	'YJL034W'		insert into iter_protein_graph(graph_code,protein1,protein2,edge_weight) values (		insert into iter_protein_graph(graph_code,protein1,protein2,edge_weight) values ('GU1','YDR027C','YJL034W',1);
YDR027C	YDR484W	1		'GU1'	'YDR027C'	'YDR484W'		insert into iter_protein_graph(graph_code,protein1,protein2,edge_weight) values (		insert into iter_protein_graph(graph_code,protein1,protein2,edge_weight) values ('GU1','YDR027C','YDR484W',1);
YDR027C	YJL029C	1		'GU1'	'YDR027C'	'YJL029C'		insert into iter_protein_graph(graph_code,protein1,protein2,edge_weight) values (		insert into iter_protein_graph(graph_code,protein1,protein2,edge_weight) values ('GU1','YDR027C','YJL029C',1);
YDR484W	YJL034W	1		'GU1'	'YDR484W'	'YJL034W'		insert into iter_protein_graph(graph_code,protein1,protein2,edge_weight) values (		insert into iter_protein_graph(graph_code,protein1,protein2,edge_weight) values ('GU1','YDR484W','YJL034W',1);
YDR484W	YDR027C	1		'GU1'	'YDR484W'	'YDR027C'		insert into iter_protein_graph(graph_code,protein1,protein2,edge_weight) values (		insert into iter_protein_graph(graph_code,protein1,protein2,edge_weight) values ('GU1','YDR484W','YDR027C',1);
YJL029C	YJL034W	1		'GU1'	'YJL029C'	'YJL034W'		insert into iter_protein_graph(graph_code,protein1,protein2,edge_weight) values (		insert into iter_protein_graph(graph_code,protein1,protein2,edge_weight) values ('GU1','YJL029C','YJL034W',1);
YJL029C	YDR484W	1		'GU1'	'YJL029C'	'YDR484W'		insert into iter_protein_graph(graph_code,protein1,protein2,edge_weight) values (		insert into iter_protein_graph(graph_code,protein1,protein2,edge_weight) values ('GU1','YJL029C','YDR484W',1);
YJL029C	YDR027C	1		'GU1'	'YJL029C'	'YDR027C'		insert into iter_protein_graph(graph_code,protein1,protein2,edge_weight) values (		insert into iter_protein_graph(graph_code,protein1,protein2,edge_weight) values ('GU1','YJL029C','YDR027C',1);
YMR214W	YJL034W	1		'GU1'	'YMR214W'	'YJL034W'		insert into iter_protein_graph(graph_code,protein1,protein2,edge_weight) values (		insert into iter_protein_graph(graph_code,protein1,protein2,edge_weight) values ('GU1','YMR214W','YJL034W',1);
YIL143C	YOR352W	1		'GU1'	'YIL143C'	'YOR352W'		insert into iter_protein_graph(graph_code,protein1,protein2,edge_weight) values (		insert into iter_protein_graph(graph_code,protein1,protein2,edge_weight) values ('GU1','YIL143C','YOR352W',1);
YOR352W	YOR168W	1		'GU1'	'YOR352W'	'YOR168W'		insert into iter_protein_graph(graph_code,protein1,protein2,edge_weight) values (		insert into iter_protein_graph(graph_code,protein1,protein2,edge_weight) values ('GU1','YOR352W','YOR168W',1);
YOR352W	YIL143C	1		'GU1'	'YOR352W'	'YIL143C'		insert into iter_protein_graph(graph_code,protein1,protein2,edge_weight) values (		insert into iter_protein_graph(graph_code,protein1,protein2,edge_weight) values ('GU1','YOR352W','YIL143C',1);
YAL034C	YJR123W	1		'GU1'	'YAL034C'	'YJR123W'		insert into iter_protein_graph(graph_code,protein1,protein2,edge_weight) values (		insert into iter_protein_graph(graph_code,protein1,protein2,edge_weight) values ('GU1','YAL034C','YJR123W',1);
YGR214W	YGL031C	1		'GU1'	'YGR214W'	'YGL031C'		insert into iter_protein_graph(graph_code,protein1,protein2,edge_weight) values (		insert into iter_protein_graph(graph_code,protein1,protein2,edge_weight) values ('GU1','YGR214W','YGL031C',1);
YGR214W	YDR447C	1		'GU1'	'YGR214W'	'YDR447C'		insert into iter_protein_graph(graph_code,protein1,protein2,edge_weight) values (		insert into iter_protein_graph(graph_code,protein1,protein2,edge_weight) values ('GU1','YGR214W','YDR447C',1);
YHR019C	YMR012W	1		'GU1'	'YHR019C'	'YMR012W'		insert into iter_protein_graph(graph_code,protein1,protein2,edge_weight) values (		insert into iter_protein_graph(graph_code,protein1,protein2,edge_weight) values ('GU1','YHR019C','YMR012W',1);
YHR019C	YLR075W	1		'GU1'	'YHR019C'	'YLR075W'		insert into iter_protein_graph(graph_code,protein1,protein2,edge_weight) values (		insert into iter_protein_graph(graph_code,protein1,protein2,edge_weight) values ('GU1','YHR019C','YLR075W',1);
YHR019C	YGR214W	1		'GU1'	'YHR019C'	'YGR214W'		insert into iter_protein_graph(graph_code,protein1,protein2,edge_weight) values (		insert into iter_protein_graph(graph_code,protein1,protein2,edge_weight) values ('GU1','YHR019C','YGR214W',1);
YIL022W	YGL031C	1		'GU1'	'YIL022W'	'YGL031C'		insert into iter_protein_graph(graph_code,protein1,protein2,edge_weight) values (		insert into iter_protein_graph(graph_code,protein1,protein2,edge_weight) values ('GU1','YIL022W','YGL031C',1);
YIL022W	YGR214W	1		'GU1'	'YIL022W'	'YGR214W'		insert into iter_protein_graph(graph_code,protein1,protein2,edge_weight) values (		insert into iter_protein_graph(graph_code,protein1,protein2,edge_weight) values ('GU1','YIL022W','YGR214W',1);
YMR246W	YLR304C	1		'GU1'	'YMR246W'	'YLR304C'		insert into iter_protein_graph(graph_code,protein1,protein2,edge_weight) values (		insert into iter_protein_graph(graph_code,protein1,protein2,edge_weight) values ('GU1','YMR246W','YLR304C',1);
YBL003C	YBR009C	1		'GU1'	'YBL003C'	'YBR009C'		insert into iter_protein_graph(graph_code,protein1,protein2,edge_weight) values (		insert into iter_protein_graph(graph_code,protein1,protein2,edge_weight) values ('GU1','YBL003C','YBR009C',1);
YBL003C	YFR013W	1		'GU1'	'YBL003C'	'YFR013W'		insert into iter_protein_graph(graph_code,protein1,protein2,edge_weight) values (		insert into iter_protein_graph(graph_code,protein1,protein2,edge_weight) values ('GU1','YBL003C','YFR013W',1);
YBL003C	YBR245C	1		'GU1'	'YBL003C'	'YBR245C'		insert into iter_protein_graph(graph_code,protein1,protein2,edge_weight) values (		insert into iter_protein_graph(graph_code,protein1,protein2,edge_weight) values ('GU1','YBL003C','YBR245C',1);
YBL003C	YPL082C	1		'GU1'	'YBL003C'	'YPL082C'		insert into iter_protein_graph(graph_code,protein1,protein2,edge_weight) values (		insert into iter_protein_graph(graph_code,protein1,protein2,edge_weight) values ('GU1','YBL003C','YPL082C',1);
YBL003C	YOR207C	1		'GU1'	'YBL003C'	'YOR207C'		insert into iter_protein_graph(graph_code,protein1,protein2,edge_weight) values (		insert into iter_protein_graph(graph_code,protein1,protein2,edge_weight) values ('GU1','YBL003C','YOR207C',1);
YBL003C	YNL178W	1		'GU1'	'YBL003C'	'YNL178W'		insert into iter_protein_graph(graph_code,protein1,protein2,edge_weight) values (		insert into iter_protein_graph(graph_code,protein1,protein2,edge_weight) values ('GU1','YBL003C','YNL178W',1);
YBR009C	YMR242C	1		'GU1'	'YBR009C'	'YMR242C'		insert into iter_protein_graph(graph_code,protein1,protein2,edge_weight) values (		insert into iter_protein_graph(graph_code,protein1,protein2,edge_weight) values ('GU1','YBR009C','YMR242C',1);
YBR009C	YNL178W	1		'GU1'	'YBR009C'	'YNL178W'		insert into iter_protein_graph(graph_code,protein1,protein2,edge_weight) values (		insert into iter_protein_graph(graph_code,protein1,protein2,edge_weight) values ('GU1','YBR009C','YNL178W',1);
YBR009C	YDR303C	1		'GU1'	'YBR009C'	'YDR303C'		insert into iter_protein_graph(graph_code,protein1,protein2,edge_weight) values (		insert into iter_protein_graph(graph_code,protein1,protein2,edge_weight) values ('GU1','YBR009C','YDR303C',1);
YBR009C	YDR190C	1		'GU1'	'YBR009C'	'YDR190C'		insert into iter_protein_graph(graph_code,protein1,protein2,edge_weight) values (		insert into iter_protein_graph(graph_code,protein1,protein2,edge_weight) values ('GU1','YBR009C','YDR190C',1);
YBR049C	YBR009C	1		'GU1'	'YBR049C'	'YBR009C'		insert into iter_protein_graph(graph_code,protein1,protein2,edge_weight) values (		insert into iter_protein_graph(graph_code,protein1,protein2,edge_weight) values ('GU1','YBR049C','YBR009C',1);
YBR049C	YPL082C	1		'GU1'	'YBR049C'	'YPL082C'		insert into iter_protein_graph(graph_code,protein1,protein2,edge_weight) values (		insert into iter_protein_graph(graph_code,protein1,protein2,edge_weight) values ('GU1','YBR049C','YPL082C',1);
YBR049C	YMR242C	1		'GU1'	'YBR049C'	'YMR242C'		insert into iter_protein_graph(graph_code,protein1,protein2,edge_weight) values (		insert into iter_protein_graph(graph_code,protein1,protein2,edge_weight) values ('GU1','YBR049C','YMR242C',1);
YBR049C	YNL178W	1		'GU1'	'YBR049C'	'YNL178W'		insert into iter_protein_graph(graph_code,protein1,protein2,edge_weight) values (		insert into iter_protein_graph(graph_code,protein1,protein2,edge_weight) values ('GU1','YBR049C','YNL178W',1);
YBR049C	YDR303C	1		'GU1'	'YBR049C'	'YDR303C'		insert into iter_protein_graph(graph_code,protein1,protein2,edge_weight) values (		insert into iter_protein_graph(graph_code,protein1,protein2,edge_weight) values ('GU1','YBR049C','YDR303C',1);
YBR049C	YGR274C	1		'GU1'	'YBR049C'	'YGR274C'		insert into iter_protein_graph(graph_code,protein1,protein2,edge_weight) values (		insert into iter_protein_graph(graph_code,protein1,protein2,edge_weight) values ('GU1','YBR049C','YGR274C',1);
YBR049C	YOL006C	1		'GU1'	'YBR049C'	'YOL006C'		insert into iter_protein_graph(graph_code,protein1,protein2,edge_weight) values (		insert into iter_protein_graph(graph_code,protein1,protein2,edge_weight) values ('GU1','YBR049C','YOL006C',1);
YBR049C	YKR001C	1		'GU1'	'YBR049C'	'YKR001C'		insert into iter_protein_graph(graph_code,protein1,protein2,edge_weight) values (		insert into iter_protein_graph(graph_code,protein1,protein2,edge_weight) values ('GU1','YBR049C','YKR001C',1);
YBR245C	YBR009C	1		'GU1'	'YBR245C'	'YBR009C'		insert into iter_protein_graph(graph_code,protein1,protein2,edge_weight) values (		insert into iter_protein_graph(graph_code,protein1,protein2,edge_weight) values ('GU1','YBR245C','YBR009C',1);
YBR245C	YFR013W	1		'GU1'	'YBR245C'	'YFR013W'		insert into iter_protein_graph(graph_code,protein1,protein2,edge_weight) values (		insert into iter_protein_graph(graph_code,protein1,protein2,edge_weight) values ('GU1','YBR245C','YFR013W',1);
YBR245C	YPL082C	1		'GU1'	'YBR245C'	'YPL082C'		insert into iter_protein_graph(graph_code,protein1,protein2,edge_weight) values (		insert into iter_protein_graph(graph_code,protein1,protein2,edge_weight) values ('GU1','YBR245C','YPL082C',1);
YBR245C	YDR190C	1		'GU1'	'YBR245C'	'YDR190C'		insert into iter_protein_graph(graph_code,protein1,protein2,edge_weight) values (		insert into iter_protein_graph(graph_code,protein1,protein2,edge_weight) values ('GU1','YBR245C','YDR190C',1);
YBR245C	YKR001C	1		'GU1'	'YBR245C'	'YKR001C'		insert into iter_protein_graph(graph_code,protein1,protein2,edge_weight) values (		insert into iter_protein_graph(graph_code,protein1,protein2,edge_weight) values ('GU1','YBR245C','YKR001C',1);
YDR174W	YBR009C	1		'GU1'	'YDR174W'	'YBR009C'		insert into iter_protein_graph(graph_code,protein1,protein2,edge_weight) values (		insert into iter_protein_graph(graph_code,protein1,protein2,edge_weight) values ('GU1','YDR174W','YBR009C',1);
YDR174W	YBR245C	1		'GU1'	'YDR174W'	'YBR245C'		insert into iter_protein_graph(graph_code,protein1,protein2,edge_weight) values (		insert into iter_protein_graph(graph_code,protein1,protein2,edge_weight) values ('GU1','YDR174W','YBR245C',1);
YDR174W	YPL082C	1		'GU1'	'YDR174W'	'YPL082C'		insert into iter_protein_graph(graph_code,protein1,protein2,edge_weight) values (		insert into iter_protein_graph(graph_code,protein1,protein2,edge_weight) values ('GU1','YDR174W','YPL082C',1);
YDR174W	YJL076W	1		'GU1'	'YDR174W'	'YJL076W'		insert into iter_protein_graph(graph_code,protein1,protein2,edge_weight) values (		insert into iter_protein_graph(graph_code,protein1,protein2,edge_weight) values ('GU1','YDR174W','YJL076W',1);
YDR174W	YMR242C	1		'GU1'	'YDR174W'	'YMR242C'		insert into iter_protein_graph(graph_code,protein1,protein2,edge_weight) values (		insert into iter_protein_graph(graph_code,protein1,protein2,edge_weight) values ('GU1','YDR174W','YMR242C',1);
YDR174W	YDR303C	1		'GU1'	'YDR174W'	'YDR303C'		insert into iter_protein_graph(graph_code,protein1,protein2,edge_weight) values (		insert into iter_protein_graph(graph_code,protein1,protein2,edge_weight) values ('GU1','YDR174W','YDR303C',1);
YDR174W	YDR190C	1		'GU1'	'YDR174W'	'YDR190C'		insert into iter_protein_graph(graph_code,protein1,protein2,edge_weight) values (		insert into iter_protein_graph(graph_code,protein1,protein2,edge_weight) values ('GU1','YDR174W','YDR190C',1);
YDR174W	YKR001C	1		'GU1'	'YDR174W'	'YKR001C'		insert into iter_protein_graph(graph_code,protein1,protein2,edge_weight) values (		insert into iter_protein_graph(graph_code,protein1,protein2,edge_weight) values ('GU1','YDR174W','YKR001C',1);
YDR190C	YBR245C	1		'GU1'	'YDR190C'	'YBR245C'		insert into iter_protein_graph(graph_code,protein1,protein2,edge_weight) values (		insert into iter_protein_graph(graph_code,protein1,protein2,edge_weight) values ('GU1','YDR190C','YBR245C',1);
YDR303C	YBR009C	1		'GU1'	'YDR303C'	'YBR009C'		insert into iter_protein_graph(graph_code,protein1,protein2,edge_weight) values (		insert into iter_protein_graph(graph_code,protein1,protein2,edge_weight) values ('GU1','YDR303C','YBR009C',1);
YDR303C	YBR245C	1		'GU1'	'YDR303C'	'YBR245C'		insert into iter_protein_graph(graph_code,protein1,protein2,edge_weight) values (		insert into iter_protein_graph(graph_code,protein1,protein2,edge_weight) values ('GU1','YDR303C','YBR245C',1);
YDR303C	YPL082C	1		'GU1'	'YDR303C'	'YPL082C'		insert into iter_protein_graph(graph_code,protein1,protein2,edge_weight) values (		insert into iter_protein_graph(graph_code,protein1,protein2,edge_weight) values ('GU1','YDR303C','YPL082C',1);
YDR303C	YKR001C	1		'GU1'	'YDR303C'	'YKR001C'		insert into iter_protein_graph(graph_code,protein1,protein2,edge_weight) values (		insert into iter_protein_graph(graph_code,protein1,protein2,edge_weight) values ('GU1','YDR303C','YKR001C',1);
YDR303C	YBL003C	1		'GU1'	'YDR303C'	'YBL003C'		insert into iter_protein_graph(graph_code,protein1,protein2,edge_weight) values (		insert into iter_protein_graph(graph_code,protein1,protein2,edge_weight) values ('GU1','YDR303C','YBL003C',1);
YER148W	YBR009C	1		'GU1'	'YER148W'	'YBR009C'		insert into iter_protein_graph(graph_code,protein1,protein2,edge_weight) values (		insert into iter_protein_graph(graph_code,protein1,protein2,edge_weight) values ('GU1','YER148W','YBR009C',1);
YER148W	YPL082C	1		'GU1'	'YER148W'	'YPL082C'		insert into iter_protein_graph(graph_code,protein1,protein2,edge_weight) values (		insert into iter_protein_graph(graph_code,protein1,protein2,edge_weight) values ('GU1','YER148W','YPL082C',1);
YER148W	YMR242C	1		'GU1'	'YER148W'	'YMR242C'		insert into iter_protein_graph(graph_code,protein1,protein2,edge_weight) values (		insert into iter_protein_graph(graph_code,protein1,protein2,edge_weight) values ('GU1','YER148W','YMR242C',1);
YER148W	YGR274C	1		'GU1'	'YER148W'	'YGR274C'		insert into iter_protein_graph(graph_code,protein1,protein2,edge_weight) values (		insert into iter_protein_graph(graph_code,protein1,protein2,edge_weight) values ('GU1','YER148W','YGR274C',1);
YER148W	YKR001C	1		'GU1'	'YER148W'	'YKR001C'		insert into iter_protein_graph(graph_code,protein1,protein2,edge_weight) values (		insert into iter_protein_graph(graph_code,protein1,protein2,edge_weight) values ('GU1','YER148W','YKR001C',1);
YFR013W	YBR009C	1		'GU1'	'YFR013W'	'YBR009C'		insert into iter_protein_graph(graph_code,protein1,protein2,edge_weight) values (		insert into iter_protein_graph(graph_code,protein1,protein2,edge_weight) values ('GU1','YFR013W','YBR009C',1);
YFR013W	YBR245C	1		'GU1'	'YFR013W'	'YBR245C'		insert into iter_protein_graph(graph_code,protein1,protein2,edge_weight) values (		insert into iter_protein_graph(graph_code,protein1,protein2,edge_weight) values ('GU1','YFR013W','YBR245C',1);
YFR013W	YPL082C	1		'GU1'	'YFR013W'	'YPL082C'		insert into iter_protein_graph(graph_code,protein1,protein2,edge_weight) values (		insert into iter_protein_graph(graph_code,protein1,protein2,edge_weight) values ('GU1','YFR013W','YPL082C',1);
YFR013W	YDR190C	1		'GU1'	'YFR013W'	'YDR190C'		insert into iter_protein_graph(graph_code,protein1,protein2,edge_weight) values (		insert into iter_protein_graph(graph_code,protein1,protein2,edge_weight) values ('GU1','YFR013W','YDR190C',1);
YFR013W	YKR001C	1		'GU1'	'YFR013W'	'YKR001C'		insert into iter_protein_graph(graph_code,protein1,protein2,edge_weight) values (		insert into iter_protein_graph(graph_code,protein1,protein2,edge_weight) values ('GU1','YFR013W','YKR001C',1);
YGR274C	YBR009C	1		'GU1'	'YGR274C'	'YBR009C'		insert into iter_protein_graph(graph_code,protein1,protein2,edge_weight) values (		insert into iter_protein_graph(graph_code,protein1,protein2,edge_weight) values ('GU1','YGR274C','YBR009C',1);
YGR274C	YNL178W	1		'GU1'	'YGR274C'	'YNL178W'		insert into iter_protein_graph(graph_code,protein1,protein2,edge_weight) values (		insert into iter_protein_graph(graph_code,protein1,protein2,edge_weight) values ('GU1','YGR274C','YNL178W',1);
YGR274C	YER148W	1		'GU1'	'YGR274C'	'YER148W'		insert into iter_protein_graph(graph_code,protein1,protein2,edge_weight) values (		insert into iter_protein_graph(graph_code,protein1,protein2,edge_weight) values ('GU1','YGR274C','YER148W',1);
YGR274C	YKR001C	1		'GU1'	'YGR274C'	'YKR001C'		insert into iter_protein_graph(graph_code,protein1,protein2,edge_weight) values (		insert into iter_protein_graph(graph_code,protein1,protein2,edge_weight) values ('GU1','YGR274C','YKR001C',1);
YMR072W	YBR009C	1		'GU1'	'YMR072W'	'YBR009C'		insert into iter_protein_graph(graph_code,protein1,protein2,edge_weight) values (		insert into iter_protein_graph(graph_code,protein1,protein2,edge_weight) values ('GU1','YMR072W','YBR009C',1);
YMR072W	YBR245C	1		'GU1'	'YMR072W'	'YBR245C'		insert into iter_protein_graph(graph_code,protein1,protein2,edge_weight) values (		insert into iter_protein_graph(graph_code,protein1,protein2,edge_weight) values ('GU1','YMR072W','YBR245C',1);
YMR072W	YPL082C	1		'GU1'	'YMR072W'	'YPL082C'		insert into iter_protein_graph(graph_code,protein1,protein2,edge_weight) values (		insert into iter_protein_graph(graph_code,protein1,protein2,edge_weight) values ('GU1','YMR072W','YPL082C',1);
YMR072W	YGL013C	1		'GU1'	'YMR072W'	'YGL013C'		insert into iter_protein_graph(graph_code,protein1,protein2,edge_weight) values (		insert into iter_protein_graph(graph_code,protein1,protein2,edge_weight) values ('GU1','YMR072W','YGL013C',1);
YMR072W	YDR303C	1		'GU1'	'YMR072W'	'YDR303C'		insert into iter_protein_graph(graph_code,protein1,protein2,edge_weight) values (		insert into iter_protein_graph(graph_code,protein1,protein2,edge_weight) values ('GU1','YMR072W','YDR303C',1);
YMR072W	YDR190C	1		'GU1'	'YMR072W'	'YDR190C'		insert into iter_protein_graph(graph_code,protein1,protein2,edge_weight) values (		insert into iter_protein_graph(graph_code,protein1,protein2,edge_weight) values ('GU1','YMR072W','YDR190C',1);
YMR072W	YOL006C	1		'GU1'	'YMR072W'	'YOL006C'		insert into iter_protein_graph(graph_code,protein1,protein2,edge_weight) values (		insert into iter_protein_graph(graph_code,protein1,protein2,edge_weight) values ('GU1','YMR072W','YOL006C',1);
YMR072W	YKR001C	1		'GU1'	'YMR072W'	'YKR001C'		insert into iter_protein_graph(graph_code,protein1,protein2,edge_weight) values (		insert into iter_protein_graph(graph_code,protein1,protein2,edge_weight) values ('GU1','YMR072W','YKR001C',1);
YPL082C	YBR009C	1		'GU1'	'YPL082C'	'YBR009C'		insert into iter_protein_graph(graph_code,protein1,protein2,edge_weight) values (		insert into iter_protein_graph(graph_code,protein1,protein2,edge_weight) values ('GU1','YPL082C','YBR009C',1);
YPL082C	YBR245C	1		'GU1'	'YPL082C'	'YBR245C'		insert into iter_protein_graph(graph_code,protein1,protein2,edge_weight) values (		insert into iter_protein_graph(graph_code,protein1,protein2,edge_weight) values ('GU1','YPL082C','YBR245C',1);
YPL082C	YNL178W	1		'GU1'	'YPL082C'	'YNL178W'		insert into iter_protein_graph(graph_code,protein1,protein2,edge_weight) values (		insert into iter_protein_graph(graph_code,protein1,protein2,edge_weight) values ('GU1','YPL082C','YNL178W',1);
YPL082C	YER148W	1		'GU1'	'YPL082C'	'YER148W'		insert into iter_protein_graph(graph_code,protein1,protein2,edge_weight) values (		insert into iter_protein_graph(graph_code,protein1,protein2,edge_weight) values ('GU1','YPL082C','YER148W',1);
YPL082C	YKR001C	1		'GU1'	'YPL082C'	'YKR001C'		insert into iter_protein_graph(graph_code,protein1,protein2,edge_weight) values (		insert into iter_protein_graph(graph_code,protein1,protein2,edge_weight) values ('GU1','YPL082C','YKR001C',1);
YBR102C	YLR166C	1		'GU1'	'YBR102C'	'YLR166C'		insert into iter_protein_graph(graph_code,protein1,protein2,edge_weight) values (		insert into iter_protein_graph(graph_code,protein1,protein2,edge_weight) values ('GU1','YBR102C','YLR166C',1);
YBR102C	YER008C	1		'GU1'	'YBR102C'	'YER008C'		insert into iter_protein_graph(graph_code,protein1,protein2,edge_weight) values (		insert into iter_protein_graph(graph_code,protein1,protein2,edge_weight) values ('GU1','YBR102C','YER008C',1);
YBR102C	YDR166C	1		'GU1'	'YBR102C'	'YDR166C'		insert into iter_protein_graph(graph_code,protein1,protein2,edge_weight) values (		insert into iter_protein_graph(graph_code,protein1,protein2,edge_weight) values ('GU1','YBR102C','YDR166C',1);
YBR102C	YIL068C	1		'GU1'	'YBR102C'	'YIL068C'		insert into iter_protein_graph(graph_code,protein1,protein2,edge_weight) values (		insert into iter_protein_graph(graph_code,protein1,protein2,edge_weight) values ('GU1','YBR102C','YIL068C',1);
YBR102C	YPR055W	1		'GU1'	'YBR102C'	'YPR055W'		insert into iter_protein_graph(graph_code,protein1,protein2,edge_weight) values (		insert into iter_protein_graph(graph_code,protein1,protein2,edge_weight) values ('GU1','YBR102C','YPR055W',1);
YBR102C	YML097C	1		'GU1'	'YBR102C'	'YML097C'		insert into iter_protein_graph(graph_code,protein1,protein2,edge_weight) values (		insert into iter_protein_graph(graph_code,protein1,protein2,edge_weight) values ('GU1','YBR102C','YML097C',1);
YDR166C	YBR102C	1		'GU1'	'YDR166C'	'YBR102C'		insert into iter_protein_graph(graph_code,protein1,protein2,edge_weight) values (		insert into iter_protein_graph(graph_code,protein1,protein2,edge_weight) values ('GU1','YDR166C','YBR102C',1);
YDR166C	YLR166C	1		'GU1'	'YDR166C'	'YLR166C'		insert into iter_protein_graph(graph_code,protein1,protein2,edge_weight) values (		insert into iter_protein_graph(graph_code,protein1,protein2,edge_weight) values ('GU1','YDR166C','YLR166C',1);
YDR166C	YER008C	1		'GU1'	'YDR166C'	'YER008C'		insert into iter_protein_graph(graph_code,protein1,protein2,edge_weight) values (		insert into iter_protein_graph(graph_code,protein1,protein2,edge_weight) values ('GU1','YDR166C','YER008C',1);
YDR166C	YIL068C	1		'GU1'	'YDR166C'	'YIL068C'		insert into iter_protein_graph(graph_code,protein1,protein2,edge_weight) values (		insert into iter_protein_graph(graph_code,protein1,protein2,edge_weight) values ('GU1','YDR166C','YIL068C',1);
YDR166C	YPR055W	1		'GU1'	'YDR166C'	'YPR055W'		insert into iter_protein_graph(graph_code,protein1,protein2,edge_weight) values (		insert into iter_protein_graph(graph_code,protein1,protein2,edge_weight) values ('GU1','YDR166C','YPR055W',1);
YER008C	YLR166C	1		'GU1'	'YER008C'	'YLR166C'		insert into iter_protein_graph(graph_code,protein1,protein2,edge_weight) values (		insert into iter_protein_graph(graph_code,protein1,protein2,edge_weight) values ('GU1','YER008C','YLR166C',1);
YER008C	YDR166C	1		'GU1'	'YER008C'	'YDR166C'		insert into iter_protein_graph(graph_code,protein1,protein2,edge_weight) values (		insert into iter_protein_graph(graph_code,protein1,protein2,edge_weight) values ('GU1','YER008C','YDR166C',1);
YER008C	YIL068C	1		'GU1'	'YER008C'	'YIL068C'		insert into iter_protein_graph(graph_code,protein1,protein2,edge_weight) values (		insert into iter_protein_graph(graph_code,protein1,protein2,edge_weight) values ('GU1','YER008C','YIL068C',1);
YGL233W	YBR102C	1		'GU1'	'YGL233W'	'YBR102C'		insert into iter_protein_graph(graph_code,protein1,protein2,edge_weight) values (		insert into iter_protein_graph(graph_code,protein1,protein2,edge_weight) values ('GU1','YGL233W','YBR102C',1);
YGL233W	YLR166C	1		'GU1'	'YGL233W'	'YLR166C'		insert into iter_protein_graph(graph_code,protein1,protein2,edge_weight) values (		insert into iter_protein_graph(graph_code,protein1,protein2,edge_weight) values ('GU1','YGL233W','YLR166C',1);
YGL233W	YER008C	1		'GU1'	'YGL233W'	'YER008C'		insert into iter_protein_graph(graph_code,protein1,protein2,edge_weight) values (		insert into iter_protein_graph(graph_code,protein1,protein2,edge_weight) values ('GU1','YGL233W','YER008C',1);
YGL233W	YDR166C	1		'GU1'	'YGL233W'	'YDR166C'		insert into iter_protein_graph(graph_code,protein1,protein2,edge_weight) values (		insert into iter_protein_graph(graph_code,protein1,protein2,edge_weight) values ('GU1','YGL233W','YDR166C',1);
YGL233W	YIL068C	1		'GU1'	'YGL233W'	'YIL068C'		insert into iter_protein_graph(graph_code,protein1,protein2,edge_weight) values (		insert into iter_protein_graph(graph_code,protein1,protein2,edge_weight) values ('GU1','YGL233W','YIL068C',1);
YIL068C	YJL085W	1		'GU1'	'YIL068C'	'YJL085W'		insert into iter_protein_graph(graph_code,protein1,protein2,edge_weight) values (		insert into iter_protein_graph(graph_code,protein1,protein2,edge_weight) values ('GU1','YIL068C','YJL085W',1);
YIL068C	YBR102C	1		'GU1'	'YIL068C'	'YBR102C'		insert into iter_protein_graph(graph_code,protein1,protein2,edge_weight) values (		insert into iter_protein_graph(graph_code,protein1,protein2,edge_weight) values ('GU1','YIL068C','YBR102C',1);
YIL068C	YGL233W	1		'GU1'	'YIL068C'	'YGL233W'		insert into iter_protein_graph(graph_code,protein1,protein2,edge_weight) values (		insert into iter_protein_graph(graph_code,protein1,protein2,edge_weight) values ('GU1','YIL068C','YGL233W',1);
YIL068C	YER008C	1		'GU1'	'YIL068C'	'YER008C'		insert into iter_protein_graph(graph_code,protein1,protein2,edge_weight) values (		insert into iter_protein_graph(graph_code,protein1,protein2,edge_weight) values ('GU1','YIL068C','YER008C',1);
YIL068C	YDR166C	1		'GU1'	'YIL068C'	'YDR166C'		insert into iter_protein_graph(graph_code,protein1,protein2,edge_weight) values (		insert into iter_protein_graph(graph_code,protein1,protein2,edge_weight) values ('GU1','YIL068C','YDR166C',1);
YIL068C	YPR055W	1		'GU1'	'YIL068C'	'YPR055W'		insert into iter_protein_graph(graph_code,protein1,protein2,edge_weight) values (		insert into iter_protein_graph(graph_code,protein1,protein2,edge_weight) values ('GU1','YIL068C','YPR055W',1);
YJL085W	YBR102C	1		'GU1'	'YJL085W'	'YBR102C'		insert into iter_protein_graph(graph_code,protein1,protein2,edge_weight) values (		insert into iter_protein_graph(graph_code,protein1,protein2,edge_weight) values ('GU1','YJL085W','YBR102C',1);
YJL085W	YLR166C	1		'GU1'	'YJL085W'	'YLR166C'		insert into iter_protein_graph(graph_code,protein1,protein2,edge_weight) values (		insert into iter_protein_graph(graph_code,protein1,protein2,edge_weight) values ('GU1','YJL085W','YLR166C',1);
YJL085W	YGL233W	1		'GU1'	'YJL085W'	'YGL233W'		insert into iter_protein_graph(graph_code,protein1,protein2,edge_weight) values (		insert into iter_protein_graph(graph_code,protein1,protein2,edge_weight) values ('GU1','YJL085W','YGL233W',1);
YJL085W	YER008C	1		'GU1'	'YJL085W'	'YER008C'		insert into iter_protein_graph(graph_code,protein1,protein2,edge_weight) values (		insert into iter_protein_graph(graph_code,protein1,protein2,edge_weight) values ('GU1','YJL085W','YER008C',1);
YJL085W	YDR166C	1		'GU1'	'YJL085W'	'YDR166C'		insert into iter_protein_graph(graph_code,protein1,protein2,edge_weight) values (		insert into iter_protein_graph(graph_code,protein1,protein2,edge_weight) values ('GU1','YJL085W','YDR166C',1);
YLR166C	YBR102C	1		'GU1'	'YLR166C'	'YBR102C'		insert into iter_protein_graph(graph_code,protein1,protein2,edge_weight) values (		insert into iter_protein_graph(graph_code,protein1,protein2,edge_weight) values ('GU1','YLR166C','YBR102C',1);
YLR166C	YGL233W	1		'GU1'	'YLR166C'	'YGL233W'		insert into iter_protein_graph(graph_code,protein1,protein2,edge_weight) values (		insert into iter_protein_graph(graph_code,protein1,protein2,edge_weight) values ('GU1','YLR166C','YGL233W',1);
YLR166C	YER008C	1		'GU1'	'YLR166C'	'YER008C'		insert into iter_protein_graph(graph_code,protein1,protein2,edge_weight) values (		insert into iter_protein_graph(graph_code,protein1,protein2,edge_weight) values ('GU1','YLR166C','YER008C',1);
YLR166C	YDR166C	1		'GU1'	'YLR166C'	'YDR166C'		insert into iter_protein_graph(graph_code,protein1,protein2,edge_weight) values (		insert into iter_protein_graph(graph_code,protein1,protein2,edge_weight) values ('GU1','YLR166C','YDR166C',1);
YLR166C	YIL068C	1		'GU1'	'YLR166C'	'YIL068C'		insert into iter_protein_graph(graph_code,protein1,protein2,edge_weight) values (		insert into iter_protein_graph(graph_code,protein1,protein2,edge_weight) values ('GU1','YLR166C','YIL068C',1);
YPR055W	YJL011C	1		'GU1'	'YPR055W'	'YJL011C'		insert into iter_protein_graph(graph_code,protein1,protein2,edge_weight) values (		insert into iter_protein_graph(graph_code,protein1,protein2,edge_weight) values ('GU1','YPR055W','YJL011C',1);
YPR055W	YLR166C	1		'GU1'	'YPR055W'	'YLR166C'		insert into iter_protein_graph(graph_code,protein1,protein2,edge_weight) values (		insert into iter_protein_graph(graph_code,protein1,protein2,edge_weight) values ('GU1','YPR055W','YLR166C',1);
YPR055W	YER008C	1		'GU1'	'YPR055W'	'YER008C'		insert into iter_protein_graph(graph_code,protein1,protein2,edge_weight) values (		insert into iter_protein_graph(graph_code,protein1,protein2,edge_weight) values ('GU1','YPR055W','YER008C',1);
YPR055W	YDR166C	1		'GU1'	'YPR055W'	'YDR166C'		insert into iter_protein_graph(graph_code,protein1,protein2,edge_weight) values (		insert into iter_protein_graph(graph_code,protein1,protein2,edge_weight) values ('GU1','YPR055W','YDR166C',1);
YPR055W	YIL068C	1		'GU1'	'YPR055W'	'YIL068C'		insert into iter_protein_graph(graph_code,protein1,protein2,edge_weight) values (		insert into iter_protein_graph(graph_code,protein1,protein2,edge_weight) values ('GU1','YPR055W','YIL068C',1);
YKR038C	YJL184W	1		'GU1'	'YKR038C'	'YJL184W'		insert into iter_protein_graph(graph_code,protein1,protein2,edge_weight) values (		insert into iter_protein_graph(graph_code,protein1,protein2,edge_weight) values ('GU1','YKR038C','YJL184W',1);
YKR038C	YML036W	1		'GU1'	'YKR038C'	'YML036W'		insert into iter_protein_graph(graph_code,protein1,protein2,edge_weight) values (		insert into iter_protein_graph(graph_code,protein1,protein2,edge_weight) values ('GU1','YKR038C','YML036W',1);
YER095W	YLR259C	1		'GU1'	'YER095W'	'YLR259C'		insert into iter_protein_graph(graph_code,protein1,protein2,edge_weight) values (		insert into iter_protein_graph(graph_code,protein1,protein2,edge_weight) values ('GU1','YER095W','YLR259C',1);
YER095W	YNL085W	1		'GU1'	'YER095W'	'YNL085W'		insert into iter_protein_graph(graph_code,protein1,protein2,edge_weight) values (		insert into iter_protein_graph(graph_code,protein1,protein2,edge_weight) values ('GU1','YER095W','YNL085W',1);
YER095W	YGR234W	1		'GU1'	'YER095W'	'YGR234W'		insert into iter_protein_graph(graph_code,protein1,protein2,edge_weight) values (		insert into iter_protein_graph(graph_code,protein1,protein2,edge_weight) values ('GU1','YER095W','YGR234W',1);
YGR234W	YLR304C	1		'GU1'	'YGR234W'	'YLR304C'		insert into iter_protein_graph(graph_code,protein1,protein2,edge_weight) values (		insert into iter_protein_graph(graph_code,protein1,protein2,edge_weight) values ('GU1','YGR234W','YLR304C',1);
YKL157W	YLR304C	1		'GU1'	'YKL157W'	'YLR304C'		insert into iter_protein_graph(graph_code,protein1,protein2,edge_weight) values (		insert into iter_protein_graph(graph_code,protein1,protein2,edge_weight) values ('GU1','YKL157W','YLR304C',1);
YKL157W	YNL085W	1		'GU1'	'YKL157W'	'YNL085W'		insert into iter_protein_graph(graph_code,protein1,protein2,edge_weight) values (		insert into iter_protein_graph(graph_code,protein1,protein2,edge_weight) values ('GU1','YKL157W','YNL085W',1);
YKL157W	YGR234W	1		'GU1'	'YKL157W'	'YGR234W'		insert into iter_protein_graph(graph_code,protein1,protein2,edge_weight) values (		insert into iter_protein_graph(graph_code,protein1,protein2,edge_weight) values ('GU1','YKL157W','YGR234W',1);
YKL157W	YJR092W	1		'GU1'	'YKL157W'	'YJR092W'		insert into iter_protein_graph(graph_code,protein1,protein2,edge_weight) values (		insert into iter_protein_graph(graph_code,protein1,protein2,edge_weight) values ('GU1','YKL157W','YJR092W',1);
YKL157W	YKL085W	1		'GU1'	'YKL157W'	'YKL085W'		insert into iter_protein_graph(graph_code,protein1,protein2,edge_weight) values (		insert into iter_protein_graph(graph_code,protein1,protein2,edge_weight) values ('GU1','YKL157W','YKL085W',1);
YKL157W	YLR259C	1		'GU1'	'YKL157W'	'YLR259C'		insert into iter_protein_graph(graph_code,protein1,protein2,edge_weight) values (		insert into iter_protein_graph(graph_code,protein1,protein2,edge_weight) values ('GU1','YKL157W','YLR259C',1);
YNL085W	YLR259C	1		'GU1'	'YNL085W'	'YLR259C'		insert into iter_protein_graph(graph_code,protein1,protein2,edge_weight) values (		insert into iter_protein_graph(graph_code,protein1,protein2,edge_weight) values ('GU1','YNL085W','YLR259C',1);
YBR009C	YMR176W	1		'GU1'	'YBR009C'	'YMR176W'		insert into iter_protein_graph(graph_code,protein1,protein2,edge_weight) values (		insert into iter_protein_graph(graph_code,protein1,protein2,edge_weight) values ('GU1','YBR009C','YMR176W',1);
YBR009C	YJR138W	1		'GU1'	'YBR009C'	'YJR138W'		insert into iter_protein_graph(graph_code,protein1,protein2,edge_weight) values (		insert into iter_protein_graph(graph_code,protein1,protein2,edge_weight) values ('GU1','YBR009C','YJR138W',1);
YBR009C	YDR300C	1		'GU1'	'YBR009C'	'YDR300C'		insert into iter_protein_graph(graph_code,protein1,protein2,edge_weight) values (		insert into iter_protein_graph(graph_code,protein1,protein2,edge_weight) values ('GU1','YBR009C','YDR300C',1);
YBR009C	YGR170W	1		'GU1'	'YBR009C'	'YGR170W'		insert into iter_protein_graph(graph_code,protein1,protein2,edge_weight) values (		insert into iter_protein_graph(graph_code,protein1,protein2,edge_weight) values ('GU1','YBR009C','YGR170W',1);
YBR009C	YIL133C	1		'GU1'	'YBR009C'	'YIL133C'		insert into iter_protein_graph(graph_code,protein1,protein2,edge_weight) values (		insert into iter_protein_graph(graph_code,protein1,protein2,edge_weight) values ('GU1','YBR009C','YIL133C',1);
YBR009C	YLR325C	1		'GU1'	'YBR009C'	'YLR325C'		insert into iter_protein_graph(graph_code,protein1,protein2,edge_weight) values (		insert into iter_protein_graph(graph_code,protein1,protein2,edge_weight) values ('GU1','YBR009C','YLR325C',1);
YBR009C	YPL081W	1		'GU1'	'YBR009C'	'YPL081W'		insert into iter_protein_graph(graph_code,protein1,protein2,edge_weight) values (		insert into iter_protein_graph(graph_code,protein1,protein2,edge_weight) values ('GU1','YBR009C','YPL081W',1);
YBR009C	YDL058W	1		'GU1'	'YBR009C'	'YDL058W'		insert into iter_protein_graph(graph_code,protein1,protein2,edge_weight) values (		insert into iter_protein_graph(graph_code,protein1,protein2,edge_weight) values ('GU1','YBR009C','YDL058W',1);
YBR009C	YFR006W	1		'GU1'	'YBR009C'	'YFR006W'		insert into iter_protein_graph(graph_code,protein1,protein2,edge_weight) values (		insert into iter_protein_graph(graph_code,protein1,protein2,edge_weight) values ('GU1','YBR009C','YFR006W',1);
YOL077C	YKL172W	1		'GU1'	'YOL077C'	'YKL172W'		insert into iter_protein_graph(graph_code,protein1,protein2,edge_weight) values (		insert into iter_protein_graph(graph_code,protein1,protein2,edge_weight) values ('GU1','YOL077C','YKL172W',1);
YOL077C	YBL087C	1		'GU1'	'YOL077C'	'YBL087C'		insert into iter_protein_graph(graph_code,protein1,protein2,edge_weight) values (		insert into iter_protein_graph(graph_code,protein1,protein2,edge_weight) values ('GU1','YOL077C','YBL087C',1);
YOL077C	YOL127W	1		'GU1'	'YOL077C'	'YOL127W'		insert into iter_protein_graph(graph_code,protein1,protein2,edge_weight) values (		insert into iter_protein_graph(graph_code,protein1,protein2,edge_weight) values ('GU1','YOL077C','YOL127W',1);
YOL077C	YHR010W	1		'GU1'	'YOL077C'	'YHR010W'		insert into iter_protein_graph(graph_code,protein1,protein2,edge_weight) values (		insert into iter_protein_graph(graph_code,protein1,protein2,edge_weight) values ('GU1','YOL077C','YHR010W',1);
YOL077C	YDR087C	1		'GU1'	'YOL077C'	'YDR087C'		insert into iter_protein_graph(graph_code,protein1,protein2,edge_weight) values (		insert into iter_protein_graph(graph_code,protein1,protein2,edge_weight) values ('GU1','YOL077C','YDR087C',1);
YDR496C	YLR276C	1		'GU1'	'YDR496C'	'YLR276C'		insert into iter_protein_graph(graph_code,protein1,protein2,edge_weight) values (		insert into iter_protein_graph(graph_code,protein1,protein2,edge_weight) values ('GU1','YDR496C','YLR276C',1);
YDR496C	YLL008W	1		'GU1'	'YDR496C'	'YLL008W'		insert into iter_protein_graph(graph_code,protein1,protein2,edge_weight) values (		insert into iter_protein_graph(graph_code,protein1,protein2,edge_weight) values ('GU1','YDR496C','YLL008W',1);
YDR496C	YLR449W	1		'GU1'	'YDR496C'	'YLR449W'		insert into iter_protein_graph(graph_code,protein1,protein2,edge_weight) values (		insert into iter_protein_graph(graph_code,protein1,protein2,edge_weight) values ('GU1','YDR496C','YLR449W',1);
YDR496C	YPL093W	1		'GU1'	'YDR496C'	'YPL093W'		insert into iter_protein_graph(graph_code,protein1,protein2,edge_weight) values (		insert into iter_protein_graph(graph_code,protein1,protein2,edge_weight) values ('GU1','YDR496C','YPL093W',1);
YDR496C	YLL034C	1		'GU1'	'YDR496C'	'YLL034C'		insert into iter_protein_graph(graph_code,protein1,protein2,edge_weight) values (		insert into iter_protein_graph(graph_code,protein1,protein2,edge_weight) values ('GU1','YDR496C','YLL034C',1);
YDR496C	YMR242C	1		'GU1'	'YDR496C'	'YMR242C'		insert into iter_protein_graph(graph_code,protein1,protein2,edge_weight) values (		insert into iter_protein_graph(graph_code,protein1,protein2,edge_weight) values ('GU1','YDR496C','YMR242C',1);
YDR496C	YOR063W	1		'GU1'	'YDR496C'	'YOR063W'		insert into iter_protein_graph(graph_code,protein1,protein2,edge_weight) values (		insert into iter_protein_graph(graph_code,protein1,protein2,edge_weight) values ('GU1','YDR496C','YOR063W',1);
YDR496C	YPL198W	1		'GU1'	'YDR496C'	'YPL198W'		insert into iter_protein_graph(graph_code,protein1,protein2,edge_weight) values (		insert into iter_protein_graph(graph_code,protein1,protein2,edge_weight) values ('GU1','YDR496C','YPL198W',1);
YLL034C	YMR242C	1		'GU1'	'YLL034C'	'YMR242C'		insert into iter_protein_graph(graph_code,protein1,protein2,edge_weight) values (		insert into iter_protein_graph(graph_code,protein1,protein2,edge_weight) values ('GU1','YLL034C','YMR242C',1);
YLL034C	YOR063W	1		'GU1'	'YLL034C'	'YOR063W'		insert into iter_protein_graph(graph_code,protein1,protein2,edge_weight) values (		insert into iter_protein_graph(graph_code,protein1,protein2,edge_weight) values ('GU1','YLL034C','YOR063W',1);
YLL034C	YPL198W	1		'GU1'	'YLL034C'	'YPL198W'		insert into iter_protein_graph(graph_code,protein1,protein2,edge_weight) values (		insert into iter_protein_graph(graph_code,protein1,protein2,edge_weight) values ('GU1','YLL034C','YPL198W',1);
YLL034C	YDR450W	1		'GU1'	'YLL034C'	'YDR450W'		insert into iter_protein_graph(graph_code,protein1,protein2,edge_weight) values (		insert into iter_protein_graph(graph_code,protein1,protein2,edge_weight) values ('GU1','YLL034C','YDR450W',1);
YLR449W	YPL093W	1		'GU1'	'YLR449W'	'YPL093W'		insert into iter_protein_graph(graph_code,protein1,protein2,edge_weight) values (		insert into iter_protein_graph(graph_code,protein1,protein2,edge_weight) values ('GU1','YLR449W','YPL093W',1);
YLR449W	YDR496C	1		'GU1'	'YLR449W'	'YDR496C'		insert into iter_protein_graph(graph_code,protein1,protein2,edge_weight) values (		insert into iter_protein_graph(graph_code,protein1,protein2,edge_weight) values ('GU1','YLR449W','YDR496C',1);
YLR449W	YLL034C	1		'GU1'	'YLR449W'	'YLL034C'		insert into iter_protein_graph(graph_code,protein1,protein2,edge_weight) values (		insert into iter_protein_graph(graph_code,protein1,protein2,edge_weight) values ('GU1','YLR449W','YLL034C',1);
YLR449W	YMR242C	1		'GU1'	'YLR449W'	'YMR242C'		insert into iter_protein_graph(graph_code,protein1,protein2,edge_weight) values (		insert into iter_protein_graph(graph_code,protein1,protein2,edge_weight) values ('GU1','YLR449W','YMR242C',1);
YLR449W	YOR063W	1		'GU1'	'YLR449W'	'YOR063W'		insert into iter_protein_graph(graph_code,protein1,protein2,edge_weight) values (		insert into iter_protein_graph(graph_code,protein1,protein2,edge_weight) values ('GU1','YLR449W','YOR063W',1);
YPL093W	YMR242C	1		'GU1'	'YPL093W'	'YMR242C'		insert into iter_protein_graph(graph_code,protein1,protein2,edge_weight) values (		insert into iter_protein_graph(graph_code,protein1,protein2,edge_weight) values ('GU1','YPL093W','YMR242C',1);
YBL084C	YLR432W	1		'GU1'	'YBL084C'	'YLR432W'		insert into iter_protein_graph(graph_code,protein1,protein2,edge_weight) values (		insert into iter_protein_graph(graph_code,protein1,protein2,edge_weight) values ('GU1','YBL084C','YLR432W',1);
YBL084C	YLR005W	1		'GU1'	'YBL084C'	'YLR005W'		insert into iter_protein_graph(graph_code,protein1,protein2,edge_weight) values (		insert into iter_protein_graph(graph_code,protein1,protein2,edge_weight) values ('GU1','YBL084C','YLR005W',1);
YBL084C	YKL028W	1		'GU1'	'YBL084C'	'YKL028W'		insert into iter_protein_graph(graph_code,protein1,protein2,edge_weight) values (		insert into iter_protein_graph(graph_code,protein1,protein2,edge_weight) values ('GU1','YBL084C','YKL028W',1);
YBL084C	YDR311W	1		'GU1'	'YBL084C'	'YDR311W'		insert into iter_protein_graph(graph_code,protein1,protein2,edge_weight) values (		insert into iter_protein_graph(graph_code,protein1,protein2,edge_weight) values ('GU1','YBL084C','YDR311W',1);
YBL084C	YPR056W	1		'GU1'	'YBL084C'	'YPR056W'		insert into iter_protein_graph(graph_code,protein1,protein2,edge_weight) values (		insert into iter_protein_graph(graph_code,protein1,protein2,edge_weight) values ('GU1','YBL084C','YPR056W',1);
YDR037W	YPR056W	1		'GU1'	'YDR037W'	'YPR056W'		insert into iter_protein_graph(graph_code,protein1,protein2,edge_weight) values (		insert into iter_protein_graph(graph_code,protein1,protein2,edge_weight) values ('GU1','YDR037W','YPR056W',1);
YDR311W	YLR432W	1		'GU1'	'YDR311W'	'YLR432W'		insert into iter_protein_graph(graph_code,protein1,protein2,edge_weight) values (		insert into iter_protein_graph(graph_code,protein1,protein2,edge_weight) values ('GU1','YDR311W','YLR432W',1);
YDR311W	YDR337W	1		'GU1'	'YDR311W'	'YDR337W'		insert into iter_protein_graph(graph_code,protein1,protein2,edge_weight) values (		insert into iter_protein_graph(graph_code,protein1,protein2,edge_weight) values ('GU1','YDR311W','YDR337W',1);
YDR311W	YLR005W	1		'GU1'	'YDR311W'	'YLR005W'		insert into iter_protein_graph(graph_code,protein1,protein2,edge_weight) values (		insert into iter_protein_graph(graph_code,protein1,protein2,edge_weight) values ('GU1','YDR311W','YLR005W',1);
YDR311W	YKL028W	1		'GU1'	'YDR311W'	'YKL028W'		insert into iter_protein_graph(graph_code,protein1,protein2,edge_weight) values (		insert into iter_protein_graph(graph_code,protein1,protein2,edge_weight) values ('GU1','YDR311W','YKL028W',1);
YDR311W	YPR056W	1		'GU1'	'YDR311W'	'YPR056W'		insert into iter_protein_graph(graph_code,protein1,protein2,edge_weight) values (		insert into iter_protein_graph(graph_code,protein1,protein2,edge_weight) values ('GU1','YDR311W','YPR056W',1);
YLR005W	YLR432W	1		'GU1'	'YLR005W'	'YLR432W'		insert into iter_protein_graph(graph_code,protein1,protein2,edge_weight) values (		insert into iter_protein_graph(graph_code,protein1,protein2,edge_weight) values ('GU1','YLR005W','YLR432W',1);
YLR005W	YDR311W	1		'GU1'	'YLR005W'	'YDR311W'		insert into iter_protein_graph(graph_code,protein1,protein2,edge_weight) values (		insert into iter_protein_graph(graph_code,protein1,protein2,edge_weight) values ('GU1','YLR005W','YDR311W',1);
YNL023C	YLR432W	1		'GU1'	'YNL023C'	'YLR432W'		insert into iter_protein_graph(graph_code,protein1,protein2,edge_weight) values (		insert into iter_protein_graph(graph_code,protein1,protein2,edge_weight) values ('GU1','YNL023C','YLR432W',1);
YPR056W	YLR005W	1		'GU1'	'YPR056W'	'YLR005W'		insert into iter_protein_graph(graph_code,protein1,protein2,edge_weight) values (		insert into iter_protein_graph(graph_code,protein1,protein2,edge_weight) values ('GU1','YPR056W','YLR005W',1);
YPR056W	YDR311W	1		'GU1'	'YPR056W'	'YDR311W'		insert into iter_protein_graph(graph_code,protein1,protein2,edge_weight) values (		insert into iter_protein_graph(graph_code,protein1,protein2,edge_weight) values ('GU1','YPR056W','YDR311W',1);
YDR138W	YNL004W	1		'GU1'	'YDR138W'	'YNL004W'		insert into iter_protein_graph(graph_code,protein1,protein2,edge_weight) values (		insert into iter_protein_graph(graph_code,protein1,protein2,edge_weight) values ('GU1','YDR138W','YNL004W',1);
YDR138W	YNL139C	1		'GU1'	'YDR138W'	'YNL139C'		insert into iter_protein_graph(graph_code,protein1,protein2,edge_weight) values (		insert into iter_protein_graph(graph_code,protein1,protein2,edge_weight) values ('GU1','YDR138W','YNL139C',1);
YDR138W	YDL084W	1		'GU1'	'YDR138W'	'YDL084W'		insert into iter_protein_graph(graph_code,protein1,protein2,edge_weight) values (		insert into iter_protein_graph(graph_code,protein1,protein2,edge_weight) values ('GU1','YDR138W','YDL084W',1);
YKL081W	YAL003W	1		'GU1'	'YKL081W'	'YAL003W'		insert into iter_protein_graph(graph_code,protein1,protein2,edge_weight) values (		insert into iter_protein_graph(graph_code,protein1,protein2,edge_weight) values ('GU1','YKL081W','YAL003W',1);
YKL081W	YOR133W	1		'GU1'	'YKL081W'	'YOR133W'		insert into iter_protein_graph(graph_code,protein1,protein2,edge_weight) values (		insert into iter_protein_graph(graph_code,protein1,protein2,edge_weight) values ('GU1','YKL081W','YOR133W',1);
YKL081W	YPL226W	1		'GU1'	'YKL081W'	'YPL226W'		insert into iter_protein_graph(graph_code,protein1,protein2,edge_weight) values (		insert into iter_protein_graph(graph_code,protein1,protein2,edge_weight) values ('GU1','YKL081W','YPL226W',1);
YKL081W	YGR240C	1		'GU1'	'YKL081W'	'YGR240C'		insert into iter_protein_graph(graph_code,protein1,protein2,edge_weight) values (		insert into iter_protein_graph(graph_code,protein1,protein2,edge_weight) values ('GU1','YKL081W','YGR240C',1);
YKL081W	YIL075C	1		'GU1'	'YKL081W'	'YIL075C'		insert into iter_protein_graph(graph_code,protein1,protein2,edge_weight) values (		insert into iter_protein_graph(graph_code,protein1,protein2,edge_weight) values ('GU1','YKL081W','YIL075C',1);
YKL081W	YBR025C	1		'GU1'	'YKL081W'	'YBR025C'		insert into iter_protein_graph(graph_code,protein1,protein2,edge_weight) values (		insert into iter_protein_graph(graph_code,protein1,protein2,edge_weight) values ('GU1','YKL081W','YBR025C',1);
YML062C	YDR138W	1		'GU1'	'YML062C'	'YDR138W'		insert into iter_protein_graph(graph_code,protein1,protein2,edge_weight) values (		insert into iter_protein_graph(graph_code,protein1,protein2,edge_weight) values ('GU1','YML062C','YDR138W',1);
YML062C	YNL004W	1		'GU1'	'YML062C'	'YNL004W'		insert into iter_protein_graph(graph_code,protein1,protein2,edge_weight) values (		insert into iter_protein_graph(graph_code,protein1,protein2,edge_weight) values ('GU1','YML062C','YNL004W',1);
YML062C	YNL139C	1		'GU1'	'YML062C'	'YNL139C'		insert into iter_protein_graph(graph_code,protein1,protein2,edge_weight) values (		insert into iter_protein_graph(graph_code,protein1,protein2,edge_weight) values ('GU1','YML062C','YNL139C',1);
YML062C	YIL075C	1		'GU1'	'YML062C'	'YIL075C'		insert into iter_protein_graph(graph_code,protein1,protein2,edge_weight) values (		insert into iter_protein_graph(graph_code,protein1,protein2,edge_weight) values ('GU1','YML062C','YIL075C',1);
YML062C	YDL084W	1		'GU1'	'YML062C'	'YDL084W'		insert into iter_protein_graph(graph_code,protein1,protein2,edge_weight) values (		insert into iter_protein_graph(graph_code,protein1,protein2,edge_weight) values ('GU1','YML062C','YDL084W',1);
YML062C	YKL081W	1		'GU1'	'YML062C'	'YKL081W'		insert into iter_protein_graph(graph_code,protein1,protein2,edge_weight) values (		insert into iter_protein_graph(graph_code,protein1,protein2,edge_weight) values ('GU1','YML062C','YKL081W',1);
YML062C	YNL088W	1		'GU1'	'YML062C'	'YNL088W'		insert into iter_protein_graph(graph_code,protein1,protein2,edge_weight) values (		insert into iter_protein_graph(graph_code,protein1,protein2,edge_weight) values ('GU1','YML062C','YNL088W',1);
YML062C	YBR025C	1		'GU1'	'YML062C'	'YBR025C'		insert into iter_protein_graph(graph_code,protein1,protein2,edge_weight) values (		insert into iter_protein_graph(graph_code,protein1,protein2,edge_weight) values ('GU1','YML062C','YBR025C',1);
YNL004W	YDR138W	1		'GU1'	'YNL004W'	'YDR138W'		insert into iter_protein_graph(graph_code,protein1,protein2,edge_weight) values (		insert into iter_protein_graph(graph_code,protein1,protein2,edge_weight) values ('GU1','YNL004W','YDR138W',1);
YNL004W	YNL139C	1		'GU1'	'YNL004W'	'YNL139C'		insert into iter_protein_graph(graph_code,protein1,protein2,edge_weight) values (		insert into iter_protein_graph(graph_code,protein1,protein2,edge_weight) values ('GU1','YNL004W','YNL139C',1);
YNL088W	YBR025C	1		'GU1'	'YNL088W'	'YBR025C'		insert into iter_protein_graph(graph_code,protein1,protein2,edge_weight) values (		insert into iter_protein_graph(graph_code,protein1,protein2,edge_weight) values ('GU1','YNL088W','YBR025C',1);
YNL139C	YDR138W	1		'GU1'	'YNL139C'	'YDR138W'		insert into iter_protein_graph(graph_code,protein1,protein2,edge_weight) values (		insert into iter_protein_graph(graph_code,protein1,protein2,edge_weight) values ('GU1','YNL139C','YDR138W',1);
YNL139C	YML062C	1		'GU1'	'YNL139C'	'YML062C'		insert into iter_protein_graph(graph_code,protein1,protein2,edge_weight) values (		insert into iter_protein_graph(graph_code,protein1,protein2,edge_weight) values ('GU1','YNL139C','YML062C',1);
YBR126C	YPR035W	1		'GU1'	'YBR126C'	'YPR035W'		insert into iter_protein_graph(graph_code,protein1,protein2,edge_weight) values (		insert into iter_protein_graph(graph_code,protein1,protein2,edge_weight) values ('GU1','YBR126C','YPR035W',1);
YBR126C	YJR138W	1		'GU1'	'YBR126C'	'YJR138W'		insert into iter_protein_graph(graph_code,protein1,protein2,edge_weight) values (		insert into iter_protein_graph(graph_code,protein1,protein2,edge_weight) values ('GU1','YBR126C','YJR138W',1);
YBR126C	YBL023C	1		'GU1'	'YBR126C'	'YBL023C'		insert into iter_protein_graph(graph_code,protein1,protein2,edge_weight) values (		insert into iter_protein_graph(graph_code,protein1,protein2,edge_weight) values ('GU1','YBR126C','YBL023C',1);
YBR126C	YNL076W	1		'GU1'	'YBR126C'	'YNL076W'		insert into iter_protein_graph(graph_code,protein1,protein2,edge_weight) values (		insert into iter_protein_graph(graph_code,protein1,protein2,edge_weight) values ('GU1','YBR126C','YNL076W',1);
YBR126C	YDR028C	1		'GU1'	'YBR126C'	'YDR028C'		insert into iter_protein_graph(graph_code,protein1,protein2,edge_weight) values (		insert into iter_protein_graph(graph_code,protein1,protein2,edge_weight) values ('GU1','YBR126C','YDR028C',1);
YBR126C	YKR059W	1		'GU1'	'YBR126C'	'YKR059W'		insert into iter_protein_graph(graph_code,protein1,protein2,edge_weight) values (		insert into iter_protein_graph(graph_code,protein1,protein2,edge_weight) values ('GU1','YBR126C','YKR059W',1);
YBR126C	YDR074W	1		'GU1'	'YBR126C'	'YDR074W'		insert into iter_protein_graph(graph_code,protein1,protein2,edge_weight) values (		insert into iter_protein_graph(graph_code,protein1,protein2,edge_weight) values ('GU1','YBR126C','YDR074W',1);
YBR126C	YMR261C	1		'GU1'	'YBR126C'	'YMR261C'		insert into iter_protein_graph(graph_code,protein1,protein2,edge_weight) values (		insert into iter_protein_graph(graph_code,protein1,protein2,edge_weight) values ('GU1','YBR126C','YMR261C',1);
YBR126C	YBR265W	1		'GU1'	'YBR126C'	'YBR265W'		insert into iter_protein_graph(graph_code,protein1,protein2,edge_weight) values (		insert into iter_protein_graph(graph_code,protein1,protein2,edge_weight) values ('GU1','YBR126C','YBR265W',1);
YBR126C	YML100W	1		'GU1'	'YBR126C'	'YML100W'		insert into iter_protein_graph(graph_code,protein1,protein2,edge_weight) values (		insert into iter_protein_graph(graph_code,protein1,protein2,edge_weight) values ('GU1','YBR126C','YML100W',1);
YBR265W	YLR075W	1		'GU1'	'YBR265W'	'YLR075W'		insert into iter_protein_graph(graph_code,protein1,protein2,edge_weight) values (		insert into iter_protein_graph(graph_code,protein1,protein2,edge_weight) values ('GU1','YBR265W','YLR075W',1);
YDR074W	YBR126C	1		'GU1'	'YDR074W'	'YBR126C'		insert into iter_protein_graph(graph_code,protein1,protein2,edge_weight) values (		insert into iter_protein_graph(graph_code,protein1,protein2,edge_weight) values ('GU1','YDR074W','YBR126C',1);
YDR074W	YMR261C	1		'GU1'	'YDR074W'	'YMR261C'		insert into iter_protein_graph(graph_code,protein1,protein2,edge_weight) values (		insert into iter_protein_graph(graph_code,protein1,protein2,edge_weight) values ('GU1','YDR074W','YMR261C',1);
YDR074W	YML100W	1		'GU1'	'YDR074W'	'YML100W'		insert into iter_protein_graph(graph_code,protein1,protein2,edge_weight) values (		insert into iter_protein_graph(graph_code,protein1,protein2,edge_weight) values ('GU1','YDR074W','YML100W',1);
YML100W	YBR126C	1		'GU1'	'YML100W'	'YBR126C'		insert into iter_protein_graph(graph_code,protein1,protein2,edge_weight) values (		insert into iter_protein_graph(graph_code,protein1,protein2,edge_weight) values ('GU1','YML100W','YBR126C',1);
YML100W	YDR074W	1		'GU1'	'YML100W'	'YDR074W'		insert into iter_protein_graph(graph_code,protein1,protein2,edge_weight) values (		insert into iter_protein_graph(graph_code,protein1,protein2,edge_weight) values ('GU1','YML100W','YDR074W',1);
YMR261C	YBR126C	1		'GU1'	'YMR261C'	'YBR126C'		insert into iter_protein_graph(graph_code,protein1,protein2,edge_weight) values (		insert into iter_protein_graph(graph_code,protein1,protein2,edge_weight) values ('GU1','YMR261C','YBR126C',1);
YMR261C	YDR074W	1		'GU1'	'YMR261C'	'YDR074W'		insert into iter_protein_graph(graph_code,protein1,protein2,edge_weight) values (		insert into iter_protein_graph(graph_code,protein1,protein2,edge_weight) values ('GU1','YMR261C','YDR074W',1);
YBR039W	YDR168W	1		'GU1'	'YBR039W'	'YDR168W'		insert into iter_protein_graph(graph_code,protein1,protein2,edge_weight) values (		insert into iter_protein_graph(graph_code,protein1,protein2,edge_weight) values ('GU1','YBR039W','YDR168W',1);
YBR039W	YLR075W	1		'GU1'	'YBR039W'	'YLR075W'		insert into iter_protein_graph(graph_code,protein1,protein2,edge_weight) values (		insert into iter_protein_graph(graph_code,protein1,protein2,edge_weight) values ('GU1','YBR039W','YLR075W',1);
YBR039W	YJR007W	1		'GU1'	'YBR039W'	'YJR007W'		insert into iter_protein_graph(graph_code,protein1,protein2,edge_weight) values (		insert into iter_protein_graph(graph_code,protein1,protein2,edge_weight) values ('GU1','YBR039W','YJR007W',1);
YKL067W	YNL178W	1		'GU1'	'YKL067W'	'YNL178W'		insert into iter_protein_graph(graph_code,protein1,protein2,edge_weight) values (		insert into iter_protein_graph(graph_code,protein1,protein2,edge_weight) values ('GU1','YKL067W','YNL178W',1);
YKL067W	YPL090C	1		'GU1'	'YKL067W'	'YPL090C'		insert into iter_protein_graph(graph_code,protein1,protein2,edge_weight) values (		insert into iter_protein_graph(graph_code,protein1,protein2,edge_weight) values ('GU1','YKL067W','YPL090C',1);
YNL075W	YIL075C	1		'GU1'	'YNL075W'	'YIL075C'		insert into iter_protein_graph(graph_code,protein1,protein2,edge_weight) values (		insert into iter_protein_graph(graph_code,protein1,protein2,edge_weight) values ('GU1','YNL075W','YIL075C',1);
YNL075W	YLR222C	1		'GU1'	'YNL075W'	'YLR222C'		insert into iter_protein_graph(graph_code,protein1,protein2,edge_weight) values (		insert into iter_protein_graph(graph_code,protein1,protein2,edge_weight) values ('GU1','YNL075W','YLR222C',1);
YDR171W	YFL037W	1		'GU1'	'YDR171W'	'YFL037W'		insert into iter_protein_graph(graph_code,protein1,protein2,edge_weight) values (		insert into iter_protein_graph(graph_code,protein1,protein2,edge_weight) values ('GU1','YDR171W','YFL037W',1);
YGL016W	YJR121W	1		'GU1'	'YGL016W'	'YJR121W'		insert into iter_protein_graph(graph_code,protein1,protein2,edge_weight) values (		insert into iter_protein_graph(graph_code,protein1,protein2,edge_weight) values ('GU1','YGL016W','YJR121W',1);
YGL016W	YFL037W	1		'GU1'	'YGL016W'	'YFL037W'		insert into iter_protein_graph(graph_code,protein1,protein2,edge_weight) values (		insert into iter_protein_graph(graph_code,protein1,protein2,edge_weight) values ('GU1','YGL016W','YFL037W',1);
YGL016W	YML124C	1		'GU1'	'YGL016W'	'YML124C'		insert into iter_protein_graph(graph_code,protein1,protein2,edge_weight) values (		insert into iter_protein_graph(graph_code,protein1,protein2,edge_weight) values ('GU1','YGL016W','YML124C',1);
YML124C	YJR121W	1		'GU1'	'YML124C'	'YJR121W'		insert into iter_protein_graph(graph_code,protein1,protein2,edge_weight) values (		insert into iter_protein_graph(graph_code,protein1,protein2,edge_weight) values ('GU1','YML124C','YJR121W',1);
YML124C	YMR012W	1		'GU1'	'YML124C'	'YMR012W'		insert into iter_protein_graph(graph_code,protein1,protein2,edge_weight) values (		insert into iter_protein_graph(graph_code,protein1,protein2,edge_weight) values ('GU1','YML124C','YMR012W',1);
YML124C	YFL037W	1		'GU1'	'YML124C'	'YFL037W'		insert into iter_protein_graph(graph_code,protein1,protein2,edge_weight) values (		insert into iter_protein_graph(graph_code,protein1,protein2,edge_weight) values ('GU1','YML124C','YFL037W',1);
YOL123W	YMR064W	1		'GU1'	'YOL123W'	'YMR064W'		insert into iter_protein_graph(graph_code,protein1,protein2,edge_weight) values (		insert into iter_protein_graph(graph_code,protein1,protein2,edge_weight) values ('GU1','YOL123W','YMR064W',1);
YOL123W	YDR025W	1		'GU1'	'YOL123W'	'YDR025W'		insert into iter_protein_graph(graph_code,protein1,protein2,edge_weight) values (		insert into iter_protein_graph(graph_code,protein1,protein2,edge_weight) values ('GU1','YOL123W','YDR025W',1);
YOL123W	YIL069C	1		'GU1'	'YOL123W'	'YIL069C'		insert into iter_protein_graph(graph_code,protein1,protein2,edge_weight) values (		insert into iter_protein_graph(graph_code,protein1,protein2,edge_weight) values ('GU1','YOL123W','YIL069C',1);
YOL123W	YBL072C	1		'GU1'	'YOL123W'	'YBL072C'		insert into iter_protein_graph(graph_code,protein1,protein2,edge_weight) values (		insert into iter_protein_graph(graph_code,protein1,protein2,edge_weight) values ('GU1','YOL123W','YBL072C',1);
YOL123W	YPL081W	1		'GU1'	'YOL123W'	'YPL081W'		insert into iter_protein_graph(graph_code,protein1,protein2,edge_weight) values (		insert into iter_protein_graph(graph_code,protein1,protein2,edge_weight) values ('GU1','YOL123W','YPL081W',1);
YDL216C	YMR025W	1		'GU1'	'YDL216C'	'YMR025W'		insert into iter_protein_graph(graph_code,protein1,protein2,edge_weight) values (		insert into iter_protein_graph(graph_code,protein1,protein2,edge_weight) values ('GU1','YDL216C','YMR025W',1);
YDL216C	YDR179C	1		'GU1'	'YDL216C'	'YDR179C'		insert into iter_protein_graph(graph_code,protein1,protein2,edge_weight) values (		insert into iter_protein_graph(graph_code,protein1,protein2,edge_weight) values ('GU1','YDL216C','YDR179C',1);
YDL216C	YIL071C	1		'GU1'	'YDL216C'	'YIL071C'		insert into iter_protein_graph(graph_code,protein1,protein2,edge_weight) values (		insert into iter_protein_graph(graph_code,protein1,protein2,edge_weight) values ('GU1','YDL216C','YIL071C',1);
YDL216C	YDL147W	1		'GU1'	'YDL216C'	'YDL147W'		insert into iter_protein_graph(graph_code,protein1,protein2,edge_weight) values (		insert into iter_protein_graph(graph_code,protein1,protein2,edge_weight) values ('GU1','YDL216C','YDL147W',1);
YDL216C	YOL117W	1		'GU1'	'YDL216C'	'YOL117W'		insert into iter_protein_graph(graph_code,protein1,protein2,edge_weight) values (		insert into iter_protein_graph(graph_code,protein1,protein2,edge_weight) values ('GU1','YDL216C','YOL117W',1);
YDR179C	YMR025W	1		'GU1'	'YDR179C'	'YMR025W'		insert into iter_protein_graph(graph_code,protein1,protein2,edge_weight) values (		insert into iter_protein_graph(graph_code,protein1,protein2,edge_weight) values ('GU1','YDR179C','YMR025W',1);
YDR179C	YIL071C	1		'GU1'	'YDR179C'	'YIL071C'		insert into iter_protein_graph(graph_code,protein1,protein2,edge_weight) values (		insert into iter_protein_graph(graph_code,protein1,protein2,edge_weight) values ('GU1','YDR179C','YIL071C',1);
YDR179C	YDL147W	1		'GU1'	'YDR179C'	'YDL147W'		insert into iter_protein_graph(graph_code,protein1,protein2,edge_weight) values (		insert into iter_protein_graph(graph_code,protein1,protein2,edge_weight) values ('GU1','YDR179C','YDL147W',1);
YDR179C	YDL216C	1		'GU1'	'YDR179C'	'YDL216C'		insert into iter_protein_graph(graph_code,protein1,protein2,edge_weight) values (		insert into iter_protein_graph(graph_code,protein1,protein2,edge_weight) values ('GU1','YDR179C','YDL216C',1);
YDR179C	YOL117W	1		'GU1'	'YDR179C'	'YOL117W'		insert into iter_protein_graph(graph_code,protein1,protein2,edge_weight) values (		insert into iter_protein_graph(graph_code,protein1,protein2,edge_weight) values ('GU1','YDR179C','YOL117W',1);
YIL071C	YMR025W	1		'GU1'	'YIL071C'	'YMR025W'		insert into iter_protein_graph(graph_code,protein1,protein2,edge_weight) values (		insert into iter_protein_graph(graph_code,protein1,protein2,edge_weight) values ('GU1','YIL071C','YMR025W',1);
YIL071C	YDR179C	1		'GU1'	'YIL071C'	'YDR179C'		insert into iter_protein_graph(graph_code,protein1,protein2,edge_weight) values (		insert into iter_protein_graph(graph_code,protein1,protein2,edge_weight) values ('GU1','YIL071C','YDR179C',1);
YIL071C	YDL147W	1		'GU1'	'YIL071C'	'YDL147W'		insert into iter_protein_graph(graph_code,protein1,protein2,edge_weight) values (		insert into iter_protein_graph(graph_code,protein1,protein2,edge_weight) values ('GU1','YIL071C','YDL147W',1);
YIL071C	YDL216C	1		'GU1'	'YIL071C'	'YDL216C'		insert into iter_protein_graph(graph_code,protein1,protein2,edge_weight) values (		insert into iter_protein_graph(graph_code,protein1,protein2,edge_weight) values ('GU1','YIL071C','YDL216C',1);
YIL071C	YOL117W	1		'GU1'	'YIL071C'	'YOL117W'		insert into iter_protein_graph(graph_code,protein1,protein2,edge_weight) values (		insert into iter_protein_graph(graph_code,protein1,protein2,edge_weight) values ('GU1','YIL071C','YOL117W',1);
YDL055C	YJR109C	1		'GU1'	'YDL055C'	'YJR109C'		insert into iter_protein_graph(graph_code,protein1,protein2,edge_weight) values (		insert into iter_protein_graph(graph_code,protein1,protein2,edge_weight) values ('GU1','YDL055C','YJR109C',1);
YDL055C	YPL249C-A	1		'GU1'	'YDL055C'	'YPL249C-A'		insert into iter_protein_graph(graph_code,protein1,protein2,edge_weight) values (		insert into iter_protein_graph(graph_code,protein1,protein2,edge_weight) values ('GU1','YDL055C','YPL249C-A',1);
YDL055C	YIL075C	1		'GU1'	'YDL055C'	'YIL075C'		insert into iter_protein_graph(graph_code,protein1,protein2,edge_weight) values (		insert into iter_protein_graph(graph_code,protein1,protein2,edge_weight) values ('GU1','YDL055C','YIL075C',1);
YDL055C	YCR031C	1		'GU1'	'YDL055C'	'YCR031C'		insert into iter_protein_graph(graph_code,protein1,protein2,edge_weight) values (		insert into iter_protein_graph(graph_code,protein1,protein2,edge_weight) values ('GU1','YDL055C','YCR031C',1);
YDL055C	YDR394W	1		'GU1'	'YDL055C'	'YDR394W'		insert into iter_protein_graph(graph_code,protein1,protein2,edge_weight) values (		insert into iter_protein_graph(graph_code,protein1,protein2,edge_weight) values ('GU1','YDL055C','YDR394W',1);
YDL055C	YPL106C	1		'GU1'	'YDL055C'	'YPL106C'		insert into iter_protein_graph(graph_code,protein1,protein2,edge_weight) values (		insert into iter_protein_graph(graph_code,protein1,protein2,edge_weight) values ('GU1','YDL055C','YPL106C',1);
YDL055C	YML028W	1		'GU1'	'YDL055C'	'YML028W'		insert into iter_protein_graph(graph_code,protein1,protein2,edge_weight) values (		insert into iter_protein_graph(graph_code,protein1,protein2,edge_weight) values ('GU1','YDL055C','YML028W',1);
YDL055C	YGR094W	1		'GU1'	'YDL055C'	'YGR094W'		insert into iter_protein_graph(graph_code,protein1,protein2,edge_weight) values (		insert into iter_protein_graph(graph_code,protein1,protein2,edge_weight) values ('GU1','YDL055C','YGR094W',1);
YDL055C	YOL098C	1		'GU1'	'YDL055C'	'YOL098C'		insert into iter_protein_graph(graph_code,protein1,protein2,edge_weight) values (		insert into iter_protein_graph(graph_code,protein1,protein2,edge_weight) values ('GU1','YDL055C','YOL098C',1);
YJR109C	YOR303W	1		'GU1'	'YJR109C'	'YOR303W'		insert into iter_protein_graph(graph_code,protein1,protein2,edge_weight) values (		insert into iter_protein_graph(graph_code,protein1,protein2,edge_weight) values ('GU1','YJR109C','YOR303W',1);
YJR109C	YKL182W	1		'GU1'	'YJR109C'	'YKL182W'		insert into iter_protein_graph(graph_code,protein1,protein2,edge_weight) values (		insert into iter_protein_graph(graph_code,protein1,protein2,edge_weight) values ('GU1','YJR109C','YKL182W',1);
YJR109C	YER086W	1		'GU1'	'YJR109C'	'YER086W'		insert into iter_protein_graph(graph_code,protein1,protein2,edge_weight) values (		insert into iter_protein_graph(graph_code,protein1,protein2,edge_weight) values ('GU1','YJR109C','YER086W',1);
YJR109C	YDL055C	1		'GU1'	'YJR109C'	'YDL055C'		insert into iter_protein_graph(graph_code,protein1,protein2,edge_weight) values (		insert into iter_protein_graph(graph_code,protein1,protein2,edge_weight) values ('GU1','YJR109C','YDL055C',1);
YJR109C	YDR394W	1		'GU1'	'YJR109C'	'YDR394W'		insert into iter_protein_graph(graph_code,protein1,protein2,edge_weight) values (		insert into iter_protein_graph(graph_code,protein1,protein2,edge_weight) values ('GU1','YJR109C','YDR394W',1);
YML124C	YIL075C	1		'GU1'	'YML124C'	'YIL075C'		insert into iter_protein_graph(graph_code,protein1,protein2,edge_weight) values (		insert into iter_protein_graph(graph_code,protein1,protein2,edge_weight) values ('GU1','YML124C','YIL075C',1);
YOL120C	YPL249C-A	1		'GU1'	'YOL120C'	'YPL249C-A'		insert into iter_protein_graph(graph_code,protein1,protein2,edge_weight) values (		insert into iter_protein_graph(graph_code,protein1,protein2,edge_weight) values ('GU1','YOL120C','YPL249C-A',1);
YOL098C	YOR133W	1		'GU1'	'YOL098C'	'YOR133W'		insert into iter_protein_graph(graph_code,protein1,protein2,edge_weight) values (		insert into iter_protein_graph(graph_code,protein1,protein2,edge_weight) values ('GU1','YOL098C','YOR133W',1);
YOL098C	YLR259C	1		'GU1'	'YOL098C'	'YLR259C'		insert into iter_protein_graph(graph_code,protein1,protein2,edge_weight) values (		insert into iter_protein_graph(graph_code,protein1,protein2,edge_weight) values ('GU1','YOL098C','YLR259C',1);
YOL098C	YDL055C	1		'GU1'	'YOL098C'	'YDL055C'		insert into iter_protein_graph(graph_code,protein1,protein2,edge_weight) values (		insert into iter_protein_graph(graph_code,protein1,protein2,edge_weight) values ('GU1','YOL098C','YDL055C',1);
YOL098C	YIL075C	1		'GU1'	'YOL098C'	'YIL075C'		insert into iter_protein_graph(graph_code,protein1,protein2,edge_weight) values (		insert into iter_protein_graph(graph_code,protein1,protein2,edge_weight) values ('GU1','YOL098C','YIL075C',1);
YPL106C	YDL055C	1		'GU1'	'YPL106C'	'YDL055C'		insert into iter_protein_graph(graph_code,protein1,protein2,edge_weight) values (		insert into iter_protein_graph(graph_code,protein1,protein2,edge_weight) values ('GU1','YPL106C','YDL055C',1);
YPL106C	YML028W	1		'GU1'	'YPL106C'	'YML028W'		insert into iter_protein_graph(graph_code,protein1,protein2,edge_weight) values (		insert into iter_protein_graph(graph_code,protein1,protein2,edge_weight) values ('GU1','YPL106C','YML028W',1);
YBR205W	YBR031W	1		'GU1'	'YBR205W'	'YBR031W'		insert into iter_protein_graph(graph_code,protein1,protein2,edge_weight) values (		insert into iter_protein_graph(graph_code,protein1,protein2,edge_weight) values ('GU1','YBR205W','YBR031W',1);
YDR170C	YGL238W	1		'GU1'	'YDR170C'	'YGL238W'		insert into iter_protein_graph(graph_code,protein1,protein2,edge_weight) values (		insert into iter_protein_graph(graph_code,protein1,protein2,edge_weight) values ('GU1','YDR170C','YGL238W',1);
YDR170C	YDL160C	1		'GU1'	'YDR170C'	'YDL160C'		insert into iter_protein_graph(graph_code,protein1,protein2,edge_weight) values (		insert into iter_protein_graph(graph_code,protein1,protein2,edge_weight) values ('GU1','YDR170C','YDL160C',1);
YDR170C	YLR342W	1		'GU1'	'YDR170C'	'YLR342W'		insert into iter_protein_graph(graph_code,protein1,protein2,edge_weight) values (		insert into iter_protein_graph(graph_code,protein1,protein2,edge_weight) values ('GU1','YDR170C','YLR342W',1);
YDR170C	YOR136W	1		'GU1'	'YDR170C'	'YOR136W'		insert into iter_protein_graph(graph_code,protein1,protein2,edge_weight) values (		insert into iter_protein_graph(graph_code,protein1,protein2,edge_weight) values ('GU1','YDR170C','YOR136W',1);
YDR170C	YBR205W	1		'GU1'	'YDR170C'	'YBR205W'		insert into iter_protein_graph(graph_code,protein1,protein2,edge_weight) values (		insert into iter_protein_graph(graph_code,protein1,protein2,edge_weight) values ('GU1','YDR170C','YBR205W',1);
YDR170C	YJR077C	1		'GU1'	'YDR170C'	'YJR077C'		insert into iter_protein_graph(graph_code,protein1,protein2,edge_weight) values (		insert into iter_protein_graph(graph_code,protein1,protein2,edge_weight) values ('GU1','YDR170C','YJR077C',1);
YDR170C	YBR031W	1		'GU1'	'YDR170C'	'YBR031W'		insert into iter_protein_graph(graph_code,protein1,protein2,edge_weight) values (		insert into iter_protein_graph(graph_code,protein1,protein2,edge_weight) values ('GU1','YDR170C','YBR031W',1);
YDR170C	YLR340W	1		'GU1'	'YDR170C'	'YLR340W'		insert into iter_protein_graph(graph_code,protein1,protein2,edge_weight) values (		insert into iter_protein_graph(graph_code,protein1,protein2,edge_weight) values ('GU1','YDR170C','YLR340W',1);
YDR170C	YFR044C	1		'GU1'	'YDR170C'	'YFR044C'		insert into iter_protein_graph(graph_code,protein1,protein2,edge_weight) values (		insert into iter_protein_graph(graph_code,protein1,protein2,edge_weight) values ('GU1','YDR170C','YFR044C',1);
YGL238W	YLR340W	1		'GU1'	'YGL238W'	'YLR340W'		insert into iter_protein_graph(graph_code,protein1,protein2,edge_weight) values (		insert into iter_protein_graph(graph_code,protein1,protein2,edge_weight) values ('GU1','YGL238W','YLR340W',1);
YDR129C	YFL039C	1		'GU1'	'YDR129C'	'YFL039C'		insert into iter_protein_graph(graph_code,protein1,protein2,edge_weight) values (		insert into iter_protein_graph(graph_code,protein1,protein2,edge_weight) values ('GU1','YDR129C','YFL039C',1);
YNL218W	YFL039C	1		'GU1'	'YNL218W'	'YFL039C'		insert into iter_protein_graph(graph_code,protein1,protein2,edge_weight) values (		insert into iter_protein_graph(graph_code,protein1,protein2,edge_weight) values ('GU1','YNL218W','YFL039C',1);
YAL035W	YLR432W	1		'GU1'	'YAL035W'	'YLR432W'		insert into iter_protein_graph(graph_code,protein1,protein2,edge_weight) values (		insert into iter_protein_graph(graph_code,protein1,protein2,edge_weight) values ('GU1','YAL035W','YLR432W',1);
YAL035W	YMR309C	1		'GU1'	'YAL035W'	'YMR309C'		insert into iter_protein_graph(graph_code,protein1,protein2,edge_weight) values (		insert into iter_protein_graph(graph_code,protein1,protein2,edge_weight) values ('GU1','YAL035W','YMR309C',1);
YAL035W	YJL190C	1		'GU1'	'YAL035W'	'YJL190C'		insert into iter_protein_graph(graph_code,protein1,protein2,edge_weight) values (		insert into iter_protein_graph(graph_code,protein1,protein2,edge_weight) values ('GU1','YAL035W','YJL190C',1);
YAL035W	YJR145C	1		'GU1'	'YAL035W'	'YJR145C'		insert into iter_protein_graph(graph_code,protein1,protein2,edge_weight) values (		insert into iter_protein_graph(graph_code,protein1,protein2,edge_weight) values ('GU1','YAL035W','YJR145C',1);
YAL035W	YLR367W	1		'GU1'	'YAL035W'	'YLR367W'		insert into iter_protein_graph(graph_code,protein1,protein2,edge_weight) values (		insert into iter_protein_graph(graph_code,protein1,protein2,edge_weight) values ('GU1','YAL035W','YLR367W',1);
YBR079C	YLR192C	1		'GU1'	'YBR079C'	'YLR192C'		insert into iter_protein_graph(graph_code,protein1,protein2,edge_weight) values (		insert into iter_protein_graph(graph_code,protein1,protein2,edge_weight) values ('GU1','YBR079C','YLR192C',1);
YBR079C	YMR309C	1		'GU1'	'YBR079C'	'YMR309C'		insert into iter_protein_graph(graph_code,protein1,protein2,edge_weight) values (		insert into iter_protein_graph(graph_code,protein1,protein2,edge_weight) values ('GU1','YBR079C','YMR309C',1);
YBR079C	YDR091C	1		'GU1'	'YBR079C'	'YDR091C'		insert into iter_protein_graph(graph_code,protein1,protein2,edge_weight) values (		insert into iter_protein_graph(graph_code,protein1,protein2,edge_weight) values ('GU1','YBR079C','YDR091C',1);
YBR079C	YJR145C	1		'GU1'	'YBR079C'	'YJR145C'		insert into iter_protein_graph(graph_code,protein1,protein2,edge_weight) values (		insert into iter_protein_graph(graph_code,protein1,protein2,edge_weight) values ('GU1','YBR079C','YJR145C',1);
YBR079C	YOR096W	1		'GU1'	'YBR079C'	'YOR096W'		insert into iter_protein_graph(graph_code,protein1,protein2,edge_weight) values (		insert into iter_protein_graph(graph_code,protein1,protein2,edge_weight) values ('GU1','YBR079C','YOR096W',1);
YBR079C	YBL072C	1		'GU1'	'YBR079C'	'YBL072C'		insert into iter_protein_graph(graph_code,protein1,protein2,edge_weight) values (		insert into iter_protein_graph(graph_code,protein1,protein2,edge_weight) values ('GU1','YBR079C','YBL072C',1);
YBR079C	YPL081W	1		'GU1'	'YBR079C'	'YPL081W'		insert into iter_protein_graph(graph_code,protein1,protein2,edge_weight) values (		insert into iter_protein_graph(graph_code,protein1,protein2,edge_weight) values ('GU1','YBR079C','YPL081W',1);
YBR079C	YJR007W	1		'GU1'	'YBR079C'	'YJR007W'		insert into iter_protein_graph(graph_code,protein1,protein2,edge_weight) values (		insert into iter_protein_graph(graph_code,protein1,protein2,edge_weight) values ('GU1','YBR079C','YJR007W',1);
YBR079C	YPL237W	1		'GU1'	'YBR079C'	'YPL237W'		insert into iter_protein_graph(graph_code,protein1,protein2,edge_weight) values (		insert into iter_protein_graph(graph_code,protein1,protein2,edge_weight) values ('GU1','YBR079C','YPL237W',1);
YBR079C	YMR146C	1		'GU1'	'YBR079C'	'YMR146C'		insert into iter_protein_graph(graph_code,protein1,protein2,edge_weight) values (		insert into iter_protein_graph(graph_code,protein1,protein2,edge_weight) values ('GU1','YBR079C','YMR146C',1);
YDR091C	YNL112W	1		'GU1'	'YDR091C'	'YNL112W'		insert into iter_protein_graph(graph_code,protein1,protein2,edge_weight) values (		insert into iter_protein_graph(graph_code,protein1,protein2,edge_weight) values ('GU1','YDR091C','YNL112W',1);
YDR091C	YLR432W	1		'GU1'	'YDR091C'	'YLR432W'		insert into iter_protein_graph(graph_code,protein1,protein2,edge_weight) values (		insert into iter_protein_graph(graph_code,protein1,protein2,edge_weight) values ('GU1','YDR091C','YLR432W',1);
YDR091C	YML024W	1		'GU1'	'YDR091C'	'YML024W'		insert into iter_protein_graph(graph_code,protein1,protein2,edge_weight) values (		insert into iter_protein_graph(graph_code,protein1,protein2,edge_weight) values ('GU1','YDR091C','YML024W',1);
YDR091C	YOR096W	1		'GU1'	'YDR091C'	'YOR096W'		insert into iter_protein_graph(graph_code,protein1,protein2,edge_weight) values (		insert into iter_protein_graph(graph_code,protein1,protein2,edge_weight) values ('GU1','YDR091C','YOR096W',1);
YDR091C	YLR367W	1		'GU1'	'YDR091C'	'YLR367W'		insert into iter_protein_graph(graph_code,protein1,protein2,edge_weight) values (		insert into iter_protein_graph(graph_code,protein1,protein2,edge_weight) values ('GU1','YDR091C','YLR367W',1);
YDR429C	YAL035W	1		'GU1'	'YDR429C'	'YAL035W'		insert into iter_protein_graph(graph_code,protein1,protein2,edge_weight) values (		insert into iter_protein_graph(graph_code,protein1,protein2,edge_weight) values ('GU1','YDR429C','YAL035W',1);
YDR429C	YER025W	1		'GU1'	'YDR429C'	'YER025W'		insert into iter_protein_graph(graph_code,protein1,protein2,edge_weight) values (		insert into iter_protein_graph(graph_code,protein1,protein2,edge_weight) values ('GU1','YDR429C','YER025W',1);
YDR429C	YLR192C	1		'GU1'	'YDR429C'	'YLR192C'		insert into iter_protein_graph(graph_code,protein1,protein2,edge_weight) values (		insert into iter_protein_graph(graph_code,protein1,protein2,edge_weight) values ('GU1','YDR429C','YLR192C',1);
YDR429C	YMR309C	1		'GU1'	'YDR429C'	'YMR309C'		insert into iter_protein_graph(graph_code,protein1,protein2,edge_weight) values (		insert into iter_protein_graph(graph_code,protein1,protein2,edge_weight) values ('GU1','YDR429C','YMR309C',1);
YDR429C	YDR091C	1		'GU1'	'YDR429C'	'YDR091C'		insert into iter_protein_graph(graph_code,protein1,protein2,edge_weight) values (		insert into iter_protein_graph(graph_code,protein1,protein2,edge_weight) values ('GU1','YDR429C','YDR091C',1);
YDR429C	YBR079C	1		'GU1'	'YDR429C'	'YBR079C'		insert into iter_protein_graph(graph_code,protein1,protein2,edge_weight) values (		insert into iter_protein_graph(graph_code,protein1,protein2,edge_weight) values ('GU1','YDR429C','YBR079C',1);
YDR429C	YDR025W	1		'GU1'	'YDR429C'	'YDR025W'		insert into iter_protein_graph(graph_code,protein1,protein2,edge_weight) values (		insert into iter_protein_graph(graph_code,protein1,protein2,edge_weight) values ('GU1','YDR429C','YDR025W',1);
YDR429C	YML024W	1		'GU1'	'YDR429C'	'YML024W'		insert into iter_protein_graph(graph_code,protein1,protein2,edge_weight) values (		insert into iter_protein_graph(graph_code,protein1,protein2,edge_weight) values ('GU1','YDR429C','YML024W',1);
YDR429C	YJL190C	1		'GU1'	'YDR429C'	'YJL190C'		insert into iter_protein_graph(graph_code,protein1,protein2,edge_weight) values (		insert into iter_protein_graph(graph_code,protein1,protein2,edge_weight) values ('GU1','YDR429C','YJL190C',1);
YDR429C	YOR096W	1		'GU1'	'YDR429C'	'YOR096W'		insert into iter_protein_graph(graph_code,protein1,protein2,edge_weight) values (		insert into iter_protein_graph(graph_code,protein1,protein2,edge_weight) values ('GU1','YDR429C','YOR096W',1);
YDR429C	YBL072C	1		'GU1'	'YDR429C'	'YBL072C'		insert into iter_protein_graph(graph_code,protein1,protein2,edge_weight) values (		insert into iter_protein_graph(graph_code,protein1,protein2,edge_weight) values ('GU1','YDR429C','YBL072C',1);
YDR429C	YMR146C	1		'GU1'	'YDR429C'	'YMR146C'		insert into iter_protein_graph(graph_code,protein1,protein2,edge_weight) values (		insert into iter_protein_graph(graph_code,protein1,protein2,edge_weight) values ('GU1','YDR429C','YMR146C',1);
YDR429C	YPR041W	1		'GU1'	'YDR429C'	'YPR041W'		insert into iter_protein_graph(graph_code,protein1,protein2,edge_weight) values (		insert into iter_protein_graph(graph_code,protein1,protein2,edge_weight) values ('GU1','YDR429C','YPR041W',1);
YDR429C	YLR367W	1		'GU1'	'YDR429C'	'YLR367W'		insert into iter_protein_graph(graph_code,protein1,protein2,edge_weight) values (		insert into iter_protein_graph(graph_code,protein1,protein2,edge_weight) values ('GU1','YDR429C','YLR367W',1);
YER025W	YDR025W	1		'GU1'	'YER025W'	'YDR025W'		insert into iter_protein_graph(graph_code,protein1,protein2,edge_weight) values (		insert into iter_protein_graph(graph_code,protein1,protein2,edge_weight) values ('GU1','YER025W','YDR025W',1);
YER025W	YJR007W	1		'GU1'	'YER025W'	'YJR007W'		insert into iter_protein_graph(graph_code,protein1,protein2,edge_weight) values (		insert into iter_protein_graph(graph_code,protein1,protein2,edge_weight) values ('GU1','YER025W','YJR007W',1);
YER025W	YPL237W	1		'GU1'	'YER025W'	'YPL237W'		insert into iter_protein_graph(graph_code,protein1,protein2,edge_weight) values (		insert into iter_protein_graph(graph_code,protein1,protein2,edge_weight) values ('GU1','YER025W','YPL237W',1);
YER025W	YLR367W	1		'GU1'	'YER025W'	'YLR367W'		insert into iter_protein_graph(graph_code,protein1,protein2,edge_weight) values (		insert into iter_protein_graph(graph_code,protein1,protein2,edge_weight) values ('GU1','YER025W','YLR367W',1);
YLR192C	YMR309C	1		'GU1'	'YLR192C'	'YMR309C'		insert into iter_protein_graph(graph_code,protein1,protein2,edge_weight) values (		insert into iter_protein_graph(graph_code,protein1,protein2,edge_weight) values ('GU1','YLR192C','YMR309C',1);
YLR192C	YBR079C	1		'GU1'	'YLR192C'	'YBR079C'		insert into iter_protein_graph(graph_code,protein1,protein2,edge_weight) values (		insert into iter_protein_graph(graph_code,protein1,protein2,edge_weight) values ('GU1','YLR192C','YBR079C',1);
YLR192C	YDR450W	1		'GU1'	'YLR192C'	'YDR450W'		insert into iter_protein_graph(graph_code,protein1,protein2,edge_weight) values (		insert into iter_protein_graph(graph_code,protein1,protein2,edge_weight) values ('GU1','YLR192C','YDR450W',1);
YLR192C	YBL072C	1		'GU1'	'YLR192C'	'YBL072C'		insert into iter_protein_graph(graph_code,protein1,protein2,edge_weight) values (		insert into iter_protein_graph(graph_code,protein1,protein2,edge_weight) values ('GU1','YLR192C','YBL072C',1);
YLR192C	YDR429C	1		'GU1'	'YLR192C'	'YDR429C'		insert into iter_protein_graph(graph_code,protein1,protein2,edge_weight) values (		insert into iter_protein_graph(graph_code,protein1,protein2,edge_weight) values ('GU1','YLR192C','YDR429C',1);
YLR432W	YJR145C	1		'GU1'	'YLR432W'	'YJR145C'		insert into iter_protein_graph(graph_code,protein1,protein2,edge_weight) values (		insert into iter_protein_graph(graph_code,protein1,protein2,edge_weight) values ('GU1','YLR432W','YJR145C',1);
YLR432W	YLR367W	1		'GU1'	'YLR432W'	'YLR367W'		insert into iter_protein_graph(graph_code,protein1,protein2,edge_weight) values (		insert into iter_protein_graph(graph_code,protein1,protein2,edge_weight) values ('GU1','YLR432W','YLR367W',1);
YMR309C	YAL035W	1		'GU1'	'YMR309C'	'YAL035W'		insert into iter_protein_graph(graph_code,protein1,protein2,edge_weight) values (		insert into iter_protein_graph(graph_code,protein1,protein2,edge_weight) values ('GU1','YMR309C','YAL035W',1);
YMR309C	YER025W	1		'GU1'	'YMR309C'	'YER025W'		insert into iter_protein_graph(graph_code,protein1,protein2,edge_weight) values (		insert into iter_protein_graph(graph_code,protein1,protein2,edge_weight) values ('GU1','YMR309C','YER025W',1);
YMR309C	YLR192C	1		'GU1'	'YMR309C'	'YLR192C'		insert into iter_protein_graph(graph_code,protein1,protein2,edge_weight) values (		insert into iter_protein_graph(graph_code,protein1,protein2,edge_weight) values ('GU1','YMR309C','YLR192C',1);
YMR309C	YLR432W	1		'GU1'	'YMR309C'	'YLR432W'		insert into iter_protein_graph(graph_code,protein1,protein2,edge_weight) values (		insert into iter_protein_graph(graph_code,protein1,protein2,edge_weight) values ('GU1','YMR309C','YLR432W',1);
YMR309C	YDR091C	1		'GU1'	'YMR309C'	'YDR091C'		insert into iter_protein_graph(graph_code,protein1,protein2,edge_weight) values (		insert into iter_protein_graph(graph_code,protein1,protein2,edge_weight) values ('GU1','YMR309C','YDR091C',1);
YMR309C	YBR079C	1		'GU1'	'YMR309C'	'YBR079C'		insert into iter_protein_graph(graph_code,protein1,protein2,edge_weight) values (		insert into iter_protein_graph(graph_code,protein1,protein2,edge_weight) values ('GU1','YMR309C','YBR079C',1);
YMR309C	YDR025W	1		'GU1'	'YMR309C'	'YDR025W'		insert into iter_protein_graph(graph_code,protein1,protein2,edge_weight) values (		insert into iter_protein_graph(graph_code,protein1,protein2,edge_weight) values ('GU1','YMR309C','YDR025W',1);
YMR309C	YML024W	1		'GU1'	'YMR309C'	'YML024W'		insert into iter_protein_graph(graph_code,protein1,protein2,edge_weight) values (		insert into iter_protein_graph(graph_code,protein1,protein2,edge_weight) values ('GU1','YMR309C','YML024W',1);
YMR309C	YJL190C	1		'GU1'	'YMR309C'	'YJL190C'		insert into iter_protein_graph(graph_code,protein1,protein2,edge_weight) values (		insert into iter_protein_graph(graph_code,protein1,protein2,edge_weight) values ('GU1','YMR309C','YJL190C',1);
YMR309C	YOR096W	1		'GU1'	'YMR309C'	'YOR096W'		insert into iter_protein_graph(graph_code,protein1,protein2,edge_weight) values (		insert into iter_protein_graph(graph_code,protein1,protein2,edge_weight) values ('GU1','YMR309C','YOR096W',1);
YMR309C	YBL072C	1		'GU1'	'YMR309C'	'YBL072C'		insert into iter_protein_graph(graph_code,protein1,protein2,edge_weight) values (		insert into iter_protein_graph(graph_code,protein1,protein2,edge_weight) values ('GU1','YMR309C','YBL072C',1);
YMR309C	YPL081W	1		'GU1'	'YMR309C'	'YPL081W'		insert into iter_protein_graph(graph_code,protein1,protein2,edge_weight) values (		insert into iter_protein_graph(graph_code,protein1,protein2,edge_weight) values ('GU1','YMR309C','YPL081W',1);
YMR309C	YMR146C	1		'GU1'	'YMR309C'	'YMR146C'		insert into iter_protein_graph(graph_code,protein1,protein2,edge_weight) values (		insert into iter_protein_graph(graph_code,protein1,protein2,edge_weight) values ('GU1','YMR309C','YMR146C',1);
YMR309C	YPR041W	1		'GU1'	'YMR309C'	'YPR041W'		insert into iter_protein_graph(graph_code,protein1,protein2,edge_weight) values (		insert into iter_protein_graph(graph_code,protein1,protein2,edge_weight) values ('GU1','YMR309C','YPR041W',1);
YPR041W	YDL149W	1		'GU1'	'YPR041W'	'YDL149W'		insert into iter_protein_graph(graph_code,protein1,protein2,edge_weight) values (		insert into iter_protein_graph(graph_code,protein1,protein2,edge_weight) values ('GU1','YPR041W','YDL149W',1);
YPR041W	YAL035W	1		'GU1'	'YPR041W'	'YAL035W'		insert into iter_protein_graph(graph_code,protein1,protein2,edge_weight) values (		insert into iter_protein_graph(graph_code,protein1,protein2,edge_weight) values ('GU1','YPR041W','YAL035W',1);
YPR041W	YLR192C	1		'GU1'	'YPR041W'	'YLR192C'		insert into iter_protein_graph(graph_code,protein1,protein2,edge_weight) values (		insert into iter_protein_graph(graph_code,protein1,protein2,edge_weight) values ('GU1','YPR041W','YLR192C',1);
YPR041W	YMR309C	1		'GU1'	'YPR041W'	'YMR309C'		insert into iter_protein_graph(graph_code,protein1,protein2,edge_weight) values (		insert into iter_protein_graph(graph_code,protein1,protein2,edge_weight) values ('GU1','YPR041W','YMR309C',1);
YPR041W	YDR091C	1		'GU1'	'YPR041W'	'YDR091C'		insert into iter_protein_graph(graph_code,protein1,protein2,edge_weight) values (		insert into iter_protein_graph(graph_code,protein1,protein2,edge_weight) values ('GU1','YPR041W','YDR091C',1);
YPR041W	YBR079C	1		'GU1'	'YPR041W'	'YBR079C'		insert into iter_protein_graph(graph_code,protein1,protein2,edge_weight) values (		insert into iter_protein_graph(graph_code,protein1,protein2,edge_weight) values ('GU1','YPR041W','YBR079C',1);
YPR041W	YDR025W	1		'GU1'	'YPR041W'	'YDR025W'		insert into iter_protein_graph(graph_code,protein1,protein2,edge_weight) values (		insert into iter_protein_graph(graph_code,protein1,protein2,edge_weight) values ('GU1','YPR041W','YDR025W',1);
YPR041W	YJR145C	1		'GU1'	'YPR041W'	'YJR145C'		insert into iter_protein_graph(graph_code,protein1,protein2,edge_weight) values (		insert into iter_protein_graph(graph_code,protein1,protein2,edge_weight) values ('GU1','YPR041W','YJR145C',1);
YPR041W	YPL090C	1		'GU1'	'YPR041W'	'YPL090C'		insert into iter_protein_graph(graph_code,protein1,protein2,edge_weight) values (		insert into iter_protein_graph(graph_code,protein1,protein2,edge_weight) values ('GU1','YPR041W','YPL090C',1);
YPR041W	YOR096W	1		'GU1'	'YPR041W'	'YOR096W'		insert into iter_protein_graph(graph_code,protein1,protein2,edge_weight) values (		insert into iter_protein_graph(graph_code,protein1,protein2,edge_weight) values ('GU1','YPR041W','YOR096W',1);
YPR041W	YMR146C	1		'GU1'	'YPR041W'	'YMR146C'		insert into iter_protein_graph(graph_code,protein1,protein2,edge_weight) values (		insert into iter_protein_graph(graph_code,protein1,protein2,edge_weight) values ('GU1','YPR041W','YMR146C',1);
YPR041W	YDR429C	1		'GU1'	'YPR041W'	'YDR429C'		insert into iter_protein_graph(graph_code,protein1,protein2,edge_weight) values (		insert into iter_protein_graph(graph_code,protein1,protein2,edge_weight) values ('GU1','YPR041W','YDR429C',1);
YAL026C	YLR447C	1		'GU1'	'YAL026C'	'YLR447C'		insert into iter_protein_graph(graph_code,protein1,protein2,edge_weight) values (		insert into iter_protein_graph(graph_code,protein1,protein2,edge_weight) values ('GU1','YAL026C','YLR447C',1);
YDL213C	YBR127C	1		'GU1'	'YDL213C'	'YBR127C'		insert into iter_protein_graph(graph_code,protein1,protein2,edge_weight) values (		insert into iter_protein_graph(graph_code,protein1,protein2,edge_weight) values ('GU1','YDL213C','YBR127C',1);
YGR020C	YHR039C-A	1		'GU1'	'YGR020C'	'YHR039C-A'		insert into iter_protein_graph(graph_code,protein1,protein2,edge_weight) values (		insert into iter_protein_graph(graph_code,protein1,protein2,edge_weight) values ('GU1','YGR020C','YHR039C-A',1);
YGR020C	YBR127C	1		'GU1'	'YGR020C'	'YBR127C'		insert into iter_protein_graph(graph_code,protein1,protein2,edge_weight) values (		insert into iter_protein_graph(graph_code,protein1,protein2,edge_weight) values ('GU1','YGR020C','YBR127C',1);
YGR020C	YLR447C	1		'GU1'	'YGR020C'	'YLR447C'		insert into iter_protein_graph(graph_code,protein1,protein2,edge_weight) values (		insert into iter_protein_graph(graph_code,protein1,protein2,edge_weight) values ('GU1','YGR020C','YLR447C',1);
YGR020C	YOR270C	1		'GU1'	'YGR020C'	'YOR270C'		insert into iter_protein_graph(graph_code,protein1,protein2,edge_weight) values (		insert into iter_protein_graph(graph_code,protein1,protein2,edge_weight) values ('GU1','YGR020C','YOR270C',1);
YGR281W	YBR127C	1		'GU1'	'YGR281W'	'YBR127C'		insert into iter_protein_graph(graph_code,protein1,protein2,edge_weight) values (		insert into iter_protein_graph(graph_code,protein1,protein2,edge_weight) values ('GU1','YGR281W','YBR127C',1);
YGR281W	YLR447C	1		'GU1'	'YGR281W'	'YLR447C'		insert into iter_protein_graph(graph_code,protein1,protein2,edge_weight) values (		insert into iter_protein_graph(graph_code,protein1,protein2,edge_weight) values ('GU1','YGR281W','YLR447C',1);
YLR088W	YBR196C	1		'GU1'	'YLR088W'	'YBR196C'		insert into iter_protein_graph(graph_code,protein1,protein2,edge_weight) values (		insert into iter_protein_graph(graph_code,protein1,protein2,edge_weight) values ('GU1','YLR088W','YBR196C',1);
YLR088W	YBR127C	1		'GU1'	'YLR088W'	'YBR127C'		insert into iter_protein_graph(graph_code,protein1,protein2,edge_weight) values (		insert into iter_protein_graph(graph_code,protein1,protein2,edge_weight) values ('GU1','YLR088W','YBR127C',1);
YLR447C	YGR020C	1		'GU1'	'YLR447C'	'YGR020C'		insert into iter_protein_graph(graph_code,protein1,protein2,edge_weight) values (		insert into iter_protein_graph(graph_code,protein1,protein2,edge_weight) values ('GU1','YLR447C','YGR020C',1);
YLR447C	YKL119C	1		'GU1'	'YLR447C'	'YKL119C'		insert into iter_protein_graph(graph_code,protein1,protein2,edge_weight) values (		insert into iter_protein_graph(graph_code,protein1,protein2,edge_weight) values ('GU1','YLR447C','YKL119C',1);
YOR270C	YDR516C	1		'GU1'	'YOR270C'	'YDR516C'		insert into iter_protein_graph(graph_code,protein1,protein2,edge_weight) values (		insert into iter_protein_graph(graph_code,protein1,protein2,edge_weight) values ('GU1','YOR270C','YDR516C',1);
YOR270C	YNR050C	1		'GU1'	'YOR270C'	'YNR050C'		insert into iter_protein_graph(graph_code,protein1,protein2,edge_weight) values (		insert into iter_protein_graph(graph_code,protein1,protein2,edge_weight) values ('GU1','YOR270C','YNR050C',1);
YOR270C	YDL213C	1		'GU1'	'YOR270C'	'YDL213C'		insert into iter_protein_graph(graph_code,protein1,protein2,edge_weight) values (		insert into iter_protein_graph(graph_code,protein1,protein2,edge_weight) values ('GU1','YOR270C','YDL213C',1);
YOR270C	YBR196C	1		'GU1'	'YOR270C'	'YBR196C'		insert into iter_protein_graph(graph_code,protein1,protein2,edge_weight) values (		insert into iter_protein_graph(graph_code,protein1,protein2,edge_weight) values ('GU1','YOR270C','YBR196C',1);
YOR270C	YBR127C	1		'GU1'	'YOR270C'	'YBR127C'		insert into iter_protein_graph(graph_code,protein1,protein2,edge_weight) values (		insert into iter_protein_graph(graph_code,protein1,protein2,edge_weight) values ('GU1','YOR270C','YBR127C',1);
YOR270C	YLR447C	1		'GU1'	'YOR270C'	'YLR447C'		insert into iter_protein_graph(graph_code,protein1,protein2,edge_weight) values (		insert into iter_protein_graph(graph_code,protein1,protein2,edge_weight) values ('GU1','YOR270C','YLR447C',1);
YOR270C	YGR020C	1		'GU1'	'YOR270C'	'YGR020C'		insert into iter_protein_graph(graph_code,protein1,protein2,edge_weight) values (		insert into iter_protein_graph(graph_code,protein1,protein2,edge_weight) values ('GU1','YOR270C','YGR020C',1);
YOR270C	YKL119C	1		'GU1'	'YOR270C'	'YKL119C'		insert into iter_protein_graph(graph_code,protein1,protein2,edge_weight) values (		insert into iter_protein_graph(graph_code,protein1,protein2,edge_weight) values ('GU1','YOR270C','YKL119C',1);
YOR270C	YDR381W	1		'GU1'	'YOR270C'	'YDR381W'		insert into iter_protein_graph(graph_code,protein1,protein2,edge_weight) values (		insert into iter_protein_graph(graph_code,protein1,protein2,edge_weight) values ('GU1','YOR270C','YDR381W',1);
YHR085W	YGL076C	1		'GU1'	'YHR085W'	'YGL076C'		insert into iter_protein_graph(graph_code,protein1,protein2,edge_weight) values (		insert into iter_protein_graph(graph_code,protein1,protein2,edge_weight) values ('GU1','YHR085W','YGL076C',1);
YOL120C	YPL093W	1		'GU1'	'YOL120C'	'YPL093W'		insert into iter_protein_graph(graph_code,protein1,protein2,edge_weight) values (		insert into iter_protein_graph(graph_code,protein1,protein2,edge_weight) values ('GU1','YOL120C','YPL093W',1);
YOL120C	YGL076C	1		'GU1'	'YOL120C'	'YGL076C'		insert into iter_protein_graph(graph_code,protein1,protein2,edge_weight) values (		insert into iter_protein_graph(graph_code,protein1,protein2,edge_weight) values ('GU1','YOL120C','YGL076C',1);
YPL093W	YHR085W	1		'GU1'	'YPL093W'	'YHR085W'		insert into iter_protein_graph(graph_code,protein1,protein2,edge_weight) values (		insert into iter_protein_graph(graph_code,protein1,protein2,edge_weight) values ('GU1','YPL093W','YHR085W',1);
YPL093W	YGL076C	1		'GU1'	'YPL093W'	'YGL076C'		insert into iter_protein_graph(graph_code,protein1,protein2,edge_weight) values (		insert into iter_protein_graph(graph_code,protein1,protein2,edge_weight) values ('GU1','YPL093W','YGL076C',1);
YPL048W	YAL003W	1		'GU1'	'YPL048W'	'YAL003W'		insert into iter_protein_graph(graph_code,protein1,protein2,edge_weight) values (		insert into iter_protein_graph(graph_code,protein1,protein2,edge_weight) values ('GU1','YPL048W','YAL003W',1);
YPL048W	YKL101W	1		'GU1'	'YPL048W'	'YKL101W'		insert into iter_protein_graph(graph_code,protein1,protein2,edge_weight) values (		insert into iter_protein_graph(graph_code,protein1,protein2,edge_weight) values ('GU1','YPL048W','YKL101W',1);
YPL048W	YDR314C	1		'GU1'	'YPL048W'	'YDR314C'		insert into iter_protein_graph(graph_code,protein1,protein2,edge_weight) values (		insert into iter_protein_graph(graph_code,protein1,protein2,edge_weight) values ('GU1','YPL048W','YDR314C',1);
YGR179C	YBR211C	1		'GU1'	'YGR179C'	'YBR211C'		insert into iter_protein_graph(graph_code,protein1,protein2,edge_weight) values (		insert into iter_protein_graph(graph_code,protein1,protein2,edge_weight) values ('GU1','YGR179C','YBR211C',1);
YGR179C	YDR254W	1		'GU1'	'YGR179C'	'YDR254W'		insert into iter_protein_graph(graph_code,protein1,protein2,edge_weight) values (		insert into iter_protein_graph(graph_code,protein1,protein2,edge_weight) values ('GU1','YGR179C','YDR254W',1);
YGR179C	YPL018W	1		'GU1'	'YGR179C'	'YPL018W'		insert into iter_protein_graph(graph_code,protein1,protein2,edge_weight) values (		insert into iter_protein_graph(graph_code,protein1,protein2,edge_weight) values ('GU1','YGR179C','YPL018W',1);
YGR179C	YLR381W	1		'GU1'	'YGR179C'	'YLR381W'		insert into iter_protein_graph(graph_code,protein1,protein2,edge_weight) values (		insert into iter_protein_graph(graph_code,protein1,protein2,edge_weight) values ('GU1','YGR179C','YLR381W',1);
YGR179C	YIR010W	1		'GU1'	'YGR179C'	'YIR010W'		insert into iter_protein_graph(graph_code,protein1,protein2,edge_weight) values (		insert into iter_protein_graph(graph_code,protein1,protein2,edge_weight) values ('GU1','YGR179C','YIR010W',1);
YGR179C	YDR318W	1		'GU1'	'YGR179C'	'YDR318W'		insert into iter_protein_graph(graph_code,protein1,protein2,edge_weight) values (		insert into iter_protein_graph(graph_code,protein1,protein2,edge_weight) values ('GU1','YGR179C','YDR318W',1);
YGR179C	YJR135C	1		'GU1'	'YGR179C'	'YJR135C'		insert into iter_protein_graph(graph_code,protein1,protein2,edge_weight) values (		insert into iter_protein_graph(graph_code,protein1,protein2,edge_weight) values ('GU1','YGR179C','YJR135C',1);
YGR179C	YDR383C	1		'GU1'	'YGR179C'	'YDR383C'		insert into iter_protein_graph(graph_code,protein1,protein2,edge_weight) values (		insert into iter_protein_graph(graph_code,protein1,protein2,edge_weight) values ('GU1','YGR179C','YDR383C',1);
YIR010W	YAL034W-A	1		'GU1'	'YIR010W'	'YAL034W-A'		insert into iter_protein_graph(graph_code,protein1,protein2,edge_weight) values (		insert into iter_protein_graph(graph_code,protein1,protein2,edge_weight) values ('GU1','YIR010W','YAL034W-A',1);
YIR010W	YPL233W	1		'GU1'	'YIR010W'	'YPL233W'		insert into iter_protein_graph(graph_code,protein1,protein2,edge_weight) values (		insert into iter_protein_graph(graph_code,protein1,protein2,edge_weight) values ('GU1','YIR010W','YPL233W',1);
YLR381W	YDR254W	1		'GU1'	'YLR381W'	'YDR254W'		insert into iter_protein_graph(graph_code,protein1,protein2,edge_weight) values (		insert into iter_protein_graph(graph_code,protein1,protein2,edge_weight) values ('GU1','YLR381W','YDR254W',1);
YLR381W	YPL018W	1		'GU1'	'YLR381W'	'YPL018W'		insert into iter_protein_graph(graph_code,protein1,protein2,edge_weight) values (		insert into iter_protein_graph(graph_code,protein1,protein2,edge_weight) values ('GU1','YLR381W','YPL018W',1);
YLR381W	YDR318W	1		'GU1'	'YLR381W'	'YDR318W'		insert into iter_protein_graph(graph_code,protein1,protein2,edge_weight) values (		insert into iter_protein_graph(graph_code,protein1,protein2,edge_weight) values ('GU1','YLR381W','YDR318W',1);
YLR381W	YGR179C	1		'GU1'	'YLR381W'	'YGR179C'		insert into iter_protein_graph(graph_code,protein1,protein2,edge_weight) values (		insert into iter_protein_graph(graph_code,protein1,protein2,edge_weight) values ('GU1','YLR381W','YGR179C',1);
YPL018W	YDR254W	1		'GU1'	'YPL018W'	'YDR254W'		insert into iter_protein_graph(graph_code,protein1,protein2,edge_weight) values (		insert into iter_protein_graph(graph_code,protein1,protein2,edge_weight) values ('GU1','YPL018W','YDR254W',1);
YPL018W	YLR381W	1		'GU1'	'YPL018W'	'YLR381W'		insert into iter_protein_graph(graph_code,protein1,protein2,edge_weight) values (		insert into iter_protein_graph(graph_code,protein1,protein2,edge_weight) values ('GU1','YPL018W','YLR381W',1);
YPL018W	YDR318W	1		'GU1'	'YPL018W'	'YDR318W'		insert into iter_protein_graph(graph_code,protein1,protein2,edge_weight) values (		insert into iter_protein_graph(graph_code,protein1,protein2,edge_weight) values ('GU1','YPL018W','YDR318W',1);
YFR031C-A	YKL180W	1		'GU1'	'YFR031C-A'	'YKL180W'		insert into iter_protein_graph(graph_code,protein1,protein2,edge_weight) values (		insert into iter_protein_graph(graph_code,protein1,protein2,edge_weight) values ('GU1','YFR031C-A','YKL180W',1);
YFR031C-A	YLL045C	1		'GU1'	'YFR031C-A'	'YLL045C'		insert into iter_protein_graph(graph_code,protein1,protein2,edge_weight) values (		insert into iter_protein_graph(graph_code,protein1,protein2,edge_weight) values ('GU1','YFR031C-A','YLL045C',1);
YOL062C	YJR005W	1		'GU1'	'YOL062C'	'YJR005W'		insert into iter_protein_graph(graph_code,protein1,protein2,edge_weight) values (		insert into iter_protein_graph(graph_code,protein1,protein2,edge_weight) values ('GU1','YOL062C','YJR005W',1);
YMR246W	YMR012W	1		'GU1'	'YMR246W'	'YMR012W'		insert into iter_protein_graph(graph_code,protein1,protein2,edge_weight) values (		insert into iter_protein_graph(graph_code,protein1,protein2,edge_weight) values ('GU1','YMR246W','YMR012W',1);
YMR246W	YPL206C	1		'GU1'	'YMR246W'	'YPL206C'		insert into iter_protein_graph(graph_code,protein1,protein2,edge_weight) values (		insert into iter_protein_graph(graph_code,protein1,protein2,edge_weight) values ('GU1','YMR246W','YPL206C',1);
YGR187C	YDR188W	1		'GU1'	'YGR187C'	'YDR188W'		insert into iter_protein_graph(graph_code,protein1,protein2,edge_weight) values (		insert into iter_protein_graph(graph_code,protein1,protein2,edge_weight) values ('GU1','YGR187C','YDR188W',1);
YJL111W	YIL142W	1		'GU1'	'YJL111W'	'YIL142W'		insert into iter_protein_graph(graph_code,protein1,protein2,edge_weight) values (		insert into iter_protein_graph(graph_code,protein1,protein2,edge_weight) values ('GU1','YJL111W','YIL142W',1);
YJL111W	YDL143W	1		'GU1'	'YJL111W'	'YDL143W'		insert into iter_protein_graph(graph_code,protein1,protein2,edge_weight) values (		insert into iter_protein_graph(graph_code,protein1,protein2,edge_weight) values ('GU1','YJL111W','YDL143W',1);
YJL111W	YDR188W	1		'GU1'	'YJL111W'	'YDR188W'		insert into iter_protein_graph(graph_code,protein1,protein2,edge_weight) values (		insert into iter_protein_graph(graph_code,protein1,protein2,edge_weight) values ('GU1','YJL111W','YDR188W',1);
YJL111W	YOR281C	1		'GU1'	'YJL111W'	'YOR281C'		insert into iter_protein_graph(graph_code,protein1,protein2,edge_weight) values (		insert into iter_protein_graph(graph_code,protein1,protein2,edge_weight) values ('GU1','YJL111W','YOR281C',1);
YJL111W	YFL037W	1		'GU1'	'YJL111W'	'YFL037W'		insert into iter_protein_graph(graph_code,protein1,protein2,edge_weight) values (		insert into iter_protein_graph(graph_code,protein1,protein2,edge_weight) values ('GU1','YJL111W','YFL037W',1);
YJL111W	YNL212W	1		'GU1'	'YJL111W'	'YNL212W'		insert into iter_protein_graph(graph_code,protein1,protein2,edge_weight) values (		insert into iter_protein_graph(graph_code,protein1,protein2,edge_weight) values ('GU1','YJL111W','YNL212W',1);
YNL212W	YIL142W	1		'GU1'	'YNL212W'	'YIL142W'		insert into iter_protein_graph(graph_code,protein1,protein2,edge_weight) values (		insert into iter_protein_graph(graph_code,protein1,protein2,edge_weight) values ('GU1','YNL212W','YIL142W',1);
YNL212W	YJR064W	1		'GU1'	'YNL212W'	'YJR064W'		insert into iter_protein_graph(graph_code,protein1,protein2,edge_weight) values (		insert into iter_protein_graph(graph_code,protein1,protein2,edge_weight) values ('GU1','YNL212W','YJR064W',1);
YNL212W	YDR188W	1		'GU1'	'YNL212W'	'YDR188W'		insert into iter_protein_graph(graph_code,protein1,protein2,edge_weight) values (		insert into iter_protein_graph(graph_code,protein1,protein2,edge_weight) values ('GU1','YNL212W','YDR188W',1);
YNL212W	YJL008C	1		'GU1'	'YNL212W'	'YJL008C'		insert into iter_protein_graph(graph_code,protein1,protein2,edge_weight) values (		insert into iter_protein_graph(graph_code,protein1,protein2,edge_weight) values ('GU1','YNL212W','YJL008C',1);
YNL212W	YCL009C	1		'GU1'	'YNL212W'	'YCL009C'		insert into iter_protein_graph(graph_code,protein1,protein2,edge_weight) values (		insert into iter_protein_graph(graph_code,protein1,protein2,edge_weight) values ('GU1','YNL212W','YCL009C',1);
YNL212W	YFL037W	1		'GU1'	'YNL212W'	'YFL037W'		insert into iter_protein_graph(graph_code,protein1,protein2,edge_weight) values (		insert into iter_protein_graph(graph_code,protein1,protein2,edge_weight) values ('GU1','YNL212W','YFL037W',1);
YOR281C	YIL142W	1		'GU1'	'YOR281C'	'YIL142W'		insert into iter_protein_graph(graph_code,protein1,protein2,edge_weight) values (		insert into iter_protein_graph(graph_code,protein1,protein2,edge_weight) values ('GU1','YOR281C','YIL142W',1);
YOR281C	YDL143W	1		'GU1'	'YOR281C'	'YDL143W'		insert into iter_protein_graph(graph_code,protein1,protein2,edge_weight) values (		insert into iter_protein_graph(graph_code,protein1,protein2,edge_weight) values ('GU1','YOR281C','YDL143W',1);
YOR281C	YDR188W	1		'GU1'	'YOR281C'	'YDR188W'		insert into iter_protein_graph(graph_code,protein1,protein2,edge_weight) values (		insert into iter_protein_graph(graph_code,protein1,protein2,edge_weight) values ('GU1','YOR281C','YDR188W',1);
YOR281C	YJL111W	1		'GU1'	'YOR281C'	'YJL111W'		insert into iter_protein_graph(graph_code,protein1,protein2,edge_weight) values (		insert into iter_protein_graph(graph_code,protein1,protein2,edge_weight) values ('GU1','YOR281C','YJL111W',1);
YOR281C	YJL008C	1		'GU1'	'YOR281C'	'YJL008C'		insert into iter_protein_graph(graph_code,protein1,protein2,edge_weight) values (		insert into iter_protein_graph(graph_code,protein1,protein2,edge_weight) values ('GU1','YOR281C','YJL008C',1);
YBR198C	YGR274C	1		'GU1'	'YBR198C'	'YGR274C'		insert into iter_protein_graph(graph_code,protein1,protein2,edge_weight) values (		insert into iter_protein_graph(graph_code,protein1,protein2,edge_weight) values ('GU1','YBR198C','YGR274C',1);
YBR198C	YDR167W	1		'GU1'	'YBR198C'	'YDR167W'		insert into iter_protein_graph(graph_code,protein1,protein2,edge_weight) values (		insert into iter_protein_graph(graph_code,protein1,protein2,edge_weight) values ('GU1','YBR198C','YDR167W',1);
YBR198C	YGL112C	1		'GU1'	'YBR198C'	'YGL112C'		insert into iter_protein_graph(graph_code,protein1,protein2,edge_weight) values (		insert into iter_protein_graph(graph_code,protein1,protein2,edge_weight) values ('GU1','YBR198C','YGL112C',1);
YCR042C	YGR274C	1		'GU1'	'YCR042C'	'YGR274C'		insert into iter_protein_graph(graph_code,protein1,protein2,edge_weight) values (		insert into iter_protein_graph(graph_code,protein1,protein2,edge_weight) values ('GU1','YCR042C','YGR274C',1);
YCR042C	YPL129W	1		'GU1'	'YCR042C'	'YPL129W'		insert into iter_protein_graph(graph_code,protein1,protein2,edge_weight) values (		insert into iter_protein_graph(graph_code,protein1,protein2,edge_weight) values ('GU1','YCR042C','YPL129W',1);
YCR042C	YBR198C	1		'GU1'	'YCR042C'	'YBR198C'		insert into iter_protein_graph(graph_code,protein1,protein2,edge_weight) values (		insert into iter_protein_graph(graph_code,protein1,protein2,edge_weight) values ('GU1','YCR042C','YBR198C',1);
YCR042C	YGL112C	1		'GU1'	'YCR042C'	'YGL112C'		insert into iter_protein_graph(graph_code,protein1,protein2,edge_weight) values (		insert into iter_protein_graph(graph_code,protein1,protein2,edge_weight) values ('GU1','YCR042C','YGL112C',1);
YCR042C	YML114C	1		'GU1'	'YCR042C'	'YML114C'		insert into iter_protein_graph(graph_code,protein1,protein2,edge_weight) values (		insert into iter_protein_graph(graph_code,protein1,protein2,edge_weight) values ('GU1','YCR042C','YML114C',1);
YCR042C	YKL081W	1		'GU1'	'YCR042C'	'YKL081W'		insert into iter_protein_graph(graph_code,protein1,protein2,edge_weight) values (		insert into iter_protein_graph(graph_code,protein1,protein2,edge_weight) values ('GU1','YCR042C','YKL081W',1);
YDR167W	YBR198C	1		'GU1'	'YDR167W'	'YBR198C'		insert into iter_protein_graph(graph_code,protein1,protein2,edge_weight) values (		insert into iter_protein_graph(graph_code,protein1,protein2,edge_weight) values ('GU1','YDR167W','YBR198C',1);
YDR167W	YGL112C	1		'GU1'	'YDR167W'	'YGL112C'		insert into iter_protein_graph(graph_code,protein1,protein2,edge_weight) values (		insert into iter_protein_graph(graph_code,protein1,protein2,edge_weight) values ('GU1','YDR167W','YGL112C',1);
YGL112C	YGR274C	1		'GU1'	'YGL112C'	'YGR274C'		insert into iter_protein_graph(graph_code,protein1,protein2,edge_weight) values (		insert into iter_protein_graph(graph_code,protein1,protein2,edge_weight) values ('GU1','YGL112C','YGR274C',1);
YGL112C	YDR167W	1		'GU1'	'YGL112C'	'YDR167W'		insert into iter_protein_graph(graph_code,protein1,protein2,edge_weight) values (		insert into iter_protein_graph(graph_code,protein1,protein2,edge_weight) values ('GU1','YGL112C','YDR167W',1);
YGL112C	YBR198C	1		'GU1'	'YGL112C'	'YBR198C'		insert into iter_protein_graph(graph_code,protein1,protein2,edge_weight) values (		insert into iter_protein_graph(graph_code,protein1,protein2,edge_weight) values ('GU1','YGL112C','YBR198C',1);
YGL112C	YMR227C	1		'GU1'	'YGL112C'	'YMR227C'		insert into iter_protein_graph(graph_code,protein1,protein2,edge_weight) values (		insert into iter_protein_graph(graph_code,protein1,protein2,edge_weight) values ('GU1','YGL112C','YMR227C',1);
YGR274C	YBR198C	1		'GU1'	'YGR274C'	'YBR198C'		insert into iter_protein_graph(graph_code,protein1,protein2,edge_weight) values (		insert into iter_protein_graph(graph_code,protein1,protein2,edge_weight) values ('GU1','YGR274C','YBR198C',1);
YGR274C	YGL112C	1		'GU1'	'YGR274C'	'YGL112C'		insert into iter_protein_graph(graph_code,protein1,protein2,edge_weight) values (		insert into iter_protein_graph(graph_code,protein1,protein2,edge_weight) values ('GU1','YGR274C','YGL112C',1);
YML114C	YGR274C	1		'GU1'	'YML114C'	'YGR274C'		insert into iter_protein_graph(graph_code,protein1,protein2,edge_weight) values (		insert into iter_protein_graph(graph_code,protein1,protein2,edge_weight) values ('GU1','YML114C','YGR274C',1);
YML114C	YPL129W	1		'GU1'	'YML114C'	'YPL129W'		insert into iter_protein_graph(graph_code,protein1,protein2,edge_weight) values (		insert into iter_protein_graph(graph_code,protein1,protein2,edge_weight) values ('GU1','YML114C','YPL129W',1);
YML114C	YCR042C	1		'GU1'	'YML114C'	'YCR042C'		insert into iter_protein_graph(graph_code,protein1,protein2,edge_weight) values (		insert into iter_protein_graph(graph_code,protein1,protein2,edge_weight) values ('GU1','YML114C','YCR042C',1);
YML114C	YBR198C	1		'GU1'	'YML114C'	'YBR198C'		insert into iter_protein_graph(graph_code,protein1,protein2,edge_weight) values (		insert into iter_protein_graph(graph_code,protein1,protein2,edge_weight) values ('GU1','YML114C','YBR198C',1);
YML114C	YGL112C	1		'GU1'	'YML114C'	'YGL112C'		insert into iter_protein_graph(graph_code,protein1,protein2,edge_weight) values (		insert into iter_protein_graph(graph_code,protein1,protein2,edge_weight) values ('GU1','YML114C','YGL112C',1);
YML114C	YMR227C	1		'GU1'	'YML114C'	'YMR227C'		insert into iter_protein_graph(graph_code,protein1,protein2,edge_weight) values (		insert into iter_protein_graph(graph_code,protein1,protein2,edge_weight) values ('GU1','YML114C','YMR227C',1);
YHR029C	YJL146W	1		'GU1'	'YHR029C'	'YJL146W'		insert into iter_protein_graph(graph_code,protein1,protein2,edge_weight) values (		insert into iter_protein_graph(graph_code,protein1,protein2,edge_weight) values ('GU1','YHR029C','YJL146W',1);
YJL146W	YPL154C	1		'GU1'	'YJL146W'	'YPL154C'		insert into iter_protein_graph(graph_code,protein1,protein2,edge_weight) values (		insert into iter_protein_graph(graph_code,protein1,protein2,edge_weight) values ('GU1','YJL146W','YPL154C',1);
YGL094C	YKL025C	1		'GU1'	'YGL094C'	'YKL025C'		insert into iter_protein_graph(graph_code,protein1,protein2,edge_weight) values (		insert into iter_protein_graph(graph_code,protein1,protein2,edge_weight) values ('GU1','YGL094C','YKL025C',1);
YCL011C	YDL014W	1		'GU1'	'YCL011C'	'YDL014W'		insert into iter_protein_graph(graph_code,protein1,protein2,edge_weight) values (		insert into iter_protein_graph(graph_code,protein1,protein2,edge_weight) values ('GU1','YCL011C','YDL014W',1);
YCL011C	YJR145C	1		'GU1'	'YCL011C'	'YJR145C'		insert into iter_protein_graph(graph_code,protein1,protein2,edge_weight) values (		insert into iter_protein_graph(graph_code,protein1,protein2,edge_weight) values ('GU1','YCL011C','YJR145C',1);
YCR057C	YLR129W	1		'GU1'	'YCR057C'	'YLR129W'		insert into iter_protein_graph(graph_code,protein1,protein2,edge_weight) values (		insert into iter_protein_graph(graph_code,protein1,protein2,edge_weight) values ('GU1','YCR057C','YLR129W',1);
YCR057C	YMR128W	1		'GU1'	'YCR057C'	'YMR128W'		insert into iter_protein_graph(graph_code,protein1,protein2,edge_weight) values (		insert into iter_protein_graph(graph_code,protein1,protein2,edge_weight) values ('GU1','YCR057C','YMR128W',1);
YCR057C	YJR002W	1		'GU1'	'YCR057C'	'YJR002W'		insert into iter_protein_graph(graph_code,protein1,protein2,edge_weight) values (		insert into iter_protein_graph(graph_code,protein1,protein2,edge_weight) values ('GU1','YCR057C','YJR002W',1);
YCR057C	YDL014W	1		'GU1'	'YCR057C'	'YDL014W'		insert into iter_protein_graph(graph_code,protein1,protein2,edge_weight) values (		insert into iter_protein_graph(graph_code,protein1,protein2,edge_weight) values ('GU1','YCR057C','YDL014W',1);
YCR057C	YJR145C	1		'GU1'	'YCR057C'	'YJR145C'		insert into iter_protein_graph(graph_code,protein1,protein2,edge_weight) values (		insert into iter_protein_graph(graph_code,protein1,protein2,edge_weight) values ('GU1','YCR057C','YJR145C',1);
YCR057C	YPR137W	1		'GU1'	'YCR057C'	'YPR137W'		insert into iter_protein_graph(graph_code,protein1,protein2,edge_weight) values (		insert into iter_protein_graph(graph_code,protein1,protein2,edge_weight) values ('GU1','YCR057C','YPR137W',1);
YCR057C	YJL109C	1		'GU1'	'YCR057C'	'YJL109C'		insert into iter_protein_graph(graph_code,protein1,protein2,edge_weight) values (		insert into iter_protein_graph(graph_code,protein1,protein2,edge_weight) values ('GU1','YCR057C','YJL109C',1);
YCR057C	YLR222C	1		'GU1'	'YCR057C'	'YLR222C'		insert into iter_protein_graph(graph_code,protein1,protein2,edge_weight) values (		insert into iter_protein_graph(graph_code,protein1,protein2,edge_weight) values ('GU1','YCR057C','YLR222C',1);
YCR057C	YJL069C	1		'GU1'	'YCR057C'	'YJL069C'		insert into iter_protein_graph(graph_code,protein1,protein2,edge_weight) values (		insert into iter_protein_graph(graph_code,protein1,protein2,edge_weight) values ('GU1','YCR057C','YJL069C',1);
YCR057C	YLR409C	1		'GU1'	'YCR057C'	'YLR409C'		insert into iter_protein_graph(graph_code,protein1,protein2,edge_weight) values (		insert into iter_protein_graph(graph_code,protein1,protein2,edge_weight) values ('GU1','YCR057C','YLR409C',1);
YCR057C	YPL266W	1		'GU1'	'YCR057C'	'YPL266W'		insert into iter_protein_graph(graph_code,protein1,protein2,edge_weight) values (		insert into iter_protein_graph(graph_code,protein1,protein2,edge_weight) values ('GU1','YCR057C','YPL266W',1);
YCR057C	YGR090W	1		'GU1'	'YCR057C'	'YGR090W'		insert into iter_protein_graph(graph_code,protein1,protein2,edge_weight) values (		insert into iter_protein_graph(graph_code,protein1,protein2,edge_weight) values ('GU1','YCR057C','YGR090W',1);
YCR057C	YKR060W	1		'GU1'	'YCR057C'	'YKR060W'		insert into iter_protein_graph(graph_code,protein1,protein2,edge_weight) values (		insert into iter_protein_graph(graph_code,protein1,protein2,edge_weight) values ('GU1','YCR057C','YKR060W',1);
YCR057C	YER082C	1		'GU1'	'YCR057C'	'YER082C'		insert into iter_protein_graph(graph_code,protein1,protein2,edge_weight) values (		insert into iter_protein_graph(graph_code,protein1,protein2,edge_weight) values ('GU1','YCR057C','YER082C',1);
YCR057C	YDR299W	1		'GU1'	'YCR057C'	'YDR299W'		insert into iter_protein_graph(graph_code,protein1,protein2,edge_weight) values (		insert into iter_protein_graph(graph_code,protein1,protein2,edge_weight) values ('GU1','YCR057C','YDR299W',1);
YCR057C	YPL217C	1		'GU1'	'YCR057C'	'YPL217C'		insert into iter_protein_graph(graph_code,protein1,protein2,edge_weight) values (		insert into iter_protein_graph(graph_code,protein1,protein2,edge_weight) values ('GU1','YCR057C','YPL217C',1);
YCR057C	YDL148C	1		'GU1'	'YCR057C'	'YDL148C'		insert into iter_protein_graph(graph_code,protein1,protein2,edge_weight) values (		insert into iter_protein_graph(graph_code,protein1,protein2,edge_weight) values ('GU1','YCR057C','YDL148C',1);
YCR057C	YOR310C	1		'GU1'	'YCR057C'	'YOR310C'		insert into iter_protein_graph(graph_code,protein1,protein2,edge_weight) values (		insert into iter_protein_graph(graph_code,protein1,protein2,edge_weight) values ('GU1','YCR057C','YOR310C',1);
YCR057C	YGL171W	1		'GU1'	'YCR057C'	'YGL171W'		insert into iter_protein_graph(graph_code,protein1,protein2,edge_weight) values (		insert into iter_protein_graph(graph_code,protein1,protein2,edge_weight) values ('GU1','YCR057C','YGL171W',1);
YCR057C	YGR034W	1		'GU1'	'YCR057C'	'YGR034W'		insert into iter_protein_graph(graph_code,protein1,protein2,edge_weight) values (		insert into iter_protein_graph(graph_code,protein1,protein2,edge_weight) values ('GU1','YCR057C','YGR034W',1);
YCR057C	YMR143W	1		'GU1'	'YCR057C'	'YMR143W'		insert into iter_protein_graph(graph_code,protein1,protein2,edge_weight) values (		insert into iter_protein_graph(graph_code,protein1,protein2,edge_weight) values ('GU1','YCR057C','YMR143W',1);
YCR057C	YML024W	1		'GU1'	'YCR057C'	'YML024W'		insert into iter_protein_graph(graph_code,protein1,protein2,edge_weight) values (		insert into iter_protein_graph(graph_code,protein1,protein2,edge_weight) values ('GU1','YCR057C','YML024W',1);
YCR057C	YML063W	1		'GU1'	'YCR057C'	'YML063W'		insert into iter_protein_graph(graph_code,protein1,protein2,edge_weight) values (		insert into iter_protein_graph(graph_code,protein1,protein2,edge_weight) values ('GU1','YCR057C','YML063W',1);
YCR057C	YGR145W	1		'GU1'	'YCR057C'	'YGR145W'		insert into iter_protein_graph(graph_code,protein1,protein2,edge_weight) values (		insert into iter_protein_graph(graph_code,protein1,protein2,edge_weight) values ('GU1','YCR057C','YGR145W',1);
YDL148C	YDR299W	1		'GU1'	'YDL148C'	'YDR299W'		insert into iter_protein_graph(graph_code,protein1,protein2,edge_weight) values (		insert into iter_protein_graph(graph_code,protein1,protein2,edge_weight) values ('GU1','YDL148C','YDR299W',1);
YDL148C	YPL217C	1		'GU1'	'YDL148C'	'YPL217C'		insert into iter_protein_graph(graph_code,protein1,protein2,edge_weight) values (		insert into iter_protein_graph(graph_code,protein1,protein2,edge_weight) values ('GU1','YDL148C','YPL217C',1);
YDL148C	YMR128W	1		'GU1'	'YDL148C'	'YMR128W'		insert into iter_protein_graph(graph_code,protein1,protein2,edge_weight) values (		insert into iter_protein_graph(graph_code,protein1,protein2,edge_weight) values ('GU1','YDL148C','YMR128W',1);
YDL148C	YLR186W	1		'GU1'	'YDL148C'	'YLR186W'		insert into iter_protein_graph(graph_code,protein1,protein2,edge_weight) values (		insert into iter_protein_graph(graph_code,protein1,protein2,edge_weight) values ('GU1','YDL148C','YLR186W',1);
YDL148C	YJR002W	1		'GU1'	'YDL148C'	'YJR002W'		insert into iter_protein_graph(graph_code,protein1,protein2,edge_weight) values (		insert into iter_protein_graph(graph_code,protein1,protein2,edge_weight) values ('GU1','YDL148C','YJR002W',1);
YDL148C	YPR144C	1		'GU1'	'YDL148C'	'YPR144C'		insert into iter_protein_graph(graph_code,protein1,protein2,edge_weight) values (		insert into iter_protein_graph(graph_code,protein1,protein2,edge_weight) values ('GU1','YDL148C','YPR144C',1);
YDL148C	YDL014W	1		'GU1'	'YDL148C'	'YDL014W'		insert into iter_protein_graph(graph_code,protein1,protein2,edge_weight) values (		insert into iter_protein_graph(graph_code,protein1,protein2,edge_weight) values ('GU1','YDL148C','YDL014W',1);
YDL148C	YDR025W	1		'GU1'	'YDL148C'	'YDR025W'		insert into iter_protein_graph(graph_code,protein1,protein2,edge_weight) values (		insert into iter_protein_graph(graph_code,protein1,protein2,edge_weight) values ('GU1','YDL148C','YDR025W',1);
YDL148C	YML024W	1		'GU1'	'YDL148C'	'YML024W'		insert into iter_protein_graph(graph_code,protein1,protein2,edge_weight) values (		insert into iter_protein_graph(graph_code,protein1,protein2,edge_weight) values ('GU1','YDL148C','YML024W',1);
YDL148C	YIL069C	1		'GU1'	'YDL148C'	'YIL069C'		insert into iter_protein_graph(graph_code,protein1,protein2,edge_weight) values (		insert into iter_protein_graph(graph_code,protein1,protein2,edge_weight) values ('GU1','YDL148C','YIL069C',1);
YDL148C	YJR145C	1		'GU1'	'YDL148C'	'YJR145C'		insert into iter_protein_graph(graph_code,protein1,protein2,edge_weight) values (		insert into iter_protein_graph(graph_code,protein1,protein2,edge_weight) values ('GU1','YDL148C','YJR145C',1);
YDL148C	YLR222C	1		'GU1'	'YDL148C'	'YLR222C'		insert into iter_protein_graph(graph_code,protein1,protein2,edge_weight) values (		insert into iter_protein_graph(graph_code,protein1,protein2,edge_weight) values ('GU1','YDL148C','YLR222C',1);
YDL148C	YGR090W	1		'GU1'	'YDL148C'	'YGR090W'		insert into iter_protein_graph(graph_code,protein1,protein2,edge_weight) values (		insert into iter_protein_graph(graph_code,protein1,protein2,edge_weight) values ('GU1','YDL148C','YGR090W',1);
YDR449C	YLR129W	1		'GU1'	'YDR449C'	'YLR129W'		insert into iter_protein_graph(graph_code,protein1,protein2,edge_weight) values (		insert into iter_protein_graph(graph_code,protein1,protein2,edge_weight) values ('GU1','YDR449C','YLR129W',1);
YDR449C	YGL171W	1		'GU1'	'YDR449C'	'YGL171W'		insert into iter_protein_graph(graph_code,protein1,protein2,edge_weight) values (		insert into iter_protein_graph(graph_code,protein1,protein2,edge_weight) values ('GU1','YDR449C','YGL171W',1);
YDR449C	YPR137W	1		'GU1'	'YDR449C'	'YPR137W'		insert into iter_protein_graph(graph_code,protein1,protein2,edge_weight) values (		insert into iter_protein_graph(graph_code,protein1,protein2,edge_weight) values ('GU1','YDR449C','YPR137W',1);
YDR449C	YJL109C	1		'GU1'	'YDR449C'	'YJL109C'		insert into iter_protein_graph(graph_code,protein1,protein2,edge_weight) values (		insert into iter_protein_graph(graph_code,protein1,protein2,edge_weight) values ('GU1','YDR449C','YJL109C',1);
YDR449C	YLR222C	1		'GU1'	'YDR449C'	'YLR222C'		insert into iter_protein_graph(graph_code,protein1,protein2,edge_weight) values (		insert into iter_protein_graph(graph_code,protein1,protein2,edge_weight) values ('GU1','YDR449C','YLR222C',1);
YDR449C	YJL069C	1		'GU1'	'YDR449C'	'YJL069C'		insert into iter_protein_graph(graph_code,protein1,protein2,edge_weight) values (		insert into iter_protein_graph(graph_code,protein1,protein2,edge_weight) values ('GU1','YDR449C','YJL069C',1);
YDR449C	YLR409C	1		'GU1'	'YDR449C'	'YLR409C'		insert into iter_protein_graph(graph_code,protein1,protein2,edge_weight) values (		insert into iter_protein_graph(graph_code,protein1,protein2,edge_weight) values ('GU1','YDR449C','YLR409C',1);
YDR449C	YGR090W	1		'GU1'	'YDR449C'	'YGR090W'		insert into iter_protein_graph(graph_code,protein1,protein2,edge_weight) values (		insert into iter_protein_graph(graph_code,protein1,protein2,edge_weight) values ('GU1','YDR449C','YGR090W',1);
YDR449C	YER082C	1		'GU1'	'YDR449C'	'YER082C'		insert into iter_protein_graph(graph_code,protein1,protein2,edge_weight) values (		insert into iter_protein_graph(graph_code,protein1,protein2,edge_weight) values ('GU1','YDR449C','YER082C',1);
YDR449C	YGR145W	1		'GU1'	'YDR449C'	'YGR145W'		insert into iter_protein_graph(graph_code,protein1,protein2,edge_weight) values (		insert into iter_protein_graph(graph_code,protein1,protein2,edge_weight) values ('GU1','YDR449C','YGR145W',1);
YER082C	YPL217C	1		'GU1'	'YER082C'	'YPL217C'		insert into iter_protein_graph(graph_code,protein1,protein2,edge_weight) values (		insert into iter_protein_graph(graph_code,protein1,protein2,edge_weight) values ('GU1','YER082C','YPL217C',1);
YER082C	YLR129W	1		'GU1'	'YER082C'	'YLR129W'		insert into iter_protein_graph(graph_code,protein1,protein2,edge_weight) values (		insert into iter_protein_graph(graph_code,protein1,protein2,edge_weight) values ('GU1','YER082C','YLR129W',1);
YER082C	YJR002W	1		'GU1'	'YER082C'	'YJR002W'		insert into iter_protein_graph(graph_code,protein1,protein2,edge_weight) values (		insert into iter_protein_graph(graph_code,protein1,protein2,edge_weight) values ('GU1','YER082C','YJR002W',1);
YER082C	YPR112C	1		'GU1'	'YER082C'	'YPR112C'		insert into iter_protein_graph(graph_code,protein1,protein2,edge_weight) values (		insert into iter_protein_graph(graph_code,protein1,protein2,edge_weight) values ('GU1','YER082C','YPR112C',1);
YER082C	YDL014W	1		'GU1'	'YER082C'	'YDL014W'		insert into iter_protein_graph(graph_code,protein1,protein2,edge_weight) values (		insert into iter_protein_graph(graph_code,protein1,protein2,edge_weight) values ('GU1','YER082C','YDL014W',1);
YER082C	YCR057C	1		'GU1'	'YER082C'	'YCR057C'		insert into iter_protein_graph(graph_code,protein1,protein2,edge_weight) values (		insert into iter_protein_graph(graph_code,protein1,protein2,edge_weight) values ('GU1','YER082C','YCR057C',1);
YER082C	YJL109C	1		'GU1'	'YER082C'	'YJL109C'		insert into iter_protein_graph(graph_code,protein1,protein2,edge_weight) values (		insert into iter_protein_graph(graph_code,protein1,protein2,edge_weight) values ('GU1','YER082C','YJL109C',1);
YER082C	YLR222C	1		'GU1'	'YER082C'	'YLR222C'		insert into iter_protein_graph(graph_code,protein1,protein2,edge_weight) values (		insert into iter_protein_graph(graph_code,protein1,protein2,edge_weight) values ('GU1','YER082C','YLR222C',1);
YER082C	YLR409C	1		'GU1'	'YER082C'	'YLR409C'		insert into iter_protein_graph(graph_code,protein1,protein2,edge_weight) values (		insert into iter_protein_graph(graph_code,protein1,protein2,edge_weight) values ('GU1','YER082C','YLR409C',1);
YER082C	YGR090W	1		'GU1'	'YER082C'	'YGR090W'		insert into iter_protein_graph(graph_code,protein1,protein2,edge_weight) values (		insert into iter_protein_graph(graph_code,protein1,protein2,edge_weight) values ('GU1','YER082C','YGR090W',1);
YER082C	YDR449C	1		'GU1'	'YER082C'	'YDR449C'		insert into iter_protein_graph(graph_code,protein1,protein2,edge_weight) values (		insert into iter_protein_graph(graph_code,protein1,protein2,edge_weight) values ('GU1','YER082C','YDR449C',1);
YGL019W	YIL035C	1		'GU1'	'YGL019W'	'YIL035C'		insert into iter_protein_graph(graph_code,protein1,protein2,edge_weight) values (		insert into iter_protein_graph(graph_code,protein1,protein2,edge_weight) values ('GU1','YGL019W','YIL035C',1);
YGL019W	YOR061W	1		'GU1'	'YGL019W'	'YOR061W'		insert into iter_protein_graph(graph_code,protein1,protein2,edge_weight) values (		insert into iter_protein_graph(graph_code,protein1,protein2,edge_weight) values ('GU1','YGL019W','YOR061W',1);
YGL019W	YOR039W	1		'GU1'	'YGL019W'	'YOR039W'		insert into iter_protein_graph(graph_code,protein1,protein2,edge_weight) values (		insert into iter_protein_graph(graph_code,protein1,protein2,edge_weight) values ('GU1','YGL019W','YOR039W',1);
YGL019W	YGR090W	1		'GU1'	'YGL019W'	'YGR090W'		insert into iter_protein_graph(graph_code,protein1,protein2,edge_weight) values (		insert into iter_protein_graph(graph_code,protein1,protein2,edge_weight) values ('GU1','YGL019W','YGR090W',1);
YGL171W	YML063W	1		'GU1'	'YGL171W'	'YML063W'		insert into iter_protein_graph(graph_code,protein1,protein2,edge_weight) values (		insert into iter_protein_graph(graph_code,protein1,protein2,edge_weight) values ('GU1','YGL171W','YML063W',1);
YGL171W	YIL069C	1		'GU1'	'YGL171W'	'YIL069C'		insert into iter_protein_graph(graph_code,protein1,protein2,edge_weight) values (		insert into iter_protein_graph(graph_code,protein1,protein2,edge_weight) values ('GU1','YGL171W','YIL069C',1);
YGR090W	YDR299W	1		'GU1'	'YGR090W'	'YDR299W'		insert into iter_protein_graph(graph_code,protein1,protein2,edge_weight) values (		insert into iter_protein_graph(graph_code,protein1,protein2,edge_weight) values ('GU1','YGR090W','YDR299W',1);
YGR090W	YIL035C	1		'GU1'	'YGR090W'	'YIL035C'		insert into iter_protein_graph(graph_code,protein1,protein2,edge_weight) values (		insert into iter_protein_graph(graph_code,protein1,protein2,edge_weight) values ('GU1','YGR090W','YIL035C',1);
YGR090W	YOR061W	1		'GU1'	'YGR090W'	'YOR061W'		insert into iter_protein_graph(graph_code,protein1,protein2,edge_weight) values (		insert into iter_protein_graph(graph_code,protein1,protein2,edge_weight) values ('GU1','YGR090W','YOR061W',1);
YGR090W	YGL019W	1		'GU1'	'YGR090W'	'YGL019W'		insert into iter_protein_graph(graph_code,protein1,protein2,edge_weight) values (		insert into iter_protein_graph(graph_code,protein1,protein2,edge_weight) values ('GU1','YGR090W','YGL019W',1);
YGR090W	YOR039W	1		'GU1'	'YGR090W'	'YOR039W'		insert into iter_protein_graph(graph_code,protein1,protein2,edge_weight) values (		insert into iter_protein_graph(graph_code,protein1,protein2,edge_weight) values ('GU1','YGR090W','YOR039W',1);
YGR090W	YPL266W	1		'GU1'	'YGR090W'	'YPL266W'		insert into iter_protein_graph(graph_code,protein1,protein2,edge_weight) values (		insert into iter_protein_graph(graph_code,protein1,protein2,edge_weight) values ('GU1','YGR090W','YPL266W',1);
YGR090W	YLR129W	1		'GU1'	'YGR090W'	'YLR129W'		insert into iter_protein_graph(graph_code,protein1,protein2,edge_weight) values (		insert into iter_protein_graph(graph_code,protein1,protein2,edge_weight) values ('GU1','YGR090W','YLR129W',1);
YGR090W	YMR128W	1		'GU1'	'YGR090W'	'YMR128W'		insert into iter_protein_graph(graph_code,protein1,protein2,edge_weight) values (		insert into iter_protein_graph(graph_code,protein1,protein2,edge_weight) values ('GU1','YGR090W','YMR128W',1);
YGR090W	YLR186W	1		'GU1'	'YGR090W'	'YLR186W'		insert into iter_protein_graph(graph_code,protein1,protein2,edge_weight) values (		insert into iter_protein_graph(graph_code,protein1,protein2,edge_weight) values ('GU1','YGR090W','YLR186W',1);
YGR090W	YCL011C	1		'GU1'	'YGR090W'	'YCL011C'		insert into iter_protein_graph(graph_code,protein1,protein2,edge_weight) values (		insert into iter_protein_graph(graph_code,protein1,protein2,edge_weight) values ('GU1','YGR090W','YCL011C',1);
YGR090W	YHR148W	1		'GU1'	'YGR090W'	'YHR148W'		insert into iter_protein_graph(graph_code,protein1,protein2,edge_weight) values (		insert into iter_protein_graph(graph_code,protein1,protein2,edge_weight) values ('GU1','YGR090W','YHR148W',1);
YGR090W	YJR002W	1		'GU1'	'YGR090W'	'YJR002W'		insert into iter_protein_graph(graph_code,protein1,protein2,edge_weight) values (		insert into iter_protein_graph(graph_code,protein1,protein2,edge_weight) values ('GU1','YGR090W','YJR002W',1);
YGR090W	YPR144C	1		'GU1'	'YGR090W'	'YPR144C'		insert into iter_protein_graph(graph_code,protein1,protein2,edge_weight) values (		insert into iter_protein_graph(graph_code,protein1,protein2,edge_weight) values ('GU1','YGR090W','YPR144C',1);
YGR090W	YDL014W	1		'GU1'	'YGR090W'	'YDL014W'		insert into iter_protein_graph(graph_code,protein1,protein2,edge_weight) values (		insert into iter_protein_graph(graph_code,protein1,protein2,edge_weight) values ('GU1','YGR090W','YDL014W',1);
YGR090W	YDL148C	1		'GU1'	'YGR090W'	'YDL148C'		insert into iter_protein_graph(graph_code,protein1,protein2,edge_weight) values (		insert into iter_protein_graph(graph_code,protein1,protein2,edge_weight) values ('GU1','YGR090W','YDL148C',1);
YGR090W	YOR145C	1		'GU1'	'YGR090W'	'YOR145C'		insert into iter_protein_graph(graph_code,protein1,protein2,edge_weight) values (		insert into iter_protein_graph(graph_code,protein1,protein2,edge_weight) values ('GU1','YGR090W','YOR145C',1);
YGR090W	YCR057C	1		'GU1'	'YGR090W'	'YCR057C'		insert into iter_protein_graph(graph_code,protein1,protein2,edge_weight) values (		insert into iter_protein_graph(graph_code,protein1,protein2,edge_weight) values ('GU1','YGR090W','YCR057C',1);
YGR090W	YGL171W	1		'GU1'	'YGR090W'	'YGL171W'		insert into iter_protein_graph(graph_code,protein1,protein2,edge_weight) values (		insert into iter_protein_graph(graph_code,protein1,protein2,edge_weight) values ('GU1','YGR090W','YGL171W',1);
YGR090W	YDR025W	1		'GU1'	'YGR090W'	'YDR025W'		insert into iter_protein_graph(graph_code,protein1,protein2,edge_weight) values (		insert into iter_protein_graph(graph_code,protein1,protein2,edge_weight) values ('GU1','YGR090W','YDR025W',1);
YGR090W	YDR064W	1		'GU1'	'YGR090W'	'YDR064W'		insert into iter_protein_graph(graph_code,protein1,protein2,edge_weight) values (		insert into iter_protein_graph(graph_code,protein1,protein2,edge_weight) values ('GU1','YGR090W','YDR064W',1);
YGR090W	YML024W	1		'GU1'	'YGR090W'	'YML024W'		insert into iter_protein_graph(graph_code,protein1,protein2,edge_weight) values (		insert into iter_protein_graph(graph_code,protein1,protein2,edge_weight) values ('GU1','YGR090W','YML024W',1);
YGR090W	YML063W	1		'GU1'	'YGR090W'	'YML063W'		insert into iter_protein_graph(graph_code,protein1,protein2,edge_weight) values (		insert into iter_protein_graph(graph_code,protein1,protein2,edge_weight) values ('GU1','YGR090W','YML063W',1);
YGR090W	YIL069C	1		'GU1'	'YGR090W'	'YIL069C'		insert into iter_protein_graph(graph_code,protein1,protein2,edge_weight) values (		insert into iter_protein_graph(graph_code,protein1,protein2,edge_weight) values ('GU1','YGR090W','YIL069C',1);
YGR090W	YJR145C	1		'GU1'	'YGR090W'	'YJR145C'		insert into iter_protein_graph(graph_code,protein1,protein2,edge_weight) values (		insert into iter_protein_graph(graph_code,protein1,protein2,edge_weight) values ('GU1','YGR090W','YJR145C',1);
YGR090W	YCL031C	1		'GU1'	'YGR090W'	'YCL031C'		insert into iter_protein_graph(graph_code,protein1,protein2,edge_weight) values (		insert into iter_protein_graph(graph_code,protein1,protein2,edge_weight) values ('GU1','YGR090W','YCL031C',1);
YGR090W	YJL109C	1		'GU1'	'YGR090W'	'YJL109C'		insert into iter_protein_graph(graph_code,protein1,protein2,edge_weight) values (		insert into iter_protein_graph(graph_code,protein1,protein2,edge_weight) values ('GU1','YGR090W','YJL109C',1);
YGR090W	YLR409C	1		'GU1'	'YGR090W'	'YLR409C'		insert into iter_protein_graph(graph_code,protein1,protein2,edge_weight) values (		insert into iter_protein_graph(graph_code,protein1,protein2,edge_weight) values ('GU1','YGR090W','YLR409C',1);
YGR090W	YKR060W	1		'GU1'	'YGR090W'	'YKR060W'		insert into iter_protein_graph(graph_code,protein1,protein2,edge_weight) values (		insert into iter_protein_graph(graph_code,protein1,protein2,edge_weight) values ('GU1','YGR090W','YKR060W',1);
YGR090W	YDR449C	1		'GU1'	'YGR090W'	'YDR449C'		insert into iter_protein_graph(graph_code,protein1,protein2,edge_weight) values (		insert into iter_protein_graph(graph_code,protein1,protein2,edge_weight) values ('GU1','YGR090W','YDR449C',1);
YGR090W	YER082C	1		'GU1'	'YGR090W'	'YER082C'		insert into iter_protein_graph(graph_code,protein1,protein2,edge_weight) values (		insert into iter_protein_graph(graph_code,protein1,protein2,edge_weight) values ('GU1','YGR090W','YER082C',1);
YGR090W	YGR145W	1		'GU1'	'YGR090W'	'YGR145W'		insert into iter_protein_graph(graph_code,protein1,protein2,edge_weight) values (		insert into iter_protein_graph(graph_code,protein1,protein2,edge_weight) values ('GU1','YGR090W','YGR145W',1);
YGR090W	YLR003C	1		'GU1'	'YGR090W'	'YLR003C'		insert into iter_protein_graph(graph_code,protein1,protein2,edge_weight) values (		insert into iter_protein_graph(graph_code,protein1,protein2,edge_weight) values ('GU1','YGR090W','YLR003C',1);
YIL035C	YOR061W	1		'GU1'	'YIL035C'	'YOR061W'		insert into iter_protein_graph(graph_code,protein1,protein2,edge_weight) values (		insert into iter_protein_graph(graph_code,protein1,protein2,edge_weight) values ('GU1','YIL035C','YOR061W',1);
YIL035C	YGL019W	1		'GU1'	'YIL035C'	'YGL019W'		insert into iter_protein_graph(graph_code,protein1,protein2,edge_weight) values (		insert into iter_protein_graph(graph_code,protein1,protein2,edge_weight) values ('GU1','YIL035C','YGL019W',1);
YIL035C	YOR039W	1		'GU1'	'YIL035C'	'YOR039W'		insert into iter_protein_graph(graph_code,protein1,protein2,edge_weight) values (		insert into iter_protein_graph(graph_code,protein1,protein2,edge_weight) values ('GU1','YIL035C','YOR039W',1);
YJL069C	YLR129W	1		'GU1'	'YJL069C'	'YLR129W'		insert into iter_protein_graph(graph_code,protein1,protein2,edge_weight) values (		insert into iter_protein_graph(graph_code,protein1,protein2,edge_weight) values ('GU1','YJL069C','YLR129W',1);
YJL069C	YCR057C	1		'GU1'	'YJL069C'	'YCR057C'		insert into iter_protein_graph(graph_code,protein1,protein2,edge_weight) values (		insert into iter_protein_graph(graph_code,protein1,protein2,edge_weight) values ('GU1','YJL069C','YCR057C',1);
YJL069C	YJL109C	1		'GU1'	'YJL069C'	'YJL109C'		insert into iter_protein_graph(graph_code,protein1,protein2,edge_weight) values (		insert into iter_protein_graph(graph_code,protein1,protein2,edge_weight) values ('GU1','YJL069C','YJL109C',1);
YJL069C	YLR222C	1		'GU1'	'YJL069C'	'YLR222C'		insert into iter_protein_graph(graph_code,protein1,protein2,edge_weight) values (		insert into iter_protein_graph(graph_code,protein1,protein2,edge_weight) values ('GU1','YJL069C','YLR222C',1);
YJL069C	YLR409C	1		'GU1'	'YJL069C'	'YLR409C'		insert into iter_protein_graph(graph_code,protein1,protein2,edge_weight) values (		insert into iter_protein_graph(graph_code,protein1,protein2,edge_weight) values ('GU1','YJL069C','YLR409C',1);
YJL069C	YDR449C	1		'GU1'	'YJL069C'	'YDR449C'		insert into iter_protein_graph(graph_code,protein1,protein2,edge_weight) values (		insert into iter_protein_graph(graph_code,protein1,protein2,edge_weight) values ('GU1','YJL069C','YDR449C',1);
YJL069C	YGR090W	1		'GU1'	'YJL069C'	'YGR090W'		insert into iter_protein_graph(graph_code,protein1,protein2,edge_weight) values (		insert into iter_protein_graph(graph_code,protein1,protein2,edge_weight) values ('GU1','YJL069C','YGR090W',1);
YJL069C	YOR059C	1		'GU1'	'YJL069C'	'YOR059C'		insert into iter_protein_graph(graph_code,protein1,protein2,edge_weight) values (		insert into iter_protein_graph(graph_code,protein1,protein2,edge_weight) values ('GU1','YJL069C','YOR059C',1);
YJL109C	YPL217C	1		'GU1'	'YJL109C'	'YPL217C'		insert into iter_protein_graph(graph_code,protein1,protein2,edge_weight) values (		insert into iter_protein_graph(graph_code,protein1,protein2,edge_weight) values ('GU1','YJL109C','YPL217C',1);
YJL109C	YLR186W	1		'GU1'	'YJL109C'	'YLR186W'		insert into iter_protein_graph(graph_code,protein1,protein2,edge_weight) values (		insert into iter_protein_graph(graph_code,protein1,protein2,edge_weight) values ('GU1','YJL109C','YLR186W',1);
YJL109C	YHR148W	1		'GU1'	'YJL109C'	'YHR148W'		insert into iter_protein_graph(graph_code,protein1,protein2,edge_weight) values (		insert into iter_protein_graph(graph_code,protein1,protein2,edge_weight) values ('GU1','YJL109C','YHR148W',1);
YJL109C	YJR002W	1		'GU1'	'YJL109C'	'YJR002W'		insert into iter_protein_graph(graph_code,protein1,protein2,edge_weight) values (		insert into iter_protein_graph(graph_code,protein1,protein2,edge_weight) values ('GU1','YJL109C','YJR002W',1);
YJL109C	YDL014W	1		'GU1'	'YJL109C'	'YDL014W'		insert into iter_protein_graph(graph_code,protein1,protein2,edge_weight) values (		insert into iter_protein_graph(graph_code,protein1,protein2,edge_weight) values ('GU1','YJL109C','YDL014W',1);
YJL109C	YOR310C	1		'GU1'	'YJL109C'	'YOR310C'		insert into iter_protein_graph(graph_code,protein1,protein2,edge_weight) values (		insert into iter_protein_graph(graph_code,protein1,protein2,edge_weight) values ('GU1','YJL109C','YOR310C',1);
YJL109C	YCR057C	1		'GU1'	'YJL109C'	'YCR057C'		insert into iter_protein_graph(graph_code,protein1,protein2,edge_weight) values (		insert into iter_protein_graph(graph_code,protein1,protein2,edge_weight) values ('GU1','YJL109C','YCR057C',1);
YJL109C	YDR064W	1		'GU1'	'YJL109C'	'YDR064W'		insert into iter_protein_graph(graph_code,protein1,protein2,edge_weight) values (		insert into iter_protein_graph(graph_code,protein1,protein2,edge_weight) values ('GU1','YJL109C','YDR064W',1);
YJL109C	YJR145C	1		'GU1'	'YJL109C'	'YJR145C'		insert into iter_protein_graph(graph_code,protein1,protein2,edge_weight) values (		insert into iter_protein_graph(graph_code,protein1,protein2,edge_weight) values ('GU1','YJL109C','YJR145C',1);
YJL109C	YPR137W	1		'GU1'	'YJL109C'	'YPR137W'		insert into iter_protein_graph(graph_code,protein1,protein2,edge_weight) values (		insert into iter_protein_graph(graph_code,protein1,protein2,edge_weight) values ('GU1','YJL109C','YPR137W',1);
YJL109C	YLR222C	1		'GU1'	'YJL109C'	'YLR222C'		insert into iter_protein_graph(graph_code,protein1,protein2,edge_weight) values (		insert into iter_protein_graph(graph_code,protein1,protein2,edge_weight) values ('GU1','YJL109C','YLR222C',1);
YJL109C	YLR409C	1		'GU1'	'YJL109C'	'YLR409C'		insert into iter_protein_graph(graph_code,protein1,protein2,edge_weight) values (		insert into iter_protein_graph(graph_code,protein1,protein2,edge_weight) values ('GU1','YJL109C','YLR409C',1);
YJL109C	YGR090W	1		'GU1'	'YJL109C'	'YGR090W'		insert into iter_protein_graph(graph_code,protein1,protein2,edge_weight) values (		insert into iter_protein_graph(graph_code,protein1,protein2,edge_weight) values ('GU1','YJL109C','YGR090W',1);
YJL109C	YDR449C	1		'GU1'	'YJL109C'	'YDR449C'		insert into iter_protein_graph(graph_code,protein1,protein2,edge_weight) values (		insert into iter_protein_graph(graph_code,protein1,protein2,edge_weight) values ('GU1','YJL109C','YDR449C',1);
YJL109C	YER082C	1		'GU1'	'YJL109C'	'YER082C'		insert into iter_protein_graph(graph_code,protein1,protein2,edge_weight) values (		insert into iter_protein_graph(graph_code,protein1,protein2,edge_weight) values ('GU1','YJL109C','YER082C',1);
YLR409C	YCR057C	1		'GU1'	'YLR409C'	'YCR057C'		insert into iter_protein_graph(graph_code,protein1,protein2,edge_weight) values (		insert into iter_protein_graph(graph_code,protein1,protein2,edge_weight) values ('GU1','YLR409C','YCR057C',1);
YLR409C	YLR222C	1		'GU1'	'YLR409C'	'YLR222C'		insert into iter_protein_graph(graph_code,protein1,protein2,edge_weight) values (		insert into iter_protein_graph(graph_code,protein1,protein2,edge_weight) values ('GU1','YLR409C','YLR222C',1);
YLR409C	YJL069C	1		'GU1'	'YLR409C'	'YJL069C'		insert into iter_protein_graph(graph_code,protein1,protein2,edge_weight) values (		insert into iter_protein_graph(graph_code,protein1,protein2,edge_weight) values ('GU1','YLR409C','YJL069C',1);
YLR409C	YDR449C	1		'GU1'	'YLR409C'	'YDR449C'		insert into iter_protein_graph(graph_code,protein1,protein2,edge_weight) values (		insert into iter_protein_graph(graph_code,protein1,protein2,edge_weight) values ('GU1','YLR409C','YDR449C',1);
YNL075W	YJL109C	1		'GU1'	'YNL075W'	'YJL109C'		insert into iter_protein_graph(graph_code,protein1,protein2,edge_weight) values (		insert into iter_protein_graph(graph_code,protein1,protein2,edge_weight) values ('GU1','YNL075W','YJL109C',1);
YOL010W	YPL217C	1		'GU1'	'YOL010W'	'YPL217C'		insert into iter_protein_graph(graph_code,protein1,protein2,edge_weight) values (		insert into iter_protein_graph(graph_code,protein1,protein2,edge_weight) values ('GU1','YOL010W','YPL217C',1);
YOL010W	YMR128W	1		'GU1'	'YOL010W'	'YMR128W'		insert into iter_protein_graph(graph_code,protein1,protein2,edge_weight) values (		insert into iter_protein_graph(graph_code,protein1,protein2,edge_weight) values ('GU1','YOL010W','YMR128W',1);
YOL010W	YDL148C	1		'GU1'	'YOL010W'	'YDL148C'		insert into iter_protein_graph(graph_code,protein1,protein2,edge_weight) values (		insert into iter_protein_graph(graph_code,protein1,protein2,edge_weight) values ('GU1','YOL010W','YDL148C',1);
YOL010W	YDR025W	1		'GU1'	'YOL010W'	'YDR025W'		insert into iter_protein_graph(graph_code,protein1,protein2,edge_weight) values (		insert into iter_protein_graph(graph_code,protein1,protein2,edge_weight) values ('GU1','YOL010W','YDR025W',1);
YOL010W	YJR145C	1		'GU1'	'YOL010W'	'YJR145C'		insert into iter_protein_graph(graph_code,protein1,protein2,edge_weight) values (		insert into iter_protein_graph(graph_code,protein1,protein2,edge_weight) values ('GU1','YOL010W','YJR145C',1);
YOL010W	YJL109C	1		'GU1'	'YOL010W'	'YJL109C'		insert into iter_protein_graph(graph_code,protein1,protein2,edge_weight) values (		insert into iter_protein_graph(graph_code,protein1,protein2,edge_weight) values ('GU1','YOL010W','YJL109C',1);
YOR039W	YIL035C	1		'GU1'	'YOR039W'	'YIL035C'		insert into iter_protein_graph(graph_code,protein1,protein2,edge_weight) values (		insert into iter_protein_graph(graph_code,protein1,protein2,edge_weight) values ('GU1','YOR039W','YIL035C',1);
YOR039W	YOR061W	1		'GU1'	'YOR039W'	'YOR061W'		insert into iter_protein_graph(graph_code,protein1,protein2,edge_weight) values (		insert into iter_protein_graph(graph_code,protein1,protein2,edge_weight) values ('GU1','YOR039W','YOR061W',1);
YOR039W	YGL019W	1		'GU1'	'YOR039W'	'YGL019W'		insert into iter_protein_graph(graph_code,protein1,protein2,edge_weight) values (		insert into iter_protein_graph(graph_code,protein1,protein2,edge_weight) values ('GU1','YOR039W','YGL019W',1);
YOR039W	YGR090W	1		'GU1'	'YOR039W'	'YGR090W'		insert into iter_protein_graph(graph_code,protein1,protein2,edge_weight) values (		insert into iter_protein_graph(graph_code,protein1,protein2,edge_weight) values ('GU1','YOR039W','YGR090W',1);
YOR061W	YIL035C	1		'GU1'	'YOR061W'	'YIL035C'		insert into iter_protein_graph(graph_code,protein1,protein2,edge_weight) values (		insert into iter_protein_graph(graph_code,protein1,protein2,edge_weight) values ('GU1','YOR061W','YIL035C',1);
YOR061W	YGL019W	1		'GU1'	'YOR061W'	'YGL019W'		insert into iter_protein_graph(graph_code,protein1,protein2,edge_weight) values (		insert into iter_protein_graph(graph_code,protein1,protein2,edge_weight) values ('GU1','YOR061W','YGL019W',1);
YOR061W	YOR039W	1		'GU1'	'YOR061W'	'YOR039W'		insert into iter_protein_graph(graph_code,protein1,protein2,edge_weight) values (		insert into iter_protein_graph(graph_code,protein1,protein2,edge_weight) values ('GU1','YOR061W','YOR039W',1);
YOR310C	YMR128W	1		'GU1'	'YOR310C'	'YMR128W'		insert into iter_protein_graph(graph_code,protein1,protein2,edge_weight) values (		insert into iter_protein_graph(graph_code,protein1,protein2,edge_weight) values ('GU1','YOR310C','YMR128W',1);
YOR310C	YLR186W	1		'GU1'	'YOR310C'	'YLR186W'		insert into iter_protein_graph(graph_code,protein1,protein2,edge_weight) values (		insert into iter_protein_graph(graph_code,protein1,protein2,edge_weight) values ('GU1','YOR310C','YLR186W',1);
YOR310C	YPL231W	1		'GU1'	'YOR310C'	'YPL231W'		insert into iter_protein_graph(graph_code,protein1,protein2,edge_weight) values (		insert into iter_protein_graph(graph_code,protein1,protein2,edge_weight) values ('GU1','YOR310C','YPL231W',1);
YOR310C	YJR002W	1		'GU1'	'YOR310C'	'YJR002W'		insert into iter_protein_graph(graph_code,protein1,protein2,edge_weight) values (		insert into iter_protein_graph(graph_code,protein1,protein2,edge_weight) values ('GU1','YOR310C','YJR002W',1);
YOR310C	YDL014W	1		'GU1'	'YOR310C'	'YDL014W'		insert into iter_protein_graph(graph_code,protein1,protein2,edge_weight) values (		insert into iter_protein_graph(graph_code,protein1,protein2,edge_weight) values ('GU1','YOR310C','YDL014W',1);
YOR310C	YDL148C	1		'GU1'	'YOR310C'	'YDL148C'		insert into iter_protein_graph(graph_code,protein1,protein2,edge_weight) values (		insert into iter_protein_graph(graph_code,protein1,protein2,edge_weight) values ('GU1','YOR310C','YDL148C',1);
YOR310C	YCR057C	1		'GU1'	'YOR310C'	'YCR057C'		insert into iter_protein_graph(graph_code,protein1,protein2,edge_weight) values (		insert into iter_protein_graph(graph_code,protein1,protein2,edge_weight) values ('GU1','YOR310C','YCR057C',1);
YOR310C	YDR064W	1		'GU1'	'YOR310C'	'YDR064W'		insert into iter_protein_graph(graph_code,protein1,protein2,edge_weight) values (		insert into iter_protein_graph(graph_code,protein1,protein2,edge_weight) values ('GU1','YOR310C','YDR064W',1);
YOR310C	YJR145C	1		'GU1'	'YOR310C'	'YJR145C'		insert into iter_protein_graph(graph_code,protein1,protein2,edge_weight) values (		insert into iter_protein_graph(graph_code,protein1,protein2,edge_weight) values ('GU1','YOR310C','YJR145C',1);
YOR310C	YJL109C	1		'GU1'	'YOR310C'	'YJL109C'		insert into iter_protein_graph(graph_code,protein1,protein2,edge_weight) values (		insert into iter_protein_graph(graph_code,protein1,protein2,edge_weight) values ('GU1','YOR310C','YJL109C',1);
YOR310C	YLR409C	1		'GU1'	'YOR310C'	'YLR409C'		insert into iter_protein_graph(graph_code,protein1,protein2,edge_weight) values (		insert into iter_protein_graph(graph_code,protein1,protein2,edge_weight) values ('GU1','YOR310C','YLR409C',1);
YOR310C	YGR090W	1		'GU1'	'YOR310C'	'YGR090W'		insert into iter_protein_graph(graph_code,protein1,protein2,edge_weight) values (		insert into iter_protein_graph(graph_code,protein1,protein2,edge_weight) values ('GU1','YOR310C','YGR090W',1);
YOR310C	YKR060W	1		'GU1'	'YOR310C'	'YKR060W'		insert into iter_protein_graph(graph_code,protein1,protein2,edge_weight) values (		insert into iter_protein_graph(graph_code,protein1,protein2,edge_weight) values ('GU1','YOR310C','YKR060W',1);
YOR310C	YDR449C	1		'GU1'	'YOR310C'	'YDR449C'		insert into iter_protein_graph(graph_code,protein1,protein2,edge_weight) values (		insert into iter_protein_graph(graph_code,protein1,protein2,edge_weight) values ('GU1','YOR310C','YDR449C',1);
YPR112C	YML063W	1		'GU1'	'YPR112C'	'YML063W'		insert into iter_protein_graph(graph_code,protein1,protein2,edge_weight) values (		insert into iter_protein_graph(graph_code,protein1,protein2,edge_weight) values ('GU1','YPR112C','YML063W',1);
YPR112C	YGR090W	1		'GU1'	'YPR112C'	'YGR090W'		insert into iter_protein_graph(graph_code,protein1,protein2,edge_weight) values (		insert into iter_protein_graph(graph_code,protein1,protein2,edge_weight) values ('GU1','YPR112C','YGR090W',1);
YPR137W	YPL217C	1		'GU1'	'YPR137W'	'YPL217C'		insert into iter_protein_graph(graph_code,protein1,protein2,edge_weight) values (		insert into iter_protein_graph(graph_code,protein1,protein2,edge_weight) values ('GU1','YPR137W','YPL217C',1);
YPR137W	YPL266W	1		'GU1'	'YPR137W'	'YPL266W'		insert into iter_protein_graph(graph_code,protein1,protein2,edge_weight) values (		insert into iter_protein_graph(graph_code,protein1,protein2,edge_weight) values ('GU1','YPR137W','YPL266W',1);
YPR137W	YMR128W	1		'GU1'	'YPR137W'	'YMR128W'		insert into iter_protein_graph(graph_code,protein1,protein2,edge_weight) values (		insert into iter_protein_graph(graph_code,protein1,protein2,edge_weight) values ('GU1','YPR137W','YMR128W',1);
YPR137W	YNL075W	1		'GU1'	'YPR137W'	'YNL075W'		insert into iter_protein_graph(graph_code,protein1,protein2,edge_weight) values (		insert into iter_protein_graph(graph_code,protein1,protein2,edge_weight) values ('GU1','YPR137W','YNL075W',1);
YPR137W	YJR002W	1		'GU1'	'YPR137W'	'YJR002W'		insert into iter_protein_graph(graph_code,protein1,protein2,edge_weight) values (		insert into iter_protein_graph(graph_code,protein1,protein2,edge_weight) values ('GU1','YPR137W','YJR002W',1);
YPR137W	YPR144C	1		'GU1'	'YPR137W'	'YPR144C'		insert into iter_protein_graph(graph_code,protein1,protein2,edge_weight) values (		insert into iter_protein_graph(graph_code,protein1,protein2,edge_weight) values ('GU1','YPR137W','YPR144C',1);
YPR137W	YDL148C	1		'GU1'	'YPR137W'	'YDL148C'		insert into iter_protein_graph(graph_code,protein1,protein2,edge_weight) values (		insert into iter_protein_graph(graph_code,protein1,protein2,edge_weight) values ('GU1','YPR137W','YDL148C',1);
YPR137W	YCR057C	1		'GU1'	'YPR137W'	'YCR057C'		insert into iter_protein_graph(graph_code,protein1,protein2,edge_weight) values (		insert into iter_protein_graph(graph_code,protein1,protein2,edge_weight) values ('GU1','YPR137W','YCR057C',1);
YPR137W	YOL010W	1		'GU1'	'YPR137W'	'YOL010W'		insert into iter_protein_graph(graph_code,protein1,protein2,edge_weight) values (		insert into iter_protein_graph(graph_code,protein1,protein2,edge_weight) values ('GU1','YPR137W','YOL010W',1);
YPR137W	YDR064W	1		'GU1'	'YPR137W'	'YDR064W'		insert into iter_protein_graph(graph_code,protein1,protein2,edge_weight) values (		insert into iter_protein_graph(graph_code,protein1,protein2,edge_weight) values ('GU1','YPR137W','YDR064W',1);
YPR137W	YJR145C	1		'GU1'	'YPR137W'	'YJR145C'		insert into iter_protein_graph(graph_code,protein1,protein2,edge_weight) values (		insert into iter_protein_graph(graph_code,protein1,protein2,edge_weight) values ('GU1','YPR137W','YJR145C',1);
YPR137W	YJL109C	1		'GU1'	'YPR137W'	'YJL109C'		insert into iter_protein_graph(graph_code,protein1,protein2,edge_weight) values (		insert into iter_protein_graph(graph_code,protein1,protein2,edge_weight) values ('GU1','YPR137W','YJL109C',1);
YPR137W	YLR222C	1		'GU1'	'YPR137W'	'YLR222C'		insert into iter_protein_graph(graph_code,protein1,protein2,edge_weight) values (		insert into iter_protein_graph(graph_code,protein1,protein2,edge_weight) values ('GU1','YPR137W','YLR222C',1);
YPR137W	YGR090W	1		'GU1'	'YPR137W'	'YGR090W'		insert into iter_protein_graph(graph_code,protein1,protein2,edge_weight) values (		insert into iter_protein_graph(graph_code,protein1,protein2,edge_weight) values ('GU1','YPR137W','YGR090W',1);
YPR137W	YDR449C	1		'GU1'	'YPR137W'	'YDR449C'		insert into iter_protein_graph(graph_code,protein1,protein2,edge_weight) values (		insert into iter_protein_graph(graph_code,protein1,protein2,edge_weight) values ('GU1','YPR137W','YDR449C',1);
YPR144C	YPL217C	1		'GU1'	'YPR144C'	'YPL217C'		insert into iter_protein_graph(graph_code,protein1,protein2,edge_weight) values (		insert into iter_protein_graph(graph_code,protein1,protein2,edge_weight) values ('GU1','YPR144C','YPL217C',1);
YPR144C	YLR129W	1		'GU1'	'YPR144C'	'YLR129W'		insert into iter_protein_graph(graph_code,protein1,protein2,edge_weight) values (		insert into iter_protein_graph(graph_code,protein1,protein2,edge_weight) values ('GU1','YPR144C','YLR129W',1);
YPR144C	YMR128W	1		'GU1'	'YPR144C'	'YMR128W'		insert into iter_protein_graph(graph_code,protein1,protein2,edge_weight) values (		insert into iter_protein_graph(graph_code,protein1,protein2,edge_weight) values ('GU1','YPR144C','YMR128W',1);
YPR144C	YDL014W	1		'GU1'	'YPR144C'	'YDL014W'		insert into iter_protein_graph(graph_code,protein1,protein2,edge_weight) values (		insert into iter_protein_graph(graph_code,protein1,protein2,edge_weight) values ('GU1','YPR144C','YDL014W',1);
YPR144C	YDL148C	1		'GU1'	'YPR144C'	'YDL148C'		insert into iter_protein_graph(graph_code,protein1,protein2,edge_weight) values (		insert into iter_protein_graph(graph_code,protein1,protein2,edge_weight) values ('GU1','YPR144C','YDL148C',1);
YPR144C	YJR145C	1		'GU1'	'YPR144C'	'YJR145C'		insert into iter_protein_graph(graph_code,protein1,protein2,edge_weight) values (		insert into iter_protein_graph(graph_code,protein1,protein2,edge_weight) values ('GU1','YPR144C','YJR145C',1);
YPR144C	YJL109C	1		'GU1'	'YPR144C'	'YJL109C'		insert into iter_protein_graph(graph_code,protein1,protein2,edge_weight) values (		insert into iter_protein_graph(graph_code,protein1,protein2,edge_weight) values ('GU1','YPR144C','YJL109C',1);
YPR144C	YLR222C	1		'GU1'	'YPR144C'	'YLR222C'		insert into iter_protein_graph(graph_code,protein1,protein2,edge_weight) values (		insert into iter_protein_graph(graph_code,protein1,protein2,edge_weight) values ('GU1','YPR144C','YLR222C',1);
YPR144C	YGR090W	1		'GU1'	'YPR144C'	'YGR090W'		insert into iter_protein_graph(graph_code,protein1,protein2,edge_weight) values (		insert into iter_protein_graph(graph_code,protein1,protein2,edge_weight) values ('GU1','YPR144C','YGR090W',1);
YPR144C	YKR060W	1		'GU1'	'YPR144C'	'YKR060W'		insert into iter_protein_graph(graph_code,protein1,protein2,edge_weight) values (		insert into iter_protein_graph(graph_code,protein1,protein2,edge_weight) values ('GU1','YPR144C','YKR060W',1);
YPR144C	YGR145W	1		'GU1'	'YPR144C'	'YGR145W'		insert into iter_protein_graph(graph_code,protein1,protein2,edge_weight) values (		insert into iter_protein_graph(graph_code,protein1,protein2,edge_weight) values ('GU1','YPR144C','YGR145W',1);
YPR080W	YIL069C	1		'GU1'	'YPR080W'	'YIL069C'		insert into iter_protein_graph(graph_code,protein1,protein2,edge_weight) values (		insert into iter_protein_graph(graph_code,protein1,protein2,edge_weight) values ('GU1','YPR080W','YIL069C',1);
YKL125W	YPR080W	1		'GU1'	'YKL125W'	'YPR080W'		insert into iter_protein_graph(graph_code,protein1,protein2,edge_weight) values (		insert into iter_protein_graph(graph_code,protein1,protein2,edge_weight) values ('GU1','YKL125W','YPR080W',1);
YML126C	YMR142C	1		'GU1'	'YML126C'	'YMR142C'		insert into iter_protein_graph(graph_code,protein1,protein2,edge_weight) values (		insert into iter_protein_graph(graph_code,protein1,protein2,edge_weight) values ('GU1','YML126C','YMR142C',1);
YML126C	YKL180W	1		'GU1'	'YML126C'	'YKL180W'		insert into iter_protein_graph(graph_code,protein1,protein2,edge_weight) values (		insert into iter_protein_graph(graph_code,protein1,protein2,edge_weight) values ('GU1','YML126C','YKL180W',1);
YML126C	YGL031C	1		'GU1'	'YML126C'	'YGL031C'		insert into iter_protein_graph(graph_code,protein1,protein2,edge_weight) values (		insert into iter_protein_graph(graph_code,protein1,protein2,edge_weight) values ('GU1','YML126C','YGL031C',1);
YML126C	YOL127W	1		'GU1'	'YML126C'	'YOL127W'		insert into iter_protein_graph(graph_code,protein1,protein2,edge_weight) values (		insert into iter_protein_graph(graph_code,protein1,protein2,edge_weight) values ('GU1','YML126C','YOL127W',1);
YML126C	YGL030W	1		'GU1'	'YML126C'	'YGL030W'		insert into iter_protein_graph(graph_code,protein1,protein2,edge_weight) values (		insert into iter_protein_graph(graph_code,protein1,protein2,edge_weight) values ('GU1','YML126C','YGL030W',1);
YML126C	YDL191W	1		'GU1'	'YML126C'	'YDL191W'		insert into iter_protein_graph(graph_code,protein1,protein2,edge_weight) values (		insert into iter_protein_graph(graph_code,protein1,protein2,edge_weight) values ('GU1','YML126C','YDL191W',1);
YML126C	YGL076C	1		'GU1'	'YML126C'	'YGL076C'		insert into iter_protein_graph(graph_code,protein1,protein2,edge_weight) values (		insert into iter_protein_graph(graph_code,protein1,protein2,edge_weight) values ('GU1','YML126C','YGL076C',1);
YML126C	YJL190C	1		'GU1'	'YML126C'	'YJL190C'		insert into iter_protein_graph(graph_code,protein1,protein2,edge_weight) values (		insert into iter_protein_graph(graph_code,protein1,protein2,edge_weight) values ('GU1','YML126C','YJL190C',1);
YML126C	YIL069C	1		'GU1'	'YML126C'	'YIL069C'		insert into iter_protein_graph(graph_code,protein1,protein2,edge_weight) values (		insert into iter_protein_graph(graph_code,protein1,protein2,edge_weight) values ('GU1','YML126C','YIL069C',1);
YML126C	YGR027C	1		'GU1'	'YML126C'	'YGR027C'		insert into iter_protein_graph(graph_code,protein1,protein2,edge_weight) values (		insert into iter_protein_graph(graph_code,protein1,protein2,edge_weight) values ('GU1','YML126C','YGR027C',1);
YML126C	YKL125W	1		'GU1'	'YML126C'	'YKL125W'		insert into iter_protein_graph(graph_code,protein1,protein2,edge_weight) values (		insert into iter_protein_graph(graph_code,protein1,protein2,edge_weight) values ('GU1','YML126C','YKL125W',1);
YML126C	YPR080W	1		'GU1'	'YML126C'	'YPR080W'		insert into iter_protein_graph(graph_code,protein1,protein2,edge_weight) values (		insert into iter_protein_graph(graph_code,protein1,protein2,edge_weight) values ('GU1','YML126C','YPR080W',1);
YBL017C	YPL049C	1		'GU1'	'YBL017C'	'YPL049C'		insert into iter_protein_graph(graph_code,protein1,protein2,edge_weight) values (		insert into iter_protein_graph(graph_code,protein1,protein2,edge_weight) values ('GU1','YBL017C','YPL049C',1);
YBL017C	YDR432W	1		'GU1'	'YBL017C'	'YDR432W'		insert into iter_protein_graph(graph_code,protein1,protein2,edge_weight) values (		insert into iter_protein_graph(graph_code,protein1,protein2,edge_weight) values ('GU1','YBL017C','YDR432W',1);
YPL049C	YKR028W	1		'GU1'	'YPL049C'	'YKR028W'		insert into iter_protein_graph(graph_code,protein1,protein2,edge_weight) values (		insert into iter_protein_graph(graph_code,protein1,protein2,edge_weight) values ('GU1','YPL049C','YKR028W',1);
YDL066W	YNR051C	1		'GU1'	'YDL066W'	'YNR051C'		insert into iter_protein_graph(graph_code,protein1,protein2,edge_weight) values (		insert into iter_protein_graph(graph_code,protein1,protein2,edge_weight) values ('GU1','YDL066W','YNR051C',1);
YDL066W	YAL038W	1		'GU1'	'YDL066W'	'YAL038W'		insert into iter_protein_graph(graph_code,protein1,protein2,edge_weight) values (		insert into iter_protein_graph(graph_code,protein1,protein2,edge_weight) values ('GU1','YDL066W','YAL038W',1);
YDL066W	YNL250W	1		'GU1'	'YDL066W'	'YNL250W'		insert into iter_protein_graph(graph_code,protein1,protein2,edge_weight) values (		insert into iter_protein_graph(graph_code,protein1,protein2,edge_weight) values ('GU1','YDL066W','YNL250W',1);
YDL066W	YPL220W	1		'GU1'	'YDL066W'	'YPL220W'		insert into iter_protein_graph(graph_code,protein1,protein2,edge_weight) values (		insert into iter_protein_graph(graph_code,protein1,protein2,edge_weight) values ('GU1','YDL066W','YPL220W',1);
YDL066W	YLR441C	1		'GU1'	'YDL066W'	'YLR441C'		insert into iter_protein_graph(graph_code,protein1,protein2,edge_weight) values (		insert into iter_protein_graph(graph_code,protein1,protein2,edge_weight) values ('GU1','YDL066W','YLR441C',1);
YDL066W	YER151C	1		'GU1'	'YDL066W'	'YER151C'		insert into iter_protein_graph(graph_code,protein1,protein2,edge_weight) values (		insert into iter_protein_graph(graph_code,protein1,protein2,edge_weight) values ('GU1','YDL066W','YER151C',1);
YER151C	YNR051C	1		'GU1'	'YER151C'	'YNR051C'		insert into iter_protein_graph(graph_code,protein1,protein2,edge_weight) values (		insert into iter_protein_graph(graph_code,protein1,protein2,edge_weight) values ('GU1','YER151C','YNR051C',1);
YER151C	YAL038W	1		'GU1'	'YER151C'	'YAL038W'		insert into iter_protein_graph(graph_code,protein1,protein2,edge_weight) values (		insert into iter_protein_graph(graph_code,protein1,protein2,edge_weight) values ('GU1','YER151C','YAL038W',1);
YER151C	YLR441C	1		'GU1'	'YER151C'	'YLR441C'		insert into iter_protein_graph(graph_code,protein1,protein2,edge_weight) values (		insert into iter_protein_graph(graph_code,protein1,protein2,edge_weight) values ('GU1','YER151C','YLR441C',1);
YER018C	YOL069W	1		'GU1'	'YER018C'	'YOL069W'		insert into iter_protein_graph(graph_code,protein1,protein2,edge_weight) values (		insert into iter_protein_graph(graph_code,protein1,protein2,edge_weight) values ('GU1','YER018C','YOL069W',1);
YER018C	YMR117C	1		'GU1'	'YER018C'	'YMR117C'		insert into iter_protein_graph(graph_code,protein1,protein2,edge_weight) values (		insert into iter_protein_graph(graph_code,protein1,protein2,edge_weight) values ('GU1','YER018C','YMR117C',1);
YER018C	YIL144W	1		'GU1'	'YER018C'	'YIL144W'		insert into iter_protein_graph(graph_code,protein1,protein2,edge_weight) values (		insert into iter_protein_graph(graph_code,protein1,protein2,edge_weight) values ('GU1','YER018C','YIL144W',1);
YIL144W	YOL069W	1		'GU1'	'YIL144W'	'YOL069W'		insert into iter_protein_graph(graph_code,protein1,protein2,edge_weight) values (		insert into iter_protein_graph(graph_code,protein1,protein2,edge_weight) values ('GU1','YIL144W','YOL069W',1);
YIL144W	YMR117C	1		'GU1'	'YIL144W'	'YMR117C'		insert into iter_protein_graph(graph_code,protein1,protein2,edge_weight) values (		insert into iter_protein_graph(graph_code,protein1,protein2,edge_weight) values ('GU1','YIL144W','YMR117C',1);
YIL144W	YER018C	1		'GU1'	'YIL144W'	'YER018C'		insert into iter_protein_graph(graph_code,protein1,protein2,edge_weight) values (		insert into iter_protein_graph(graph_code,protein1,protein2,edge_weight) values ('GU1','YIL144W','YER018C',1);
YIL103W	YKL191W	1		'GU1'	'YIL103W'	'YKL191W'		insert into iter_protein_graph(graph_code,protein1,protein2,edge_weight) values (		insert into iter_protein_graph(graph_code,protein1,protein2,edge_weight) values ('GU1','YIL103W','YKL191W',1);
YIL103W	YOR133W	1		'GU1'	'YIL103W'	'YOR133W'		insert into iter_protein_graph(graph_code,protein1,protein2,edge_weight) values (		insert into iter_protein_graph(graph_code,protein1,protein2,edge_weight) values ('GU1','YIL103W','YOR133W',1);
YLR423C	YPR049C	1		'GU1'	'YLR423C'	'YPR049C'		insert into iter_protein_graph(graph_code,protein1,protein2,edge_weight) values (		insert into iter_protein_graph(graph_code,protein1,protein2,edge_weight) values ('GU1','YLR423C','YPR049C',1);
YLR423C	YPL166W	1		'GU1'	'YLR423C'	'YPL166W'		insert into iter_protein_graph(graph_code,protein1,protein2,edge_weight) values (		insert into iter_protein_graph(graph_code,protein1,protein2,edge_weight) values ('GU1','YLR423C','YPL166W',1);
YPL166W	YLR423C	1		'GU1'	'YPL166W'	'YLR423C'		insert into iter_protein_graph(graph_code,protein1,protein2,edge_weight) values (		insert into iter_protein_graph(graph_code,protein1,protein2,edge_weight) values ('GU1','YPL166W','YLR423C',1);
YPR049C	YLR423C	1		'GU1'	'YPR049C'	'YLR423C'		insert into iter_protein_graph(graph_code,protein1,protein2,edge_weight) values (		insert into iter_protein_graph(graph_code,protein1,protein2,edge_weight) values ('GU1','YPR049C','YLR423C',1);
YDR214W	YGL195W	1		'GU1'	'YDR214W'	'YGL195W'		insert into iter_protein_graph(graph_code,protein1,protein2,edge_weight) values (		insert into iter_protein_graph(graph_code,protein1,protein2,edge_weight) values ('GU1','YDR214W','YGL195W',1);
YDR214W	YKL104C	1		'GU1'	'YDR214W'	'YKL104C'		insert into iter_protein_graph(graph_code,protein1,protein2,edge_weight) values (		insert into iter_protein_graph(graph_code,protein1,protein2,edge_weight) values ('GU1','YDR214W','YKL104C',1);
YDR214W	YIL094C	1		'GU1'	'YDR214W'	'YIL094C'		insert into iter_protein_graph(graph_code,protein1,protein2,edge_weight) values (		insert into iter_protein_graph(graph_code,protein1,protein2,edge_weight) values ('GU1','YDR214W','YIL094C',1);
YDR214W	YPR010C	1		'GU1'	'YDR214W'	'YPR010C'		insert into iter_protein_graph(graph_code,protein1,protein2,edge_weight) values (		insert into iter_protein_graph(graph_code,protein1,protein2,edge_weight) values ('GU1','YDR214W','YPR010C',1);
YGL195W	YDR214W	1		'GU1'	'YGL195W'	'YDR214W'		insert into iter_protein_graph(graph_code,protein1,protein2,edge_weight) values (		insert into iter_protein_graph(graph_code,protein1,protein2,edge_weight) values ('GU1','YGL195W','YDR214W',1);
YGL195W	YIL094C	1		'GU1'	'YGL195W'	'YIL094C'		insert into iter_protein_graph(graph_code,protein1,protein2,edge_weight) values (		insert into iter_protein_graph(graph_code,protein1,protein2,edge_weight) values ('GU1','YGL195W','YIL094C',1);
YIL094C	YGL195W	1		'GU1'	'YIL094C'	'YGL195W'		insert into iter_protein_graph(graph_code,protein1,protein2,edge_weight) values (		insert into iter_protein_graph(graph_code,protein1,protein2,edge_weight) values ('GU1','YIL094C','YGL195W',1);
YIL094C	YKL104C	1		'GU1'	'YIL094C'	'YKL104C'		insert into iter_protein_graph(graph_code,protein1,protein2,edge_weight) values (		insert into iter_protein_graph(graph_code,protein1,protein2,edge_weight) values ('GU1','YIL094C','YKL104C',1);
YIL094C	YFR030W	1		'GU1'	'YIL094C'	'YFR030W'		insert into iter_protein_graph(graph_code,protein1,protein2,edge_weight) values (		insert into iter_protein_graph(graph_code,protein1,protein2,edge_weight) values ('GU1','YIL094C','YFR030W',1);
YPR010C	YKL104C	1		'GU1'	'YPR010C'	'YKL104C'		insert into iter_protein_graph(graph_code,protein1,protein2,edge_weight) values (		insert into iter_protein_graph(graph_code,protein1,protein2,edge_weight) values ('GU1','YPR010C','YKL104C',1);
YPR010C	YFR030W	1		'GU1'	'YPR010C'	'YFR030W'		insert into iter_protein_graph(graph_code,protein1,protein2,edge_weight) values (		insert into iter_protein_graph(graph_code,protein1,protein2,edge_weight) values ('GU1','YPR010C','YFR030W',1);
YPR010C	YNL113W	1		'GU1'	'YPR010C'	'YNL113W'		insert into iter_protein_graph(graph_code,protein1,protein2,edge_weight) values (		insert into iter_protein_graph(graph_code,protein1,protein2,edge_weight) values ('GU1','YPR010C','YNL113W',1);
YCL059C	YDR299W	1		'GU1'	'YCL059C'	'YDR299W'		insert into iter_protein_graph(graph_code,protein1,protein2,edge_weight) values (		insert into iter_protein_graph(graph_code,protein1,protein2,edge_weight) values ('GU1','YCL059C','YDR299W',1);
YCL059C	YPL217C	1		'GU1'	'YCL059C'	'YPL217C'		insert into iter_protein_graph(graph_code,protein1,protein2,edge_weight) values (		insert into iter_protein_graph(graph_code,protein1,protein2,edge_weight) values ('GU1','YCL059C','YPL217C',1);
YCL059C	YGR145W	1		'GU1'	'YCL059C'	'YGR145W'		insert into iter_protein_graph(graph_code,protein1,protein2,edge_weight) values (		insert into iter_protein_graph(graph_code,protein1,protein2,edge_weight) values ('GU1','YCL059C','YGR145W',1);
YDL213C	YPL217C	1		'GU1'	'YDL213C'	'YPL217C'		insert into iter_protein_graph(graph_code,protein1,protein2,edge_weight) values (		insert into iter_protein_graph(graph_code,protein1,protein2,edge_weight) values ('GU1','YDL213C','YPL217C',1);
YDL213C	YCL059C	1		'GU1'	'YDL213C'	'YCL059C'		insert into iter_protein_graph(graph_code,protein1,protein2,edge_weight) values (		insert into iter_protein_graph(graph_code,protein1,protein2,edge_weight) values ('GU1','YDL213C','YCL059C',1);
YHR169W	YLR029C	1		'GU1'	'YHR169W'	'YLR029C'		insert into iter_protein_graph(graph_code,protein1,protein2,edge_weight) values (		insert into iter_protein_graph(graph_code,protein1,protein2,edge_weight) values ('GU1','YHR169W','YLR029C',1);
YLR175W	YCL059C	1		'GU1'	'YLR175W'	'YCL059C'		insert into iter_protein_graph(graph_code,protein1,protein2,edge_weight) values (		insert into iter_protein_graph(graph_code,protein1,protein2,edge_weight) values ('GU1','YLR175W','YCL059C',1);
YOR078W	YPL217C	1		'GU1'	'YOR078W'	'YPL217C'		insert into iter_protein_graph(graph_code,protein1,protein2,edge_weight) values (		insert into iter_protein_graph(graph_code,protein1,protein2,edge_weight) values ('GU1','YOR078W','YPL217C',1);
YOR078W	YHR148W	1		'GU1'	'YOR078W'	'YHR148W'		insert into iter_protein_graph(graph_code,protein1,protein2,edge_weight) values (		insert into iter_protein_graph(graph_code,protein1,protein2,edge_weight) values ('GU1','YOR078W','YHR148W',1);
YDR404C	YPR180W	1		'GU1'	'YDR404C'	'YPR180W'		insert into iter_protein_graph(graph_code,protein1,protein2,edge_weight) values (		insert into iter_protein_graph(graph_code,protein1,protein2,edge_weight) values ('GU1','YDR404C','YPR180W',1);
YDR404C	YOL005C	1		'GU1'	'YDR404C'	'YOL005C'		insert into iter_protein_graph(graph_code,protein1,protein2,edge_weight) values (		insert into iter_protein_graph(graph_code,protein1,protein2,edge_weight) values ('GU1','YDR404C','YOL005C',1);
YDR404C	YJL140W	1		'GU1'	'YDR404C'	'YJL140W'		insert into iter_protein_graph(graph_code,protein1,protein2,edge_weight) values (		insert into iter_protein_graph(graph_code,protein1,protein2,edge_weight) values ('GU1','YDR404C','YJL140W',1);
YDR404C	YBR154C	1		'GU1'	'YDR404C'	'YBR154C'		insert into iter_protein_graph(graph_code,protein1,protein2,edge_weight) values (		insert into iter_protein_graph(graph_code,protein1,protein2,edge_weight) values ('GU1','YDR404C','YBR154C',1);
YDR404C	YGR063C	1		'GU1'	'YDR404C'	'YGR063C'		insert into iter_protein_graph(graph_code,protein1,protein2,edge_weight) values (		insert into iter_protein_graph(graph_code,protein1,protein2,edge_weight) values ('GU1','YDR404C','YGR063C',1);
YDR404C	YML010W	1		'GU1'	'YDR404C'	'YML010W'		insert into iter_protein_graph(graph_code,protein1,protein2,edge_weight) values (		insert into iter_protein_graph(graph_code,protein1,protein2,edge_weight) values ('GU1','YDR404C','YML010W',1);
YDR404C	YGR186W	1		'GU1'	'YDR404C'	'YGR186W'		insert into iter_protein_graph(graph_code,protein1,protein2,edge_weight) values (		insert into iter_protein_graph(graph_code,protein1,protein2,edge_weight) values ('GU1','YDR404C','YGR186W',1);
YML010W	YJL140W	1		'GU1'	'YML010W'	'YJL140W'		insert into iter_protein_graph(graph_code,protein1,protein2,edge_weight) values (		insert into iter_protein_graph(graph_code,protein1,protein2,edge_weight) values ('GU1','YML010W','YJL140W',1);
YML010W	YBR154C	1		'GU1'	'YML010W'	'YBR154C'		insert into iter_protein_graph(graph_code,protein1,protein2,edge_weight) values (		insert into iter_protein_graph(graph_code,protein1,protein2,edge_weight) values ('GU1','YML010W','YBR154C',1);
YML010W	YDR404C	1		'GU1'	'YML010W'	'YDR404C'		insert into iter_protein_graph(graph_code,protein1,protein2,edge_weight) values (		insert into iter_protein_graph(graph_code,protein1,protein2,edge_weight) values ('GU1','YML010W','YDR404C',1);
YML010W	YPR187W	1		'GU1'	'YML010W'	'YPR187W'		insert into iter_protein_graph(graph_code,protein1,protein2,edge_weight) values (		insert into iter_protein_graph(graph_code,protein1,protein2,edge_weight) values ('GU1','YML010W','YPR187W',1);
YML010W	YGR063C	1		'GU1'	'YML010W'	'YGR063C'		insert into iter_protein_graph(graph_code,protein1,protein2,edge_weight) values (		insert into iter_protein_graph(graph_code,protein1,protein2,edge_weight) values ('GU1','YML010W','YGR063C',1);
YPR180W	YDR390C	1		'GU1'	'YPR180W'	'YDR390C'		insert into iter_protein_graph(graph_code,protein1,protein2,edge_weight) values (		insert into iter_protein_graph(graph_code,protein1,protein2,edge_weight) values ('GU1','YPR180W','YDR390C',1);
YPR180W	YLR249W	1		'GU1'	'YPR180W'	'YLR249W'		insert into iter_protein_graph(graph_code,protein1,protein2,edge_weight) values (		insert into iter_protein_graph(graph_code,protein1,protein2,edge_weight) values ('GU1','YPR180W','YLR249W',1);
YPR187W	YJL140W	1		'GU1'	'YPR187W'	'YJL140W'		insert into iter_protein_graph(graph_code,protein1,protein2,edge_weight) values (		insert into iter_protein_graph(graph_code,protein1,protein2,edge_weight) values ('GU1','YPR187W','YJL140W',1);
YPR187W	YDR404C	1		'GU1'	'YPR187W'	'YDR404C'		insert into iter_protein_graph(graph_code,protein1,protein2,edge_weight) values (		insert into iter_protein_graph(graph_code,protein1,protein2,edge_weight) values ('GU1','YPR187W','YDR404C',1);
YPR187W	YGR186W	1		'GU1'	'YPR187W'	'YGR186W'		insert into iter_protein_graph(graph_code,protein1,protein2,edge_weight) values (		insert into iter_protein_graph(graph_code,protein1,protein2,edge_weight) values ('GU1','YPR187W','YGR186W',1);
YDR324C	YPL160W	1		'GU1'	'YDR324C'	'YPL160W'		insert into iter_protein_graph(graph_code,protein1,protein2,edge_weight) values (		insert into iter_protein_graph(graph_code,protein1,protein2,edge_weight) values ('GU1','YDR324C','YPL160W',1);
YDR324C	YPL126W	1		'GU1'	'YDR324C'	'YPL126W'		insert into iter_protein_graph(graph_code,protein1,protein2,edge_weight) values (		insert into iter_protein_graph(graph_code,protein1,protein2,edge_weight) values ('GU1','YDR324C','YPL126W',1);
YDR324C	YEL055C	1		'GU1'	'YDR324C'	'YEL055C'		insert into iter_protein_graph(graph_code,protein1,protein2,edge_weight) values (		insert into iter_protein_graph(graph_code,protein1,protein2,edge_weight) values ('GU1','YDR324C','YEL055C',1);
YDR324C	YJL109C	1		'GU1'	'YDR324C'	'YJL109C'		insert into iter_protein_graph(graph_code,protein1,protein2,edge_weight) values (		insert into iter_protein_graph(graph_code,protein1,protein2,edge_weight) values ('GU1','YDR324C','YJL109C',1);
YDR324C	YMR093W	1		'GU1'	'YDR324C'	'YMR093W'		insert into iter_protein_graph(graph_code,protein1,protein2,edge_weight) values (		insert into iter_protein_graph(graph_code,protein1,protein2,edge_weight) values ('GU1','YDR324C','YMR093W',1);
YDR324C	YGR128C	1		'GU1'	'YDR324C'	'YGR128C'		insert into iter_protein_graph(graph_code,protein1,protein2,edge_weight) values (		insert into iter_protein_graph(graph_code,protein1,protein2,edge_weight) values ('GU1','YDR324C','YGR128C',1);
YDR324C	YHR196W	1		'GU1'	'YDR324C'	'YHR196W'		insert into iter_protein_graph(graph_code,protein1,protein2,edge_weight) values (		insert into iter_protein_graph(graph_code,protein1,protein2,edge_weight) values ('GU1','YDR324C','YHR196W',1);
YGR128C	YPL126W	1		'GU1'	'YGR128C'	'YPL126W'		insert into iter_protein_graph(graph_code,protein1,protein2,edge_weight) values (		insert into iter_protein_graph(graph_code,protein1,protein2,edge_weight) values ('GU1','YGR128C','YPL126W',1);
YGR128C	YJL109C	1		'GU1'	'YGR128C'	'YJL109C'		insert into iter_protein_graph(graph_code,protein1,protein2,edge_weight) values (		insert into iter_protein_graph(graph_code,protein1,protein2,edge_weight) values ('GU1','YGR128C','YJL109C',1);
YGR128C	YMR093W	1		'GU1'	'YGR128C'	'YMR093W'		insert into iter_protein_graph(graph_code,protein1,protein2,edge_weight) values (		insert into iter_protein_graph(graph_code,protein1,protein2,edge_weight) values ('GU1','YGR128C','YMR093W',1);
YGR128C	YDR324C	1		'GU1'	'YGR128C'	'YDR324C'		insert into iter_protein_graph(graph_code,protein1,protein2,edge_weight) values (		insert into iter_protein_graph(graph_code,protein1,protein2,edge_weight) values ('GU1','YGR128C','YDR324C',1);
YHR196W	YPL266W	1		'GU1'	'YHR196W'	'YPL266W'		insert into iter_protein_graph(graph_code,protein1,protein2,edge_weight) values (		insert into iter_protein_graph(graph_code,protein1,protein2,edge_weight) values ('GU1','YHR196W','YPL266W',1);
YHR196W	YPL126W	1		'GU1'	'YHR196W'	'YPL126W'		insert into iter_protein_graph(graph_code,protein1,protein2,edge_weight) values (		insert into iter_protein_graph(graph_code,protein1,protein2,edge_weight) values ('GU1','YHR196W','YPL126W',1);
YHR196W	YOR145C	1		'GU1'	'YHR196W'	'YOR145C'		insert into iter_protein_graph(graph_code,protein1,protein2,edge_weight) values (		insert into iter_protein_graph(graph_code,protein1,protein2,edge_weight) values ('GU1','YHR196W','YOR145C',1);
YHR196W	YPL012W	1		'GU1'	'YHR196W'	'YPL012W'		insert into iter_protein_graph(graph_code,protein1,protein2,edge_weight) values (		insert into iter_protein_graph(graph_code,protein1,protein2,edge_weight) values ('GU1','YHR196W','YPL012W',1);
YHR196W	YJL109C	1		'GU1'	'YHR196W'	'YJL109C'		insert into iter_protein_graph(graph_code,protein1,protein2,edge_weight) values (		insert into iter_protein_graph(graph_code,protein1,protein2,edge_weight) values ('GU1','YHR196W','YJL109C',1);
YHR196W	YMR093W	1		'GU1'	'YHR196W'	'YMR093W'		insert into iter_protein_graph(graph_code,protein1,protein2,edge_weight) values (		insert into iter_protein_graph(graph_code,protein1,protein2,edge_weight) values ('GU1','YHR196W','YMR093W',1);
YHR196W	YDR324C	1		'GU1'	'YHR196W'	'YDR324C'		insert into iter_protein_graph(graph_code,protein1,protein2,edge_weight) values (		insert into iter_protein_graph(graph_code,protein1,protein2,edge_weight) values ('GU1','YHR196W','YDR324C',1);
YHR196W	YGR128C	1		'GU1'	'YHR196W'	'YGR128C'		insert into iter_protein_graph(graph_code,protein1,protein2,edge_weight) values (		insert into iter_protein_graph(graph_code,protein1,protein2,edge_weight) values ('GU1','YHR196W','YGR128C',1);
YJL109C	YPL126W	1		'GU1'	'YJL109C'	'YPL126W'		insert into iter_protein_graph(graph_code,protein1,protein2,edge_weight) values (		insert into iter_protein_graph(graph_code,protein1,protein2,edge_weight) values ('GU1','YJL109C','YPL126W',1);
YJL109C	YMR093W	1		'GU1'	'YJL109C'	'YMR093W'		insert into iter_protein_graph(graph_code,protein1,protein2,edge_weight) values (		insert into iter_protein_graph(graph_code,protein1,protein2,edge_weight) values ('GU1','YJL109C','YMR093W',1);
YJL109C	YDR324C	1		'GU1'	'YJL109C'	'YDR324C'		insert into iter_protein_graph(graph_code,protein1,protein2,edge_weight) values (		insert into iter_protein_graph(graph_code,protein1,protein2,edge_weight) values ('GU1','YJL109C','YDR324C',1);
YJL109C	YGR128C	1		'GU1'	'YJL109C'	'YGR128C'		insert into iter_protein_graph(graph_code,protein1,protein2,edge_weight) values (		insert into iter_protein_graph(graph_code,protein1,protein2,edge_weight) values ('GU1','YJL109C','YGR128C',1);
YJL109C	YHR196W	1		'GU1'	'YJL109C'	'YHR196W'		insert into iter_protein_graph(graph_code,protein1,protein2,edge_weight) values (		insert into iter_protein_graph(graph_code,protein1,protein2,edge_weight) values ('GU1','YJL109C','YHR196W',1);
YMR093W	YPL126W	1		'GU1'	'YMR093W'	'YPL126W'		insert into iter_protein_graph(graph_code,protein1,protein2,edge_weight) values (		insert into iter_protein_graph(graph_code,protein1,protein2,edge_weight) values ('GU1','YMR093W','YPL126W',1);
YMR093W	YPL220W	1		'GU1'	'YMR093W'	'YPL220W'		insert into iter_protein_graph(graph_code,protein1,protein2,edge_weight) values (		insert into iter_protein_graph(graph_code,protein1,protein2,edge_weight) values ('GU1','YMR093W','YPL220W',1);
YMR093W	YPL012W	1		'GU1'	'YMR093W'	'YPL012W'		insert into iter_protein_graph(graph_code,protein1,protein2,edge_weight) values (		insert into iter_protein_graph(graph_code,protein1,protein2,edge_weight) values ('GU1','YMR093W','YPL012W',1);
YMR093W	YJL109C	1		'GU1'	'YMR093W'	'YJL109C'		insert into iter_protein_graph(graph_code,protein1,protein2,edge_weight) values (		insert into iter_protein_graph(graph_code,protein1,protein2,edge_weight) values ('GU1','YMR093W','YJL109C',1);
YMR093W	YDR324C	1		'GU1'	'YMR093W'	'YDR324C'		insert into iter_protein_graph(graph_code,protein1,protein2,edge_weight) values (		insert into iter_protein_graph(graph_code,protein1,protein2,edge_weight) values ('GU1','YMR093W','YDR324C',1);
YMR093W	YGR128C	1		'GU1'	'YMR093W'	'YGR128C'		insert into iter_protein_graph(graph_code,protein1,protein2,edge_weight) values (		insert into iter_protein_graph(graph_code,protein1,protein2,edge_weight) values ('GU1','YMR093W','YGR128C',1);
YMR093W	YHR196W	1		'GU1'	'YMR093W'	'YHR196W'		insert into iter_protein_graph(graph_code,protein1,protein2,edge_weight) values (		insert into iter_protein_graph(graph_code,protein1,protein2,edge_weight) values ('GU1','YMR093W','YHR196W',1);
YPL012W	YPL220W	1		'GU1'	'YPL012W'	'YPL220W'		insert into iter_protein_graph(graph_code,protein1,protein2,edge_weight) values (		insert into iter_protein_graph(graph_code,protein1,protein2,edge_weight) values ('GU1','YPL012W','YPL220W',1);
YPL126W	YOR145C	1		'GU1'	'YPL126W'	'YOR145C'		insert into iter_protein_graph(graph_code,protein1,protein2,edge_weight) values (		insert into iter_protein_graph(graph_code,protein1,protein2,edge_weight) values ('GU1','YPL126W','YOR145C',1);
YPL126W	YJL109C	1		'GU1'	'YPL126W'	'YJL109C'		insert into iter_protein_graph(graph_code,protein1,protein2,edge_weight) values (		insert into iter_protein_graph(graph_code,protein1,protein2,edge_weight) values ('GU1','YPL126W','YJL109C',1);
YPL126W	YMR093W	1		'GU1'	'YPL126W'	'YMR093W'		insert into iter_protein_graph(graph_code,protein1,protein2,edge_weight) values (		insert into iter_protein_graph(graph_code,protein1,protein2,edge_weight) values ('GU1','YPL126W','YMR093W',1);
YPL126W	YDR324C	1		'GU1'	'YPL126W'	'YDR324C'		insert into iter_protein_graph(graph_code,protein1,protein2,edge_weight) values (		insert into iter_protein_graph(graph_code,protein1,protein2,edge_weight) values ('GU1','YPL126W','YDR324C',1);
YPL126W	YGR128C	1		'GU1'	'YPL126W'	'YGR128C'		insert into iter_protein_graph(graph_code,protein1,protein2,edge_weight) values (		insert into iter_protein_graph(graph_code,protein1,protein2,edge_weight) values ('GU1','YPL126W','YGR128C',1);
YPL126W	YHR196W	1		'GU1'	'YPL126W'	'YHR196W'		insert into iter_protein_graph(graph_code,protein1,protein2,edge_weight) values (		insert into iter_protein_graph(graph_code,protein1,protein2,edge_weight) values ('GU1','YPL126W','YHR196W',1);
YPL266W	YPL012W	1		'GU1'	'YPL266W'	'YPL012W'		insert into iter_protein_graph(graph_code,protein1,protein2,edge_weight) values (		insert into iter_protein_graph(graph_code,protein1,protein2,edge_weight) values ('GU1','YPL266W','YPL012W',1);
YBL046W	YDR075W	1		'GU1'	'YBL046W'	'YDR075W'		insert into iter_protein_graph(graph_code,protein1,protein2,edge_weight) values (		insert into iter_protein_graph(graph_code,protein1,protein2,edge_weight) values ('GU1','YBL046W','YDR075W',1);
YBL046W	YNL201C	1		'GU1'	'YBL046W'	'YNL201C'		insert into iter_protein_graph(graph_code,protein1,protein2,edge_weight) values (		insert into iter_protein_graph(graph_code,protein1,protein2,edge_weight) values ('GU1','YBL046W','YNL201C',1);
YBL046W	YML010W	1		'GU1'	'YBL046W'	'YML010W'		insert into iter_protein_graph(graph_code,protein1,protein2,edge_weight) values (		insert into iter_protein_graph(graph_code,protein1,protein2,edge_weight) values ('GU1','YBL046W','YML010W',1);
YBL046W	YDL112W	1		'GU1'	'YBL046W'	'YDL112W'		insert into iter_protein_graph(graph_code,protein1,protein2,edge_weight) values (		insert into iter_protein_graph(graph_code,protein1,protein2,edge_weight) values ('GU1','YBL046W','YDL112W',1);
YDR075W	YNL201C	1		'GU1'	'YDR075W'	'YNL201C'		insert into iter_protein_graph(graph_code,protein1,protein2,edge_weight) values (		insert into iter_protein_graph(graph_code,protein1,protein2,edge_weight) values ('GU1','YDR075W','YNL201C',1);
YDR075W	YGR192C	1		'GU1'	'YDR075W'	'YGR192C'		insert into iter_protein_graph(graph_code,protein1,protein2,edge_weight) values (		insert into iter_protein_graph(graph_code,protein1,protein2,edge_weight) values ('GU1','YDR075W','YGR192C',1);
YDR075W	YBL046W	1		'GU1'	'YDR075W'	'YBL046W'		insert into iter_protein_graph(graph_code,protein1,protein2,edge_weight) values (		insert into iter_protein_graph(graph_code,protein1,protein2,edge_weight) values ('GU1','YDR075W','YBL046W',1);
YNL201C	YER155C	1		'GU1'	'YNL201C'	'YER155C'		insert into iter_protein_graph(graph_code,protein1,protein2,edge_weight) values (		insert into iter_protein_graph(graph_code,protein1,protein2,edge_weight) values ('GU1','YNL201C','YER155C',1);
YNL201C	YDR075W	1		'GU1'	'YNL201C'	'YDR075W'		insert into iter_protein_graph(graph_code,protein1,protein2,edge_weight) values (		insert into iter_protein_graph(graph_code,protein1,protein2,edge_weight) values ('GU1','YNL201C','YDR075W',1);
YNL201C	YDR379W	1		'GU1'	'YNL201C'	'YDR379W'		insert into iter_protein_graph(graph_code,protein1,protein2,edge_weight) values (		insert into iter_protein_graph(graph_code,protein1,protein2,edge_weight) values ('GU1','YNL201C','YDR379W',1);
YNL201C	YML010W	1		'GU1'	'YNL201C'	'YML010W'		insert into iter_protein_graph(graph_code,protein1,protein2,edge_weight) values (		insert into iter_protein_graph(graph_code,protein1,protein2,edge_weight) values ('GU1','YNL201C','YML010W',1);
YNL201C	YBL046W	1		'GU1'	'YNL201C'	'YBL046W'		insert into iter_protein_graph(graph_code,protein1,protein2,edge_weight) values (		insert into iter_protein_graph(graph_code,protein1,protein2,edge_weight) values ('GU1','YNL201C','YBL046W',1);
YBR142W	YPL249C-A	1		'GU1'	'YBR142W'	'YPL249C-A'		insert into iter_protein_graph(graph_code,protein1,protein2,edge_weight) values (		insert into iter_protein_graph(graph_code,protein1,protein2,edge_weight) values ('GU1','YBR142W','YPL249C-A',1);
YBR142W	YML073C	1		'GU1'	'YBR142W'	'YML073C'		insert into iter_protein_graph(graph_code,protein1,protein2,edge_weight) values (		insert into iter_protein_graph(graph_code,protein1,protein2,edge_weight) values ('GU1','YBR142W','YML073C',1);
YFR031C-A	YOL120C	1		'GU1'	'YFR031C-A'	'YOL120C'		insert into iter_protein_graph(graph_code,protein1,protein2,edge_weight) values (		insert into iter_protein_graph(graph_code,protein1,protein2,edge_weight) values ('GU1','YFR031C-A','YOL120C',1);
YFR031C-A	YPL249C-A	1		'GU1'	'YFR031C-A'	'YPL249C-A'		insert into iter_protein_graph(graph_code,protein1,protein2,edge_weight) values (		insert into iter_protein_graph(graph_code,protein1,protein2,edge_weight) values ('GU1','YFR031C-A','YPL249C-A',1);
YFR031C-A	YML073C	1		'GU1'	'YFR031C-A'	'YML073C'		insert into iter_protein_graph(graph_code,protein1,protein2,edge_weight) values (		insert into iter_protein_graph(graph_code,protein1,protein2,edge_weight) values ('GU1','YFR031C-A','YML073C',1);
YOL120C	YFR031C-A	1		'GU1'	'YOL120C'	'YFR031C-A'		insert into iter_protein_graph(graph_code,protein1,protein2,edge_weight) values (		insert into iter_protein_graph(graph_code,protein1,protein2,edge_weight) values ('GU1','YOL120C','YFR031C-A',1);
YCL011C	YDR138W	1		'GU1'	'YCL011C'	'YDR138W'		insert into iter_protein_graph(graph_code,protein1,protein2,edge_weight) values (		insert into iter_protein_graph(graph_code,protein1,protein2,edge_weight) values ('GU1','YCL011C','YDR138W',1);
YCL011C	YLR432W	1		'GU1'	'YCL011C'	'YLR432W'		insert into iter_protein_graph(graph_code,protein1,protein2,edge_weight) values (		insert into iter_protein_graph(graph_code,protein1,protein2,edge_weight) values ('GU1','YCL011C','YLR432W',1);
YCL011C	YNL139C	1		'GU1'	'YCL011C'	'YNL139C'		insert into iter_protein_graph(graph_code,protein1,protein2,edge_weight) values (		insert into iter_protein_graph(graph_code,protein1,protein2,edge_weight) values ('GU1','YCL011C','YNL139C',1);
YCL011C	YHR167W	1		'GU1'	'YCL011C'	'YHR167W'		insert into iter_protein_graph(graph_code,protein1,protein2,edge_weight) values (		insert into iter_protein_graph(graph_code,protein1,protein2,edge_weight) values ('GU1','YCL011C','YHR167W',1);
YDR138W	YCL011C	1		'GU1'	'YDR138W'	'YCL011C'		insert into iter_protein_graph(graph_code,protein1,protein2,edge_weight) values (		insert into iter_protein_graph(graph_code,protein1,protein2,edge_weight) values ('GU1','YDR138W','YCL011C',1);
YDR138W	YLR432W	1		'GU1'	'YDR138W'	'YLR432W'		insert into iter_protein_graph(graph_code,protein1,protein2,edge_weight) values (		insert into iter_protein_graph(graph_code,protein1,protein2,edge_weight) values ('GU1','YDR138W','YLR432W',1);
YDR138W	YNL253W	1		'GU1'	'YDR138W'	'YNL253W'		insert into iter_protein_graph(graph_code,protein1,protein2,edge_weight) values (		insert into iter_protein_graph(graph_code,protein1,protein2,edge_weight) values ('GU1','YDR138W','YNL253W',1);
YDR138W	YHR167W	1		'GU1'	'YDR138W'	'YHR167W'		insert into iter_protein_graph(graph_code,protein1,protein2,edge_weight) values (		insert into iter_protein_graph(graph_code,protein1,protein2,edge_weight) values ('GU1','YDR138W','YHR167W',1);
YDR138W	YDR381W	1		'GU1'	'YDR138W'	'YDR381W'		insert into iter_protein_graph(graph_code,protein1,protein2,edge_weight) values (		insert into iter_protein_graph(graph_code,protein1,protein2,edge_weight) values ('GU1','YDR138W','YDR381W',1);
YHR167W	YCL011C	1		'GU1'	'YHR167W'	'YCL011C'		insert into iter_protein_graph(graph_code,protein1,protein2,edge_weight) values (		insert into iter_protein_graph(graph_code,protein1,protein2,edge_weight) values ('GU1','YHR167W','YCL011C',1);
YHR167W	YDR138W	1		'GU1'	'YHR167W'	'YDR138W'		insert into iter_protein_graph(graph_code,protein1,protein2,edge_weight) values (		insert into iter_protein_graph(graph_code,protein1,protein2,edge_weight) values ('GU1','YHR167W','YDR138W',1);
YHR167W	YNL004W	1		'GU1'	'YHR167W'	'YNL004W'		insert into iter_protein_graph(graph_code,protein1,protein2,edge_weight) values (		insert into iter_protein_graph(graph_code,protein1,protein2,edge_weight) values ('GU1','YHR167W','YNL004W',1);
YHR167W	YLR432W	1		'GU1'	'YHR167W'	'YLR432W'		insert into iter_protein_graph(graph_code,protein1,protein2,edge_weight) values (		insert into iter_protein_graph(graph_code,protein1,protein2,edge_weight) values ('GU1','YHR167W','YLR432W',1);
YHR167W	YML062C	1		'GU1'	'YHR167W'	'YML062C'		insert into iter_protein_graph(graph_code,protein1,protein2,edge_weight) values (		insert into iter_protein_graph(graph_code,protein1,protein2,edge_weight) values ('GU1','YHR167W','YML062C',1);
YHR167W	YNL139C	1		'GU1'	'YHR167W'	'YNL139C'		insert into iter_protein_graph(graph_code,protein1,protein2,edge_weight) values (		insert into iter_protein_graph(graph_code,protein1,protein2,edge_weight) values ('GU1','YHR167W','YNL139C',1);
YHR167W	YIL075C	1		'GU1'	'YHR167W'	'YIL075C'		insert into iter_protein_graph(graph_code,protein1,protein2,edge_weight) values (		insert into iter_protein_graph(graph_code,protein1,protein2,edge_weight) values ('GU1','YHR167W','YIL075C',1);
YHR167W	YDL084W	1		'GU1'	'YHR167W'	'YDL084W'		insert into iter_protein_graph(graph_code,protein1,protein2,edge_weight) values (		insert into iter_protein_graph(graph_code,protein1,protein2,edge_weight) values ('GU1','YHR167W','YDL084W',1);
YHR167W	YBR025C	1		'GU1'	'YHR167W'	'YBR025C'		insert into iter_protein_graph(graph_code,protein1,protein2,edge_weight) values (		insert into iter_protein_graph(graph_code,protein1,protein2,edge_weight) values ('GU1','YHR167W','YBR025C',1);
YHR167W	YDR381W	1		'GU1'	'YHR167W'	'YDR381W'		insert into iter_protein_graph(graph_code,protein1,protein2,edge_weight) values (		insert into iter_protein_graph(graph_code,protein1,protein2,edge_weight) values ('GU1','YHR167W','YDR381W',1);
YML062C	YJR121W	1		'GU1'	'YML062C'	'YJR121W'		insert into iter_protein_graph(graph_code,protein1,protein2,edge_weight) values (		insert into iter_protein_graph(graph_code,protein1,protein2,edge_weight) values ('GU1','YML062C','YJR121W',1);
YML062C	YLR432W	1		'GU1'	'YML062C'	'YLR432W'		insert into iter_protein_graph(graph_code,protein1,protein2,edge_weight) values (		insert into iter_protein_graph(graph_code,protein1,protein2,edge_weight) values ('GU1','YML062C','YLR432W',1);
YML062C	YJR145C	1		'GU1'	'YML062C'	'YJR145C'		insert into iter_protein_graph(graph_code,protein1,protein2,edge_weight) values (		insert into iter_protein_graph(graph_code,protein1,protein2,edge_weight) values ('GU1','YML062C','YJR145C',1);
YML062C	YDR381W	1		'GU1'	'YML062C'	'YDR381W'		insert into iter_protein_graph(graph_code,protein1,protein2,edge_weight) values (		insert into iter_protein_graph(graph_code,protein1,protein2,edge_weight) values ('GU1','YML062C','YDR381W',1);
YNL004W	YJR121W	1		'GU1'	'YNL004W'	'YJR121W'		insert into iter_protein_graph(graph_code,protein1,protein2,edge_weight) values (		insert into iter_protein_graph(graph_code,protein1,protein2,edge_weight) values ('GU1','YNL004W','YJR121W',1);
YNL004W	YJR145C	1		'GU1'	'YNL004W'	'YJR145C'		insert into iter_protein_graph(graph_code,protein1,protein2,edge_weight) values (		insert into iter_protein_graph(graph_code,protein1,protein2,edge_weight) values ('GU1','YNL004W','YJR145C',1);
YNL139C	YNL253W	1		'GU1'	'YNL139C'	'YNL253W'		insert into iter_protein_graph(graph_code,protein1,protein2,edge_weight) values (		insert into iter_protein_graph(graph_code,protein1,protein2,edge_weight) values ('GU1','YNL139C','YNL253W',1);
YJR068W	YLR432W	1		'GU1'	'YJR068W'	'YLR432W'		insert into iter_protein_graph(graph_code,protein1,protein2,edge_weight) values (		insert into iter_protein_graph(graph_code,protein1,protein2,edge_weight) values ('GU1','YJR068W','YLR432W',1);
YJR068W	YNL290W	1		'GU1'	'YJR068W'	'YNL290W'		insert into iter_protein_graph(graph_code,protein1,protein2,edge_weight) values (		insert into iter_protein_graph(graph_code,protein1,protein2,edge_weight) values ('GU1','YJR068W','YNL290W',1);
YJR068W	YLR048W	1		'GU1'	'YJR068W'	'YLR048W'		insert into iter_protein_graph(graph_code,protein1,protein2,edge_weight) values (		insert into iter_protein_graph(graph_code,protein1,protein2,edge_weight) values ('GU1','YJR068W','YLR048W',1);
YLR432W	YLR048W	1		'GU1'	'YLR432W'	'YLR048W'		insert into iter_protein_graph(graph_code,protein1,protein2,edge_weight) values (		insert into iter_protein_graph(graph_code,protein1,protein2,edge_weight) values ('GU1','YLR432W','YLR048W',1);
YOR217W	YLR432W	1		'GU1'	'YOR217W'	'YLR432W'		insert into iter_protein_graph(graph_code,protein1,protein2,edge_weight) values (		insert into iter_protein_graph(graph_code,protein1,protein2,edge_weight) values ('GU1','YOR217W','YLR432W',1);
YOR217W	YJR068W	1		'GU1'	'YOR217W'	'YJR068W'		insert into iter_protein_graph(graph_code,protein1,protein2,edge_weight) values (		insert into iter_protein_graph(graph_code,protein1,protein2,edge_weight) values ('GU1','YOR217W','YJR068W',1);
YOR217W	YNL290W	1		'GU1'	'YOR217W'	'YNL290W'		insert into iter_protein_graph(graph_code,protein1,protein2,edge_weight) values (		insert into iter_protein_graph(graph_code,protein1,protein2,edge_weight) values ('GU1','YOR217W','YNL290W',1);
YOR217W	YLR048W	1		'GU1'	'YOR217W'	'YLR048W'		insert into iter_protein_graph(graph_code,protein1,protein2,edge_weight) values (		insert into iter_protein_graph(graph_code,protein1,protein2,edge_weight) values ('GU1','YOR217W','YLR048W',1);
YAL021C	YGR134W	1		'GU1'	'YAL021C'	'YGR134W'		insert into iter_protein_graph(graph_code,protein1,protein2,edge_weight) values (		insert into iter_protein_graph(graph_code,protein1,protein2,edge_weight) values ('GU1','YAL021C','YGR134W',1);
YAL021C	YNL288W	1		'GU1'	'YAL021C'	'YNL288W'		insert into iter_protein_graph(graph_code,protein1,protein2,edge_weight) values (		insert into iter_protein_graph(graph_code,protein1,protein2,edge_weight) values ('GU1','YAL021C','YNL288W',1);
YAL021C	YCR093W	1		'GU1'	'YAL021C'	'YCR093W'		insert into iter_protein_graph(graph_code,protein1,protein2,edge_weight) values (		insert into iter_protein_graph(graph_code,protein1,protein2,edge_weight) values ('GU1','YAL021C','YCR093W',1);
YAL021C	YNR052C	1		'GU1'	'YAL021C'	'YNR052C'		insert into iter_protein_graph(graph_code,protein1,protein2,edge_weight) values (		insert into iter_protein_graph(graph_code,protein1,protein2,edge_weight) values ('GU1','YAL021C','YNR052C',1);
YBL035C	YNL102W	1		'GU1'	'YBL035C'	'YNL102W'		insert into iter_protein_graph(graph_code,protein1,protein2,edge_weight) values (		insert into iter_protein_graph(graph_code,protein1,protein2,edge_weight) values ('GU1','YBL035C','YNL102W',1);
YBL035C	YIR008C	1		'GU1'	'YBL035C'	'YIR008C'		insert into iter_protein_graph(graph_code,protein1,protein2,edge_weight) values (		insert into iter_protein_graph(graph_code,protein1,protein2,edge_weight) values ('GU1','YBL035C','YIR008C',1);
YBL035C	YKL045W	1		'GU1'	'YBL035C'	'YKL045W'		insert into iter_protein_graph(graph_code,protein1,protein2,edge_weight) values (		insert into iter_protein_graph(graph_code,protein1,protein2,edge_weight) values ('GU1','YBL035C','YKL045W',1);
YBL035C	YPL090C	1		'GU1'	'YBL035C'	'YPL090C'		insert into iter_protein_graph(graph_code,protein1,protein2,edge_weight) values (		insert into iter_protein_graph(graph_code,protein1,protein2,edge_weight) values ('GU1','YBL035C','YPL090C',1);
YCR093W	YGR134W	1		'GU1'	'YCR093W'	'YGR134W'		insert into iter_protein_graph(graph_code,protein1,protein2,edge_weight) values (		insert into iter_protein_graph(graph_code,protein1,protein2,edge_weight) values ('GU1','YCR093W','YGR134W',1);
YCR093W	YNL288W	1		'GU1'	'YCR093W'	'YNL288W'		insert into iter_protein_graph(graph_code,protein1,protein2,edge_weight) values (		insert into iter_protein_graph(graph_code,protein1,protein2,edge_weight) values ('GU1','YCR093W','YNL288W',1);
YCR093W	YAL021C	1		'GU1'	'YCR093W'	'YAL021C'		insert into iter_protein_graph(graph_code,protein1,protein2,edge_weight) values (		insert into iter_protein_graph(graph_code,protein1,protein2,edge_weight) values ('GU1','YCR093W','YAL021C',1);
YCR093W	YNR052C	1		'GU1'	'YCR093W'	'YNR052C'		insert into iter_protein_graph(graph_code,protein1,protein2,edge_weight) values (		insert into iter_protein_graph(graph_code,protein1,protein2,edge_weight) values ('GU1','YCR093W','YNR052C',1);
YCR093W	YDR190C	1		'GU1'	'YCR093W'	'YDR190C'		insert into iter_protein_graph(graph_code,protein1,protein2,edge_weight) values (		insert into iter_protein_graph(graph_code,protein1,protein2,edge_weight) values ('GU1','YCR093W','YDR190C',1);
YCR093W	YPL235W	1		'GU1'	'YCR093W'	'YPL235W'		insert into iter_protein_graph(graph_code,protein1,protein2,edge_weight) values (		insert into iter_protein_graph(graph_code,protein1,protein2,edge_weight) values ('GU1','YCR093W','YPL235W',1);
YDL149W	YAL021C	1		'GU1'	'YDL149W'	'YAL021C'		insert into iter_protein_graph(graph_code,protein1,protein2,edge_weight) values (		insert into iter_protein_graph(graph_code,protein1,protein2,edge_weight) values ('GU1','YDL149W','YAL021C',1);
YDL149W	YCR093W	1		'GU1'	'YDL149W'	'YCR093W'		insert into iter_protein_graph(graph_code,protein1,protein2,edge_weight) values (		insert into iter_protein_graph(graph_code,protein1,protein2,edge_weight) values ('GU1','YDL149W','YCR093W',1);
YDR190C	YPL235W	1		'GU1'	'YDR190C'	'YPL235W'		insert into iter_protein_graph(graph_code,protein1,protein2,edge_weight) values (		insert into iter_protein_graph(graph_code,protein1,protein2,edge_weight) values ('GU1','YDR190C','YPL235W',1);
YKL045W	YNL102W	1		'GU1'	'YKL045W'	'YNL102W'		insert into iter_protein_graph(graph_code,protein1,protein2,edge_weight) values (		insert into iter_protein_graph(graph_code,protein1,protein2,edge_weight) values ('GU1','YKL045W','YNL102W',1);
YKL045W	YBL035C	1		'GU1'	'YKL045W'	'YBL035C'		insert into iter_protein_graph(graph_code,protein1,protein2,edge_weight) values (		insert into iter_protein_graph(graph_code,protein1,protein2,edge_weight) values ('GU1','YKL045W','YBL035C',1);
YKL045W	YIR008C	1		'GU1'	'YKL045W'	'YIR008C'		insert into iter_protein_graph(graph_code,protein1,protein2,edge_weight) values (		insert into iter_protein_graph(graph_code,protein1,protein2,edge_weight) values ('GU1','YKL045W','YIR008C',1);
YNL102W	YBL035C	1		'GU1'	'YNL102W'	'YBL035C'		insert into iter_protein_graph(graph_code,protein1,protein2,edge_weight) values (		insert into iter_protein_graph(graph_code,protein1,protein2,edge_weight) values ('GU1','YNL102W','YBL035C',1);
YNL102W	YIR008C	1		'GU1'	'YNL102W'	'YIR008C'		insert into iter_protein_graph(graph_code,protein1,protein2,edge_weight) values (		insert into iter_protein_graph(graph_code,protein1,protein2,edge_weight) values ('GU1','YNL102W','YIR008C',1);
YNL102W	YKL045W	1		'GU1'	'YNL102W'	'YKL045W'		insert into iter_protein_graph(graph_code,protein1,protein2,edge_weight) values (		insert into iter_protein_graph(graph_code,protein1,protein2,edge_weight) values ('GU1','YNL102W','YKL045W',1);
YNL288W	YGR134W	1		'GU1'	'YNL288W'	'YGR134W'		insert into iter_protein_graph(graph_code,protein1,protein2,edge_weight) values (		insert into iter_protein_graph(graph_code,protein1,protein2,edge_weight) values ('GU1','YNL288W','YGR134W',1);
YNL288W	YAL021C	1		'GU1'	'YNL288W'	'YAL021C'		insert into iter_protein_graph(graph_code,protein1,protein2,edge_weight) values (		insert into iter_protein_graph(graph_code,protein1,protein2,edge_weight) values ('GU1','YNL288W','YAL021C',1);
YNL288W	YCR093W	1		'GU1'	'YNL288W'	'YCR093W'		insert into iter_protein_graph(graph_code,protein1,protein2,edge_weight) values (		insert into iter_protein_graph(graph_code,protein1,protein2,edge_weight) values ('GU1','YNL288W','YCR093W',1);
YNL288W	YNR052C	1		'GU1'	'YNL288W'	'YNR052C'		insert into iter_protein_graph(graph_code,protein1,protein2,edge_weight) values (		insert into iter_protein_graph(graph_code,protein1,protein2,edge_weight) values ('GU1','YNL288W','YNR052C',1);
YNR052C	YGR134W	1		'GU1'	'YNR052C'	'YGR134W'		insert into iter_protein_graph(graph_code,protein1,protein2,edge_weight) values (		insert into iter_protein_graph(graph_code,protein1,protein2,edge_weight) values ('GU1','YNR052C','YGR134W',1);
YNR052C	YNL288W	1		'GU1'	'YNR052C'	'YNL288W'		insert into iter_protein_graph(graph_code,protein1,protein2,edge_weight) values (		insert into iter_protein_graph(graph_code,protein1,protein2,edge_weight) values ('GU1','YNR052C','YNL288W',1);
YNR052C	YAL021C	1		'GU1'	'YNR052C'	'YAL021C'		insert into iter_protein_graph(graph_code,protein1,protein2,edge_weight) values (		insert into iter_protein_graph(graph_code,protein1,protein2,edge_weight) values ('GU1','YNR052C','YAL021C',1);
YNR052C	YCR093W	1		'GU1'	'YNR052C'	'YCR093W'		insert into iter_protein_graph(graph_code,protein1,protein2,edge_weight) values (		insert into iter_protein_graph(graph_code,protein1,protein2,edge_weight) values ('GU1','YNR052C','YCR093W',1);
YNR052C	YNL102W	1		'GU1'	'YNR052C'	'YNL102W'		insert into iter_protein_graph(graph_code,protein1,protein2,edge_weight) values (		insert into iter_protein_graph(graph_code,protein1,protein2,edge_weight) values ('GU1','YNR052C','YNL102W',1);
YNR052C	YBL035C	1		'GU1'	'YNR052C'	'YBL035C'		insert into iter_protein_graph(graph_code,protein1,protein2,edge_weight) values (		insert into iter_protein_graph(graph_code,protein1,protein2,edge_weight) values ('GU1','YNR052C','YBL035C',1);
YNR052C	YIR008C	1		'GU1'	'YNR052C'	'YIR008C'		insert into iter_protein_graph(graph_code,protein1,protein2,edge_weight) values (		insert into iter_protein_graph(graph_code,protein1,protein2,edge_weight) values ('GU1','YNR052C','YIR008C',1);
YNR052C	YKL045W	1		'GU1'	'YNR052C'	'YKL045W'		insert into iter_protein_graph(graph_code,protein1,protein2,edge_weight) values (		insert into iter_protein_graph(graph_code,protein1,protein2,edge_weight) values ('GU1','YNR052C','YKL045W',1);
YPL235W	YCR093W	1		'GU1'	'YPL235W'	'YCR093W'		insert into iter_protein_graph(graph_code,protein1,protein2,edge_weight) values (		insert into iter_protein_graph(graph_code,protein1,protein2,edge_weight) values ('GU1','YPL235W','YCR093W',1);
YPL235W	YDR190C	1		'GU1'	'YPL235W'	'YDR190C'		insert into iter_protein_graph(graph_code,protein1,protein2,edge_weight) values (		insert into iter_protein_graph(graph_code,protein1,protein2,edge_weight) values ('GU1','YPL235W','YDR190C',1);
YBR084W	YBL022C	1		'GU1'	'YBR084W'	'YBL022C'		insert into iter_protein_graph(graph_code,protein1,protein2,edge_weight) values (		insert into iter_protein_graph(graph_code,protein1,protein2,edge_weight) values ('GU1','YBR084W','YBL022C',1);
YBR084W	YLR075W	1		'GU1'	'YBR084W'	'YLR075W'		insert into iter_protein_graph(graph_code,protein1,protein2,edge_weight) values (		insert into iter_protein_graph(graph_code,protein1,protein2,edge_weight) values ('GU1','YBR084W','YLR075W',1);
YBR084W	YKL180W	1		'GU1'	'YBR084W'	'YKL180W'		insert into iter_protein_graph(graph_code,protein1,protein2,edge_weight) values (		insert into iter_protein_graph(graph_code,protein1,protein2,edge_weight) values ('GU1','YBR084W','YKL180W',1);
YBR084W	YPL220W	1		'GU1'	'YBR084W'	'YPL220W'		insert into iter_protein_graph(graph_code,protein1,protein2,edge_weight) values (		insert into iter_protein_graph(graph_code,protein1,protein2,edge_weight) values ('GU1','YBR084W','YPL220W',1);
YBR084W	YHR010W	1		'GU1'	'YBR084W'	'YHR010W'		insert into iter_protein_graph(graph_code,protein1,protein2,edge_weight) values (		insert into iter_protein_graph(graph_code,protein1,protein2,edge_weight) values ('GU1','YBR084W','YHR010W',1);
YBR084W	YLR448W	1		'GU1'	'YBR084W'	'YLR448W'		insert into iter_protein_graph(graph_code,protein1,protein2,edge_weight) values (		insert into iter_protein_graph(graph_code,protein1,protein2,edge_weight) values ('GU1','YBR084W','YLR448W',1);
YBR084W	YML063W	1		'GU1'	'YBR084W'	'YML063W'		insert into iter_protein_graph(graph_code,protein1,protein2,edge_weight) values (		insert into iter_protein_graph(graph_code,protein1,protein2,edge_weight) values ('GU1','YBR084W','YML063W',1);
YBL039C	YMR012W	1		'GU1'	'YBL039C'	'YMR012W'		insert into iter_protein_graph(graph_code,protein1,protein2,edge_weight) values (		insert into iter_protein_graph(graph_code,protein1,protein2,edge_weight) values ('GU1','YBL039C','YMR012W',1);
YBL039C	YPL220W	1		'GU1'	'YBL039C'	'YPL220W'		insert into iter_protein_graph(graph_code,protein1,protein2,edge_weight) values (		insert into iter_protein_graph(graph_code,protein1,protein2,edge_weight) values ('GU1','YBL039C','YPL220W',1);
YBL039C	YBR031W	1		'GU1'	'YBL039C'	'YBR031W'		insert into iter_protein_graph(graph_code,protein1,protein2,edge_weight) values (		insert into iter_protein_graph(graph_code,protein1,protein2,edge_weight) values ('GU1','YBL039C','YBR031W',1);
YBL039C	YHR027C	1		'GU1'	'YBL039C'	'YHR027C'		insert into iter_protein_graph(graph_code,protein1,protein2,edge_weight) values (		insert into iter_protein_graph(graph_code,protein1,protein2,edge_weight) values ('GU1','YBL039C','YHR027C',1);
YBL039C	YIL075C	1		'GU1'	'YBL039C'	'YIL075C'		insert into iter_protein_graph(graph_code,protein1,protein2,edge_weight) values (		insert into iter_protein_graph(graph_code,protein1,protein2,edge_weight) values ('GU1','YBL039C','YIL075C',1);
YBL039C	YDR394W	1		'GU1'	'YBL039C'	'YDR394W'		insert into iter_protein_graph(graph_code,protein1,protein2,edge_weight) values (		insert into iter_protein_graph(graph_code,protein1,protein2,edge_weight) values ('GU1','YBL039C','YDR394W',1);
YBL039C	YGL048C	1		'GU1'	'YBL039C'	'YGL048C'		insert into iter_protein_graph(graph_code,protein1,protein2,edge_weight) values (		insert into iter_protein_graph(graph_code,protein1,protein2,edge_weight) values ('GU1','YBL039C','YGL048C',1);
YBL039C	YLR180W	1		'GU1'	'YBL039C'	'YLR180W'		insert into iter_protein_graph(graph_code,protein1,protein2,edge_weight) values (		insert into iter_protein_graph(graph_code,protein1,protein2,edge_weight) values ('GU1','YBL039C','YLR180W',1);
YDL018C	YHR110W	1		'GU1'	'YDL018C'	'YHR110W'		insert into iter_protein_graph(graph_code,protein1,protein2,edge_weight) values (		insert into iter_protein_graph(graph_code,protein1,protein2,edge_weight) values ('GU1','YDL018C','YHR110W',1);
YDL018C	YBR031W	1		'GU1'	'YDL018C'	'YBR031W'		insert into iter_protein_graph(graph_code,protein1,protein2,edge_weight) values (		insert into iter_protein_graph(graph_code,protein1,protein2,edge_weight) values ('GU1','YDL018C','YBR031W',1);
YDL055C	YMR012W	1		'GU1'	'YDL055C'	'YMR012W'		insert into iter_protein_graph(graph_code,protein1,protein2,edge_weight) values (		insert into iter_protein_graph(graph_code,protein1,protein2,edge_weight) values ('GU1','YDL055C','YMR012W',1);
YDL055C	YBR031W	1		'GU1'	'YDL055C'	'YBR031W'		insert into iter_protein_graph(graph_code,protein1,protein2,edge_weight) values (		insert into iter_protein_graph(graph_code,protein1,protein2,edge_weight) values ('GU1','YDL055C','YBR031W',1);
YDL055C	YHR027C	1		'GU1'	'YDL055C'	'YHR027C'		insert into iter_protein_graph(graph_code,protein1,protein2,edge_weight) values (		insert into iter_protein_graph(graph_code,protein1,protein2,edge_weight) values ('GU1','YDL055C','YHR027C',1);
YDR335W	YDR394W	1		'GU1'	'YDR335W'	'YDR394W'		insert into iter_protein_graph(graph_code,protein1,protein2,edge_weight) values (		insert into iter_protein_graph(graph_code,protein1,protein2,edge_weight) values ('GU1','YDR335W','YDR394W',1);
YGL016W	YDL055C	1		'GU1'	'YGL016W'	'YDL055C'		insert into iter_protein_graph(graph_code,protein1,protein2,edge_weight) values (		insert into iter_protein_graph(graph_code,protein1,protein2,edge_weight) values ('GU1','YGL016W','YDL055C',1);
YGL195W	YLR180W	1		'GU1'	'YGL195W'	'YLR180W'		insert into iter_protein_graph(graph_code,protein1,protein2,edge_weight) values (		insert into iter_protein_graph(graph_code,protein1,protein2,edge_weight) values ('GU1','YGL195W','YLR180W',1);
YGR218W	YGL195W	1		'GU1'	'YGR218W'	'YGL195W'		insert into iter_protein_graph(graph_code,protein1,protein2,edge_weight) values (		insert into iter_protein_graph(graph_code,protein1,protein2,edge_weight) values ('GU1','YGR218W','YGL195W',1);
YGR218W	YDL055C	1		'GU1'	'YGR218W'	'YDL055C'		insert into iter_protein_graph(graph_code,protein1,protein2,edge_weight) values (		insert into iter_protein_graph(graph_code,protein1,protein2,edge_weight) values ('GU1','YGR218W','YDL055C',1);
YGR218W	YGL048C	1		'GU1'	'YGR218W'	'YGL048C'		insert into iter_protein_graph(graph_code,protein1,protein2,edge_weight) values (		insert into iter_protein_graph(graph_code,protein1,protein2,edge_weight) values ('GU1','YGR218W','YGL048C',1);
YGR218W	YLR180W	1		'GU1'	'YGR218W'	'YLR180W'		insert into iter_protein_graph(graph_code,protein1,protein2,edge_weight) values (		insert into iter_protein_graph(graph_code,protein1,protein2,edge_weight) values ('GU1','YGR218W','YLR180W',1);
YHR027C	YDR394W	1		'GU1'	'YHR027C'	'YDR394W'		insert into iter_protein_graph(graph_code,protein1,protein2,edge_weight) values (		insert into iter_protein_graph(graph_code,protein1,protein2,edge_weight) values ('GU1','YHR027C','YDR394W',1);
YHR027C	YOR259C	1		'GU1'	'YHR027C'	'YOR259C'		insert into iter_protein_graph(graph_code,protein1,protein2,edge_weight) values (		insert into iter_protein_graph(graph_code,protein1,protein2,edge_weight) values ('GU1','YHR027C','YOR259C',1);
YHR027C	YGL048C	1		'GU1'	'YHR027C'	'YGL048C'		insert into iter_protein_graph(graph_code,protein1,protein2,edge_weight) values (		insert into iter_protein_graph(graph_code,protein1,protein2,edge_weight) values ('GU1','YHR027C','YGL048C',1);
YHR027C	YIL075C	1		'GU1'	'YHR027C'	'YIL075C'		insert into iter_protein_graph(graph_code,protein1,protein2,edge_weight) values (		insert into iter_protein_graph(graph_code,protein1,protein2,edge_weight) values ('GU1','YHR027C','YIL075C',1);
YKL029C	YMR012W	1		'GU1'	'YKL029C'	'YMR012W'		insert into iter_protein_graph(graph_code,protein1,protein2,edge_weight) values (		insert into iter_protein_graph(graph_code,protein1,protein2,edge_weight) values ('GU1','YKL029C','YMR012W',1);
YKL029C	YGR218W	1		'GU1'	'YKL029C'	'YGR218W'		insert into iter_protein_graph(graph_code,protein1,protein2,edge_weight) values (		insert into iter_protein_graph(graph_code,protein1,protein2,edge_weight) values ('GU1','YKL029C','YGR218W',1);
YKL029C	YPL220W	1		'GU1'	'YKL029C'	'YPL220W'		insert into iter_protein_graph(graph_code,protein1,protein2,edge_weight) values (		insert into iter_protein_graph(graph_code,protein1,protein2,edge_weight) values ('GU1','YKL029C','YPL220W',1);
YKL029C	YHR027C	1		'GU1'	'YKL029C'	'YHR027C'		insert into iter_protein_graph(graph_code,protein1,protein2,edge_weight) values (		insert into iter_protein_graph(graph_code,protein1,protein2,edge_weight) values ('GU1','YKL029C','YHR027C',1);
YKL029C	YIL075C	1		'GU1'	'YKL029C'	'YIL075C'		insert into iter_protein_graph(graph_code,protein1,protein2,edge_weight) values (		insert into iter_protein_graph(graph_code,protein1,protein2,edge_weight) values ('GU1','YKL029C','YIL075C',1);
YKL029C	YLR180W	1		'GU1'	'YKL029C'	'YLR180W'		insert into iter_protein_graph(graph_code,protein1,protein2,edge_weight) values (		insert into iter_protein_graph(graph_code,protein1,protein2,edge_weight) values ('GU1','YKL029C','YLR180W',1);
YKL029C	YIL078W	1		'GU1'	'YKL029C'	'YIL078W'		insert into iter_protein_graph(graph_code,protein1,protein2,edge_weight) values (		insert into iter_protein_graph(graph_code,protein1,protein2,edge_weight) values ('GU1','YKL029C','YIL078W',1);
YLR180W	YMR012W	1		'GU1'	'YLR180W'	'YMR012W'		insert into iter_protein_graph(graph_code,protein1,protein2,edge_weight) values (		insert into iter_protein_graph(graph_code,protein1,protein2,edge_weight) values ('GU1','YLR180W','YMR012W',1);
YLR180W	YGL195W	1		'GU1'	'YLR180W'	'YGL195W'		insert into iter_protein_graph(graph_code,protein1,protein2,edge_weight) values (		insert into iter_protein_graph(graph_code,protein1,protein2,edge_weight) values ('GU1','YLR180W','YGL195W',1);
YLR180W	YLR106C	1		'GU1'	'YLR180W'	'YLR106C'		insert into iter_protein_graph(graph_code,protein1,protein2,edge_weight) values (		insert into iter_protein_graph(graph_code,protein1,protein2,edge_weight) values ('GU1','YLR180W','YLR106C',1);
YLR180W	YDL055C	1		'GU1'	'YLR180W'	'YDL055C'		insert into iter_protein_graph(graph_code,protein1,protein2,edge_weight) values (		insert into iter_protein_graph(graph_code,protein1,protein2,edge_weight) values ('GU1','YLR180W','YDL055C',1);
YLR180W	YHR027C	1		'GU1'	'YLR180W'	'YHR027C'		insert into iter_protein_graph(graph_code,protein1,protein2,edge_weight) values (		insert into iter_protein_graph(graph_code,protein1,protein2,edge_weight) values ('GU1','YLR180W','YHR027C',1);
YLR180W	YIL075C	1		'GU1'	'YLR180W'	'YIL075C'		insert into iter_protein_graph(graph_code,protein1,protein2,edge_weight) values (		insert into iter_protein_graph(graph_code,protein1,protein2,edge_weight) values ('GU1','YLR180W','YIL075C',1);
YLR180W	YDR502C	1		'GU1'	'YLR180W'	'YDR502C'		insert into iter_protein_graph(graph_code,protein1,protein2,edge_weight) values (		insert into iter_protein_graph(graph_code,protein1,protein2,edge_weight) values ('GU1','YLR180W','YDR502C',1);
YML124C	YHR027C	1		'GU1'	'YML124C'	'YHR027C'		insert into iter_protein_graph(graph_code,protein1,protein2,edge_weight) values (		insert into iter_protein_graph(graph_code,protein1,protein2,edge_weight) values ('GU1','YML124C','YHR027C',1);
YML124C	YOR259C	1		'GU1'	'YML124C'	'YOR259C'		insert into iter_protein_graph(graph_code,protein1,protein2,edge_weight) values (		insert into iter_protein_graph(graph_code,protein1,protein2,edge_weight) values ('GU1','YML124C','YOR259C',1);
YML124C	YGL048C	1		'GU1'	'YML124C'	'YGL048C'		insert into iter_protein_graph(graph_code,protein1,protein2,edge_weight) values (		insert into iter_protein_graph(graph_code,protein1,protein2,edge_weight) values ('GU1','YML124C','YGL048C',1);
[truncated: 13,022 more rows]

## Sheet: Sheet1
YBR119W	YPL178W	1
[truncated: 14,670 more rows]
