# Supplementary material for: MCL-CAw: a refinement of MCL for detecting yeast complexes from weighted PPI networks by incorporating core-attachment structure
Source: BMC Bioinformatics. 2010 Oct 12;11:504. doi: 10.1186/1471-2105-11-504 (PMC2965181; doi:10.1186/1471-2105-11-504)
Supplement: Additional files 2 — The MCL-CAw software package: The source code and installation details for the MCL-CAw software. [file 1471-2105-11-504-S2.ZIP › Additional_files_2/iter_cluster_insert.cpp]

#include<stdio.h>
#include<stdlib.h>
#include<iostream.h>
#include<fstream.h>
#include<string>

using namespace std;


int pop_cluster_table(ifstream &CLUSTER_FILE, ofstream &myfile, int cluster_no){
	string line;
	char c, protein[20];
	int i,j,count;
	char* graph_code = "GU1";


	if(CLUSTER_FILE.is_open()){

		myfile<<"DELETE FROM ITER_CLUSTER_MASTER WHERE GRAPH_CODE = "<<"'"<<graph_code<<"'"<<";"<<endl;
		myfile<<"DELETE FROM ITER_CLUSTER_PROTEINS WHERE GRAPH_CODE = "<<"'"<<graph_code<<"'"<<";"<<endl;
		myfile<<endl;

		count = cluster_no;

		while(!CLUSTER_FILE.eof()){
			count = count + 1;
			cout<<"Line number: "<<count<<endl;
			getline(CLUSTER_FILE,line);
			i=0;j=0;
			while(line[i]!='\0'){
				c = line[i];
				if(c=='\t' || c==' ') {
					protein[j]='\0';
					cout<<protein<<endl;
					myfile<<"INSERT INTO ITER_CLUSTER_MASTER(graph_code,cluster_id) VALUES ("<<"'"<<graph_code<<"'"<<","<<count<<");"<<endl;
					myfile<<"INSERT INTO ITER_CLUSTER_PROTEINS(graph_code,cluster_id,protein) VALUES ("<<"'"<<graph_code<<"'"<<","<<count<<","<<"'"<<protein<<"'"<<");"<<endl;
					j=0;
				}
				else {
					protein[j]=c;
					j=j+1;
				}
				i=i+1;
			}
			protein[j]='\0';
			cout<<protein<<endl;
			myfile<<"INSERT INTO ITER_CLUSTER_MASTER(graph_code,cluster_id) VALUES ("<<"'"<<graph_code<<"'"<<","<<count<<");"<<endl;
			myfile<<"INSERT INTO ITER_CLUSTER_PROTEINS(graph_code,cluster_id,protein) VALUES ("<<"'"<<graph_code<<"'"<<","<<count<<","<<"'"<<protein<<"'"<<");"<<endl;


		}
	}
	myfile<<"COMMIT;";
	myfile.close();
	return count;
}

int main(int argc, char *argv[]){

	int r, count;
	string infilename, outfilename, count_str;

	if(argc < 4){
		cout<<"Usage: ./a.out <input cluster filename> <output insert script filename> <start count (give 0)>"<<endl;
		exit(0);
	}

	infilename.assign(argv[1]);
	cout<<"Input MCL cluster file: "<<infilename<<endl;
	ifstream infile(infilename.c_str());

	outfilename.assign(argv[2]);
	cout<<"Output cluster insert scripts: "<<outfilename<<endl;
	ofstream outfile(outfilename.c_str());

	count_str.assign(argv[3]);
	count = atoi(count_str.c_str());
	cout<<"Count obtained is: "<<count<<endl;

	r = pop_cluster_table(infile, outfile, count);

	cout<<"#Populated clusters: "<<r-1<<endl;

	return 0;
}
