# Supplementary material for: MCL-CAw: a refinement of MCL for detecting yeast complexes from weighted PPI networks by incorporating core-attachment structure
Source: BMC Bioinformatics. 2010 Oct 12;11:504. doi: 10.1186/1471-2105-11-504 (PMC2965181; doi:10.1186/1471-2105-11-504)
Supplement: Additional files 2 — The MCL-CAw software package: The source code and installation details for the MCL-CAw software. [file 1471-2105-11-504-S2.ZIP › Additional_files_2/Queries.sql]

/*
The MCL-CAw software
Developed by Sriganesh Srihari
RAS Research Group headed by Assoc/Prof Hon Wai Leong
School of Computing
National University of Singapore

Last modified: 13-May-2010.

This source code is made avaliable for free for non-commericial purposes.
Contact: sriganesh.m.s@gmail.com


Change <PATH> to your appropriate directory!!

*/

spool <PATH>MCL_CAw_output.txt

SELECT graph_code, detection_method, benchmark, 
no_predicted_clusters, 
no_matched_clusters,
derivable_complexes,
derived_complexes,
precision, recall
FROM iter_precision_recall
WHERE graph_code LIKE 'GU1' -- change graph_code
AND benchmark = 'MIPS'  -- change benchmark set 
AND detection_method = 'MCLCA'
ORDER BY no_predicted_clusters
/

spool off;
