# Supplementary material for: MCL-CAw: a refinement of MCL for detecting yeast complexes from weighted PPI networks by incorporating core-attachment structure
Source: BMC Bioinformatics. 2010 Oct 12;11:504. doi: 10.1186/1471-2105-11-504 (PMC2965181; doi:10.1186/1471-2105-11-504)
Supplement: Additional files 2 — The MCL-CAw software package: The source code and installation details for the MCL-CAw software. [file 1471-2105-11-504-S2.ZIP › Additional_files_2/README.txt]

/*
The MCL-CAw software
Developed by Sriganesh Srihari
RAS Research Group headed by Assoc/Prof. Hon Wai Leong (leonghw@comp.nus.edu.sg)
School of Computing
National University of Singapore

Last modified: 13-May-2010.

This source code is made avaliable for free for non-commericial purposes.
Contact: sriganesh.m.s@gmail.com


**********************************************
Refer to the Project Homepage http://www.comp.nus.edu.sg/~leonghw/MCL-CAw/ for details on installation
and execution of the MCL-CAw software.
**********************************************

*/


******************************************************************

The MCL-CAw software runs on the Oracle database. It is written in PL/SQL and is tested on the Oracle 10g distribution.


The the MCL-CAw software ZIP distribution contains the following folders and files:


1. mcl-09-149.tar.gz -- Tarball of the MCL distribution (version mcl-09-149 -- as of 29-May-2009)


2. Folders
SPC -- all the packages
SQL -- all the package bodies.


3. Files:
hier_tables.ddl -- The database tables required for the installation process.

compile_all.sql -- This accesses the "hier_tables.ddl" file and the files within the SPC/SQL folders
and installs the MCL-CAw software on your Oracle system. 

ins_PPI_network.sql -- This inserts the PPI network into the database table.

ins_MCL_clusters.sql -- This inserts the initial MCL clusters into the database table.

ins_Aloy_complexes.sql -- This inserts the benchmark Aloy complexes.
ins_Mips_complexes.sql -- This inserts the benchmar Mips complexes.

run_complex_detection.sql -- This executes MCL-CAw on your PPI network.

Queries.sql -- These queries can be used for the analysis of the output. You can also use these queries to spool
the output into text or excel files.


******************************************************************
