# Supplementary material for: MCL-CAw: a refinement of MCL for detecting yeast complexes from weighted PPI networks by incorporating core-attachment structure
Source: BMC Bioinformatics. 2010 Oct 12;11:504. doi: 10.1186/1471-2105-11-504 (PMC2965181; doi:10.1186/1471-2105-11-504)
Supplement: Additional files 2 — The MCL-CAw software package: The source code and installation details for the MCL-CAw software. [file 1471-2105-11-504-S2.ZIP › Additional_files_2/run_complex_detection.sql]

/*
The MCL-CAw software
Developed by Sriganesh Srihari
RAS Research Group headed by Assoc/Prof Hon Wai Leong
School of Computing
National University of Singapore

Last modified: 13-May-2010.

This source code is made avaliable for free for non-commericial purposes.
Contact: sriganesh.m.s@gmail.com

*/

clear screen;
set serveroutput on;
set linesize 10000;


DECLARE 
	l_graph_code			VARCHAR2(3) := 'GU1';  -- Set to the graph code you want.
	l_error_code			VARCHAR2(256) := NULL;
	l_condition			NUMBER(2) := 0;
	l_jaccard_threshold		NUMBER(4,3) := 0.5;
	l_bader_threshold		NUMBER(4,3) := 0.5;
	l_core_cut_off			NUMBER(4,3) := 0.75;
	l_expand_clusters		VARCHAR2(1) := 'Y';
	l_alpha_local			NUMBER(4,3) := 0.5; -- Set to the alpha value you want.
	l_alpha_foreign			NUMBER(4,3) := 0.5; -- Set to the alpha value you want.
	l_gamma				NUMBER(4,3) := 0.9; -- Set to the gamma value you want.
	l_complex_detection_method	VARCHAR2(10) := 'MCLCA';
	l_run_MCLCAw			NUMBER(1) := 1;
	l_do_matching			NUMBER(1) := 1;  -- Do matching with Benchmarks!!
	l_do_analysis			NUMBER(1) := 0;
	l_plot_precision_recall		NUMBER(1) := 1;
		
	l_no_of_clusters	NUMBER(5);
	l_complex_match		NUMBER(4);
	
	
	
BEGIN

	dbms_output.put_line('MCL-CAw run on: '||TO_CHAR(sysdate,'DD-MM-YYYY HH:MM:SS'));
	dbms_output.put_line('############PARAMETERS############');
	dbms_output.put_line('Graph code: '||l_graph_code);
	dbms_output.put_line('Complex detection method: '||l_complex_detection_method);
	dbms_output.put_line('Expand clusters: '||l_expand_clusters);
	dbms_output.put_line('Jaccard accuracy threshold (complex level): '||l_jaccard_threshold);
	dbms_output.put_line('Bader accuracy threshold (complex level): '||l_bader_threshold);
	
	
	dbms_output.put_line('------------------------------------------------------------------------');
	----------------------------------------------------------------------------------------------------	


	dbms_output.put_line('Starting MCL-CA...');
	DELETE FROM iter_mclca_param
	WHERE graph_code = l_graph_code;
	
	INSERT INTO iter_mclca_param(graph_code, core_cut_off, expand_clusters,alpha_local, alpha_foreign, gamma)
	VALUES(l_graph_code, l_core_cut_off, l_expand_clusters, l_alpha_local, l_alpha_foreign, l_gamma);
	
	IF l_run_MCLCAw = 1
	THEN
		IF NOT hier_mclca_wrapper.fn_run_mclca(
			l_graph_code,
			l_condition,
			l_error_code
			)
		THEN
			ROLLBACK;
			dbms_output.put_line('fn_run_mclca returned false: '||l_error_code);
		END IF;

		dbms_output.put_line('Done with MCL-CAw. Exiting with condition: '||l_condition);
	END IF;	
	---------------------------------------------------------------------------------------------------

	
	IF (l_do_matching = 1 AND l_condition = 1)
	THEN
		
		dbms_output.put_line('Starting with complex matching....');
	
		IF NOT hier_match_complexes.fn_match_Benchmarks(
			l_graph_code,
			l_complex_detection_method,
			l_jaccard_threshold,
			l_bader_threshold,
			l_error_code
			)
		THEN
			ROLLBACK;
			l_condition := 0;
			dbms_output.put_line('Match all complexes returned false: '||l_error_code);		
		ELSE
			COMMIT;
			l_condition := 1;
			dbms_output.put_line('SUX!!');
		END IF;
		
	END IF;
	----------------------------------------------------------------------------------------------------


	IF (l_do_analysis = 1 AND l_condition = 1)
	THEN
		IF NOT hier_complex_analysis.fn_complex_analysis(
			l_graph_code,
			l_complex_detection_method,
			l_error_code
			)
		THEN
			ROLLBACK;
			l_condition := 0;
			dbms_output.put_line('Complex analysis returned false: '||l_error_code);
		ELSE
			COMMIT;
			l_condition := 0;
			dbms_output.put_line('Done with complex analysis.');
		END IF;
	END IF;
	----------------------------------------------------------------------------------------------------
	
	
	IF (l_plot_precision_recall = 1 AND l_condition = 1)
	THEN
		IF NOT hier_complex_analysis.fn_Precision_vs_Recall(
			l_graph_code,
			l_complex_detection_method,
			l_jaccard_threshold,
			l_error_code
			)
		THEN
			ROLLBACK;
			l_condition := 0;
			dbms_output.put_line('Precision Vs Recall returned false: '||l_error_code);
		ELSE
			COMMIT;
			l_condition := 0;
			dbms_output.put_line('Done with populating precision and recall.');
		END IF;
	END IF;	
	----------------------------------------------------------------------------------------------------
	/*
	
	IF (l_condition = 1)
	THEN
		IF NOT hier_match_complexes.fn_match_Gavin_cores(
			l_graph_code,
			l_complex_detection_method,
			l_jaccard_threshold,
			l_error_code
			)
		THEN
			ROLLBACK;
			l_condition := 0;
			dbms_output.put_line('Gavin cores returned false: '||l_error_code);
		ELSE
			COMMIT;
			l_condition := 1;
			dbms_output.put_line('Done with matching Gavin cores: ');
		END IF;
			
	
	
	END IF;
	*/

EXCEPTION
	WHEN OTHERS
	THEN
		ROLLBACK;
		dbms_output.put_line('In when others of run complex detection: '||SQLERRM);
		
END;
/
