# Supplementary material for: MCL-CAw: a refinement of MCL for detecting yeast complexes from weighted PPI networks by incorporating core-attachment structure
Source: BMC Bioinformatics. 2010 Oct 12;11:504. doi: 10.1186/1471-2105-11-504 (PMC2965181; doi:10.1186/1471-2105-11-504)
Supplement: Additional files 2 — The MCL-CAw software package: The source code and installation details for the MCL-CAw software. [file 1471-2105-11-504-S2.ZIP › Additional_files_2/Spool_complexes.sql]

/*
The MCL-CAw software
Developed by Sriganesh Srihari
RAS Research Group headed by Assoc/Prof Hon Wai Leong
School of Computing
National University of Singapore

Last modified: 13-May-2010.

This source code is made avaliable for free for non-commericial purposes.
Contact: sriganesh.m.s@gmail.com


Replace <PATH> with your appropriate directory!!

*/

spool off;
clear screen;
set serveroutput on;
spool <PATH>\Complex_x.sif
DECLARE
	l_graph_code		VARCHAR2(3) := 'GU1';-- Set to the graph code you want.
	l_cluster_id		NUMBER(4) := 15; -- Set to the cluster id you want.
	l_error_code		VARCHAR2(125) := NULL;
	
BEGIN
	IF NOT hier_cluster_utils.fn_populate_complex (
		l_graph_code,
		l_cluster_id,
		l_error_code
		)
	THEN
		dbms_output.put_line ('Error in spooling complex: '||l_cluster_id||'~'||l_error_code);
	ELSE
		dbms_output.put_line ('Sux: '||l_cluster_id);
	END IF;
	
	
END;
/
spool off;
