# Supplementary material for: MCL-CAw: a refinement of MCL for detecting yeast complexes from weighted PPI networks by incorporating core-attachment structure
Source: BMC Bioinformatics. 2010 Oct 12;11:504. doi: 10.1186/1471-2105-11-504 (PMC2965181; doi:10.1186/1471-2105-11-504)
Supplement: Additional files 2 — The MCL-CAw software package: The source code and installation details for the MCL-CAw software. [file 1471-2105-11-504-S2.ZIP › Additional_files_2/SQL/hier_attach_utils.sql]

/*
The MCL-CAw software
Developed by Sriganesh Srihari
RAS Research Group headed by Assoc/Prof Hon Wai Leong
School of Computing
National University of Singapore

Last modified: 13-May-2010.

This source code is made avaliable for free for non-commericial purposes.
Contact: sriganesh.m.s@gmail.com

*/

CREATE OR REPLACE PACKAGE BODY hier_attach_utils
AS


FUNCTION fn_process_attachments(
	p_graph_code			IN	VARCHAR2,
	p_protein_cluster_id		IN	NUMBER,
	p_target_cluster_id		IN	NUMBER,
	p_noncore_protein		IN	VARCHAR2,
	p_wght_neighborhood		IN	NUMBER,
	p_local_attach_threshold	IN	NUMBER,
	p_foreign_attach_threshold	IN	NUMBER,
	p_is_core			IN OUT	VARCHAR2,
	p_error_code			IN OUT	VARCHAR2
	)
RETURN BOOLEAN;
------------------------------------------------------------------------------------


FUNCTION fn_pop_attachments(
	p_graph_code		IN	VARCHAR2,
	p_error_code		IN OUT	VARCHAR2
	)
RETURN BOOLEAN
IS

	CURSOR c_noncores
	IS
		SELECT a.cluster_id, a.protein
		FROM iter_cluster_proteins a
		WHERE graph_code = p_graph_code
		AND is_core IN ('X')
		ORDER BY cluster_id, protein;


	CURSOR c_target_clusters
	IS
		SELECT m.cluster_id
		FROM iter_cluster_master m
		WHERE graph_code = p_graph_code
		ORDER BY cluster_id;


	l_local_attach_threshold	NUMBER(4,3);
	l_foreign_attach_threshold	NUMBER(4,3);
	l_is_core			VARCHAR2(1) := '#';
	l_wght_neighborhood		NUMBER(10,4) := 0;
	
BEGIN

	BEGIN
		SELECT  local_attach_threshold,
		        foreign_attach_threshold
		INTO 	l_local_attach_threshold,
			l_foreign_attach_threshold
		FROM    iter_mclca_param
		WHERE   graph_code = p_graph_code;
	EXCEPTION
		WHEN NO_DATA_FOUND
		THEN
			l_local_attach_threshold   := 0.5;
			l_foreign_attach_threshold := 0.5;
	END;
	
	
	FOR eachnoncore IN c_noncores
	LOOP
	
		SELECT SUM(edge_weight)
		INTO l_wght_neighborhood
		FROM iter_protein_graph
		WHERE graph_code = p_graph_code
		AND (protein1 = eachnoncore.protein OR protein2 = eachnoncore.protein);
	
		FOR eachtargetcluster IN c_target_clusters
		LOOP
			IF NOT fn_process_attachments(
				p_graph_code,
				eachnoncore.cluster_id,
				eachtargetcluster.cluster_id,
				eachnoncore.protein,
				l_wght_neighborhood,
				l_local_attach_threshold,
				l_foreign_attach_threshold,
				l_is_core,
				p_error_code
				)
			THEN
				RETURN FALSE;
			END IF;
			
			IF l_is_core = 'A'
			THEN
				UPDATE iter_cluster_proteins b
				SET is_core = l_is_core
				WHERE graph_code = p_graph_code
				AND cluster_id = eachnoncore.cluster_id
				AND protein = eachnoncore.protein;
				
				IF SQL%ROWCOUNT = 0
				THEN
					INSERT INTO iter_cluster_proteins (
						graph_code,
						cluster_id,
						protein,
						is_core
						)
					VALUES (
						p_graph_code,
						eachtargetcluster.cluster_id,
						eachnoncore.protein,
						l_is_core
						);
				END IF;
			END IF;
		
		END LOOP;
	
	END LOOP;


RETURN TRUE;

EXCEPTION
	WHEN OTHERS
	THEN
		p_error_code := SQLERRM;
		RETURN FALSE;
END fn_pop_attachments;
------------------------------------------------------------------------------------


FUNCTION fn_process_attachments(
	p_graph_code			IN	VARCHAR2,
	p_protein_cluster_id		IN	NUMBER,
	p_target_cluster_id		IN	NUMBER,
	p_noncore_protein		IN	VARCHAR2,
	p_wght_neighborhood		IN	NUMBER,
	p_local_attach_threshold	IN	NUMBER,
	p_foreign_attach_threshold	IN	NUMBER,
	p_is_core			IN OUT	VARCHAR2,
	p_error_code			IN OUT	VARCHAR2
	)
RETURN BOOLEAN
IS

	CURSOR c_core_proteins (c_cluster_id	IN  NUMBER)
	IS
		SELECT i.protein
		FROM iter_cluster_proteins i
		WHERE graph_code = p_graph_code
		AND cluster_id = c_cluster_id
		AND is_core IN ('C','E')
		ORDER BY protein;
		
	l_wght_interaction	NUMBER(10,4);
	l_wght_sum		NUMBER(10,4) := 0;
	l_similarity		NUMBER(10,4);

BEGIN
	
	FOR eachcore IN c_core_proteins (p_target_cluster_id)
	LOOP
			BEGIN
				SELECT TRUNC(edge_weight,4)
				INTO l_wght_interaction
				FROM iter_protein_graph
				WHERE graph_code = p_graph_code
				AND (
					(protein1 = p_noncore_protein AND protein2 = eachcore.protein)
					OR
					(protein1 = eachcore.protein AND protein2 = p_noncore_protein)
				    )
				AND ROWNUM = 1; -- Data not clean.    
			EXCEPTION
				WHEN NO_DATA_FOUND
				THEN
					l_wght_interaction := 0;
			END;
			l_wght_sum := l_wght_sum + l_wght_interaction;
			
	END LOOP;

	l_similarity := (l_wght_sum)/(p_wght_neighborhood);
	
	IF (
		p_protein_cluster_id = p_target_cluster_id
		AND
		l_similarity >= p_local_attach_threshold
	   )
	THEN
		p_is_core := 'A';
	
	ELSIF (
		p_protein_cluster_id <> p_target_cluster_id
		AND 
		l_similarity >= p_foreign_attach_threshold
	      )
	THEN
		p_is_core := 'A';
	ELSE
		p_is_core := 'X';
	END IF;
		


RETURN TRUE;

EXCEPTION
	WHEN OTHERS
	THEN
		p_error_code := SQLERRM;
		RETURN FALSE;
END fn_process_attachments;
------------------------------------------------------------------------------------


END hier_attach_utils;
/
sho err
/
