# Supplementary material for: MCL-CAw: a refinement of MCL for detecting yeast complexes from weighted PPI networks by incorporating core-attachment structure
Source: BMC Bioinformatics. 2010 Oct 12;11:504. doi: 10.1186/1471-2105-11-504 (PMC2965181; doi:10.1186/1471-2105-11-504)
Supplement: Additional files 2 — The MCL-CAw software package: The source code and installation details for the MCL-CAw software. [file 1471-2105-11-504-S2.ZIP › Additional_files_2/SQL/hier_attach_utils1.sql]

/*
The MCL-CAw software
Developed by Sriganesh Srihari
RAS Research Group headed by Assoc/Prof Hon Wai Leong
School of Computing
National University of Singapore

Last modified: 13-May-2010.

This source code is made avaliable for free for non-commericial purposes.
Contact: sriganesh.m.s@gmail.com

*/

CREATE OR REPLACE PACKAGE BODY hier_attach_utils
AS


FUNCTION fn_process_attachments(
		p_graph_code			IN	VARCHAR2,
		p_donor_cluster_id		IN	NUMBER,
		p_noncore_protein		IN	VARCHAR2,
		p_acceptor_cluster_id		IN	NUMBER,
		p_acceptor_core_size		IN	NUMBER,
		p_acceptor_core_interactions	IN	NUMBER,
		p_alpha_local			IN	NUMBER,
		p_alpha_foreign			IN	NUMBER,
		p_gamma				IN	NUMBER,
		p_is_core			IN OUT	VARCHAR2,
		p_error_code			IN OUT  VARCHAR2
		)
RETURN BOOLEAN;
----------------------------------------------------------


FUNCTION fn_pop_attachments(
	p_graph_code		IN	VARCHAR2,
	p_error_code		IN OUT	VARCHAR2
	)
RETURN BOOLEAN
IS

	CURSOR c_non_cores
	IS
		SELECT a.cluster_id, a.protein
		FROM iter_cluster_proteins a
		WHERE graph_code = p_graph_code
		AND is_core IN ('X')
		ORDER BY a.cluster_id, a.protein;
		
	
	CURSOR c_acceptor_clusters
	IS
		SELECT m.cluster_id,
		       m.no_of_cores,
		       m.core_interactions
		FROM iter_cluster_master m
		WHERE graph_code = p_graph_code
		AND   m.is_noisy = 'N'
		ORDER BY m.cluster_id;

	
	
	l_core_size		NUMBER(4);
	l_core_interactions 	NUMBER(10,4);
	l_is_core		VARCHAR2(1) := '#';
	l_alpha_local		NUMBER(4,3);
	l_alpha_foreign		NUMBER(4,3);
	l_gamma			NUMBER(4,3);
	
	
BEGIN

	BEGIN
		SELECT  alpha_local,
		        alpha_foreign,
		        gamma
		INTO	l_alpha_local,
			l_alpha_foreign,
			l_gamma
		FROM	iter_mclca_param
		WHERE	graph_code = p_graph_code;
	EXCEPTION
		WHEN NO_DATA_FOUND
		THEN
			l_alpha_local := 1;
			l_alpha_foreign := 1.5;
			l_gamma := 0.5;
	END;


	FOR eachnoncore IN c_non_cores
	LOOP			
			
		FOR eachacceptor IN c_acceptor_clusters
		LOOP
			IF NOT fn_process_attachments(
				p_graph_code,
				eachnoncore.cluster_id,
				eachnoncore.protein,
				eachacceptor.cluster_id,				
				eachacceptor.no_of_cores,
				eachacceptor.core_interactions,
				l_alpha_local,
				l_alpha_foreign,
				l_gamma,
				l_is_core,
				p_error_code
				)
			THEN
				RETURN FALSE;
			END IF;
				
			IF l_is_core = 'A'
			THEN
				IF (eachacceptor.cluster_id = eachnoncore.cluster_id)
				THEN
				
					UPDATE iter_cluster_proteins
					SET is_core = 'A'
					WHERE graph_code = p_graph_code
					AND cluster_id = eachacceptor.cluster_id
					AND protein = eachnoncore.protein; -- Acceptor and donor clusters are the same.
				ELSE
					BEGIN			
						INSERT INTO iter_cluster_proteins (
							graph_code,
							cluster_id,
							protein,
							is_core
							)
						VALUES (
							p_graph_code,
							eachacceptor.cluster_id,
							eachnoncore.protein,
							'A'
							);				
					EXCEPTION
						WHEN DUP_VAL_ON_INDEX
						THEN
							UPDATE iter_cluster_proteins
							SET is_core = 'A'
							WHERE graph_code = p_graph_code
							AND cluster_id = eachacceptor.cluster_id
							AND protein = eachnoncore.protein;
					END;
				END IF;
			END IF;	
		
		END LOOP;
		
	END LOOP;
	
	


RETURN TRUE;

EXCEPTION
	WHEN OTHERS
	THEN
		p_error_code := SQLERRM;
		dbms_output.put_line('Returning false from fn_pop_attachments: '||SQLERRM);
		RETURN FALSE;
END fn_pop_attachments;
----------------------------------------------------------------------------

FUNCTION fn_process_attachments(
		p_graph_code			IN	VARCHAR2,
		p_donor_cluster_id		IN	NUMBER,
		p_noncore_protein		IN	VARCHAR2,
		p_acceptor_cluster_id		IN	NUMBER,
		p_acceptor_core_size		IN	NUMBER,
		p_acceptor_core_interactions	IN	NUMBER,
		p_alpha_local			IN	NUMBER,
		p_alpha_foreign			IN	NUMBER,
		p_gamma				IN	NUMBER,
		p_is_core			IN OUT	VARCHAR2,
		p_error_code			IN OUT  VARCHAR2
		)
RETURN BOOLEAN
IS

		CURSOR c_acceptor_cores
		IS
			SELECT protein
			FROM iter_cluster_proteins
			WHERE graph_code = p_graph_code
			AND cluster_id = p_acceptor_cluster_id
			AND is_core IN ('C','E')
			ORDER BY protein;

		l_wght_interactions		NUMBER(10,4) := 0;
		l_edge_weight			NUMBER(6,4) := 0;
		l_is_core			VARCHAR(1) := '#';
		l_threshold			NUMBER(10,4);

BEGIN


		FOR eachcore IN c_acceptor_cores
		LOOP
		
			BEGIN
				SELECT edge_weight
				INTO l_edge_weight
				FROM iter_protein_graph
				WHERE graph_code = p_graph_code
				AND ( protein1 = eachcore.protein AND protein2 = p_noncore_protein
				      OR
				      protein1 = p_noncore_protein AND protein2 = eachcore.protein
				     )
				AND ROWNUM = 1;
			EXCEPTION
				WHEN NO_DATA_FOUND
				THEN
					l_edge_weight := 0;				
			END;	
			
			l_wght_interactions := l_wght_interactions + l_edge_weight;
			
		END LOOP;
		
		
		IF (l_wght_interactions > 0)
		THEN
			
			IF (p_donor_cluster_id = p_acceptor_cluster_id)
			THEN							
				l_threshold := p_alpha_local*p_acceptor_core_interactions*POWER((p_acceptor_core_size/2),(-1*p_gamma));	
				
			ELSE							
				l_threshold := p_alpha_foreign*p_acceptor_core_interactions*POWER((p_acceptor_core_size/2),(-1*p_gamma));							
			END IF;


			IF (l_wght_interactions >= l_threshold)
			THEN
				l_is_core := 'A';
			ELSE
				l_is_core := 'X';
			END IF;
		ELSE
			l_is_core := 'X';
		END IF;
				
		
		p_is_core := l_is_core;				

RETURN TRUE;

EXCEPTION
	WHEN OTHERS
	THEN
		p_error_code := SQLERRM;
		p_is_core := '#';
		dbms_output.put_line('fn_process_attachments returning false: '||SQLERRM);
		RETURN FALSE;
END fn_process_attachments;
-----------------------------------------------------------------------------


END hier_attach_utils;
/
sho err
/
