# Supplementary material for: MCL-CAw: a refinement of MCL for detecting yeast complexes from weighted PPI networks by incorporating core-attachment structure
Source: BMC Bioinformatics. 2010 Oct 12;11:504. doi: 10.1186/1471-2105-11-504 (PMC2965181; doi:10.1186/1471-2105-11-504)
Supplement: Additional files 2 — The MCL-CAw software package: The source code and installation details for the MCL-CAw software. [file 1471-2105-11-504-S2.ZIP › Additional_files_2/SQL/hier_cluster_utils.sql]

/*
The MCL-CAw software
Developed by Sriganesh Srihari
RAS Research Group headed by Assoc/Prof Hon Wai Leong
School of Computing
National University of Singapore

Last modified: 13-May-2010.

This source code is made avaliable for free for non-commericial purposes.
Contact: sriganesh.m.s@gmail.com

*/

CREATE OR REPLACE PACKAGE BODY hier_cluster_utils
AS

FUNCTION fn_init_cluster_master(
	p_graph_code	IN	VARCHAR2,
	p_error_code	IN OUT	VARCHAR2
		)
RETURN BOOLEAN;
	
FUNCTION fn_init_cluster_proteins(
	p_graph_code	IN 	VARCHAR2,
	p_error_code	IN OUT	VARCHAR2
	)
RETURN BOOLEAN;


----------------------------------------------------------------------
FUNCTION fn_pop_clusters(
	p_graph_code	IN	VARCHAR2,
	p_error_code	IN OUT	VARCHAR2
	)
RETURN BOOLEAN
IS

BEGIN


	/* Reset everything if this is a re-run.*/
	UPDATE iter_cluster_master
	SET no_of_proteins = 0,
	    no_of_cores = 0,
	    cluster_density = 0,
	    core_density = 0,
	    core_interactions = 0,
	    cluster_rank = 9999,
	    wght_avg_in_degree = 0,
	    wght_avg_out_degree = 0,
	    is_noisy = NULL
	WHERE graph_code = p_graph_code;	
	
	UPDATE iter_cluster_proteins
	SET is_core = 'X',
	    wght_in_degree = 0,
	    wght_out_degree = 0
	WHERE graph_code = p_graph_code;


	IF NOT fn_init_cluster_proteins(
		p_graph_code,
		p_error_code
	)
	THEN
		RETURN FALSE;
	END IF;


	IF NOT fn_init_cluster_master(
		p_graph_code,
		p_error_code
	)
	THEN
		RETURN FALSE;
	END IF;


RETURN TRUE;
EXCEPTION
	WHEN OTHERS
	THEN
		dbms_output.put_line('In when others of fn_pop_clusters: '||SQLERRM);
		p_error_code := SQLERRM;
		RETURN FALSE;
END fn_pop_clusters;
----------------------------------------------------------------------


FUNCTION fn_init_cluster_master(
		p_graph_code	IN	VARCHAR2,
		p_error_code	IN OUT	VARCHAR2
		)
RETURN BOOLEAN
IS
	CURSOR c_cluster_master
	IS
		SELECT a.cluster_id
		FROM iter_cluster_master a
		WHERE graph_code = p_graph_code
		ORDER BY cluster_id;


BEGIN
	FOR eachcluster IN c_cluster_master
	LOOP
		IF NOT fn_init_cluster_master_by_id(
			p_graph_code,
			eachcluster.cluster_id,
			p_error_code
			)
		THEN
			RETURN FALSE;
		END IF;
	
	END LOOP;

RETURN TRUE;
EXCEPTION
	WHEN OTHERS
	THEN
		dbms_output.put_line('In when others of fn_init_cluster_master: '||SQLERRM);
		p_error_code := SQLERRM;
		RETURN FALSE;
END fn_init_cluster_master;
----------------------------------------------------------------------

FUNCTION fn_init_cluster_master_by_id(
		p_graph_code	IN	VARCHAR2,
		p_cluster_id	IN	NUMBER,
		p_error_code	IN OUT	VARCHAR2
		)
RETURN BOOLEAN
IS

	l_no_of_proteins	NUMBER(5);
	l_iter_in_degree_sum	NUMBER(10,4) := 0;
	l_iter_out_degree_sum	NUMBER(10,4) := 0;


BEGIN

		SELECT COUNT(UPPER(protein)), 
		       SUM(wght_out_degree),
		       SUM(wght_in_degree)
		INTO l_no_of_proteins,
		     l_iter_out_degree_sum,
		     l_iter_in_degree_sum
		FROM iter_cluster_proteins
		WHERE graph_code = p_graph_code
		AND cluster_id = p_cluster_id;
				
		
		UPDATE iter_cluster_master b
		SET b.no_of_proteins = l_no_of_proteins,
		    b.wght_avg_in_degree = (l_iter_in_degree_sum/l_no_of_proteins),
		    b.wght_avg_out_degree = (l_iter_out_degree_sum/l_no_of_proteins)		    		   
		WHERE b.graph_code = p_graph_code
		AND b.cluster_id = p_cluster_id;

RETURN TRUE;

EXCEPTION
	WHEN OTHERS
	THEN
		p_error_code := 'fn_init_cluster_master_by_id: '||SQLERRM;
		RETURN FALSE;
END fn_init_cluster_master_by_id;
----------------------------------------------------------------------


FUNCTION fn_init_cluster_proteins(
	p_graph_code	IN 	VARCHAR2,
	p_error_code	IN OUT	VARCHAR2
	)
RETURN BOOLEAN
IS
	CURSOR c_iter_cluster_master
	IS
		SELECT cluster_id
		FROM iter_cluster_master
		WHERE graph_code = p_graph_code
		ORDER BY cluster_id;

BEGIN	
	
	FOR eachcluster IN c_iter_cluster_master
	LOOP
		IF NOT fn_init_proteins_by_id(
			p_graph_code,
			eachcluster.cluster_id,
			p_error_code
		)
		THEN
			RETURN FALSE;
		END IF;
			
	END LOOP;

RETURN TRUE;
EXCEPTION
	WHEN OTHERS
	THEN
		p_error_code := SQLERRM;
		RETURN FALSE;
END fn_init_cluster_proteins;

-------------------------------------------------------

FUNCTION fn_init_proteins_by_id(
	p_graph_code	IN 	VARCHAR2,
	p_cluster_id	IN	NUMBER,
	p_error_code	IN OUT	VARCHAR2
	)
RETURN BOOLEAN
IS
	CURSOR c_iter_cluster_proteins
	IS
		SELECT a.*, a.rowid process_rowid
		FROM iter_cluster_proteins a
		WHERE graph_code = p_graph_code
		AND cluster_id = p_cluster_id
		AND NVL(is_core,'X') IN ('X')
		ORDER BY protein;
		
		
	CURSOR c_iter_protein_graph (c_protein IN VARCHAR2)
	IS
		SELECT protein1,
		       protein2,
		       TRUNC(edge_weight,4) wght -- Four decimal precision.
		FROM iter_protein_graph
		WHERE graph_code = p_graph_code
		AND (protein1 = c_protein OR protein2 = c_protein);
	
	
	
	l_protein		VARCHAR2(16);
	l_other_protein		VARCHAR2(16);
	l_exists		NUMBER;
	l_iter_in_degree	NUMBER(10,4) := 0;
	l_iter_out_degree	NUMBER(10,4) := 0;
	

BEGIN

	FOR eachprotein IN c_iter_cluster_proteins
	LOOP
		l_protein := eachprotein.protein;
		
		FOR eachrow IN c_iter_protein_graph(l_protein)
		LOOP
			IF (eachrow.protein1 = l_protein)
			THEN
				l_other_protein := eachrow.protein2;
			ELSE
				l_other_protein := eachrow.protein1;
			END IF;
			
			
			BEGIN
				SELECT 1
				INTO   l_exists
				FROM   iter_cluster_proteins
				WHERE  graph_code = p_graph_code
				AND    cluster_id = p_cluster_id
				AND    protein = l_other_protein;
			EXCEPTION
				WHEN NO_DATA_FOUND
				THEN
					l_exists := 0;
				WHEN TOO_MANY_ROWS
				THEN
					l_exists := 1; -- CYA.
			END;
			
			IF (l_exists = 1)
			THEN
				l_iter_in_degree := l_iter_in_degree + eachrow.wght;
			ELSE
				l_iter_out_degree := l_iter_out_degree + eachrow.wght;
			END IF;			
		
		END LOOP;
		
		UPDATE iter_cluster_proteins b
		SET b.is_core = 'X',
		    wght_in_degree = l_iter_in_degree,
		    wght_out_degree = l_iter_out_degree
		WHERE rowid = eachprotein.process_rowid;
		
		l_iter_in_degree := 0;
		l_iter_out_degree := 0;
		
		
	
	END LOOP;


RETURN TRUE;
EXCEPTION
	WHEN OTHERS
	THEN
		p_error_code := 'fn_init_proteins_by_id: '||SQLERRM;
		RETURN FALSE;
END fn_init_proteins_by_id;
----------------------------------------------------------------------

FUNCTION fn_predicted_clusters(
	p_graph_code		IN	VARCHAR2,
	p_predicted_clusters	IN OUT	NUMBER,
	p_error_code		IN OUT	VARCHAR2
	)
RETURN BOOLEAN
IS
	CURSOR c_predicted_clusters
	IS
		SELECT m.cluster_id, m.rowid process_rowid
		FROM iter_cluster_master m
		WHERE graph_code = p_graph_code;
		
	l_predicted_clusters	NUMBER(4) := 0;
	l_exists		NUMBER(1);

BEGIN

	FOR eachcluster IN c_predicted_clusters
	LOOP
		
		BEGIN
			SELECT 1
			INTO l_exists
			FROM iter_cluster_proteins i
			WHERE i.graph_code = p_graph_code
			AND i.cluster_id = eachcluster.cluster_id
			AND i.is_core IN ('C','E');
		EXCEPTION
			WHEN NO_DATA_FOUND
			THEN
				l_exists := 0;
			WHEN TOO_MANY_ROWS
			THEN
				l_exists := 1;
		END;
		
		IF l_exists = 1
		THEN
			l_predicted_clusters := l_predicted_clusters + 1;
			
			UPDATE iter_cluster_master m
			SET m.is_noisy = 'N'
			WHERE m.rowid = eachcluster.process_rowid;
		ELSE
			
			UPDATE iter_cluster_master m
			SET m.is_noisy = 'Y',
			    m.cluster_density = 0,
			    m.core_density = 0
			WHERE m.rowid = eachcluster.process_rowid;
		END IF;			
		
	END LOOP;
	
	p_predicted_clusters := l_predicted_clusters;

RETURN TRUE;

EXCEPTION
	WHEN OTHERS
	THEN
		p_error_code := SQLERRM;
		RETURN FALSE;
END fn_predicted_clusters;
---------------------------------------------------------------------


FUNCTION fn_update_core_details (
	p_graph_code		IN	VARCHAR2,
	p_error_code		IN OUT	VARCHAR2
	)
RETURN BOOLEAN
IS

	CURSOR c_predicted_clusters
	IS
		SELECT m.cluster_id
		FROM iter_cluster_master m
		WHERE m.graph_code = p_graph_code
		AND m.is_noisy = 'N'
		ORDER BY m.cluster_id;

	CURSOR c_cluster_proteins1 (c_cluster_id IN NUMBER)
	IS
		SELECT i.protein, i.is_core
		FROM iter_cluster_proteins i
		WHERE i.graph_code = p_graph_code
		AND i.cluster_id = c_cluster_id
		AND i.is_core IN ('C','E')
		ORDER BY i.protein;
		
	CURSOR c_cluster_proteins2 (c_cluster_id IN NUMBER)
	IS
		SELECT i.protein, i.is_core
		FROM iter_cluster_proteins i
		WHERE i.graph_code = p_graph_code
		AND i.cluster_id = c_cluster_id
		AND i.is_core IN ('C','E')
		ORDER BY i.protein;		

	l_protein1			VARCHAR2(16) := '#';
	l_protein2			VARCHAR2(16) := '#';
	l_edge_weight			NUMBER(6,4);
	l_wght_core_interaction		NUMBER(10,4) := 0;
	l_core_size			NUMBER(4) := 0;
	l_core_score			NUMBER(10,4);
	
	
	
BEGIN
	FOR eachcluster IN c_predicted_clusters
	LOOP
	
		FOR eachprotein1 IN c_cluster_proteins1 (eachcluster.cluster_id)
		LOOP
		
			l_protein1 := eachprotein1.protein;
			l_core_size := l_core_size + 1;
			
			FOR eachprotein2 IN c_cluster_proteins2 (eachcluster.cluster_id)
			LOOP
				l_protein2 := eachprotein2.protein;
				
				
				IF l_protein1 <> l_protein2
				THEN
					BEGIN
						SELECT TRUNC(edge_weight,4)
						INTO l_edge_weight
						FROM iter_protein_graph
						WHERE graph_code = p_graph_code
						AND ( 
							protein1 = l_protein1 AND protein2 = l_protein2
							OR
							protein1 = l_protein2 AND protein2 = l_protein1
						    )
						AND ROWNUM = 1; -- Data not clean.
					EXCEPTION
						WHEN NO_DATA_FOUND
						THEN
							l_edge_weight := 0;
					END;
					
					l_wght_core_interaction := l_wght_core_interaction + l_edge_weight;
										 												
				END IF;			
			
			END LOOP;
		
		END LOOP;

		IF l_core_size > 1
		THEN
			l_core_score := (l_wght_core_interaction)/(l_core_size*(l_core_size - 1));			
		ELSE
			l_core_score := 0; /* Clusters with only one core can be ranked right below. */
		END IF;	
			
		
		l_wght_core_interaction := 0.5*l_wght_core_interaction; /* Double-counted.*/	
			
		UPDATE iter_cluster_master m
		SET m.no_of_cores = l_core_size,
		    m.core_interactions = l_wght_core_interaction,
		    m.core_density = l_core_score
		WHERE m.graph_code = p_graph_code
		AND m.cluster_id = eachcluster.cluster_id;
		
		l_wght_core_interaction := 0;
		l_core_size := 0;
	
	END LOOP;


RETURN TRUE;

EXCEPTION
	WHEN OTHERS
	THEN
		p_error_code := SQLERRM;
		RETURN FALSE;
END fn_update_core_details;
--------------------------------------------------------------------


FUNCTION fn_update_cluster_details(
	p_graph_code		IN	VARCHAR2,
	p_error_code		IN OUT	VARCHAR2
	)
RETURN BOOLEAN
IS

	CURSOR c_predicted_clusters
	IS
		SELECT m.cluster_id
		FROM iter_cluster_master m
		WHERE m.graph_code = p_graph_code
		AND m.is_noisy = 'N'
		ORDER BY m.cluster_id;

	CURSOR c_cluster_proteins1 (c_cluster_id IN NUMBER)
	IS
		SELECT i.protein, i.is_core
		FROM iter_cluster_proteins i
		WHERE i.graph_code = p_graph_code
		AND i.cluster_id = c_cluster_id
		AND i.is_core IN ('C','E','A')
		ORDER BY i.protein;
		
	CURSOR c_cluster_proteins2 (c_cluster_id IN NUMBER)
	IS
		SELECT i.protein, i.is_core
		FROM iter_cluster_proteins i
		WHERE i.graph_code = p_graph_code
		AND i.cluster_id = c_cluster_id
		AND i.is_core IN ('C','E','A')
		ORDER BY i.protein;		

	CURSOR c_cluster_rank (c_min_clus_size IN NUMBER)
	IS
		SELECT m.cluster_id,
		       m.cluster_density,
		       m.rowid process_rowid
		FROM iter_cluster_master m
		WHERE graph_code = p_graph_code
		AND no_of_proteins >= c_min_clus_size -- CHANGED_HERE.
		AND is_noisy = 'N'
		ORDER BY m.cluster_density DESC;
		
		

	l_protein1			VARCHAR2(16) := '#';
	l_protein2			VARCHAR2(16) := '#';
	l_edge_weight			NUMBER(6,4);
	l_wght_interaction		NUMBER(10,4) := 0;
	l_cluster_score			NUMBER(10,4);
	l_cluster_size			NUMBER(4) := 0;
	l_cluster_rank			NUMBER(4) := 0;
	l_min_clus_size			NUMBER(2) := 4; -- CHANGED_HERE.
	
	

BEGIN
	FOR eachcluster IN c_predicted_clusters
	LOOP
		FOR eachprotein1 IN c_cluster_proteins1 (eachcluster.cluster_id)
		LOOP
			l_protein1 := eachprotein1.protein;
			l_cluster_size := l_cluster_size + 1;
			
			FOR eachprotein2 IN c_cluster_proteins2 (eachcluster.cluster_id)
			LOOP
				l_protein2 := eachprotein2.protein;
				
				IF l_protein1 <> l_protein2
				THEN
					BEGIN
						SELECT TRUNC(edge_weight,4)
						INTO l_edge_weight
						FROM iter_protein_graph
						WHERE graph_code = p_graph_code
						AND ( 
							protein1 = l_protein1 AND protein2 = l_protein2
							OR
							protein1 = l_protein2 AND protein2 = l_protein1
						    )
						AND ROWNUM = 1; -- Data not clean.
					EXCEPTION
						WHEN NO_DATA_FOUND
						THEN
							l_edge_weight := 0;
					END;
					
					l_wght_interaction := l_wght_interaction + l_edge_weight;
					
					 												
				END IF;
			END LOOP;	
		END LOOP;
		
		
				
		IF l_cluster_size > 1
		THEN
			l_cluster_score := (l_wght_interaction)/(l_cluster_size*(l_cluster_size - 1));			
		ELSE
			l_cluster_score := 0; /* Clusters with only one core can be ranked right below. */
		END IF;	
			
		
		UPDATE iter_cluster_master m
		SET m.cluster_density = l_cluster_score,
		    m.no_of_proteins = l_cluster_size		    
		WHERE graph_code = p_graph_code
		AND cluster_id = eachcluster.cluster_id;
		
		l_wght_interaction := 0;		
		l_cluster_size := 0;		
	
	END LOOP;


	UPDATE iter_cluster_master
	SET cluster_rank = 9999
	WHERE graph_code = p_graph_code;
	
	

	FOR eachcluster IN c_cluster_rank (l_min_clus_size)
	LOOP
		l_cluster_rank := l_cluster_rank + 1;

		UPDATE iter_cluster_master c
		SET c.cluster_rank = l_cluster_rank
		WHERE c.rowid = eachcluster.process_rowid;


	END LOOP;
	


RETURN TRUE;

EXCEPTION
	WHEN OTHERS
	THEN
		p_error_code := SQLERRM;
		dbms_output.put_line('fn_update_cluster_details returned false: '||SQLERRM);
		RETURN FALSE;
END fn_update_cluster_details;
---------------------------------------------------------------------


FUNCTION fn_populate_complex(
	p_graph_code		IN	VARCHAR2,
	p_cluster_id		IN	NUMBER,
	p_error_code		IN OUT	VARCHAR2
	)
RETURN BOOLEAN
IS

	CURSOR c_cluster1
	IS
		SELECT 	protein
		FROM 	iter_cluster_proteins
		WHERE 	graph_code = p_graph_code
		AND 	cluster_id = p_cluster_id
		AND 	is_core IN ('C','E','A')
		ORDER BY protein;
		
		
	CURSOR c_cluster2
	IS
		SELECT 	protein
		FROM 	iter_cluster_proteins
		WHERE 	graph_code = p_graph_code
		AND 	cluster_id = p_cluster_id
		AND 	is_core IN ('C','E','A')
		ORDER BY protein;
		

	
	l_protein1		VARCHAR2(16) := '#';
	l_protein2		VARCHAR2(16) := '#';
	l_exists		NUMBER(1)    := 0;
	
	
BEGIN

	FOR eachprotein1 IN c_cluster1
	LOOP
		l_protein1 := eachprotein1.protein;
	
		FOR eachprotein2 IN c_cluster2
		LOOP
			l_protein2 := eachprotein2.protein;
			
			IF (l_protein1 <> l_protein2)
			THEN
				BEGIN
					SELECT	1
					INTO	l_exists
					FROM 	iter_protein_graph
					WHERE	graph_code = p_graph_code
					AND	(protein1 = l_protein1 AND protein2 = l_protein2);						
					
				EXCEPTION
					WHEN NO_DATA_FOUND
					THEN
						l_exists := 0;
					WHEN TOO_MANY_ROWS
					THEN
						l_exists := 1; -- CYA!!
				END;
				
				IF (l_exists = 1)
				THEN
					dbms_output.put_line(l_protein1||' '||'pp'||' '||l_protein2);
				END IF;
												
			END IF;
	
		END LOOP;
	
	END LOOP;


RETURN TRUE;

EXCEPTION
	WHEN OTHERS
	THEN
		p_error_code := SQLERRM;
		RETURN FALSE;
END fn_populate_complex;
---------------------------------------------------------------------


END hier_cluster_utils;
/
sho err
/
