# Supplementary material for: MCL-CAw: a refinement of MCL for detecting yeast complexes from weighted PPI networks by incorporating core-attachment structure
Source: BMC Bioinformatics. 2010 Oct 12;11:504. doi: 10.1186/1471-2105-11-504 (PMC2965181; doi:10.1186/1471-2105-11-504)
Supplement: Additional files 2 — The MCL-CAw software package: The source code and installation details for the MCL-CAw software. [file 1471-2105-11-504-S2.ZIP › Additional_files_2/SQL/hier_complex_analysis.sql]

/*
The MCL-CAw software
Developed by Sriganesh Srihari
RAS Research Group headed by Assoc/Prof Hon Wai Leong
School of Computing
National University of Singapore

Last modified: 13-May-2010.

This source code is made avaliable for free for non-commericial purposes.
Contact: sriganesh.m.s@gmail.com

*/

CREATE OR REPLACE PACKAGE BODY hier_complex_analysis
AS

TYPE precision_recall_table IS TABLE OF iter_precision_recall%ROWTYPE
INDEX BY BINARY_INTEGER;

FUNCTION fn_derivable_complexes(
	p_graph_code		IN	VARCHAR2,
	p_benchmark		IN	VARCHAR2,
	p_min_complex_size	IN	NUMBER,
	p_derivable_complexes	IN OUT	NUMBER,
	p_error_code		IN OUT	VARCHAR2
	)
RETURN BOOLEAN;

FUNCTION fn_Precision_vs_Recall_MCLCA(
	p_graph_code		IN	VARCHAR2,
	p_method		IN	VARCHAR2,
	p_accuracy_threshold	IN	NUMBER,
	p_error_code		IN OUT	VARCHAR2
	)
RETURN BOOLEAN;

FUNCTION fn_Precision_vs_Recall_Others(
	p_graph_code		IN	VARCHAR2,
	p_method		IN	VARCHAR2,
	p_accuracy_threshold	IN	NUMBER,
	p_error_code		IN OUT	VARCHAR2
	)
RETURN BOOLEAN;
---------------------------------------------------------------------


FUNCTION fn_Precision_vs_Recall(
	p_graph_code		IN	VARCHAR2,
	p_method		IN	VARCHAR2,
	p_accuracy_threshold	IN	NUMBER,
	p_error_code		IN OUT	VARCHAR2
	)
RETURN BOOLEAN
IS

BEGIN
	IF p_method = 'MCLCA'
	THEN
		IF NOT fn_Precision_vs_Recall_MCLCA(
			p_graph_code,
			p_method,
			p_accuracy_threshold,
			p_error_code
			)
		THEN
			RETURN FALSE;
		END IF;
	ELSIF p_method IN ('MCL','MCLH','CMC','CORE','COACH')
	THEN
		IF NOT fn_Precision_vs_Recall_Others(
			p_graph_code,
			p_method,
			p_accuracy_threshold,
			p_error_code
			)
		THEN
			RETURN FALSE;
		END IF;
	
	ELSE
		RETURN FALSE;
	
	END IF;
	

RETURN TRUE;

EXCEPTION
	WHEN OTHERS
	THEN
		p_error_code := SQLERRM;
		RETURN FALSE;
END fn_Precision_vs_Recall;
---------------------------------------------------------------------


FUNCTION fn_Precision_vs_Recall_MCLCA(
	p_graph_code		IN	VARCHAR2,
	p_method		IN	VARCHAR2,
	p_accuracy_threshold	IN	NUMBER,
	p_error_code		IN OUT	VARCHAR2
	)
RETURN BOOLEAN
IS

	l_derivable_complexes		NUMBER(4);
	l_benchmark			VARCHAR2(10);
	l_min_complex_size		NUMBER(1) := 3;
	l_accuracy_method		VARCHAR2(10);
	l_plot_index			NUMBER(4);
	l_max_clusters			NUMBER(4);
	l_derived_complexes		NUMBER(7,3);
	l_matched_clusters		NUMBER(7,3);
	l_accuracy_threshold		NUMBER(4,3);
	l_precision			NUMBER(4,3);
	l_recall			NUMBER(4,3);
	l_precision_recall_table	precision_recall_table;
	l_index				NUMBER(5) := 0;
	l_min_cluster_size		NUMBER(2) := 4; -- CHANGED_HERE.

BEGIN

	
	
	SELECT COUNT(1)
	INTO l_max_clusters
	FROM iter_cluster_master
	WHERE graph_code = p_graph_code
	AND is_noisy = 'N'
	AND NVL(cluster_rank,9999) < 9999; -- CHANGED_HERE.
	
	
	
	l_accuracy_method := 'JACCARD';
	l_accuracy_threshold := p_accuracy_threshold;
	
	
	FOR i IN 1..3 /* Analysis for three benchmarks. */
	LOOP
		IF i = 1
		THEN	
			l_benchmark := 'WODAK';
		ELSIF i = 2
		THEN
			l_benchmark := 'ALOY';
		ELSIF i = 3
		THEN
			l_benchmark := 'MIPS';
		END IF;
		
	
		IF NOT fn_derivable_complexes(
			p_graph_code,
			l_benchmark,
			l_min_complex_size,
			l_derivable_complexes,
			p_error_code
			)
		THEN
			RETURN FALSE;
		END IF;

		DELETE FROM iter_precision_recall
		WHERE graph_code = p_graph_code
		AND detection_method = p_method
		AND benchmark = l_benchmark;

		l_precision_recall_table.DELETE;
		l_index := 0;
		
		FOR l_plot_index IN 1..l_max_clusters
		LOOP

			/*
			SELECT NVL(SUM(max_jaccard),0)
			INTO l_derived_complexes
			FROM (
				SELECT complex_id, MAX(accuracy_jaccard) max_jaccard
				FROM iter_complexes_mclca
				WHERE graph_code = p_graph_code
				AND benchmark = l_benchmark
				AND no_cluster_proteins >= l_min_cluster_size -- CHANGED_HERE.				
				AND accuracy_jaccard >= l_accuracy_threshold
				AND cluster_id IN (			
					SELECT m.cluster_id 
					FROM iter_cluster_master m
					WHERE graph_code = p_graph_code
					AND m.is_noisy = 'N'
					AND NVL(m.cluster_rank,9999) <= l_plot_index
					)
				GROUP BY complex_id
			);


			SELECT NVL(SUM(accuracy_jaccard),0)
			INTO l_matched_clusters
			FROM iter_complexes_mclca
			WHERE graph_code = p_graph_code			
			AND benchmark = l_benchmark
			AND no_cluster_proteins >= l_min_cluster_size -- CHANGED_HERE.				
			AND accuracy_jaccard >= l_accuracy_threshold				
			AND cluster_id IN (	
				SELECT m.cluster_id 
				FROM iter_cluster_master m
				WHERE graph_code = p_graph_code
				AND m.is_noisy = 'N'
				AND NVL(m.cluster_rank,9999) <= l_plot_index
				);

			*/
			
			
			SELECT COUNT(DISTINCT complex_id),
			       COUNT(DISTINCT cluster_id)
			INTO l_derived_complexes,
			     l_matched_clusters
			FROM iter_complexes_mclca
			WHERE graph_code = p_graph_code
			AND benchmark = l_benchmark
			AND no_cluster_proteins >= l_min_cluster_size -- CHANGED_HERE.				
			AND accuracy_jaccard >= l_accuracy_threshold				
			AND cluster_id IN (	
				SELECT m.cluster_id 
				FROM iter_cluster_master m
				WHERE graph_code = p_graph_code
				AND m.is_noisy = 'N'
				AND NVL(m.cluster_rank,9999) <= l_plot_index				
				);
			
			
			
			l_precision := l_matched_clusters/l_plot_index;
			l_recall    := l_derived_complexes/l_derivable_complexes;

			l_index := l_index + 1;
			l_precision_recall_table(l_index).graph_code := p_graph_code;
			l_precision_recall_table(l_index).detection_method := p_method;
			l_precision_recall_table(l_index).benchmark := l_benchmark;
			l_precision_recall_table(l_index).no_predicted_clusters := l_plot_index;
			l_precision_recall_table(l_index).no_matched_clusters := l_matched_clusters;
			l_precision_recall_table(l_index).derivable_complexes := l_derivable_complexes;
			l_precision_recall_table(l_index).derived_complexes := l_derived_complexes;
			l_precision_recall_table(l_index).precision := l_precision;
			l_precision_recall_table(l_index).recall := l_recall;

		END LOOP;
		
		FORALL j IN 1..l_precision_recall_table.COUNT
			INSERT INTO iter_precision_recall
			VALUES l_precision_recall_table(j);
			
	END LOOP;	


RETURN TRUE;

EXCEPTION
	WHEN OTHERS
	THEN
		p_error_code := SQLERRM;
		RETURN FALSE;
END fn_Precision_vs_Recall_MCLCA;
---------------------------------------------------------------------


FUNCTION fn_Precision_vs_Recall_Others(
	p_graph_code		IN	VARCHAR2,
	p_method		IN	VARCHAR2,
	p_accuracy_threshold	IN 	NUMBER,
	p_error_code		IN OUT	VARCHAR2
	)
RETURN BOOLEAN
IS

	l_derivable_complexes		NUMBER(4);
	l_benchmark			VARCHAR2(10);
	l_min_complex_size		NUMBER(1) := 3;
	l_accuracy_method		VARCHAR2(10);
	l_plot_index			NUMBER(4);
	l_max_clusters			NUMBER(4);
	l_derived_complexes		NUMBER(7,3);
	l_matched_clusters		NUMBER(7,3);
	l_accuracy_threshold		NUMBER(4,3);
	l_precision			NUMBER(4,3);
	l_recall			NUMBER(4,3);
	l_precision_recall_table	precision_recall_table;
	l_index				NUMBER(5) := 0;
	l_min_cluster_size		NUMBER(2) := 4; -- CHANGED_HERE.
BEGIN

	
	
	SELECT COUNT(1)
	INTO l_max_clusters
	FROM iter_cluster_master
	WHERE graph_code = p_graph_code
	AND is_noisy = 'N'
	AND NVL(cluster_rank,9999) < 9999;
	
	
	l_accuracy_method := 'JACCARD';
	l_accuracy_threshold := p_accuracy_threshold;
	
	
	FOR i IN 1..3 /* Analysis for three benchmarks. */
	LOOP
		IF i = 1
		THEN
			l_benchmark := 'WODAK';
		ELSIF i = 2
		THEN
			l_benchmark := 'ALOY';
		ELSIF i = 3
		THEN
			l_benchmark := 'MIPS';
		END IF;
		

		IF NOT fn_derivable_complexes(
			p_graph_code,
			l_benchmark,
			l_min_complex_size,
			l_derivable_complexes,
			p_error_code
			)
		THEN
			RETURN FALSE;
		END IF;

		DELETE FROM iter_precision_recall
		WHERE graph_code = p_graph_code
		AND detection_method = p_method
		AND benchmark = l_benchmark;
		
		l_precision_recall_table.DELETE;
		l_index := 0;

		FOR l_plot_index IN 1..l_max_clusters
		LOOP
			
			/*
			SELECT SUM (max_jaccard)
			INTO l_derived_complexes
			FROM (
				SELECT complex_id, MAX(NVL(accuracy_jaccard,0)) max_jaccard
				FROM iter_complexes_others
				WHERE graph_code = p_graph_code
				AND detection_method = p_method
				AND benchmark = l_benchmark
				AND no_cluster_proteins >= l_min_cluster_size -- CHANGED_HERE.				
				AND accuracy_jaccard >= l_accuracy_threshold
				AND cluster_id IN (			
					SELECT m.cluster_id 
					FROM iter_cluster_master m
					WHERE graph_code = p_graph_code
					AND m.is_noisy = 'N'
					AND NVL(m.cluster_rank,9999) <= l_plot_index
					)
				GROUP BY complex_id
			);


			SELECT SUM(NVL(accuracy_jaccard,0))			       
			INTO l_matched_clusters
			FROM iter_complexes_others
			WHERE graph_code = p_graph_code
			AND detection_method = p_method
			AND benchmark = l_benchmark
			AND no_cluster_proteins >= l_min_cluster_size -- CHANGED_HERE.			
			AND accuracy_jaccard >= l_accuracy_threshold				
			AND cluster_id IN (	
				SELECT m.cluster_id 
				FROM iter_cluster_master m
				WHERE graph_code = p_graph_code
				AND m.is_noisy = 'N'
				AND NVL(m.cluster_rank,9999) <= l_plot_index
				);
			*/
			
			
			SELECT COUNT(DISTINCT complex_id),
			       COUNT(DISTINCT cluster_id)
			INTO l_derived_complexes,
			     l_matched_clusters
			FROM iter_complexes_others
			WHERE graph_code = p_graph_code
			AND detection_method = p_method
			AND benchmark = l_benchmark
			AND no_cluster_proteins >= l_min_cluster_size -- CHANGED_HERE.			
			AND accuracy_jaccard >= l_accuracy_threshold				
			AND cluster_id IN (	
				SELECT m.cluster_id 
				FROM iter_cluster_master m
				WHERE graph_code = p_graph_code
				AND m.is_noisy = 'N'
				AND NVL(m.cluster_rank,9999) <= l_plot_index
				);
			

			l_precision := l_matched_clusters/l_plot_index;
			l_recall    := l_derived_complexes/l_derivable_complexes;
			


			l_index := l_index + 1;
			l_precision_recall_table(l_index).graph_code := p_graph_code;
			l_precision_recall_table(l_index).detection_method := p_method;
			l_precision_recall_table(l_index).benchmark := l_benchmark;
			l_precision_recall_table(l_index).no_predicted_clusters := l_plot_index;
			l_precision_recall_table(l_index).no_matched_clusters := l_matched_clusters;
			l_precision_recall_table(l_index).derivable_complexes := l_derivable_complexes;
			l_precision_recall_table(l_index).derived_complexes := l_derived_complexes;
			l_precision_recall_table(l_index).precision := l_precision;
			l_precision_recall_table(l_index).recall := l_recall;
		END LOOP;

		FORALL j IN 1..l_precision_recall_table.COUNT
			INSERT INTO iter_precision_recall
			VALUES l_precision_recall_table(j);

	END LOOP;

RETURN TRUE;

EXCEPTION
	WHEN OTHERS
	THEN
		p_error_code := SQLERRM;
		dbms_output.put_line(l_plot_index||'~'||l_derivable_complexes);
		dbms_output.put_line('Returning false from fn_Precision_vs_Recall_MCL: '||SQLERRM);
		RETURN FALSE;
END fn_Precision_vs_Recall_Others;
---------------------------------------------------------------------


FUNCTION fn_derivable_complexes(
	p_graph_code		IN	VARCHAR2,
	p_benchmark		IN	VARCHAR2,
	p_min_complex_size	IN	NUMBER,
	p_derivable_complexes	IN OUT	NUMBER,
	p_error_code		IN OUT	VARCHAR2
	)
RETURN BOOLEAN
IS

	CURSOR c_Wodak
	IS
		SELECT DISTINCT w.complex_id
		FROM wodak_complex_catalogue w
		ORDER BY complex_id;
		
	CURSOR c_Aloy
	IS
		SELECT DISTINCT a.complex_id
		FROM aloy_complex_catalogue a
		ORDER BY complex_id;
		
	CURSOR c_Mips
	IS
		SELECT DISTINCT m.complex_id
		FROM mips_complex_catalogue m
		ORDER BY complex_id;
		
		
	
	l_protein_count		NUMBER(4);
	l_complex_count		NUMBER(4) := 0;


BEGIN
	IF p_benchmark NOT IN ('WODAK','ALOY','MIPS')
	THEN
		p_error_code := 'UNKNOWN BENCHMARK';
		RETURN FALSE;
	END IF;


	--------------------------------Wodak----------------------------------
	IF p_benchmark = 'WODAK'
	THEN
		
		FOR eachcomplex IN c_Wodak
		LOOP
				
			SELECT COUNT(DISTINCT w.orf_protein)
			INTO   l_protein_count
			FROM   wodak_complex_catalogue w
			WHERE  w.complex_id = eachcomplex.complex_id
			AND  EXISTS (
				SELECT 1
				FROM iter_protein_graph p
				WHERE p.graph_code = p_graph_code
				AND  w.orf_protein IN (p.protein1, p.protein2)
				);
			
			IF l_protein_count >= p_min_complex_size
			THEN
				l_complex_count := l_complex_count + 1;
			END IF;
				
		END LOOP;
		
	END IF;
	
	
	
	--------------------------------Aloy----------------------------------
	IF p_benchmark = 'ALOY'
	THEN
	
		FOR eachcomplex IN c_Aloy
		LOOP
				
			SELECT COUNT(DISTINCT a.orf_protein)
			INTO   l_protein_count
			FROM   aloy_complex_catalogue a
			WHERE  a.complex_id = eachcomplex.complex_id
			AND  EXISTS (
				SELECT 1
				FROM iter_protein_graph p
				WHERE p.graph_code = p_graph_code
				AND  a.orf_protein IN (p.protein1, p.protein2)
				);
			
			IF l_protein_count >= p_min_complex_size
			THEN
				l_complex_count := l_complex_count + 1;
			END IF;
				
		END LOOP;	
	
	END IF;
	
	
	
	--------------------------------Mips----------------------------------
	
	IF p_benchmark = 'MIPS'
	THEN
		FOR eachcomplex IN c_Mips
		LOOP
				
			SELECT COUNT(DISTINCT m.orf_protein)
			INTO   l_protein_count
			FROM   mips_complex_catalogue m
			WHERE  m.complex_id = eachcomplex.complex_id
			AND  EXISTS (
				SELECT 1
				FROM iter_protein_graph p
				WHERE p.graph_code = p_graph_code
				AND  m.orf_protein IN (p.protein1, p.protein2)
				);
			
			IF l_protein_count >= p_min_complex_size
			THEN
				l_complex_count := l_complex_count + 1;
			END IF;
				
		END LOOP;		
	
	END IF;
	
	p_derivable_complexes := l_complex_count;


RETURN TRUE;

EXCEPTION
	WHEN OTHERS
	THEN
		p_error_code := SQLERRM;
		RETURN FALSE;
END fn_derivable_complexes;
---------------------------------------------------------------------


FUNCTION fn_complex_analysis(
	p_graph_code		IN	VARCHAR2,
	p_method		IN	VARCHAR2,
	p_error_code		IN OUT	VARCHAR2
	)
RETURN BOOLEAN
IS

	l_benchmark 				VARCHAR2(10);
	l_accuracy_method			VARCHAR2(10);
	l_accuracy_threshold			NUMBER(4,3);
	l_min_complex_size 			NUMBER(1) := 3;
	l_derivable_complexes_Wodak		NUMBER(4);
	l_derivable_complexes_Aloy		NUMBER(4);
	l_derivable_complexes_Mips		NUMBER(4);

BEGIN


	l_benchmark := 'WODAK';
	IF NOT fn_derivable_complexes(
			p_graph_code,
			l_benchmark,
			l_min_complex_size,
			l_derivable_complexes_Wodak,
			p_error_code
			)
		THEN
			RETURN FALSE;
	END IF;
	
	
	l_benchmark := 'ALOY';
	IF NOT fn_derivable_complexes(
			p_graph_code,
			l_benchmark,
			l_min_complex_size,
			l_derivable_complexes_Aloy,
			p_error_code
			)
		THEN
			RETURN FALSE;
	END IF;
	
	
	l_benchmark := 'MIPS';
	IF NOT fn_derivable_complexes(
			p_graph_code,
			l_benchmark,
			l_min_complex_size,
			l_derivable_complexes_Mips,
			p_error_code
			)
		THEN
			RETURN FALSE;
	END IF;
	

	----------------------------JACCARD-----------------------------------

	l_accuracy_method := 'JACCARD';
	l_accuracy_threshold := 0.4;
	FOR i IN 1..4
	LOOP
		l_benchmark := 'WODAK';	
		IF NOT fn_Recall_Precision(
			p_graph_code,
			p_method,
			l_benchmark,
			l_accuracy_method,
			l_accuracy_threshold,
			l_derivable_complexes_Wodak,
			p_error_code
			)
		THEN
			RETURN FALSE;
		END IF;
		
		l_benchmark := 'ALOY';	
		IF NOT fn_Recall_Precision(
			p_graph_code,
			p_method,
			l_benchmark,
			l_accuracy_method,
			l_accuracy_threshold,
			l_derivable_complexes_Aloy,
			p_error_code
			)
		THEN
			RETURN FALSE;
		END IF;		
		
		l_benchmark := 'MIPS';	
		IF NOT fn_Recall_Precision(
			p_graph_code,
			p_method,
			l_benchmark,
			l_accuracy_method,
			l_accuracy_threshold,
			l_derivable_complexes_Mips,
			p_error_code
			)
		THEN
			RETURN FALSE;
		END IF;		
		
		l_accuracy_threshold := l_accuracy_threshold + 0.1;
	
	END LOOP;

	

RETURN TRUE;

EXCEPTION
	WHEN OTHERS
	THEN
		p_error_code := SQLERRM;
		RETURN FALSE;
END fn_complex_analysis;
---------------------------------------------------------------------


FUNCTION fn_Recall_Precision(
	p_graph_code		IN	VARCHAR2,
	p_method		IN	VARCHAR2,
	p_benchmark		IN	VARCHAR2,
	p_accuracy_method	IN	VARCHAR2,
	p_accuracy_threshold	IN	NUMBER,
	p_derivable_complexes	IN	NUMBER,
	p_error_code		IN OUT	VARCHAR2
	)
RETURN BOOLEAN
IS

	
	l_predicted_clusters	NUMBER(4);
	l_matched_clusters	NUMBER(4);
	l_derived_complexes	NUMBER(4);	
	l_recall		NUMBER(4,3);
	l_precision		NUMBER(4,3);

BEGIN


	DELETE FROM iter_complex_analysis
	WHERE graph_code = p_graph_code
	AND benchmark = p_benchmark
	AND accuracy_method = p_accuracy_method
	AND accuracy_threshold = p_accuracy_threshold;


	SELECT COUNT(1)
	INTO l_predicted_clusters
	FROM iter_cluster_master m
	WHERE m.graph_code = p_graph_code
	AND m.is_noisy = 'N';

	
	
	
	
	IF p_accuracy_method = 'JACCARD'
	THEN
		SELECT COUNT(DISTINCT complex_id)
		INTO l_derived_complexes
		FROM iter_complexes_mclca
		WHERE graph_code = p_graph_code
		AND benchmark = p_benchmark
		AND accuracy_jaccard >= p_accuracy_threshold;
		
		
		SELECT COUNT(DISTINCT cluster_id)
		INTO l_matched_clusters
		FROM iter_complexes_mclca
		WHERE graph_code = p_graph_code
		AND benchmark = p_benchmark
		AND accuracy_jaccard >= p_accuracy_threshold;
	END IF;
	
	IF p_accuracy_method = 'BADER'
	THEN
		SELECT COUNT(DISTINCT complex_id)
		INTO l_derived_complexes
		FROM iter_complexes_mclca
		WHERE graph_code = p_graph_code
		AND benchmark = p_benchmark
		AND accuracy_bader >= p_accuracy_threshold;
		
		
		SELECT COUNT(DISTINCT cluster_id)
		INTO l_matched_clusters
		FROM iter_complexes_mclca
		WHERE graph_code = p_graph_code
		AND benchmark = p_benchmark
		AND accuracy_bader >= p_accuracy_threshold;
	END IF;
	
	
			
	INSERT INTO iter_complex_analysis (		
		graph_code,
		benchmark,
		accuracy_method,
		accuracy_threshold,
		predicted_clusters,
		matched_clusters,
		derivable_complexes,
		derived_complexes,
		precision,
		recall
		)
	VALUES (
		p_graph_code,
		p_benchmark,
		p_accuracy_method,
		p_accuracy_threshold,
		l_predicted_clusters,
		l_matched_clusters,
		p_derivable_complexes,
		l_derived_complexes,
		TRUNC((l_matched_clusters/l_predicted_clusters),3), -- Precision
		TRUNC((l_derived_complexes/p_derivable_complexes),3) -- Recall
		);

RETURN TRUE;

EXCEPTION
	WHEN OTHERS
	THEN
		p_error_code := SQLERRM;
		RETURN FALSE;
END fn_Recall_Precision;
---------------------------------------------------------------------


END hier_complex_analysis;
/
sho err
/
