# Supplementary material for: MCL-CAw: a refinement of MCL for detecting yeast complexes from weighted PPI networks by incorporating core-attachment structure
Source: BMC Bioinformatics. 2010 Oct 12;11:504. doi: 10.1186/1471-2105-11-504 (PMC2965181; doi:10.1186/1471-2105-11-504)
Supplement: Additional files 2 — The MCL-CAw software package: The source code and installation details for the MCL-CAw software. [file 1471-2105-11-504-S2.ZIP › Additional_files_2/SQL/hier_core_utils.sql]

/*
The MCL-CAw software
Developed by Sriganesh Srihari
RAS Research Group headed by Assoc/Prof Hon Wai Leong
School of Computing
National University of Singapore

Last modified: 13-May-2010.

This source code is made avaliable for free for non-commericial purposes.
Contact: sriganesh.m.s@gmail.com

*/

CREATE OR REPLACE PACKAGE BODY hier_core_utils
AS


FUNCTION fn_prelim_cores(
	p_graph_code		IN	VARCHAR2,
	p_core_cut_off		IN	NUMBER,
	p_error_code		IN OUT	VARCHAR2
	)
RETURN BOOLEAN;

FUNCTION fn_prelim_core_by_id (
	p_graph_code		IN	VARCHAR2,
	p_cluster_id		IN	NUMBER,
	p_core_cut_off		IN	NUMBER,
	p_error_code		IN OUT	VARCHAR2
	)
RETURN BOOLEAN;


FUNCTION fn_expand_cores(
	p_graph_code		IN	VARCHAR2,
	p_core_cut_off		IN	NUMBER,
	p_error_code		IN OUT	VARCHAR2
	)
RETURN BOOLEAN;


FUNCTION fn_process_noncores(
	p_graph_code		IN	VARCHAR2,
	p_cluster_id		IN 	VARCHAR2,
	p_no_noncores		IN OUT	NUMBER,
	p_error_code		IN OUT	VARCHAR
	)
RETURN BOOLEAN;

FUNCTION fn_pop_avg_coach_degree (
	p_graph_code		IN	VARCHAR2,
	p_cluster_id		IN	NUMBER,
	p_no_noncores		IN	NUMBER,
	p_avg_coach_degree	IN OUT	NUMBER,
	p_error_code		IN OUT	VARCHAR2
	)
RETURN BOOLEAN;

FUNCTION fn_pop_new_cores(
	p_graph_code		IN	VARCHAR2,
	p_cluster_id		IN	NUMBER,
	p_avg_coach_degree	IN	NUMBER,
	p_core_cut_off		IN	NUMBER,
	p_error_code		IN OUT	VARCHAR2
	)
RETURN BOOLEAN;

-------------------------------------------------------------------------


FUNCTION fn_pop_cores(
	p_graph_code	IN	VARCHAR2,
	p_error_code	IN OUT	VARCHAR2
	)
RETURN BOOLEAN
IS

	l_expand_clusters	VARCHAR2(1);
	l_core_cut_off		NUMBER(4,3);

BEGIN

	BEGIN
		SELECT  core_cut_off,
			expand_clusters			
		INTO	l_core_cut_off,
			l_expand_clusters
		FROM 	iter_mclca_param
		WHERE	graph_code = p_graph_code;
	EXCEPTION
		WHEN NO_DATA_FOUND
		THEN
			l_core_cut_off := 0.5;
			l_expand_clusters := 'Y';
	END;
		

	IF NOT fn_prelim_cores(
		p_graph_code,
		l_core_cut_off,
		p_error_code
	)
	THEN
		RETURN FALSE;
	END IF;
	
	IF (l_expand_clusters = 'Y')
	THEN
		IF NOT fn_expand_cores(
			p_graph_code,
			l_core_cut_off,
			p_error_code
		)
		THEN
			RETURN FALSE;
		END IF;
	END IF;
	
	
	
RETURN TRUE;

EXCEPTION
	WHEN OTHERS
	THEN
		p_error_code := SQLERRM;
		dbms_output.put_line('In WO of fn_pop_cores: '||SQLERRM);
		RETURN FALSE;
END fn_pop_cores;
-------------------------------------------------------------------------


FUNCTION fn_prelim_cores(
	p_graph_code		IN	VARCHAR2,
	p_core_cut_off		IN	NUMBER,
	p_error_code		IN OUT	VARCHAR2
	)
RETURN BOOLEAN
IS

	CURSOR c_clusters
	IS
		SELECT a.cluster_id
		FROM iter_cluster_master a
		WHERE graph_code = p_graph_code
		ORDER BY cluster_id;

BEGIN
	FOR eachcluster IN c_clusters
	LOOP
	
		IF NOT fn_prelim_core_by_id(
			p_graph_code,
			eachcluster.cluster_id,
			p_core_cut_off,
			p_error_code
			)
		THEN
			RETURN FALSE;
		END IF;
			
	END LOOP;

RETURN TRUE;

EXCEPTION
	WHEN OTHERS
	THEN
		p_error_code := SQLERRM;
		dbms_output.put_line('In WO of fn_prelim_cores: '||SQLERRM);
		RETURN FALSE;		
END fn_prelim_cores;
-------------------------------------------------------------------------

FUNCTION fn_prelim_core_by_id (
	p_graph_code		IN	VARCHAR2,
	p_cluster_id		IN	NUMBER,
	p_core_cut_off		IN	NUMBER,
	p_error_code		IN OUT	VARCHAR2
	)
RETURN BOOLEAN
IS

	CURSOR c_proteins 
	IS
		SELECT a.*, a.rowid process_rowid
		FROM iter_cluster_proteins a
		WHERE graph_code = p_graph_code
		AND cluster_id = p_cluster_id
		ORDER BY protein;

	l_avg_in_degree		NUMBER(10,4);
	l_avg_out_degree	NUMBER(10,4);

BEGIN
	
	SELECT wght_avg_in_degree,
	       wght_avg_out_degree
	INTO l_avg_in_degree,
	     l_avg_out_degree
	FROM iter_cluster_master
	WHERE graph_code = p_graph_code
	AND cluster_id = p_cluster_id;	
	
	FOR eachprotein IN c_proteins
	LOOP
		IF (
			(eachprotein.wght_in_degree >= p_core_cut_off*l_avg_in_degree)
		  	AND	
		  	(eachprotein.wght_in_degree > eachprotein.wght_out_degree)
		  )
		THEN
			UPDATE iter_cluster_proteins b
			SET b.is_core = 'C'
			WHERE b.rowid = eachprotein.process_rowid;
		END IF;
	
	END LOOP;

RETURN TRUE;

EXCEPTION
	WHEN OTHERS
	THEN
		p_error_code := SQLERRM;
		RETURN FALSE;
END fn_prelim_core_by_id;
-------------------------------------------------------------------------


FUNCTION fn_expand_cores(
	p_graph_code		IN	VARCHAR2,
	p_core_cut_off		IN	NUMBER,
	p_error_code		IN OUT	VARCHAR2
	)
RETURN BOOLEAN
IS


	CURSOR c_clusters
	IS
		SELECT cluster_id
		FROM iter_cluster_master
		WHERE graph_code = p_graph_code
		ORDER BY cluster_id;

	l_no_noncores 		NUMBER(5);
	l_avg_coach_degree	NUMBER(10,4);

BEGIN

	
	FOR eachcluster IN c_clusters
	LOOP

		IF NOT fn_process_noncores(
			p_graph_code,
			eachcluster.cluster_id,
			l_no_noncores,
			p_error_code
			)
		THEN
			RETURN FALSE;
		END IF;

		IF NOT fn_pop_avg_coach_degree(
			p_graph_code,
			eachcluster.cluster_id,
			l_no_noncores,
			l_avg_coach_degree,
			p_error_code
			)
		THEN
			RETURN FALSE;
		END IF;	
		
		IF NOT fn_pop_new_cores(
			p_graph_code,
			eachcluster.cluster_id,
			l_avg_coach_degree,
			p_core_cut_off,
			p_error_code
			)
		THEN
			RETURN FALSE;
		END IF;
		
	END LOOP;
	
	
RETURN TRUE;

EXCEPTION
	WHEN OTHERS	
	THEN
		p_error_code := SQLERRM;
		dbms_output.put_line('In WO of fn_expand_cores: '||SQLERRM);
		RETURN FALSE;		
END fn_expand_cores;
-------------------------------------------------------------------------


FUNCTION fn_process_noncores(
	p_graph_code		IN	VARCHAR2,
	p_cluster_id		IN 	VARCHAR2,
	p_no_noncores		IN OUT	NUMBER,
	p_error_code		IN OUT	VARCHAR
	)
RETURN BOOLEAN
IS

	CURSOR c_non_cores
	IS
		SELECT a.*, a.rowid process_rowid
		FROM iter_cluster_proteins a
		WHERE graph_code = p_graph_code
		AND cluster_id = p_cluster_id
		AND is_core IN ('X');

	CURSOR c_interactions (c_protein IN VARCHAR2)
	IS
		SELECT protein1, protein2, TRUNC(edge_weight,4) wght
		FROM iter_protein_graph
		WHERE graph_code = p_graph_code
		AND (protein1 = c_protein OR protein2 = c_protein);
		
	l_protein		VARCHAR2(16);	
	l_other_protein		VARCHAR2(16);	
	l_is_core		VARCHAR2(1);
	l_interact_core		NUMBER(10,4) := 0;
	l_interact_noncore	NUMBER(10,4) := 0;
	l_no_noncores		NUMBER(5) := 0;

BEGIN
	FOR eachnoncore IN c_non_cores
	LOOP
		l_protein := eachnoncore.protein;
		l_no_noncores := l_no_noncores + 1;
		
		FOR eachinteraction IN c_interactions(l_protein)
		LOOP
			IF (eachinteraction.protein1 = l_protein)
			THEN
				l_other_protein := eachinteraction.protein2;
			ELSE
				l_other_protein := eachinteraction.protein1;
			END IF;
	
			BEGIN
				SELECT is_core
				INTO l_is_core
				FROM iter_cluster_proteins
				WHERE graph_code = p_graph_code
				AND cluster_id = p_cluster_id
				AND protein = l_other_protein;						
			EXCEPTION
				WHEN NO_DATA_FOUND
				THEN
					l_is_core := '@';
			END;
			
			IF (l_is_core = 'C')
			THEN
				l_interact_core := l_interact_core + eachinteraction.wght;
			ELSIF (l_is_core = 'X')
			THEN
				l_interact_noncore := l_interact_noncore + eachinteraction.wght;
			END IF;
	
		END LOOP;
		
		UPDATE iter_cluster_proteins b
		SET b.wght_in_degree = l_interact_core,
		    b.wght_out_degree = l_interact_noncore
		WHERE b.rowid = eachnoncore.process_rowid;
		
		l_interact_core 	:= 0;
		l_interact_noncore 	:= 0;
	
	END LOOP;	
	
	p_no_noncores 	:= l_no_noncores; 
	
	

RETURN TRUE;

EXCEPTION
	WHEN OTHERS
	THEN
		p_error_code := SQLERRM;
		dbms_output.put_line('In WO of fn_expand_core_by_id: '||SQLERRM);
		RETURN FALSE;		
END fn_process_noncores;
-------------------------------------------------------------------------		

FUNCTION fn_pop_avg_coach_degree (
		p_graph_code		IN	VARCHAR2,
		p_cluster_id		IN	NUMBER,
		p_no_noncores		IN	NUMBER,
		p_avg_coach_degree	IN OUT	NUMBER,
		p_error_code		IN OUT	VARCHAR2
		)
RETURN BOOLEAN
IS
	l_sum_wght_in_degree		NUMBER(10,4);

BEGIN
	
	SELECT SUM(wght_in_degree)
	INTO l_sum_wght_in_degree
	FROM iter_cluster_proteins
	WHERE graph_code = p_graph_code
	AND cluster_id = p_cluster_id
	AND is_core IN ('X');
	
	p_avg_coach_degree := (l_sum_wght_in_degree/p_no_noncores);
	

RETURN TRUE;

EXCEPTION
	WHEN OTHERS
	THEN
		p_error_code := SQLERRM;
		dbms_output.put_line('In WO of fn_pop_avg_coach_degree: '||SQLERRM);
		RETURN FALSE;		
END fn_pop_avg_coach_degree;		
-------------------------------------------------------------------------		

FUNCTION fn_pop_new_cores(
	p_graph_code		IN	VARCHAR2,
	p_cluster_id		IN	NUMBER,
	p_avg_coach_degree	IN	NUMBER,
	p_core_cut_off		IN	NUMBER,
	p_error_code		IN OUT	VARCHAR2
	)
RETURN BOOLEAN
IS

	CURSOR c_non_cores
	IS
		SELECT a.*, a.rowid process_rowid
		FROM iter_cluster_proteins a
		WHERE graph_code = p_graph_code
		AND cluster_id = p_cluster_id
		AND is_core IN ('X')
		ORDER BY protein;
	

BEGIN

	
	FOR eachnoncore IN c_non_cores
	LOOP
		IF(
			--(p_avg_coach_degree > 1)
			--AND
			(eachnoncore.wght_in_degree >= p_core_cut_off*p_avg_coach_degree)	
			AND
			(eachnoncore.wght_in_degree > eachnoncore.wght_out_degree)
		 )
		THEN		
			UPDATE iter_cluster_proteins b
			SET is_core = 'E'
			WHERE b.rowid = eachnoncore.process_rowid;
			
			
		END IF;
	
	END LOOP;

RETURN TRUE;

EXCEPTION
	WHEN OTHERS
	THEN
		p_error_code := SQLERRM;
		dbms_output.put_line('In WO of fn_pop_new_cores: '||SQLERRM);
		RETURN FALSE;		
END fn_pop_new_cores;		
-------------------------------------------------------------------------		


	


END hier_core_utils;
/
sho err
/
