# Supplementary material for: MCL-CAw: a refinement of MCL for detecting yeast complexes from weighted PPI networks by incorporating core-attachment structure
Source: BMC Bioinformatics. 2010 Oct 12;11:504. doi: 10.1186/1471-2105-11-504 (PMC2965181; doi:10.1186/1471-2105-11-504)
Supplement: Additional files 2 — The MCL-CAw software package: The source code and installation details for the MCL-CAw software. [file 1471-2105-11-504-S2.ZIP › Additional_files_2/SQL/hier_match_complexes.sql]

/*
The MCL-CAw software
Developed by Sriganesh Srihari
RAS Research Group headed by Assoc/Prof Hon Wai Leong
School of Computing
National University of Singapore

Last modified: 13-May-2010.

This source code is made avaliable for free for non-commericial purposes.
Contact: sriganesh.m.s@gmail.com

*/

CREATE OR REPLACE PACKAGE BODY hier_match_complexes
AS


TYPE mclca_match_table	IS TABLE OF iter_complexes_mclca%ROWTYPE
INDEX BY BINARY_INTEGER;

TYPE others_match_table	IS TABLE OF iter_complexes_others%ROWTYPE
INDEX BY BINARY_INTEGER;


FUNCTION fn_match_cluster_complex(
	p_graph_code		IN	VARCHAR2,
	p_benchmark		IN	VARCHAR2,
	p_cluster_id		IN	NUMBER,
	p_complex_id		IN	VARCHAR2,
	p_no_cluster_proteins	IN OUT	NUMBER,
	p_no_complex_proteins	IN OUT	NUMBER,
	p_jaccard_accuracy	IN OUT	NUMBER,
	p_bader_accuracy	IN OUT	NUMBER,	
	p_error_code		IN OUT	VARCHAR2
	)
RETURN BOOLEAN;

FUNCTION fn_match_Benchmarks_MCLCA(
	p_graph_code		IN	VARCHAR2,
	p_jaccard_threshold	IN	NUMBER,
	p_bader_threshold	IN	NUMBER,
	p_error_code		IN OUT	VARCHAR2
	)
RETURN BOOLEAN;

FUNCTION fn_match_Benchmarks_others(
	p_graph_code		IN	VARCHAR2,
	p_method		IN	VARCHAR2,
	p_jaccard_threshold	IN	NUMBER,
	p_bader_threshold	IN	NUMBER,
	p_error_code		IN OUT	VARCHAR2
	)
RETURN BOOLEAN;

FUNCTION fn_update_benchmarks (
	p_graph_code		IN	VARCHAR2,
	p_error_code		IN OUT	VARCHAR2
	)
RETURN BOOLEAN;


FUNCTION fn_match_Gavin_cores (
	p_graph_code		IN	VARCHAR2,
	p_method		IN	VARCHAR2,
	p_jaccard_threshold	IN	NUMBER,
	p_error_code		IN OUT	VARCHAR2
	)
RETURN BOOLEAN;

FUNCTION fn_match_cluster_core(
	p_graph_code		IN	VARCHAR2,
	p_benchmark		IN	VARCHAR2,
	p_cluster_id		IN	NUMBER,
	p_core_id		IN	VARCHAR2,
	p_no_cluster_proteins	IN OUT	NUMBER,
	p_no_core_proteins	IN OUT	NUMBER,	
	p_jaccard_accuracy	IN OUT	NUMBER,
	p_error_code		IN OUT	VARCHAR2
	)
RETURN BOOLEAN;

------------------------------------------------------------------------------


FUNCTION fn_match_Benchmarks(
	p_graph_code		IN	VARCHAR2,
	p_method		IN	VARCHAR2,
	p_jaccard_threshold	IN	NUMBER,
	p_bader_threshold	IN	NUMBER,
	p_error_code		IN OUT	VARCHAR2
	)
RETURN BOOLEAN
IS


BEGIN
	
	
	IF NOT fn_update_benchmarks(
		p_graph_code,
		p_error_code
		)
	THEN
		RETURN FALSE;
	END IF;
	
	
	IF p_method = 'MCLCA'
	THEN
		IF NOT fn_match_Benchmarks_MCLCA(
			p_graph_code,
			p_jaccard_threshold,
			p_bader_threshold,
			p_error_code
			)
		THEN
			RETURN FALSE;
		END IF;
		
		
	ELSIF p_method IN ('MCL','MCLH','CMC','CORE','COACH')
	THEN
		UPDATE iter_cluster_master
		SET is_noisy = 'N'
		WHERE graph_code = p_graph_code;
		
		UPDATE iter_cluster_proteins
		SET is_core = 'C'
		WHERE graph_code = p_graph_code;
		
		IF NOT hier_cluster_utils.fn_update_cluster_details (
			p_graph_code,
			p_error_code
			)
		THEN
			RETURN FALSE;
		END IF;
		

		IF NOT fn_match_Benchmarks_others(
			p_graph_code,
			p_method,
			p_jaccard_threshold,
			p_bader_threshold,
			p_error_code
			)
		THEN
			RETURN FALSE;
		END IF;

		
	ELSE
		RETURN FALSE;
	END IF;	
			
	

RETURN TRUE;

EXCEPTION
	WHEN OTHERS
	THEN
		p_error_code := SQLERRM;
		dbms_output.put_line('Returning false from fn_match_Benchmarks: '||SQLERRM);
		RETURN FALSE;
END fn_match_Benchmarks;
------------------------------------------------------------------------------


FUNCTION fn_match_Benchmarks_MCLCA(
	p_graph_code		IN	VARCHAR2,
	p_jaccard_threshold	IN	NUMBER,
	p_bader_threshold	IN	NUMBER,
	p_error_code		IN OUT	VARCHAR2
	)
RETURN BOOLEAN
IS

	CURSOR c_predicted_clusters
	IS
		SELECT m.cluster_id
		FROM iter_cluster_master m
		WHERE graph_code = p_graph_code
		AND NVL(is_noisy,'#') = 'N'
		ORDER BY m.cluster_id;
		
	CURSOR c_Wodak_complexes
	IS
		SELECT DISTINCT w.complex_id, w.complex_name
		FROM Wodak_complex_catalogue w
		ORDER BY w.complex_id;
		
		
	CURSOR c_Aloy_complexes
	IS
		SELECT DISTINCT a.complex_id, a.complex_name
		FROM Aloy_complex_catalogue a
		ORDER BY a.complex_id;
		
		
	CURSOR c_Mips_complexes
	IS
		SELECT DISTINCT a.complex_id, a.complex_name
		FROM Mips_complex_catalogue a
		ORDER BY a.complex_id;		

	l_jaccard_accuracy	NUMBER(4,3);
	l_bader_accuracy	NUMBER(4,3);
	l_mclca_match_table	mclca_match_table;
	l_index			NUMBER(4) := 0;
	l_delta			NUMBER(4,3) := 0.25;
	l_benchmark		VARCHAR2(6);
	l_no_cluster_proteins	NUMBER(4);
	l_no_complex_proteins	NUMBER(4);

BEGIN

	
	---------------WODAK--------------------------
	l_benchmark := 'WODAK';
	DELETE FROM iter_complexes_mclca
	WHERE graph_code = p_graph_code
	AND benchmark = l_benchmark;
	
	
	FOR eachcluster IN c_predicted_clusters
	LOOP
		FOR eachcomplex IN c_Wodak_complexes
		LOOP
			
			IF NOT fn_match_cluster_complex(
				p_graph_code,
				l_benchmark,
				eachcluster.cluster_id,
				eachcomplex.complex_id,
				l_no_cluster_proteins,
				l_no_complex_proteins,
				l_jaccard_accuracy,
				l_bader_accuracy,				
				p_error_code
				)
			THEN
				RETURN FALSE;
			END IF;	
			
			IF (
			    (l_jaccard_accuracy >= p_jaccard_threshold - l_delta)
				OR
			    (l_bader_accuracy >= p_bader_threshold - l_delta)
			   )
			THEN
				l_index := l_index + 1;
				l_mclca_match_table(l_index).graph_code := p_graph_code;
				l_mclca_match_table(l_index).benchmark  := l_benchmark;
				l_mclca_match_table(l_index).cluster_id := eachcluster.cluster_id;
				l_mclca_match_table(l_index).complex_id := eachcomplex.complex_id;
				l_mclca_match_table(l_index).no_cluster_proteins := l_no_cluster_proteins;
				l_mclca_match_table(l_index).no_complex_proteins := l_no_complex_proteins;
				l_mclca_match_table(l_index).complex_name := eachcomplex.complex_name;
				l_mclca_match_table(l_index).accuracy_jaccard := l_jaccard_accuracy;
				l_mclca_match_table(l_index).accuracy_bader := l_bader_accuracy;
			END IF;				
			
		END LOOP;
	END LOOP;

	FORALL i IN 1..l_mclca_match_table.COUNT
		INSERT INTO iter_complexes_mclca
		VALUES l_mclca_match_table(i);


	--------------ALOY--------------------

	l_mclca_match_table.DELETE;
	l_index := 0;
	l_benchmark := 'ALOY';
	DELETE FROM iter_complexes_mclca
	WHERE graph_code = p_graph_code
	AND benchmark = l_benchmark;
	
	FOR eachcluster IN c_predicted_clusters
	LOOP
		FOR eachcomplex IN c_Aloy_complexes
		LOOP

			IF NOT fn_match_cluster_complex(
				p_graph_code,
				l_benchmark,
				eachcluster.cluster_id,
				eachcomplex.complex_id,
				l_no_cluster_proteins,
				l_no_complex_proteins,
				l_jaccard_accuracy,
				l_bader_accuracy,				
				p_error_code
				)
			THEN
				RETURN FALSE;
			END IF;	

			IF (
			    (l_jaccard_accuracy >= p_jaccard_threshold - l_delta)
				OR
			    (l_bader_accuracy >= p_bader_threshold - l_delta)
			   )
			THEN
				l_index := l_index + 1;
				l_mclca_match_table(l_index).graph_code := p_graph_code;
				l_mclca_match_table(l_index).benchmark  := l_benchmark;
				l_mclca_match_table(l_index).cluster_id := eachcluster.cluster_id;
				l_mclca_match_table(l_index).complex_id := eachcomplex.complex_id;
				l_mclca_match_table(l_index).no_cluster_proteins := l_no_cluster_proteins;
				l_mclca_match_table(l_index).no_complex_proteins := l_no_complex_proteins;
				l_mclca_match_table(l_index).complex_name := eachcomplex.complex_name;
				l_mclca_match_table(l_index).accuracy_jaccard := l_jaccard_accuracy;
				l_mclca_match_table(l_index).accuracy_bader := l_bader_accuracy;
			END IF;				

		END LOOP;
	END LOOP;

	FORALL i IN 1..l_mclca_match_table.COUNT
		INSERT INTO iter_complexes_mclca
		VALUES l_mclca_match_table(i);
	
	
	
	--------------------MIPS----------------------------
	l_mclca_match_table.DELETE;
	l_index := 0;
	l_benchmark := 'MIPS';
	DELETE FROM iter_complexes_mclca
	WHERE graph_code = p_graph_code
	AND benchmark = l_benchmark;
	
	FOR eachcluster IN c_predicted_clusters
	LOOP
		FOR eachcomplex IN c_Mips_complexes
		LOOP

			IF NOT fn_match_cluster_complex(
				p_graph_code,
				l_benchmark,
				eachcluster.cluster_id,
				eachcomplex.complex_id,
				l_no_cluster_proteins,
				l_no_complex_proteins,
				l_jaccard_accuracy,
				l_bader_accuracy,				
				p_error_code
				)
			THEN
				RETURN FALSE;
			END IF;	

			IF (
			    (l_jaccard_accuracy >= p_jaccard_threshold - l_delta)
				OR
			    (l_bader_accuracy >= p_bader_threshold - l_delta)
			   )
			THEN
				l_index := l_index + 1;
				l_mclca_match_table(l_index).graph_code := p_graph_code;
				l_mclca_match_table(l_index).benchmark  := l_benchmark;
				l_mclca_match_table(l_index).cluster_id := eachcluster.cluster_id;
				l_mclca_match_table(l_index).complex_id := eachcomplex.complex_id;
				l_mclca_match_table(l_index).no_cluster_proteins := l_no_cluster_proteins;
				l_mclca_match_table(l_index).no_complex_proteins := l_no_complex_proteins;
				l_mclca_match_table(l_index).complex_name := eachcomplex.complex_name;
				l_mclca_match_table(l_index).accuracy_jaccard := l_jaccard_accuracy;
				l_mclca_match_table(l_index).accuracy_bader := l_bader_accuracy;
			END IF;				

		END LOOP;
	END LOOP;

	FORALL i IN 1..l_mclca_match_table.COUNT
		INSERT INTO iter_complexes_mclca
		VALUES l_mclca_match_table(i);
	
	

RETURN TRUE;

EXCEPTION
	WHEN OTHERS
	THEN
		p_error_code := SQLERRM;
		ROLLBACK;
		dbms_output.put_line('Returning false from fn_match_Benchmarks_MCLCA');
		RETURN FALSE;
END fn_match_Benchmarks_MCLCA;
------------------------------------------------------------------------------


FUNCTION fn_match_Benchmarks_others(
	p_graph_code		IN	VARCHAR2,
	p_method		IN	VARCHAR2,
	p_jaccard_threshold	IN	NUMBER,
	p_bader_threshold	IN	NUMBER,
	p_error_code		IN OUT	VARCHAR2
	)
RETURN BOOLEAN
IS

	CURSOR c_predicted_clusters
	IS
		SELECT m.cluster_id
		FROM iter_cluster_master m
		WHERE graph_code = p_graph_code
		AND NVL(is_noisy,'#') = 'N'
		ORDER BY m.cluster_id;
		
	CURSOR c_Wodak_complexes
	IS
		SELECT DISTINCT w.complex_id, w.complex_name
		FROM Wodak_complex_catalogue w
		ORDER BY w.complex_id;
		
		
	CURSOR c_Aloy_complexes
	IS
		SELECT DISTINCT a.complex_id, a.complex_name
		FROM Aloy_complex_catalogue a
		ORDER BY a.complex_id;
		
		
	CURSOR c_Mips_complexes
	IS
		SELECT DISTINCT a.complex_id, a.complex_name
		FROM Mips_complex_catalogue a
		ORDER BY a.complex_id;		

	l_jaccard_accuracy	NUMBER(4,3);
	l_bader_accuracy	NUMBER(4,3);
	l_others_match_table	others_match_table;
	l_index			NUMBER(5) := 0;
	l_delta			NUMBER(4,3) := 0.25;
	l_benchmark		VARCHAR2(6);
	l_no_cluster_proteins	NUMBER(4);
	l_no_complex_proteins	NUMBER(4);

BEGIN

	
	---------------WODAK--------------------------
	l_benchmark := 'WODAK';
	DELETE FROM iter_complexes_others
	WHERE graph_code = p_graph_code
	AND benchmark = l_benchmark
	AND detection_method = p_method;
	
	
	
	FOR eachcluster IN c_predicted_clusters
	LOOP
		FOR eachcomplex IN c_Wodak_complexes
		LOOP
			
			IF NOT fn_match_cluster_complex(
				p_graph_code,
				l_benchmark,
				eachcluster.cluster_id,
				eachcomplex.complex_id,
				l_no_cluster_proteins,
				l_no_complex_proteins,
				l_jaccard_accuracy,
				l_bader_accuracy,				
				p_error_code
				)
			THEN
				RETURN FALSE;
			END IF;	
			
			IF (
			    (l_jaccard_accuracy >= p_jaccard_threshold - l_delta)
				OR
			    (l_bader_accuracy >= p_bader_threshold - l_delta)
			   )
			THEN
				l_index := l_index + 1;
				l_others_match_table(l_index).graph_code := p_graph_code;
				l_others_match_table(l_index).detection_method := p_method;
				l_others_match_table(l_index).benchmark  := l_benchmark;
				l_others_match_table(l_index).cluster_id := eachcluster.cluster_id;				
				l_others_match_table(l_index).complex_id := eachcomplex.complex_id;
				l_others_match_table(l_index).no_cluster_proteins := l_no_cluster_proteins;
				l_others_match_table(l_index).no_complex_proteins := l_no_complex_proteins;
				l_others_match_table(l_index).complex_name := eachcomplex.complex_name;
				l_others_match_table(l_index).accuracy_jaccard := l_jaccard_accuracy;
				l_others_match_table(l_index).accuracy_bader := l_bader_accuracy;
			END IF;				
			
		END LOOP;
	END LOOP;

	FORALL i IN 1..l_others_match_table.COUNT
		INSERT INTO iter_complexes_others
		VALUES l_others_match_table(i);


	--------------ALOY--------------------

	l_others_match_table.DELETE;
	l_index := 0;
	l_benchmark := 'ALOY';
	DELETE FROM iter_complexes_others
	WHERE graph_code = p_graph_code
	AND benchmark = l_benchmark
	AND detection_method = p_method;
	
	FOR eachcluster IN c_predicted_clusters
	LOOP
		FOR eachcomplex IN c_Aloy_complexes
		LOOP

			IF NOT fn_match_cluster_complex(
				p_graph_code,
				l_benchmark,
				eachcluster.cluster_id,
				eachcomplex.complex_id,
				l_no_cluster_proteins,
				l_no_complex_proteins,
				l_jaccard_accuracy,
				l_bader_accuracy,				
				p_error_code
				)
			THEN
				RETURN FALSE;
			END IF;	

			IF (
			    (l_jaccard_accuracy >= p_jaccard_threshold - l_delta)
				OR
			    (l_bader_accuracy >= p_bader_threshold - l_delta)
			   )
			THEN
				l_index := l_index + 1;
				l_others_match_table(l_index).graph_code := p_graph_code;
				l_others_match_table(l_index).benchmark  := l_benchmark;
				l_others_match_table(l_index).detection_method := p_method;
				l_others_match_table(l_index).cluster_id := eachcluster.cluster_id;
				l_others_match_table(l_index).complex_id := eachcomplex.complex_id;
				l_others_match_table(l_index).no_cluster_proteins := l_no_cluster_proteins;
				l_others_match_table(l_index).no_complex_proteins := l_no_complex_proteins;
				l_others_match_table(l_index).complex_name := eachcomplex.complex_name;
				l_others_match_table(l_index).accuracy_jaccard := l_jaccard_accuracy;
				l_others_match_table(l_index).accuracy_bader := l_bader_accuracy;
			END IF;				

		END LOOP;
	END LOOP;

	FORALL i IN 1..l_others_match_table.COUNT
		INSERT INTO iter_complexes_others
		VALUES l_others_match_table(i);
	
	
	
	--------------------MIPS----------------------------
	l_others_match_table.DELETE;
	l_index := 0;
	l_benchmark := 'MIPS';
	DELETE FROM iter_complexes_others
	WHERE graph_code = p_graph_code
	AND benchmark = l_benchmark
	AND detection_method = p_method;
	
	FOR eachcluster IN c_predicted_clusters
	LOOP
		FOR eachcomplex IN c_Mips_complexes
		LOOP

			IF NOT fn_match_cluster_complex(
				p_graph_code,
				l_benchmark,
				eachcluster.cluster_id,
				eachcomplex.complex_id,
				l_no_cluster_proteins,
				l_no_complex_proteins,
				l_jaccard_accuracy,
				l_bader_accuracy,				
				p_error_code
				)
			THEN
				RETURN FALSE;
			END IF;	

			IF (
			    (l_jaccard_accuracy >= p_jaccard_threshold - l_delta)
				OR
			    (l_bader_accuracy >= p_bader_threshold - l_delta)
			   )
			THEN
				l_index := l_index + 1;
				l_others_match_table(l_index).graph_code := p_graph_code;
				l_others_match_table(l_index).benchmark  := l_benchmark;
				l_others_match_table(l_index).detection_method := p_method;
				l_others_match_table(l_index).cluster_id := eachcluster.cluster_id;
				l_others_match_table(l_index).complex_id := eachcomplex.complex_id;
				l_others_match_table(l_index).no_cluster_proteins := l_no_cluster_proteins;
				l_others_match_table(l_index).no_complex_proteins := l_no_complex_proteins;
				l_others_match_table(l_index).complex_name := eachcomplex.complex_name;
				l_others_match_table(l_index).accuracy_jaccard := l_jaccard_accuracy;
				l_others_match_table(l_index).accuracy_bader := l_bader_accuracy;
			END IF;				

		END LOOP;
	END LOOP;

	FORALL i IN 1..l_others_match_table.COUNT
		INSERT INTO iter_complexes_others
		VALUES l_others_match_table(i);
	
	

RETURN TRUE;

EXCEPTION
	WHEN OTHERS
	THEN
		p_error_code := SQLERRM;
		ROLLBACK;
		dbms_output.put_line('Returning false from fn_match_Benchmarks_Others');
		RETURN FALSE;
END fn_match_Benchmarks_others;
------------------------------------------------------------------------------


FUNCTION fn_match_cluster_complex(
	p_graph_code		IN	VARCHAR2,
	p_benchmark		IN	VARCHAR2,
	p_cluster_id		IN	NUMBER,
	p_complex_id		IN	VARCHAR2,
	p_no_cluster_proteins	IN OUT	NUMBER,
	p_no_complex_proteins	IN OUT	NUMBER,	
	p_jaccard_accuracy	IN OUT	NUMBER,
	p_bader_accuracy	IN OUT	NUMBER,
	p_error_code		IN OUT	VARCHAR2
	)
RETURN BOOLEAN
IS

	l_cluster_count		NUMBER(4);
	l_complex_count		NUMBER(4);
	l_shared_count		NUMBER(4);
	l_jaccard_accuracy	NUMBER(4,3);
	l_bader_accuracy	NUMBER(4,3);
	l_min_benchmark_size	NUMBER(2) := 3;
	l_min_cluster_size	NUMBER(2) := 4;-- CHANGED_HERE.


BEGIN


	SELECT COUNT(1)
	INTO l_cluster_count
	FROM iter_cluster_proteins
	WHERE graph_code = p_graph_code
	AND cluster_id = p_cluster_id
	AND is_core IN ('C','E','A');


	IF p_benchmark = 'WODAK'
	THEN
		SELECT COUNT(1)
		INTO l_complex_count
		FROM Wodak_complex_catalogue
		WHERE complex_id = p_complex_id
		AND NVL(delete_stat,'N') = 'N';
						
		
		SELECT COUNT(1)
		INTO l_shared_count
		FROM iter_cluster_proteins i, Wodak_complex_catalogue w
		WHERE i.graph_code = p_graph_code
		AND i.cluster_id = p_cluster_id
		AND w.complex_id = p_complex_id	
		AND ( 
			UPPER(i.protein) IN (UPPER(w.orf_protein), UPPER(w.alias_protein))
		    )
		AND i.is_core IN ('C','E','A');
		
	END IF;
	
	IF p_benchmark = 'ALOY'
	THEN
		SELECT COUNT(1)
		INTO l_complex_count
		FROM Aloy_complex_catalogue
		WHERE complex_id = p_complex_id
		AND NVL(delete_stat,'N') = 'N';			
		
		SELECT COUNT(1)
		INTO l_shared_count
		FROM iter_cluster_proteins i, Aloy_complex_catalogue a
		WHERE i.graph_code = p_graph_code
		AND i.cluster_id = p_cluster_id
		AND a.complex_id = p_complex_id	
		AND ( 
			UPPER(i.protein) IN (UPPER(a.orf_protein))
		    )
		AND i.is_core IN ('C','E','A');
		
	END IF;
	
	IF p_benchmark = 'MIPS'
	THEN
		SELECT COUNT(1)
		INTO l_complex_count
		FROM Mips_complex_catalogue
		WHERE complex_id = p_complex_id
		AND NVL(delete_stat,'N') = 'N';
		
		SELECT COUNT(1)
		INTO l_shared_count
		FROM iter_cluster_proteins i, Mips_complex_catalogue m
		WHERE i.graph_code = p_graph_code
		AND i.cluster_id = p_cluster_id
		AND m.complex_id = p_complex_id	
		AND ( 
			UPPER(i.protein) IN (UPPER(m.orf_protein))
		    )
		AND i.is_core IN ('C','E','A');

	END IF;
	
	
	
	
	IF (l_cluster_count >= l_min_cluster_size AND l_complex_count >= l_min_benchmark_size) -- CHANGED_HERE.
	THEN
		l_jaccard_accuracy := l_shared_count/(l_complex_count + l_cluster_count - l_shared_count);
		l_bader_accuracy   := (l_shared_count*l_shared_count)/(l_complex_count*l_cluster_count);
	ELSE
		l_jaccard_accuracy := 0;
		l_bader_accuracy   := 0;
	END IF;	
	
	p_no_cluster_proteins := l_cluster_count;
	p_no_complex_proteins := l_complex_count;
	p_jaccard_accuracy    := l_jaccard_accuracy;
	p_bader_accuracy      := l_bader_accuracy;


RETURN TRUE;

EXCEPTION
	WHEN OTHERS
	THEN
		p_error_code := SQLERRM;
		dbms_output.put_line('Returning false from fn_match_cluster_complex: '||p_error_code);
		RETURN FALSE;
END fn_match_cluster_complex;
------------------------------------------------------------------------------


FUNCTION fn_update_benchmarks (
	p_graph_code		IN	VARCHAR2,
	p_error_code		IN OUT	VARCHAR2
	)
RETURN BOOLEAN
IS		


BEGIN

	UPDATE wodak_complex_catalogue w
	SET delete_stat = 'N';
	
	UPDATE aloy_complex_catalogue a
	SET delete_stat = 'N';

	UPDATE mips_complex_catalogue m
	SET delete_stat = 'N';
	
	
	UPDATE wodak_complex_catalogue w
	SET delete_stat = 'Y'		
	WHERE NOT EXISTS (
		SELECT 1
		FROM iter_protein_graph p
		WHERE graph_code = p_graph_code
		AND w.orf_protein IN (p.protein1, p.protein2)
	);

	UPDATE aloy_complex_catalogue a
	SET delete_stat = 'Y'		
	WHERE NOT EXISTS (
		SELECT 1
		FROM iter_protein_graph p
		WHERE graph_code = p_graph_code
		AND a.orf_protein IN (p.protein1, p.protein2)
	);


	UPDATE mips_complex_catalogue m
	SET delete_stat = 'Y'		
	WHERE NOT EXISTS (
		SELECT 1
		FROM iter_protein_graph p
		WHERE graph_code = p_graph_code
		AND m.orf_protein IN (p.protein1, p.protein2)
	);
		
	

RETURN TRUE;

EXCEPTION
	WHEN OTHERS
	THEN
		p_error_code := SQLERRM;
		RETURN FALSE;
END fn_update_benchmarks;
----------------------------------------------------------------------------------


FUNCTION fn_match_Gavin_cores (
	p_graph_code		IN	VARCHAR2,
	p_method		IN	VARCHAR2,
	p_jaccard_threshold	IN	NUMBER,
	p_error_code		IN OUT	VARCHAR2
	)
RETURN BOOLEAN
IS

	CURSOR c_predicted_clusters
	IS
		SELECT m.cluster_id
		FROM iter_cluster_master m
		WHERE graph_code = p_graph_code
		AND NVL(is_noisy,'#') = 'N'
		ORDER BY m.cluster_id;


	CURSOR c_Gavin_cores
	IS
		SELECT DISTINCT g.core_id, g.core_name
		FROM Gavin_core_catalogue g
		ORDER BY g.core_id;


	l_jaccard_accuracy	NUMBER(4,3);
	l_mclca_match_table	mclca_match_table;
	l_index			NUMBER(4) := 0;
	l_delta			NUMBER(4,3) := 0.25;
	l_benchmark		VARCHAR2(6);
	l_no_cluster_proteins	NUMBER(4);
	l_no_core_proteins	NUMBER(4);


BEGIN
	-----------------GAVIN--------------------------
	l_benchmark := 'GAVINCORE';
	DELETE FROM iter_complexes_mclca
	WHERE graph_code = p_graph_code
	AND benchmark = l_benchmark;
	


	FOR eachcluster IN c_predicted_clusters
	LOOP
		FOR eachcore IN c_Gavin_cores
		LOOP	
			
			IF NOT fn_match_cluster_core (
				p_graph_code,
				l_benchmark,
				eachcluster.cluster_id,
				eachcore.core_id,
				l_no_cluster_proteins,
				l_no_core_proteins,
				l_jaccard_accuracy,
				p_error_code
				)
			THEN
				RETURN FALSE;
			END IF;
			
			
			IF (l_jaccard_accuracy >= p_jaccard_threshold - l_delta)
			THEN
				l_index := l_index + 1;
				l_mclca_match_table(l_index).graph_code := p_graph_code;
				l_mclca_match_table(l_index).benchmark  := l_benchmark;
				l_mclca_match_table(l_index).cluster_id := eachcluster.cluster_id;
				l_mclca_match_table(l_index).complex_id := eachcore.core_id;
				l_mclca_match_table(l_index).no_cluster_proteins := l_no_cluster_proteins;
				l_mclca_match_table(l_index).no_complex_proteins := l_no_core_proteins;
				l_mclca_match_table(l_index).complex_name := eachcore.core_name;
				l_mclca_match_table(l_index).accuracy_jaccard := l_jaccard_accuracy;
				l_mclca_match_table(l_index).accuracy_bader := l_jaccard_accuracy;		
			
			
			END IF;
			
			
		END LOOP;
	END LOOP;


	FORALL i IN 1..l_mclca_match_table.COUNT
		INSERT INTO iter_complexes_mclca
		VALUES l_mclca_match_table(i);
	

RETURN TRUE;

EXCEPTION
	WHEN OTHERS
	THEN
		p_error_code := SQLERRM;
		RETURN FALSE;
END fn_match_Gavin_cores;
----------------------------------------------------------------------------------


FUNCTION fn_match_cluster_core(
	p_graph_code		IN	VARCHAR2,
	p_benchmark		IN	VARCHAR2,
	p_cluster_id		IN	NUMBER,
	p_core_id		IN	VARCHAR2,
	p_no_cluster_proteins	IN OUT	NUMBER,
	p_no_core_proteins	IN OUT	NUMBER,	
	p_jaccard_accuracy	IN OUT	NUMBER,
	p_error_code		IN OUT	VARCHAR2
	)
RETURN BOOLEAN
IS

	l_cluster_count		NUMBER(4);
	l_core_count		NUMBER(4);
	l_shared_count		NUMBER(4);
	l_jaccard_accuracy	NUMBER(4,3);


BEGIN

	SELECT COUNT(1)
	INTO l_cluster_count
	FROM iter_cluster_proteins
	WHERE graph_code = p_graph_code
	AND cluster_id = p_cluster_id
	AND is_core IN ('C','E');
	


	IF p_benchmark = 'GAVINCORE'
	THEN
		SELECT COUNT(1)
		INTO l_core_count
		FROM Gavin_core_catalogue
		WHERE core_id = p_core_id;
				
				
				
		SELECT COUNT(protein)
		INTO l_shared_count
		FROM iter_cluster_proteins
		WHERE graph_code = p_graph_code
		AND  cluster_id = p_cluster_id
		AND is_core IN ('C','E')
		AND UPPER(protein) IN (
			SELECT DISTINCT UPPER(y.protein)
			FROM Gavin_core_catalogue g, yeast_protein_database y
			WHERE g.core_id = p_core_id
			AND (UPPER(g.alias_protein) = UPPER(y.alias) OR UPPER(g.orf_protein) = UPPER(y.protein))
		);
		
	END IF;


	
	IF (l_cluster_count > 0)
	THEN
		l_jaccard_accuracy := l_shared_count/(l_core_count + l_cluster_count - l_shared_count);
	ELSE
		l_jaccard_accuracy := 0;
	END IF;	


	p_no_cluster_proteins 	:= l_cluster_count;
	p_no_core_proteins 	:= l_core_count;
	p_jaccard_accuracy    	:= l_jaccard_accuracy;
	

RETURN TRUE;

EXCEPTION
	WHEN OTHERS
	THEN
		p_error_code := SQLERRM;
		RETURN FALSE;
END fn_match_cluster_core;
----------------------------------------------------------------------------------


END hier_match_complexes;
/
sho err
/
