# Supplementary material for: MCL-CAw: a refinement of MCL for detecting yeast complexes from weighted PPI networks by incorporating core-attachment structure
Source: BMC Bioinformatics. 2010 Oct 12;11:504. doi: 10.1186/1471-2105-11-504 (PMC2965181; doi:10.1186/1471-2105-11-504)
Supplement: Additional files 2 — The MCL-CAw software package: The source code and installation details for the MCL-CAw software. [file 1471-2105-11-504-S2.ZIP › Additional_files_2/SQL/hier_mclca_wrapper.sql]

/*
The MCL-CAw software
Developed by Sriganesh Srihari
RAS Research Group headed by Assoc/Prof Hon Wai Leong
School of Computing
National University of Singapore

Last modified: 13-May-2010.

This source code is made avaliable for free for non-commericial purposes.
Contact: sriganesh.m.s@gmail.com

*/

CREATE OR REPLACE PACKAGE BODY hier_mclca_wrapper
AS

FUNCTION fn_run_mclca(
		p_graph_code	IN	VARCHAR2,
		p_run_stat	IN OUT	NUMBER,
		p_error_code	IN OUT	VARCHAR2
		)
RETURN BOOLEAN
IS

	l_condition		NUMBER(2) := 0;
	l_predicted_clusters	NUMBER(4);

BEGIN

	IF NOT hier_cluster_utils.fn_pop_clusters(
		p_graph_code,
		p_error_code
		)
	THEN
		ROLLBACK;
		l_condition := 0;
		dbms_output.put_line('Cluster utils returned false: '||p_error_code);	
	ELSE
		COMMIT;
		l_condition := 1;
		dbms_output.put_line('DONE with cluster processing. '||p_error_code);	
	END IF;	
		
	
	IF (l_condition = 1)
	THEN
		IF NOT hier_core_utils.fn_pop_cores(
			p_graph_code,
			p_error_code
			)
		THEN
			ROLLBACK;
			l_condition := 0;
			dbms_output.put_line('Core utils returned false: '||p_error_code);		
		ELSE		
			COMMIT;
			l_condition := 1;
			dbms_output.put_line('DONE with core processing. '||p_error_code);	
		END IF;
	END IF;

		
	

	IF (l_condition = 1)
	THEN
	
	
		IF NOT hier_cluster_utils.fn_predicted_clusters(
			p_graph_code,
			l_predicted_clusters,
			p_error_code
			)
		THEN
			ROLLBACK;
			l_condition := 0;
		ELSE
			COMMIT;
			l_condition := 1;
			dbms_output.put_line('# predicted clusters: '||l_predicted_clusters);
		END IF;	
		
		
		IF NOT hier_cluster_utils.fn_update_core_details(
			p_graph_code,
			p_error_code
			)
		THEN
			ROLLBACK;
			l_condition := 0;
		ELSE
			COMMIT;
			l_condition := 1;
			dbms_output.put_line('Updated core details');
		END IF;
			
	END IF;


	IF (l_condition = 1)
	THEN
		IF NOT hier_attach_utils.fn_pop_attachments(
			p_graph_code,
			p_error_code
			)
		THEN
			ROLLBACK;
			l_condition := 0;
			dbms_output.put_line('Attach utils returned false: '||p_error_code);		
		ELSE
			COMMIT;
			l_condition := 1;
			dbms_output.put_line('DONE with attachment processing. '||p_error_code);
		END IF;
		
	END IF;
	
	IF (l_condition = 1)
	THEN	
	
	
		IF NOT hier_cluster_utils.fn_update_cluster_details(
			p_graph_code,
			p_error_code
			)
		THEN
			ROLLBACK;
			dbms_output.put_line('fn_update_cluster_density returned false: '||p_error_code);
			l_condition := 0;
		ELSE
			COMMIT;
			l_condition := 1;
			dbms_output.put_line('Cluster scores updated.');
		END IF;		
		
	END IF;


	p_run_stat := l_condition;
	
	IF p_run_stat = 0
	THEN
		RETURN FALSE;
	ELSE
		RETURN TRUE;
	END IF;	


RETURN TRUE;

EXCEPTION
	WHEN OTHERS
	THEN
		ROLLBACK;
		p_error_code := SQLERRM;
		p_run_stat := 0;
		RETURN FALSE;
END fn_run_mclca;
-------------------------------------------------------------------------

END hier_mclca_wrapper;
/
sho err
/
